# Supplementary material for: Tertiary lymphoid structures-driven immune infiltration patterns and their association with survival in neuroblastoma
Source: PeerJ. 2025 Jul 22;13:e19767. doi: 10.7717/peerj.19767 (PMC12292307; doi:10.7717/peerj.19767)
Supplement: Supplemental Information 6 [file peerj-13-19767-s006.zip]

Archive with 255 entries (196 files):
- Raw Data/
- Raw Data/RNA-seq/
- Raw Data/RNA-seq/01.NB-RNAseq/
- Raw Data/RNA-seq/01.NB-RNAseq/GSE49710.txt
- Raw Data/RNA-seq/01.NB-RNAseq/GSE62564.txt
- Raw Data/RNA-seq/02.kegg=go/
- Raw Data/RNA-seq/02.kegg=go/.Rhistory
- Raw Data/RNA-seq/02.kegg=go/05.gene.enrich.R
- Raw Data/RNA-seq/02.kegg=go/gene.txt
- Raw Data/RNA-seq/03CMML/
- Raw Data/RNA-seq/03CMML/cindex_mat.txt
- Raw Data/RNA-seq/03CMML/fea_df.txt
- Raw Data/RNA-seq/03CMML/gene.coef.txt
- Raw Data/RNA-seq/03CMML/Original file/
- Raw Data/RNA-seq/03CMML/Original file/Testing_class.txt
- Raw Data/RNA-seq/03CMML/Original file/Testing_expr.txt
- Raw Data/RNA-seq/03CMML/Original file/Training_class.txt
- Raw Data/RNA-seq/03CMML/Original file/Training_expr.txt.txt
- Raw Data/RNA-seq/03CMML/riskscore_mat.txt
- Raw Data/RNA-seq/03CMML/The screened genes.txt
- Raw Data/RNA-seq/03CMML/Training_class.txt
- Raw Data/RNA-seq/04.OUTPUTE GENE LIST/
- Raw Data/RNA-seq/04.OUTPUTE GENE LIST/output.xlsx
- Raw Data/RNA-seq/05.KM/
- Raw Data/RNA-seq/05.KM/K-M/
- Raw Data/RNA-seq/05.KM/K-M/GSE49710/
- Raw Data/RNA-seq/05.KM/K-M/GSE49710/EFS/
- Raw Data/RNA-seq/05.KM/K-M/GSE49710/EFS/K-M.pdf
- Raw Data/RNA-seq/05.KM/K-M/GSE49710/EFS/K-M.tiff
- Raw Data/RNA-seq/05.KM/K-M/GSE49710/EFS/Riskscore1.xlsx
- Raw Data/RNA-seq/05.KM/K-M/GSE49710/OS/
- Raw Data/RNA-seq/05.KM/K-M/GSE49710/OS/K-M.pdf
- Raw Data/RNA-seq/05.KM/K-M/GSE49710/OS/K-M.tiff
- Raw Data/RNA-seq/05.KM/K-M/GSE49710/OS/Riskscore1.xlsx
- Raw Data/RNA-seq/05.KM/K-M/GSE62564/
- Raw Data/RNA-seq/05.KM/K-M/GSE62564/EFS/
- Raw Data/RNA-seq/05.KM/K-M/GSE62564/EFS/K-M.pdf
- Raw Data/RNA-seq/05.KM/K-M/GSE62564/EFS/K-M.tiff
- Raw Data/RNA-seq/05.KM/K-M/GSE62564/EFS/Riskscore1.xlsx
- Raw Data/RNA-seq/05.KM/K-M/GSE62564/OS/
- Raw Data/RNA-seq/05.KM/K-M/GSE62564/OS/K-M.pdf
- Raw Data/RNA-seq/05.KM/K-M/GSE62564/OS/K-M.tiff
- Raw Data/RNA-seq/05.KM/K-M/GSE62564/OS/Riskscore1.xlsx
- Raw Data/RNA-seq/05.KM/K-M/Riskscore.xlsx
- Raw Data/RNA-seq/08.ROC/
- Raw Data/RNA-seq/08.ROC/GSE49710/
- Raw Data/RNA-seq/08.ROC/GSE49710/EFS/
- Raw Data/RNA-seq/08.ROC/GSE49710/EFS/GSE49710.xlsx
- Raw Data/RNA-seq/08.ROC/GSE49710/EFS/ROC.pdf
- Raw Data/RNA-seq/08.ROC/GSE49710/EFS/ROC.tiff
- Raw Data/RNA-seq/08.ROC/GSE49710/OS/
- Raw Data/RNA-seq/08.ROC/GSE49710/OS/GSE49710.xlsx
- Raw Data/RNA-seq/08.ROC/GSE49710/OS/ROC.pdf
- Raw Data/RNA-seq/08.ROC/GSE49710/OS/ROC.tiff
- Raw Data/RNA-seq/08.ROC/GSE62564/
- Raw Data/RNA-seq/08.ROC/GSE62564/EFS/
- Raw Data/RNA-seq/08.ROC/GSE62564/EFS/GSE62564.xlsx
- Raw Data/RNA-seq/08.ROC/GSE62564/EFS/ROC.pdf
- Raw Data/RNA-seq/08.ROC/GSE62564/EFS/ROC.tiff
- Raw Data/RNA-seq/08.ROC/GSE62564/OS/
- Raw Data/RNA-seq/08.ROC/GSE62564/OS/GSE62564.xlsx
- Raw Data/RNA-seq/08.ROC/GSE62564/OS/ROC.pdf
- Raw Data/RNA-seq/08.ROC/GSE62564/OS/ROC.tiff
- Raw Data/RNA-seq/08.ROC/Riskscore.xlsx
- Raw Data/RNA-seq/09.time-indepROC/
- Raw Data/RNA-seq/09.time-indepROC/GSE49710/
- Raw Data/RNA-seq/09.time-indepROC/GSE49710/EFS/
- Raw Data/RNA-seq/09.time-indepROC/GSE49710/EFS/GSE49710.xlsx
- Raw Data/RNA-seq/09.time-indepROC/GSE49710/EFS/Time dependenceROC.pdf
- Raw Data/RNA-seq/09.time-indepROC/GSE49710/EFS/Time dependenceROC.tiff
- Raw Data/RNA-seq/09.time-indepROC/GSE49710/OS/
- Raw Data/RNA-seq/09.time-indepROC/GSE49710/OS/GSE49710.xlsx
- Raw Data/RNA-seq/09.time-indepROC/GSE49710/OS/Time dependenceROC.pdf
- Raw Data/RNA-seq/09.time-indepROC/GSE49710/OS/Time dependenceROC.tiff
- Raw Data/RNA-seq/09.time-indepROC/GSE62564/
- Raw Data/RNA-seq/09.time-indepROC/GSE62564/EFS/
- Raw Data/RNA-seq/09.time-indepROC/GSE62564/EFS/GSE62564.xlsx
- Raw Data/RNA-seq/09.time-indepROC/GSE62564/EFS/Time dependenceROC.pdf
- Raw Data/RNA-seq/09.time-indepROC/GSE62564/EFS/Time dependenceROC.tiff
- Raw Data/RNA-seq/09.time-indepROC/GSE62564/OS/
- Raw Data/RNA-seq/09.time-indepROC/GSE62564/OS/GSE62564.xlsx
- Raw Data/RNA-seq/09.time-indepROC/GSE62564/OS/Time dependenceOC.pdf
- Raw Data/RNA-seq/09.time-indepROC/GSE62564/OS/Time dependenceROC.tiff
- Raw Data/RNA-seq/12.score/
- Raw Data/RNA-seq/12.score/GSE49710/
- Raw Data/RNA-seq/12.score/GSE49710/Angiogenesis score/
- Raw Data/RNA-seq/12.score/GSE49710/Angiogenesis score/dat.AngiogenesisScore.txt
- Raw Data/RNA-seq/12.score/GSE49710/Angiogenesis score/Group comparison chart.pdf
- Raw Data/RNA-seq/12.score/GSE49710/Angiogenesis score/Group comparison chart.tiff
- Raw Data/RNA-seq/12.score/GSE49710/Angiogenesis score/GSE49710.txt
- Raw Data/RNA-seq/12.score/GSE49710/Angiogenesis score/output.xlsx
- Raw Data/RNA-seq/12.score/GSE49710/Angiogenesis score/ref.txt
- Raw Data/RNA-seq/12.score/GSE49710/EMT-score/
- Raw Data/RNA-seq/12.score/GSE49710/EMT-score/dat.EMTScore.txt
- Raw Data/RNA-seq/12.score/GSE49710/EMT-score/Group comparison chart.pdf
- Raw Data/RNA-seq/12.score/GSE49710/EMT-score/GSE49710.txt
- Raw Data/RNA-seq/12.score/GSE49710/EMT-score/output.xlsx
- Raw Data/RNA-seq/12.score/GSE49710/EMT-score/ref.txt
- Raw Data/RNA-seq/12.score/GSE49710/GSE49710.txt
- Raw Data/RNA-seq/12.score/GSE49710/Hypoxia score/
- Raw Data/RNA-seq/12.score/GSE49710/Hypoxia score/dat.hypoxiaScore.txt
- Raw Data/RNA-seq/12.score/GSE49710/Hypoxia score/Group comparison chart.pdf
- Raw Data/RNA-seq/12.score/GSE49710/Hypoxia score/GSE49710.txt
- Raw Data/RNA-seq/12.score/GSE49710/Hypoxia score/output.xlsx
- Raw Data/RNA-seq/12.score/GSE49710/Hypoxia score/ref.txt
- Raw Data/RNA-seq/12.score/GSE49710/Scores related to signal transduction pathways/
- Raw Data/RNA-seq/12.score/GSE49710/Scores related to signal transduction pathways/dat.signaling.pathway.txt
- Raw Data/RNA-seq/12.score/GSE49710/Scores related to signal transduction pathways/Group comparison chart.pdf
- Raw Data/RNA-seq/12.score/GSE49710/Scores related to signal transduction pathways/GSE49710.txt
- Raw Data/RNA-seq/12.score/GSE49710/Scores related to signal transduction pathways/output.xlsx
- Raw Data/RNA-seq/12.score/GSE49710/Scores related to signal transduction pathways/ref.txt
- Raw Data/RNA-seq/12.score/GSE49710/Tumor stemness score/
- Raw Data/RNA-seq/12.score/GSE49710/Tumor stemness score/data.mRNAsi.txt
- Raw Data/RNA-seq/12.score/GSE49710/Tumor stemness score/Group comparison chart.pdf
- Raw Data/RNA-seq/12.score/GSE49710/Tumor stemness score/Group comparison chart.tiff
- Raw Data/RNA-seq/12.score/GSE49710/Tumor stemness score/GSE49710.txt
- Raw Data/RNA-seq/12.score/GSE49710/Tumor stemness score/output.xlsx
- Raw Data/RNA-seq/12.score/GSE49710/Tumor stemness score/ref.txt
- Raw Data/RNA-seq/12.score/GSE62564/
- Raw Data/RNA-seq/12.score/GSE62564/Angiogenesis score/
- Raw Data/RNA-seq/12.score/GSE62564/Angiogenesis score/dat.AngiogenesisScore.txt
- Raw Data/RNA-seq/12.score/GSE62564/Angiogenesis score/data.xlsx
- Raw Data/RNA-seq/12.score/GSE62564/Angiogenesis score/Group comparison chart.pdf
- Raw Data/RNA-seq/12.score/GSE62564/Angiogenesis score/Group comparison chart.tiff
- Raw Data/RNA-seq/12.score/GSE62564/Angiogenesis score/GSE62564.txt
- Raw Data/RNA-seq/12.score/GSE62564/EMT score/
- Raw Data/RNA-seq/12.score/GSE62564/EMT score/dat.EMTScore.txt
- Raw Data/RNA-seq/12.score/GSE62564/EMT score/data.xlsx
- Raw Data/RNA-seq/12.score/GSE62564/EMT score/Group comparison chart.pdf
- Raw Data/RNA-seq/12.score/GSE62564/EMT score/Group comparison chart.tiff
- Raw Data/RNA-seq/12.score/GSE62564/EMT score/GSE62564.txt
- Raw Data/RNA-seq/12.score/GSE62564/GSE62564.txt
- Raw Data/RNA-seq/12.score/GSE62564/Hypoxia score/
- Raw Data/RNA-seq/12.score/GSE62564/Hypoxia score/dat.hypoxiaScore.txt
- Raw Data/RNA-seq/12.score/GSE62564/Hypoxia score/data.xlsx
- Raw Data/RNA-seq/12.score/GSE62564/Hypoxia score/Group comparison chart.pdf
- Raw Data/RNA-seq/12.score/GSE62564/Hypoxia score/Group comparison chart.tiff
- Raw Data/RNA-seq/12.score/GSE62564/Hypoxia score/GSE62564.txt
- Raw Data/RNA-seq/12.score/GSE62564/Scores related to signal transduction pathways/
- Raw Data/RNA-seq/12.score/GSE62564/Scores related to signal transduction pathways/dat.signaling.pathway.txt
- Raw Data/RNA-seq/12.score/GSE62564/Scores related to signal transduction pathways/data.xlsx
- Raw Data/RNA-seq/12.score/GSE62564/Scores related to signal transduction pathways/Group comparison chart.pdf
- Raw Data/RNA-seq/12.score/GSE62564/Scores related to signal transduction pathways/Group comparison chart.tiff
- Raw Data/RNA-seq/12.score/GSE62564/Scores related to signal transduction pathways/GSE62564.txt
- Raw Data/RNA-seq/12.score/GSE62564/Tumor stemness score/
- Raw Data/RNA-seq/12.score/GSE62564/Tumor stemness score/data.mRNAsi.txt
- Raw Data/RNA-seq/12.score/GSE62564/Tumor stemness score/data.xlsx
- Raw Data/RNA-seq/12.score/GSE62564/Tumor stemness score/Group comparison chart.pdf
- Raw Data/RNA-seq/12.score/GSE62564/Tumor stemness score/Group comparison chart.tiff
- Raw Data/RNA-seq/12.score/GSE62564/Tumor stemness score/GSE62564.txt
- Raw Data/RNA-seq/12.score/GSE62564/Tumor stemness score/ref.txt
- Raw Data/RNA-seq/15.Clinical-correlation/
- Raw Data/RNA-seq/15.Clinical-correlation/Clinical_risk.pdf
- Raw Data/RNA-seq/15.Clinical-correlation/Clinical_risk.tiff
- Raw Data/RNA-seq/15.Clinical-correlation/Clinical_risk.xlsx
- Raw Data/RNA-seq/15.Clinical-correlation/GSE49710.csv
- Raw Data/RNA-seq/15.Clinical-correlation/INSS_stage.pdf
- Raw Data/RNA-seq/15.Clinical-correlation/INSS_stage.tiff
- Raw Data/RNA-seq/15.Clinical-correlation/INSS_stage.xlsx
- Raw Data/RNA-seq/15.Clinical-correlation/Mycn_status.pdf
- Raw Data/RNA-seq/15.Clinical-correlation/Mycn_status.tiff
- Raw Data/RNA-seq/15.Clinical-correlation/Mycn_status.xlsx
- Raw Data/RNA-seq/15.Clinical-correlation/Progression.pdf
- Raw Data/RNA-seq/15.Clinical-correlation/Progression.tiff
- Raw Data/RNA-seq/15.Clinical-correlation/Progression.xlsx
- Raw Data/RNA-seq/17.nom/
- Raw Data/RNA-seq/17.nom/Clinical information.xlsx
- Raw Data/RNA-seq/17.nom/Cox regression results.docx
- Raw Data/RNA-seq/17.nom/Cox regression results.xlsx
- Raw Data/RNA-seq/17.nom/DCA/
- Raw Data/RNA-seq/17.nom/DCA/Prognosis DCA.pdf
- Raw Data/RNA-seq/17.nom/DCA/Prognostic nomogram.xlsx
- Raw Data/RNA-seq/17.nom/Prognostic calibration curve/
- Raw Data/RNA-seq/17.nom/Prognostic calibration curve/output/
- Raw Data/RNA-seq/17.nom/Prognostic calibration curve/output/Prognostic calibration curve.pdf
- Raw Data/RNA-seq/17.nom/Prognostic calibration curve/output/Prognostic calibration curve.png
- Raw Data/RNA-seq/17.nom/Prognostic calibration curve/Prognostic nomogram.xlsx
- Raw Data/RNA-seq/17.nom/Prognostic calibration curve/reports.html
- Raw Data/RNA-seq/17.nom/Prognostic nomogram/
- Raw Data/RNA-seq/17.nom/Prognostic nomogram/Prognostic nomogram.pdf
- Raw Data/RNA-seq/17.nom/Prognostic nomogram/Prognostic nomogram.pptx
- Raw Data/RNA-seq/17.nom/Prognostic nomogram/Prognostic nomogram.tiff
- Raw Data/RNA-seq/17.nom/Prognostic nomogram/Prognostic nomogram.xlsx
- Raw Data/RNA-seq/17.nom/Prognostic nomogram/Riskscore.xlsx
- Raw Data/RNA-seq/17.nom/Riskscore.xlsx
- Raw Data/RNA-seq/17.nom/Single-factor forest plot/
- Raw Data/RNA-seq/17.nom/Single-factor forest plot/Cox regression results.xlsx
- Raw Data/RNA-seq/17.nom/Single-factor forest plot/Forest map.pdf
- Raw Data/RNA-seq/17.nom/Survival analysis/
- Raw Data/RNA-seq/17.nom/Survival analysis/Prognostic nomogram.xlsx
- Raw Data/RNA-seq/17.nom/Survival analysis/Survival curve graph.pdf
- Raw Data/RNA-seq/18.rish-group-KEGG/
- Raw Data/RNA-seq/18.rish-group-KEGG/Difference analysis.xlsx
- Raw Data/RNA-seq/18.rish-group-KEGG/GOKEGG.pdf
- Raw Data/RNA-seq/18.rish-group-KEGG/GOKEGG.xlsx
- Raw Data/RNA-seq/18.rish-group-KEGG/KEGG.xlsx
- Raw Data/RNA-seq/18.rish-group-KEGG/Riskscore1.xlsx
- Raw Data/RNA-seq/19.TIP/
- Raw Data/RNA-seq/19.TIP/.Rhistory
- Raw Data/RNA-seq/19.TIP/16.immnu.R
- Raw Data/RNA-seq/19.TIP/fea_df.txt
- Raw Data/RNA-seq/19.TIP/immnue_pathway/
- Raw Data/RNA-seq/19.TIP/immnue_pathway/KEGG_ANTIGEN_PROCESSING_AND_PRESENTATION.v7.5.1.gmt
- Raw Data/RNA-seq/19.TIP/immnue_pathway/KEGG_B_CELL_RECEPTOR_SIGNALING_PATHWAY.v7.5.1.gmt
- Raw Data/RNA-seq/19.TIP/immnue_pathway/KEGG_CHEMOKINE_SIGNALING_PATHWAY.v7.5.1.gmt
- Raw Data/RNA-seq/19.TIP/immnue_pathway/KEGG_COMPLEMENT_AND_COAGULATION_CASCADES.v7.5.1.gmt
- Raw Data/RNA-seq/19.TIP/immnue_pathway/KEGG_CYTOSOLIC_DNA_SENSING_PATHWAY.v7.5.1.gmt
- Raw Data/RNA-seq/19.TIP/immnue_pathway/KEGG_FC_EPSILON_RI_SIGNALING_PATHWAY.v7.5.1.gmt
- Raw Data/RNA-seq/19.TIP/immnue_pathway/KEGG_FC_GAMMA_R_MEDIATED_PHAGOCYTOSIS.v7.5.1.gmt
- Raw Data/RNA-seq/19.TIP/immnue_pathway/KEGG_HEMATOPOIETIC_CELL_LINEAGE.v7.5.1.gmt
- Raw Data/RNA-seq/19.TIP/immnue_pathway/KEGG_INTESTINAL_IMMUNE_NETWORK_FOR_IGA_PRODUCTION.v7.5.1.gmt
- Raw Data/RNA-seq/19.TIP/immnue_pathway/KEGG_LEUKOCYTE_TRANSENDOTHELIAL_MIGRATION.v7.5.1.gmt
- Raw Data/RNA-seq/19.TIP/immnue_pathway/KEGG_NATURAL_KILLER_CELL_MEDIATED_CYTOTOXICITY.v7.5.1.gmt
- Raw Data/RNA-seq/19.TIP/immnue_pathway/KEGG_NOD_LIKE_RECEPTOR_SIGNALING_PATHWAY.v7.5.1.gmt
- Raw Data/RNA-seq/19.TIP/immnue_pathway/KEGG_RIG_I_LIKE_RECEPTOR_SIGNALING_PATHWAY.v7.5.1.gmt
- Raw Data/RNA-seq/19.TIP/immnue_pathway/KEGG_TOLL_LIKE_RECEPTOR_SIGNALING_PATHWAY.v7.5.1.gmt
- Raw Data/RNA-seq/19.TIP/immnue_pathway/KEGG_T_CELL_RECEPTOR_SIGNALING_PATHWAY.v7.5.1.gmt
- Raw Data/RNA-seq/19.TIP/PMID_28052254.txt.txt
- Raw Data/RNA-seq/19.TIP/results/
- Raw Data/RNA-seq/19.TIP/results/fig9a1.pdf
- Raw Data/RNA-seq/19.TIP/results/fig9a2.pdf
- Raw Data/RNA-seq/19.TIP/results/fig9a3.pdf
- Raw Data/RNA-seq/19.TIP/results/fig9b.pdf
- Raw Data/RNA-seq/19.TIP/results/fig9c.pdf
- Raw Data/RNA-seq/19.TIP/results/fig9d.pdf
- Raw Data/RNA-seq/19.TIP/results/fig9e.pdf
- Raw Data/RNA-seq/19.TIP/results/fig9f.pdf
- Raw Data/RNA-seq/19.TIP/results/fig9g.pdf
- Raw Data/RNA-seq/19.TIP/results/KM/
- Raw Data/RNA-seq/19.TIP/results/KM/B_cells_memory.pdf
- Raw Data/RNA-seq/19.TIP/results/KM/B_cells_naive.pdf
- Raw Data/RNA-seq/19.TIP/results/tcga.28.score.risk.txt
- Raw Data/RNA-seq/19.TIP/results/tcga.cibersort.RData
- Raw Data/RNA-seq/19.TIP/results/tcga.estimate.RData
- Raw Data/RNA-seq/19.TIP/tcga.risk.cli.txt
- Raw Data/RNA-seq/19.TIP/VennDiagram.2024-04-12_12-23-20.676817.log
- Raw Data/scRNA analyse-code/
- Raw Data/scRNA analyse-code/.Rhistory
- Raw Data/scRNA analyse-code/14ND-NB/
- Raw Data/scRNA analyse-code/14ND-NB/05.cluster_markers.csv
- Raw Data/scRNA analyse-code/14ND-NB/07.singleR.celltype_anno_SingleR.csv
- Raw Data/scRNA analyse-code/14ND-NB/08.cell_markers.csv
- Raw Data/scRNA analyse-code/17NB/
- Raw Data/scRNA analyse-code/17NB/05.cluster_markers.csv
- Raw Data/scRNA analyse-code/17NB/07.singleR.celltype_anno_SingleR.csv
- Raw Data/scRNA analyse-code/17NB/08.cell_markers.csv
- Raw Data/scRNA analyse-code/3RR-NB/
- Raw Data/scRNA analyse-code/3RR-NB/05.cluster_markers.csv
- Raw Data/scRNA analyse-code/3RR-NB/07.singleR.celltype_anno_SingleR.csv
- Raw Data/scRNA analyse-code/3RR-NB/08.cell_markers.csv
- Raw Data/scRNA analyse-code/R(1)-code.R
- Raw Data/scRNA analyse-code/R(2)-code.R
- Raw Data/Table 1-gene primers.docx
- Raw Data/TLS -related gene for NB.txt
- Raw Data/TLS-GENE LIST for refference.pdf
