# Supplementary material for: Tertiary lymphoid structures-driven immune infiltration patterns and their association with survival in neuroblastoma
Source: PeerJ. 2025 Jul 22;13:e19767. doi: 10.7717/peerj.19767 (PMC12292307; doi:10.7717/peerj.19767)
Supplement: Supplemental Information 6 [file peerj-13-19767-s006.zip › Raw Data/RNA-seq/01.NB-RNAseq/GSE49710.txt]

GSM1205238	GSM1205239	GSM1205240	GSM1205241	GSM1205242	GSM1205243	GSM1205244	GSM1205245	GSM1205246	GSM1205247	GSM1205248	GSM1205249	GSM1205250	GSM1205251	GSM1205252	GSM1205253	GSM1205254	GSM1205255	GSM1205256	GSM1205257	GSM1205258	GSM1205259	GSM1205260	GSM1205261	GSM1205262	GSM1205263	GSM1205264	GSM1205265	GSM1205266	GSM1205267	GSM1205268	GSM1205269	GSM1205270	GSM1205271	GSM1205272	GSM1205273	GSM1205274	GSM1205275	GSM1205276	GSM1205277	GSM1205278	GSM1205279	GSM1205280	GSM1205281	GSM1205282	GSM1205283	GSM1205284	GSM1205285	GSM1205286	GSM1205287
CCL2	13.47	13.33	10.4	12.8	11.92	12.63	13.87	9.3	12.55	10.2	14.47	13.09	11.69	14.06	10.94	12.39	13.12	14.62	12.83	15.76	13.67	14.88	15.05	15.36	14.48	15.74	13.98	12.72	12.44	13.8	13.45	14.99	12.51	12.87	14.04	16.41	14.15	13.71	12.89	13.36	15.35	15.42	12.8	10.83	14.47	12.56	13.54	16.21	15.03
CCL3	10.94	11.85	12.76	11.57	11.67	11.96	12.76	11.49	10.5	8.7	10.93	12.96	11.67	12.99	9.98	11.42	12.82	13.83	11.81	13.59	13.47	13.52	12.62	13.25	14.21	14.52	13.65	11.85	13.56	12.08	11.4	11.28	11.5	10.82	13.23	12.29	10.48	13	11.56	11.91	13.14	11.93	13	12.6	13.52	11.93	13.34	13.97	13.95
CCL4	10.63	11.87	11.48	11.29	10.6	11.58	13.1	11.31	10.02	9.09	11.7	13.32	11.03	13.07	11.09	11.11	12.37	13.48	10.68	13.34	13.16	13.4	12.72	12.63	13.88	13.35	13.24	11.52	12.97	11.7	10.79	11.47	12.07	11.24	12.81	12.93	11.37	12.68	11.6	11.64	12.45	11.76	12.86	11.91	13.44	11.59	13.22	13.45	13.53
CCL5	10.32	10.16	7.96	9.1	6.38	8.99	12.64	7.8	8.97	7.28	10.39	9.87	9.89	10.38	9.83	8.28	10.71	9.87	9.57	10.8	11.97	10.26	10.56	10.56	10.06	10.29	11.36	10.42	9.36	10.53	9.34	12.09	9.07	10.22	11.97	12.17	9.97	11.37	9.83	10.75	10.67	10.04	11.94	8.85	11.56	11.24	9.99	10.83	10.05
CCL8	7.285	7.325	6.5	7.255	6.065	8.035	8.725	5.725	9.115	6.895	8.92	5.975	7.145	11.49	7.48	7.29	6.085	9.98	7.605	10.135	8.315	8.475	8.6	9.585	9.865	9.02	9.54	6.34	7.15	7.4	8.705	9.02	6.38	8.035	9.76	11.86	6.795	9.64	8.415	7.13	9.325	8.905	8.23	7.455	7.455	7.645	8.76	10.745	10.985
CCL18	10.85	11.32	11.63	9.57	11.96	13.16	12.98	11.75	12.1	7.31	10.33	12.29	12.52	11.48	13.3	8.4	12.31	12.7	13.15	13.89	12.49	11.86	10.33	9.07	12.95	11.83	12.72	12.83	11.49	10.01	9.44	11.92	10.07	9.3	11.52	9.87	10.9	13.75	11.32	12.36	9.24	9.33	13.78	11.21	13.46	12.61	12.28	16.09	10.81
CCL19	15.5	14.74	7.21	11.53	8.28	12.8	15.38	7.91	10.81	7.72	14.03	12.73	10.18	13.41	11.2	13.21	15.97	12.13	12.27	15.27	16.77	13.96	15.14	12.74	10.03	16.25	15.78	14.82	13.03	14.86	9.42	15.87	11.01	11.1	16.62	15.95	13.31	13.03	12.13	16.2	14.7	13.42	14	8.39	15.4	15.8	13.32	10.72	14.46
CCL21	13.59	12.28	8.71	9.76	8.96	10.3	11.28	9.46	9.71	8.9	9.98	10.94	8.9	10.35	10.06	11.43	12.36	10.34	9.51	11.35	12.88	10.76	11.42	9.9	9.7	12.4	11.52	10.42	9.51	10.2	10	11.72	9.89	10.38	11.72	12.04	9.97	10.57	9.45	11.22	11.73	10.46	10.44	9.65	11.8	11.38	10.49	10.15	10.31
CXCL9	11.93	11.77	6.09	10.37	7.93	8.66	14.36	6.17	8.76	9.98	10.11	9.36	10.07	10.02	9.1	7.96	10.61	9.44	9.57	10.72	13.51	11.11	10.56	9.08	9.84	13.04	11.27	10.57	10	9.72	9.7	13.31	8.93	11.45	14.61	13.21	9.64	10.93	9.25	10.94	10.07	8.94	13.55	7.74	13.19	13.56	10.87	11.05	11.66
CXCL10	10.4	10.05	4.75	7.98	4.84	9.3	11.62	4.18	7.29	6.42	8	6.76	7.85	12.43	7.88	5.18	7.89	7.2	7.07	8.47	10.14	8.86	8.23	6.93	9.98	8.46	10.94	8.05	7.44	6.78	7.63	8.96	7.01	8.53	11.46	11.83	7.61	7.82	7.03	8.38	8.87	9.17	10.49	6.77	8.89	10.33	9.3	8.04	9.38
CXCL11	8.25	7.75	4.365	5	3.16	7.13	8.935	3.975	5.74	4.515	6.345	6.51	6.215	8.26	6.335	3.565	6.04	6.49	6.43	5.655	8.105	6.055	7.41	5.715	7.375	6.885	8.13	5.41	5.945	5.59	5.72	7.51	5.91	6.655	9.35	11.485	5.825	6.045	5.81	6.055	6.8	6.935	8.34	5.73	6.935	7.98	6.695	6.565	7.13
CXCL13	9.49	8.81	5.38	4.15	2.91	6.8	8.83	4.35	6.38	4.83	6.49	5.95	3.58	3.94	6.15	4.76	6.55	5.94	6.2	8.13	10.44	6.5	8.7	8.43	7.01	8.91	6.64	6.57	4.77	7.83	7.6	9.56	6.89	6.4	7.48	10.06	6.85	6.44	7.52	7.61	6.79	8.89	7.28	4.78	7.52	10.76	3.29	7.82	9.17
CD200	13.36	13.77	13.01	13.37	12.84	13.01	13.2	12.87	13.18	13.52	13.43	14.11	12.49	13.25	13.58	13.23	13.51	14.57	13.25	13	13.23	13.92	14.26	13.13	13.62	12.6	13.26	13.44	13.36	13.22	13.95	13.61	13.18	14.41	13.15	13.57	14.35	13.44	12.92	12.6	13.72	13.46	13.58	13.22	13.72	13.55	14.11	13.2	13.18
ICOS	9.09	8.56	7.51	6.33	4.82	7.44	9.39	7.53	7.9	4.43	8.42	7.74	7.74	7.7	7.52	7.47	8.06	8.43	6.6	9.99	10.16	8.9	9.25	7.96	7.63	10.77	8.29	8.16	7.67	8.83	8.06	9.56	6.54	7.48	9.37	9.45	7.59	8.61	8.01	8.78	8.98	8.27	8.76	5.86	9.86	9.14	8.14	8.79	8.47
SGPP2	6.53	6.905	6.575	7.02	6.16	6.765	6.045	6.06	8.32	7.18	7.2	9.055	7.13	8.08	7.11	5.385	6.79	8.13	6.8	7.115	7.22	7.635	8.045	8.08	7.905	6.92	6.905	7.06	7.27	5.825	6.96	7.62	7.605	7.45	6.59	7.945	7.19	7.69	7.015	7.295	8.06	9.29	6.485	8.19	7.38	8.03	6.855	8.06	6.995
SH2D1A	9.03	8.21	6.23	5.59	2.58	6.835	9.325	5.84	6.49	4.51	7.89	7.675	7.22	7.29	7.145	6.185	8.125	7.645	7.195	8.625	10.13	7.61	8.535	7.175	5.925	9.11	8.125	7.67	6.56	8.93	7.065	9.8	6.675	7.35	9.43	8.925	7.18	8.35	6.815	8.41	8.1	7.455	8.68	6.555	9.25	9.225	7.49	7.54	7.525
PDCD1	9.76	10.09	8.73	8.49	7.7	9.13	10.74	8.46	8.89	8.17	9.69	9.53	9.14	9.11	8.86	8.34	9.7	9.69	9.21	9.07	11.2	9.27	9.68	9.3	9.3	10.05	9.38	9.09	8.7	9.63	9	10.27	9.02	9.38	9.94	10.62	9.24	9.88	8.83	9.51	9.51	9.32	10.23	8.67	10.2	11.17	9.45	9.89	9.69
CD4	13.58	14	13.03	14.04	11.93	13.17	12.99	13.31	12.83	12.45	13.09	13.27	13.3	13.77	13.18	13.48	13.77	13.89	13.28	13.53	14.02	13.83	13.65	13.35	13.3	13.52	13.97	13.22	13.35	13.48	13.57	13.74	13.09	13.28	13.57	14.19	13.3	13.34	12.94	13.07	13.69	14.35	13.7	12.85	13.38	13.5	13.71	14.67	13.03
CCR5	10.52	10.54	7.87	9.38	8.58	10.04	12.5	8.33	9.86	8.21	10.8	10.08	11.65	10.21	9.51	8.68	10.82	10.43	10.26	10.84	11.59	10.49	9.95	10.44	10.77	9.76	11.48	10.28	9.68	10.66	9.62	11.5	9.34	10.26	11.78	12.57	10.52	11.09	9.76	10.07	10.39	11.18	12.22	9.03	10.73	10.81	10.68	11.89	10.72
CXCR3	11.12	10.76	8.09	9.45	7.75	8.75	12.47	7.36	8.45	8.01	9.57	9.92	10.05	9.79	9.17	9.56	10.81	9.65	9.73	10.56	12.59	10.15	10.08	10.07	9.67	10.62	11.53	10.62	8.74	10.49	9.58	12.04	8.91	10.47	12.02	11.9	10	11.47	9.49	11.29	10.14	9.84	11.67	8.18	11.1	12	9.99	9.72	10.34
CSF2	4.45	5.09	5.07	4.93	2.72	5.31	6.08	3.73	4.64	3.93	5.06	5.51	5.63	5.15	5.39	3.7	6.83	6.73	5.82	6.36	4.83	5.55	5.68	4.67	5.05	6.31	5.34	4.67	4.38	4.58	5.03	5.37	5.29	5.32	5.43	5.64	3	4.43	6.08	3.56	5.14	4.64	5.46	4.58	5.34	4.6	3.28	4.42	5.61
IGSF6	10.82	10.76	8.42	10.63	8.89	9.29	11.14	9.2	8.63	7.93	10.9	11.33	10.29	12.12	9.6	8.71	11.7	11.53	11.03	11.25	11.21	11.39	9.99	9.78	10.91	10.22	12.25	10.44	11.1	10.41	10.28	10.89	10.79	10.18	11.11	11.49	10.99	11.95	10.29	10.29	10.5	11.33	11.61	9.61	10.06	10.97	11.63	11.79	10.29
IL2RA	7.415	7.065	5.59	7.615	6.4	7.1	7.575	5.5	7.64	6.13	6.885	7.605	6.125	8.555	6.645	6.46	6.7	7.16	7.265	8.17	7.58	7.405	8.08	8.21	6.33	9.135	6.6	6.295	4.76	6.975	6.9	7.75	6.3	6.73	6.74	9.04	7.535	7.345	6.155	6.855	6.97	7.41	6.765	5.545	8.695	7.815	7.165	12.32	7.78
CD38	11.1	9.66	7.12	9.45	7.54	8.33	10.14	6.73	8.63	6.8	8.59	8.8	7.95	10.97	8.12	7.76	9.55	9.41	9.53	9.87	10.46	9.41	9.18	10.01	8.35	9.92	10.62	8.75	8.42	9.41	8.91	10.76	8.65	8.72	10.3	11.74	9.59	10.31	8.5	8.37	9.36	10.26	9.9	8.28	10.21	10.98	9.19	12.13	9.42
CD40	9.79	8.91	7.4	8.11	7.52	8.66	8.72	7.9	7.93	7.14	9.17	9.16	9.1	8.59	8.17	8.18	9.11	9.49	9.04	9.08	10.18	8.85	9.07	9.2	8.67	9.32	9.05	8.3	7.82	7.75	8.81	9.61	8.26	8.97	9.66	10.11	8.56	8.87	8.11	9.27	8.86	9.27	8.87	9.04	8.82	10.14	8.99	9.34	8.92
CD5	9.88	9.51	7.3	8.13	6.93	8.94	9.54	8.01	8.43	7.58	8.8	9.31	8.82	8.9	8.51	8.17	9.08	9.46	8.84	9.36	10.36	9.09	9.86	8.87	8.61	10.22	8.91	8.99	8.41	9.02	8.96	10.31	8.77	9.26	10.14	9.5	8.99	9.1	8.62	9.8	9.26	8.97	9.33	8.65	10.09	10	9.24	9.07	8.93
MS4A1	11.31	9.15	6.59	6.03	4.94	6.95	8.47	6.12	6.94	4.84	6.76	7.56	7.5	7.78	7.01	7.14	8.84	7.57	7.72	9.98	11.7	7.01	9.13	7.97	6.3	10.58	7.98	7.32	6.16	6.75	6.21	10.88	6.54	7.01	9.72	9.01	6.67	8.58	7.47	10.26	8.19	8.1	6.85	6.56	9.63	10.52	7.18	6.82	8.43
SDC1	8.12	9.77	8.715	8.87	9.105	9.435	9.14	8.21	8.99	9.085	8.48	10.515	9.02	9.51	10.085	8.26	8.695	10.035	9.73	8.39	9.75	9.49	9.835	9.65	9.495	8.41	9.06	8.295	8.62	8.105	9.19	8.805	8.945	9.5	9.03	8.34	8.715	8.96	8.46	7.74	8.98	9.42	9.025	9.955	9.565	10.155	8.975	9.47	8.845
GFI1	8.34	7.5	6.84	6.2	3.96	6.76	8.97	6.54	6.96	3.84	7.36	5.38	7.22	7.49	7.24	6.46	7.85	7.43	7.02	7.97	8.89	7.52	7.91	7.32	6.15	7.64	7.69	7.9	7.05	8.03	7.41	8.95	5.65	7.08	8.71	8.6	7.22	7.89	7.13	8.09	7.58	7.47	8.43	6.01	8.06	8.86	7.85	8.34	6.98
IL1R1	7.88	8.48	8.065	7.93	7.62	8	8.625	7.275	7.925	6.205	8.655	8.7	8.085	8.205	7.85	7.61	8.17	8.555	8.245	8.58	9.135	8.605	9.07	8.815	8.31	9.87	8.295	7.84	7.67	7.79	8.165	9.05	7.88	8.52	8.535	9.885	8.23	7.78	7.75	8.155	8.555	8.85	8.505	7.555	8.225	8.68	7.78	8.925	8.755
IL1R2	5.805	8.5	6.16	5.11	5.375	7.475	6.855	6.195	8.21	6.935	8.47	8.68	7.32	6.72	6.835	5.08	8.475	9.125	6.07	8.475	7.89	8.45	8.935	8.595	8.815	10.005	8.38	5.88	8.925	7.99	6.865	8.96	6.5	7.36	6.39	9.115	7.53	7.49	6.78	8.35	7.53	8.71	8.35	6.245	7.53	6.965	10.785	9.67	8.57
IL10	7.18	8.56	8.83	6.62	6.28	9.09	11.84	8.37	8.96	6.04	8.95	7.71	11.9	8.37	8.22	7.43	8.49	9.16	8.89	9.72	9.45	9.15	8.47	8	8.81	9.31	8.34	8.65	8.77	8.98	9.16	9.31	8.29	8.25	9.84	10.2	7.59	8.37	8.79	8.26	8.93	9.01	9.01	8.51	8.39	9.07	8.5	10.08	9.32
CCL20	5.85	7.36	5.74	5.24	4.76	6.75	6.98	3.72	5.78	4.67	7.5	7.26	5.23	7.32	5.77	3.52	6.79	7.08	7.15	6.55	6.83	5.88	5.45	6.46	5.97	6.8	6.93	5.52	5.63	6.5	4.79	6.7	6.87	6.95	6.06	7.53	6.8	6.71	6.51	6.42	4.68	4.71	4.87	5.83	5.93	5.92	6.14	11.34	6.23
IRF4	7.33	7.82	3.745	5.675	3.665	5.95	7.63	2.99	5.825	4.095	7.33	6.44	5.66	6.98	5.965	3.515	6.905	7.035	6.23	6.8	7.835	6.375	7.145	7.965	5.635	8.28	7.305	5.465	4.345	5.585	5.905	8.125	5.54	6.355	7.62	7.1	6.635	7.62	6.77	6.79	6.17	6.445	6.68	4.675	8.155	8.31	6.665	6.875	7.36
TRAF6	10.86	10.78	10.02	10.31	9.64	10.49	10.37	10.05	10.1	10.01	9.81	11.12	9.8	10	10.76	9.49	10.05	10.58	10.31	9.28	10.41	9.41	9.98	10.34	10.25	9.81	10.1	10.21	9.26	9.82	10.5	10.49	10.03	10.84	10.55	10.92	10.09	10.36	9.95	9.83	10.42	10.05	10.9	10.91	10.06	10.51	10.68	10.53	10.12
STAT5A	9.145	8.61	8.04	7.88	7.645	7.875	8.97	7.93	8.135	6.605	8.735	8.56	8.73	9.515	8.005	8.01	8.645	9.16	8.425	9.145	10.175	9.205	9.445	9.665	8.89	9.545	9.06	8.4	8.495	8.62	9.365	9.94	7.915	9.125	9.38	10.205	8.795	9.12	8.305	9.595	9.43	9.97	9.32	8	8.61	9.72	9.525	10.45	9.085
TNFRSF17	9.06	9.03	4.04	7.12	4.38	7.13	8.27	2.96	6.51	5.29	6.52	7.55	7.16	7.93	7.17	4.94	7.93	7.66	7.57	9.25	9.78	6.23	6.82	8.33	6.57	7.44	8.41	7.28	4.94	6.52	6.83	9.11	7.07	7.35	8.38	8.16	7.29	9.27	6.98	7.85	8.09	7.2	8.33	6.68	7.91	10.31	7.95	7.87	7.61
[truncated: 449 more columns]
