# Supplementary material for: Tertiary lymphoid structures-driven immune infiltration patterns and their association with survival in neuroblastoma
Source: PeerJ. 2025 Jul 22;13:e19767. doi: 10.7717/peerj.19767 (PMC12292307; doi:10.7717/peerj.19767)
Supplement: Supplemental Information 6 [file peerj-13-19767-s006.zip › Raw Data/RNA-seq/02.kegg=go/05.gene.enrich.R]

setwd('F:02.GO_KEGG')
dir.create('results')
com.gene=read.delim('F:02.GO_KEGG\\gene.txt',sep='\t',header = T)
com.gene=com.gene$x
library(clusterProfiler)
library(org.Hs.eg.db)
library(enrichplot)
library(ggplot2)
library(circlize)
library(RColorBrewer)
library(dplyr)
library("ggpubr")
library(ComplexHeatmap)
gene=bitr(com.gene,fromType="SYMBOL",toType="ENTREZID",OrgDb="org.Hs.eg.db")
kk=enrichGO(gene=gene$ENTREZID, OrgDb=org.Hs.eg.db, pvalueCutoff=1,
            qvalueCutoff=1, ont="all", readable=T)
GO=as.data.frame(kk)
GO=GO[which(GO$pvalue<0.05),]
dim(GO)
write.table(GO,'results/GO.all.txt',quote = F,row.names = T,sep='\t')
#data=read.delim('results/GO.txt',header = T,sep='\t')
data=GO %>% group_by(ONTOLOGY) %>% slice_head(n=10)
fig2g<-ggbarplot(data, x="Description", y="Count", fill = "ONTOLOGY", color = "white",
          xlab="Term",
          orientation = "horiz",   
          palette = "aaas",    
          legend = "right",   
          sort.val = "asc",   
          sort.by.groups=TRUE)+    
  scale_y_continuous(expand=c(0, 0)) + scale_x_discrete(expand=c(0,0))
fig2g
ggsave('results/fig2g.pdf',fig2g,height = 9,width =12)
write.table(data,'results/GO.txt',quote = F,row.names = F,sep='\t')
