# Supplementary material for: Tertiary lymphoid structures-driven immune infiltration patterns and their association with survival in neuroblastoma
Source: PeerJ. 2025 Jul 22;13:e19767. doi: 10.7717/peerj.19767 (PMC12292307; doi:10.7717/peerj.19767)
Supplement: Supplemental Information 6 [file peerj-13-19767-s006.zip › Raw Data/RNA-seq/02.kegg=go/gene.txt]

x
CCL2
CCL3
CCL4
CCL5
CCL8
CCL18
CCL19
CCL21
CXCL9
CXCL10
CXCL11
CXCL13
CD200
FBLN7
ICOS
SGPP2
SH2D1A
TIGIT
PDCD1
CD4
CCR5
CXCR3
CSF2
IGSF6
IL2RA
CD38
CD40
CD5
MS4A1
SDC1
GFI1
IL1R1
IL1R2
IL10
CCL20
IRF4
TRAF6
STAT5A
TNFRSF17
