# Supplementary material for: Tertiary lymphoid structures-driven immune infiltration patterns and their association with survival in neuroblastoma
Source: PeerJ. 2025 Jul 22;13:e19767. doi: 10.7717/peerj.19767 (PMC12292307; doi:10.7717/peerj.19767)
Supplement: Supplemental Information 6 [file peerj-13-19767-s006.zip › Raw Data/RNA-seq/03CMML/cindex_mat.txt]

GSE49710	GSE62564
CoxBoost	0.791431685702099	0.734775603051988
CoxBoost+Enet[alpha=0.1]	0.801194256196389	0.737950808018577
CoxBoost+Enet[alpha=0.2]	0.801905122979954	0.73479929861144
CoxBoost+Enet[alpha=0.3]	0.801762949623241	0.733756693995545
CoxBoost+Enet[alpha=0.4]	0.801668167385432	0.734301691862945
CoxBoost+Enet[alpha=0.5]	0.801715558504336	0.734514951898014
CoxBoost+Enet[alpha=0.6]	0.800199042699398	0.730605184588408
CoxBoost+Enet[alpha=0.7]	0.800862518364059	0.732974740533624
CoxBoost+Enet[alpha=0.8]	0.800530780531728	0.732098004833894
CoxBoost+Enet[alpha=0.9]	0.800127956021042	0.730557793469504
CoxBoost+GBM	0.886261314629638	0.773731102791337
CoxBoost+Lasso	0.800459693853372	0.731150182455808
CoxBoost+plsRcox	0.791384294583195	0.718046538078764
CoxBoost+Ridge	0.802070991896119	0.737145158997204
CoxBoost+RSF	0.952087578787735	0.782379981991375
CoxBoost+StepCox[backward]	0.79605231979527	0.735083645324866
CoxBoost+StepCox[both]	0.79605231979527	0.735083645324866
CoxBoost+StepCox[forward]	0.799369698118573	0.728828017629496
CoxBoost+SuperPC	0.696033363347709	0.676745177953652
CoxBoost+survivalSVM	0.690109473484669	0.664636747073598
Enet[alpha=0.1]	0.795412539690062	0.743045353300791
Enet[alpha=0.2]	0.801123169518032	0.740983839628454
Enet[alpha=0.3]	0.803113596512014	0.739467323823515
Enet[alpha=0.4]	0.803469029903796	0.738424719207621
Enet[alpha=0.5]	0.800744040566798	0.738685370361594
Enet[alpha=0.6]	0.801028387280224	0.737998199137482
Enet[alpha=0.7]	0.802070991896119	0.737642765745699
Enet[alpha=0.8]	0.765603525899246	0.732737784939102
Enet[alpha=0.9]	0.800696649447894	0.73742950571063
GBM	0.884389365432918	0.76882612198474
Lasso	0.795578408606227	0.73776124354296
Lasso+CoxBoost	0.786218662622625	0.737808634661864
Lasso+GBM	0.877399175394531	0.767167432823089
Lasso+plsRcox	0.795175584095541	0.713520686223402
Lasso+RSF	0.953106487844178	0.779512819297664
Lasso+StepCox[backward]	0.79605231979527	0.735083645324866
Lasso+StepCox[both]	0.79605231979527	0.735083645324866
Lasso+StepCox[forward]	0.803469029903796	0.72854367091607
Lasso+SuperPC	0.690749253589877	0.667409127529501
Lasso+survivalSVM	0.688853608833705	0.663973271408938
plsRcox	0.788374958532771	0.703900289085825
Ridge	0.790697123359082	0.741481446376949
RSF	0.954836263684186	0.773067627126677
RSF+CoxBoost	0.72162456755604	0.690062082365765
RSF+Enet[alpha=0.1]	0.722240652101796	0.691341642576181
RSF+Enet[alpha=0.2]	0.721885218710014	0.690772949149329
RSF+Enet[alpha=0.3]	0.722098478745083	0.691839249324677
RSF+Enet[alpha=0.4]	0.721885218710014	0.690441211316999
RSF+Enet[alpha=0.5]	0.721861523150562	0.691009904743851
RSF+Enet[alpha=0.6]	0.721885218710014	0.690796644708782
RSF+Enet[alpha=0.7]	0.721743045353301	0.690938818065495
RSF+Enet[alpha=0.8]	0.721837827591109	0.690654471352069
RSF+Enet[alpha=0.9]	0.721861523150562	0.690583384673712
RSF+GBM	0.830766314392683	0.727690630775793
RSF+Lasso	0.721340220842614	0.690275342400834
RSF+plsRcox	0.714278944125871	0.685702099426567
RSF+Ridge	0.721340220842614	0.69231316051372
RSF+StepCox[backward]	0.716150893322591	0.68134211648737
RSF+StepCox[both]	0.716150893322591	0.68134211648737
RSF+StepCox[forward]	0.720558267380693	0.68672100848301
RSF+SuperPC	0.706293540590493	0.68375906355149
StepCox[backward]	0.79605231979527	0.735083645324866
StepCox[backward]+CoxBoost	0.796739491019383	0.737121463437752
StepCox[backward]+Enet[alpha=0.1]	0.797568835600209	0.740486232879958
StepCox[backward]+Enet[alpha=0.2]	0.797758400075826	0.739870148334202
StepCox[backward]+Enet[alpha=0.3]	0.797568835600209	0.73930145490735
StepCox[backward]+Enet[alpha=0.4]	0.7974740533624	0.738685370361594
StepCox[backward]+Enet[alpha=0.5]	0.797023837732809	0.737903416899673
StepCox[backward]+Enet[alpha=0.6]	0.796455144305957	0.735912989905692
StepCox[backward]+Enet[alpha=0.7]	0.796857968816644	0.73797450357803
StepCox[backward]+Enet[alpha=0.8]	0.796786882138287	0.736955594521587
StepCox[backward]+Enet[alpha=0.9]	0.796715795459931	0.736813421164874
StepCox[backward]+GBM	0.898559309985309	0.776787829960665
StepCox[backward]+Lasso	0.796810577697739	0.736647552248709
StepCox[backward]+plsRcox	0.78792474290318	0.720700440737406
StepCox[backward]+Ridge	0.797995355670347	0.745035780294773
StepCox[backward]+RSF	0.94950476280745	0.789156911994692
StepCox[backward]+SuperPC	0.694445760864414	0.667740865361831
StepCox[both]	0.79605231979527	0.735083645324866
StepCox[both]+CoxBoost	0.796952751054452	0.736837116724326
StepCox[both]+Enet[alpha=0.1]	0.797331880005687	0.741244490782427
StepCox[both]+Enet[alpha=0.2]	0.797426662243496	0.738045590256386
StepCox[both]+Enet[alpha=0.3]	0.797237097767878	0.73797450357803
StepCox[both]+Enet[alpha=0.4]	0.797758400075826	0.739230368228994
StepCox[both]+Enet[alpha=0.5]	0.797071228851713	0.738282545850908
StepCox[both]+Enet[alpha=0.6]	0.797355575565139	0.738922325956116
StepCox[both]+Enet[alpha=0.7]	0.796929055495	0.737784939102412
StepCox[both]+Enet[alpha=0.8]	0.796905359935548	0.73742950571063
StepCox[both]+Enet[alpha=0.9]	0.796739491019383	0.736173641059665
StepCox[both]+GBM	0.889720866309654	0.77595848537984
StepCox[both]+Lasso	0.796668404341026	0.736742334486517
StepCox[both]+plsRcox	0.78792474290318	0.720700440737406
StepCox[both]+Ridge	0.797995355670347	0.745035780294773
StepCox[both]+RSF	0.949575849485806	0.78583953367139
StepCox[both]+SuperPC	0.686341879531776	0.669612814558552
StepCox[forward]	0.803421638784892	0.721790436472205
SuperPC	0.695583147718118	0.678427562674755
