# Supplementary material for: Tertiary lymphoid structures-driven immune infiltration patterns and their association with survival in neuroblastoma
Source: PeerJ. 2025 Jul 22;13:e19767. doi: 10.7717/peerj.19767 (PMC12292307; doi:10.7717/peerj.19767)
Supplement: Supplemental Information 6 [file peerj-13-19767-s006.zip › Raw Data/RNA-seq/03CMML/fea_df.txt]

features	methods
CCL4	CoxBoost
CCL8	CoxBoost
CCL19	CoxBoost
CCL21	CoxBoost
CD200	CoxBoost
PDCD1	CoxBoost
CXCR3	CoxBoost
CSF2	CoxBoost
CD38	CoxBoost
CD40	CoxBoost
CD5	CoxBoost
GFI1	CoxBoost
IL1R1	CoxBoost
IL1R2	CoxBoost
IL10	CoxBoost
CCL20	CoxBoost
IRF4	CoxBoost
CCL2	CoxBoost+Enet[alpha=0.1]
CCL3	CoxBoost+Enet[alpha=0.1]
CCL4	CoxBoost+Enet[alpha=0.1]
CCL8	CoxBoost+Enet[alpha=0.1]
CCL19	CoxBoost+Enet[alpha=0.1]
CCL21	CoxBoost+Enet[alpha=0.1]
CD200	CoxBoost+Enet[alpha=0.1]
PDCD1	CoxBoost+Enet[alpha=0.1]
CXCR3	CoxBoost+Enet[alpha=0.1]
CSF2	CoxBoost+Enet[alpha=0.1]
CD38	CoxBoost+Enet[alpha=0.1]
CD40	CoxBoost+Enet[alpha=0.1]
CD5	CoxBoost+Enet[alpha=0.1]
GFI1	CoxBoost+Enet[alpha=0.1]
IL1R1	CoxBoost+Enet[alpha=0.1]
IL1R2	CoxBoost+Enet[alpha=0.1]
IL10	CoxBoost+Enet[alpha=0.1]
CCL20	CoxBoost+Enet[alpha=0.1]
IRF4	CoxBoost+Enet[alpha=0.1]
CCL2	CoxBoost+Enet[alpha=0.2]
CCL3	CoxBoost+Enet[alpha=0.2]
CCL4	CoxBoost+Enet[alpha=0.2]
CCL8	CoxBoost+Enet[alpha=0.2]
CCL19	CoxBoost+Enet[alpha=0.2]
CCL21	CoxBoost+Enet[alpha=0.2]
CD200	CoxBoost+Enet[alpha=0.2]
PDCD1	CoxBoost+Enet[alpha=0.2]
CXCR3	CoxBoost+Enet[alpha=0.2]
CSF2	CoxBoost+Enet[alpha=0.2]
CD38	CoxBoost+Enet[alpha=0.2]
CD40	CoxBoost+Enet[alpha=0.2]
CD5	CoxBoost+Enet[alpha=0.2]
GFI1	CoxBoost+Enet[alpha=0.2]
IL1R1	CoxBoost+Enet[alpha=0.2]
IL1R2	CoxBoost+Enet[alpha=0.2]
IL10	CoxBoost+Enet[alpha=0.2]
CCL20	CoxBoost+Enet[alpha=0.2]
IRF4	CoxBoost+Enet[alpha=0.2]
CCL2	CoxBoost+Enet[alpha=0.3]
CCL3	CoxBoost+Enet[alpha=0.3]
CCL4	CoxBoost+Enet[alpha=0.3]
CCL8	CoxBoost+Enet[alpha=0.3]
CCL19	CoxBoost+Enet[alpha=0.3]
CCL21	CoxBoost+Enet[alpha=0.3]
CD200	CoxBoost+Enet[alpha=0.3]
PDCD1	CoxBoost+Enet[alpha=0.3]
CXCR3	CoxBoost+Enet[alpha=0.3]
CSF2	CoxBoost+Enet[alpha=0.3]
CD38	CoxBoost+Enet[alpha=0.3]
CD40	CoxBoost+Enet[alpha=0.3]
CD5	CoxBoost+Enet[alpha=0.3]
GFI1	CoxBoost+Enet[alpha=0.3]
IL1R1	CoxBoost+Enet[alpha=0.3]
IL1R2	CoxBoost+Enet[alpha=0.3]
IL10	CoxBoost+Enet[alpha=0.3]
CCL20	CoxBoost+Enet[alpha=0.3]
IRF4	CoxBoost+Enet[alpha=0.3]
CCL2	CoxBoost+Enet[alpha=0.4]
CCL3	CoxBoost+Enet[alpha=0.4]
CCL4	CoxBoost+Enet[alpha=0.4]
CCL8	CoxBoost+Enet[alpha=0.4]
CCL19	CoxBoost+Enet[alpha=0.4]
CCL21	CoxBoost+Enet[alpha=0.4]
CD200	CoxBoost+Enet[alpha=0.4]
PDCD1	CoxBoost+Enet[alpha=0.4]
CXCR3	CoxBoost+Enet[alpha=0.4]
CSF2	CoxBoost+Enet[alpha=0.4]
CD38	CoxBoost+Enet[alpha=0.4]
CD40	CoxBoost+Enet[alpha=0.4]
CD5	CoxBoost+Enet[alpha=0.4]
GFI1	CoxBoost+Enet[alpha=0.4]
IL1R1	CoxBoost+Enet[alpha=0.4]
IL1R2	CoxBoost+Enet[alpha=0.4]
IL10	CoxBoost+Enet[alpha=0.4]
CCL20	CoxBoost+Enet[alpha=0.4]
IRF4	CoxBoost+Enet[alpha=0.4]
CCL2	CoxBoost+Enet[alpha=0.5]
CCL3	CoxBoost+Enet[alpha=0.5]
CCL4	CoxBoost+Enet[alpha=0.5]
CCL8	CoxBoost+Enet[alpha=0.5]
CCL19	CoxBoost+Enet[alpha=0.5]
CCL21	CoxBoost+Enet[alpha=0.5]
CD200	CoxBoost+Enet[alpha=0.5]
PDCD1	CoxBoost+Enet[alpha=0.5]
CXCR3	CoxBoost+Enet[alpha=0.5]
CSF2	CoxBoost+Enet[alpha=0.5]
CD38	CoxBoost+Enet[alpha=0.5]
CD40	CoxBoost+Enet[alpha=0.5]
CD5	CoxBoost+Enet[alpha=0.5]
GFI1	CoxBoost+Enet[alpha=0.5]
IL1R1	CoxBoost+Enet[alpha=0.5]
IL1R2	CoxBoost+Enet[alpha=0.5]
IL10	CoxBoost+Enet[alpha=0.5]
CCL20	CoxBoost+Enet[alpha=0.5]
IRF4	CoxBoost+Enet[alpha=0.5]
CCL2	CoxBoost+Enet[alpha=0.6]
CCL3	CoxBoost+Enet[alpha=0.6]
CCL4	CoxBoost+Enet[alpha=0.6]
CCL8	CoxBoost+Enet[alpha=0.6]
CCL19	CoxBoost+Enet[alpha=0.6]
CCL21	CoxBoost+Enet[alpha=0.6]
CD200	CoxBoost+Enet[alpha=0.6]
PDCD1	CoxBoost+Enet[alpha=0.6]
CXCR3	CoxBoost+Enet[alpha=0.6]
CSF2	CoxBoost+Enet[alpha=0.6]
CD38	CoxBoost+Enet[alpha=0.6]
CD40	CoxBoost+Enet[alpha=0.6]
CD5	CoxBoost+Enet[alpha=0.6]
GFI1	CoxBoost+Enet[alpha=0.6]
IL1R1	CoxBoost+Enet[alpha=0.6]
IL1R2	CoxBoost+Enet[alpha=0.6]
IL10	CoxBoost+Enet[alpha=0.6]
CCL20	CoxBoost+Enet[alpha=0.6]
IRF4	CoxBoost+Enet[alpha=0.6]
CCL2	CoxBoost+Enet[alpha=0.7]
CCL3	CoxBoost+Enet[alpha=0.7]
CCL4	CoxBoost+Enet[alpha=0.7]
CCL8	CoxBoost+Enet[alpha=0.7]
CCL19	CoxBoost+Enet[alpha=0.7]
CCL21	CoxBoost+Enet[alpha=0.7]
CD200	CoxBoost+Enet[alpha=0.7]
PDCD1	CoxBoost+Enet[alpha=0.7]
CXCR3	CoxBoost+Enet[alpha=0.7]
CSF2	CoxBoost+Enet[alpha=0.7]
CD38	CoxBoost+Enet[alpha=0.7]
CD40	CoxBoost+Enet[alpha=0.7]
CD5	CoxBoost+Enet[alpha=0.7]
GFI1	CoxBoost+Enet[alpha=0.7]
IL1R1	CoxBoost+Enet[alpha=0.7]
IL1R2	CoxBoost+Enet[alpha=0.7]
IL10	CoxBoost+Enet[alpha=0.7]
CCL20	CoxBoost+Enet[alpha=0.7]
IRF4	CoxBoost+Enet[alpha=0.7]
CCL2	CoxBoost+Enet[alpha=0.8]
CCL3	CoxBoost+Enet[alpha=0.8]
CCL4	CoxBoost+Enet[alpha=0.8]
CCL8	CoxBoost+Enet[alpha=0.8]
CCL19	CoxBoost+Enet[alpha=0.8]
CCL21	CoxBoost+Enet[alpha=0.8]
CD200	CoxBoost+Enet[alpha=0.8]
PDCD1	CoxBoost+Enet[alpha=0.8]
CXCR3	CoxBoost+Enet[alpha=0.8]
CSF2	CoxBoost+Enet[alpha=0.8]
CD38	CoxBoost+Enet[alpha=0.8]
CD40	CoxBoost+Enet[alpha=0.8]
CD5	CoxBoost+Enet[alpha=0.8]
GFI1	CoxBoost+Enet[alpha=0.8]
IL1R1	CoxBoost+Enet[alpha=0.8]
IL1R2	CoxBoost+Enet[alpha=0.8]
IL10	CoxBoost+Enet[alpha=0.8]
CCL20	CoxBoost+Enet[alpha=0.8]
IRF4	CoxBoost+Enet[alpha=0.8]
CCL2	CoxBoost+Enet[alpha=0.9]
CCL3	CoxBoost+Enet[alpha=0.9]
CCL4	CoxBoost+Enet[alpha=0.9]
CCL8	CoxBoost+Enet[alpha=0.9]
CCL19	CoxBoost+Enet[alpha=0.9]
CCL21	CoxBoost+Enet[alpha=0.9]
CD200	CoxBoost+Enet[alpha=0.9]
PDCD1	CoxBoost+Enet[alpha=0.9]
CXCR3	CoxBoost+Enet[alpha=0.9]
CSF2	CoxBoost+Enet[alpha=0.9]
CD38	CoxBoost+Enet[alpha=0.9]
CD40	CoxBoost+Enet[alpha=0.9]
CD5	CoxBoost+Enet[alpha=0.9]
GFI1	CoxBoost+Enet[alpha=0.9]
IL1R1	CoxBoost+Enet[alpha=0.9]
IL1R2	CoxBoost+Enet[alpha=0.9]
IL10	CoxBoost+Enet[alpha=0.9]
CCL20	CoxBoost+Enet[alpha=0.9]
IRF4	CoxBoost+Enet[alpha=0.9]
CCL4	CoxBoost+GBM
CXCR3	CoxBoost+GBM
CD200	CoxBoost+GBM
CCL21	CoxBoost+GBM
GFI1	CoxBoost+GBM
CCL2	CoxBoost+GBM
PDCD1	CoxBoost+GBM
CCL19	CoxBoost+GBM
CD38	CoxBoost+GBM
CCL8	CoxBoost+GBM
IRF4	CoxBoost+GBM
IL1R2	CoxBoost+GBM
CSF2	CoxBoost+GBM
CD40	CoxBoost+GBM
CCL3	CoxBoost+GBM
IL1R1	CoxBoost+GBM
IL10	CoxBoost+GBM
CCL20	CoxBoost+GBM
CD5	CoxBoost+GBM
CCL2	CoxBoost+Lasso
CCL3	CoxBoost+Lasso
CCL4	CoxBoost+Lasso
CCL8	CoxBoost+Lasso
CCL19	CoxBoost+Lasso
CCL21	CoxBoost+Lasso
CD200	CoxBoost+Lasso
PDCD1	CoxBoost+Lasso
CXCR3	CoxBoost+Lasso
CSF2	CoxBoost+Lasso
CD38	CoxBoost+Lasso
CD40	CoxBoost+Lasso
CD5	CoxBoost+Lasso
GFI1	CoxBoost+Lasso
IL1R1	CoxBoost+Lasso
IL1R2	CoxBoost+Lasso
IL10	CoxBoost+Lasso
CCL20	CoxBoost+Lasso
IRF4	CoxBoost+Lasso
CCL2	CoxBoost+plsRcox
CCL3	CoxBoost+plsRcox
CCL4	CoxBoost+plsRcox
CCL8	CoxBoost+plsRcox
CCL19	CoxBoost+plsRcox
CCL21	CoxBoost+plsRcox
CD200	CoxBoost+plsRcox
PDCD1	CoxBoost+plsRcox
CXCR3	CoxBoost+plsRcox
CSF2	CoxBoost+plsRcox
CD38	CoxBoost+plsRcox
CD40	CoxBoost+plsRcox
CD5	CoxBoost+plsRcox
GFI1	CoxBoost+plsRcox
IL1R1	CoxBoost+plsRcox
IL1R2	CoxBoost+plsRcox
IL10	CoxBoost+plsRcox
CCL20	CoxBoost+plsRcox
IRF4	CoxBoost+plsRcox
CCL2	CoxBoost+Ridge
CCL3	CoxBoost+Ridge
CCL4	CoxBoost+Ridge
CCL8	CoxBoost+Ridge
CCL19	CoxBoost+Ridge
CCL21	CoxBoost+Ridge
CD200	CoxBoost+Ridge
PDCD1	CoxBoost+Ridge
CXCR3	CoxBoost+Ridge
CSF2	CoxBoost+Ridge
CD38	CoxBoost+Ridge
CD40	CoxBoost+Ridge
CD5	CoxBoost+Ridge
GFI1	CoxBoost+Ridge
IL1R1	CoxBoost+Ridge
IL1R2	CoxBoost+Ridge
IL10	CoxBoost+Ridge
CCL20	CoxBoost+Ridge
IRF4	CoxBoost+Ridge
CCL4	CoxBoost+RSF
CXCR3	CoxBoost+RSF
CD200	CoxBoost+RSF
GFI1	CoxBoost+RSF
CCL21	CoxBoost+RSF
CCL2	CoxBoost+RSF
IRF4	CoxBoost+RSF
CCL3	CoxBoost+RSF
CCL8	CoxBoost+RSF
CD40	CoxBoost+RSF
CD5	CoxBoost+RSF
IL1R1	CoxBoost+RSF
PDCD1	CoxBoost+RSF
CD38	CoxBoost+RSF
CCL19	CoxBoost+RSF
CSF2	CoxBoost+RSF
IL10	CoxBoost+RSF
CCL20	CoxBoost+RSF
CCL2	CoxBoost+StepCox[backward]
CCL3	CoxBoost+StepCox[backward]
CCL4	CoxBoost+StepCox[backward]
CCL8	CoxBoost+StepCox[backward]
CCL21	CoxBoost+StepCox[backward]
CD200	CoxBoost+StepCox[backward]
PDCD1	CoxBoost+StepCox[backward]
CXCR3	CoxBoost+StepCox[backward]
CSF2	CoxBoost+StepCox[backward]
CD38	CoxBoost+StepCox[backward]
CD40	CoxBoost+StepCox[backward]
CD5	CoxBoost+StepCox[backward]
GFI1	CoxBoost+StepCox[backward]
IL1R1	CoxBoost+StepCox[backward]
IL1R2	CoxBoost+StepCox[backward]
IRF4	CoxBoost+StepCox[backward]
CCL2	CoxBoost+StepCox[both]
CCL3	CoxBoost+StepCox[both]
CCL4	CoxBoost+StepCox[both]
CCL8	CoxBoost+StepCox[both]
CCL21	CoxBoost+StepCox[both]
CD200	CoxBoost+StepCox[both]
PDCD1	CoxBoost+StepCox[both]
CXCR3	CoxBoost+StepCox[both]
CSF2	CoxBoost+StepCox[both]
CD38	CoxBoost+StepCox[both]
CD40	CoxBoost+StepCox[both]
CD5	CoxBoost+StepCox[both]
GFI1	CoxBoost+StepCox[both]
IL1R1	CoxBoost+StepCox[both]
IL1R2	CoxBoost+StepCox[both]
IRF4	CoxBoost+StepCox[both]
CCL2	CoxBoost+StepCox[forward]
CCL3	CoxBoost+StepCox[forward]
CCL4	CoxBoost+StepCox[forward]
CCL8	CoxBoost+StepCox[forward]
CCL19	CoxBoost+StepCox[forward]
CCL21	CoxBoost+StepCox[forward]
CD200	CoxBoost+StepCox[forward]
PDCD1	CoxBoost+StepCox[forward]
CXCR3	CoxBoost+StepCox[forward]
CSF2	CoxBoost+StepCox[forward]
CD38	CoxBoost+StepCox[forward]
CD40	CoxBoost+StepCox[forward]
CD5	CoxBoost+StepCox[forward]
GFI1	CoxBoost+StepCox[forward]
IL1R1	CoxBoost+StepCox[forward]
IL1R2	CoxBoost+StepCox[forward]
IL10	CoxBoost+StepCox[forward]
CCL20	CoxBoost+StepCox[forward]
IRF4	CoxBoost+StepCox[forward]
CCL2	CoxBoost+SuperPC
CCL3	CoxBoost+SuperPC
CCL4	CoxBoost+SuperPC
CCL8	CoxBoost+SuperPC
CCL19	CoxBoost+SuperPC
CCL21	CoxBoost+SuperPC
CD200	CoxBoost+SuperPC
PDCD1	CoxBoost+SuperPC
CXCR3	CoxBoost+SuperPC
CSF2	CoxBoost+SuperPC
CD38	CoxBoost+SuperPC
CD40	CoxBoost+SuperPC
CD5	CoxBoost+SuperPC
GFI1	CoxBoost+SuperPC
IL1R1	CoxBoost+SuperPC
IL1R2	CoxBoost+SuperPC
IL10	CoxBoost+SuperPC
CCL20	CoxBoost+SuperPC
IRF4	CoxBoost+SuperPC
CCL2	CoxBoost+survivalSVM
CCL3	CoxBoost+survivalSVM
CCL4	CoxBoost+survivalSVM
CCL8	CoxBoost+survivalSVM
CCL19	CoxBoost+survivalSVM
CCL21	CoxBoost+survivalSVM
CD200	CoxBoost+survivalSVM
PDCD1	CoxBoost+survivalSVM
CXCR3	CoxBoost+survivalSVM
CSF2	CoxBoost+survivalSVM
CD38	CoxBoost+survivalSVM
CD40	CoxBoost+survivalSVM
CD5	CoxBoost+survivalSVM
GFI1	CoxBoost+survivalSVM
IL1R1	CoxBoost+survivalSVM
IL1R2	CoxBoost+survivalSVM
IL10	CoxBoost+survivalSVM
CCL20	CoxBoost+survivalSVM
IRF4	CoxBoost+survivalSVM
CCL2	Enet[alpha=0.1]
CCL3	Enet[alpha=0.1]
CCL4	Enet[alpha=0.1]
CCL5	Enet[alpha=0.1]
CCL8	Enet[alpha=0.1]
CCL19	Enet[alpha=0.1]
CCL21	Enet[alpha=0.1]
CD200	Enet[alpha=0.1]
SH2D1A	Enet[alpha=0.1]
PDCD1	Enet[alpha=0.1]
CXCR3	Enet[alpha=0.1]
CSF2	Enet[alpha=0.1]
IGSF6	Enet[alpha=0.1]
CD38	Enet[alpha=0.1]
CD40	Enet[alpha=0.1]
CD5	Enet[alpha=0.1]
GFI1	Enet[alpha=0.1]
IL1R1	Enet[alpha=0.1]
IL1R2	Enet[alpha=0.1]
IL10	Enet[alpha=0.1]
CCL20	Enet[alpha=0.1]
IRF4	Enet[alpha=0.1]
STAT5A	Enet[alpha=0.1]
CCL2	Enet[alpha=0.2]
CCL3	Enet[alpha=0.2]
CCL4	Enet[alpha=0.2]
CCL5	Enet[alpha=0.2]
CCL8	Enet[alpha=0.2]
CCL19	Enet[alpha=0.2]
CCL21	Enet[alpha=0.2]
CD200	Enet[alpha=0.2]
SH2D1A	Enet[alpha=0.2]
PDCD1	Enet[alpha=0.2]
CXCR3	Enet[alpha=0.2]
CSF2	Enet[alpha=0.2]
IGSF6	Enet[alpha=0.2]
CD38	Enet[alpha=0.2]
CD40	Enet[alpha=0.2]
CD5	Enet[alpha=0.2]
GFI1	Enet[alpha=0.2]
IL1R1	Enet[alpha=0.2]
IL1R2	Enet[alpha=0.2]
IL10	Enet[alpha=0.2]
CCL20	Enet[alpha=0.2]
IRF4	Enet[alpha=0.2]
STAT5A	Enet[alpha=0.2]
CCL2	Enet[alpha=0.3]
CCL3	Enet[alpha=0.3]
CCL4	Enet[alpha=0.3]
CCL8	Enet[alpha=0.3]
CCL19	Enet[alpha=0.3]
CCL21	Enet[alpha=0.3]
CD200	Enet[alpha=0.3]
PDCD1	Enet[alpha=0.3]
CXCR3	Enet[alpha=0.3]
CSF2	Enet[alpha=0.3]
IGSF6	Enet[alpha=0.3]
CD38	Enet[alpha=0.3]
CD40	Enet[alpha=0.3]
CD5	Enet[alpha=0.3]
GFI1	Enet[alpha=0.3]
IL1R1	Enet[alpha=0.3]
IL1R2	Enet[alpha=0.3]
IL10	Enet[alpha=0.3]
CCL20	Enet[alpha=0.3]
IRF4	Enet[alpha=0.3]
STAT5A	Enet[alpha=0.3]
CCL2	Enet[alpha=0.4]
CCL3	Enet[alpha=0.4]
CCL4	Enet[alpha=0.4]
CCL8	Enet[alpha=0.4]
CCL19	Enet[alpha=0.4]
CCL21	Enet[alpha=0.4]
CD200	Enet[alpha=0.4]
PDCD1	Enet[alpha=0.4]
CXCR3	Enet[alpha=0.4]
CSF2	Enet[alpha=0.4]
IGSF6	Enet[alpha=0.4]
CD38	Enet[alpha=0.4]
CD40	Enet[alpha=0.4]
CD5	Enet[alpha=0.4]
GFI1	Enet[alpha=0.4]
IL1R1	Enet[alpha=0.4]
IL1R2	Enet[alpha=0.4]
IL10	Enet[alpha=0.4]
CCL20	Enet[alpha=0.4]
IRF4	Enet[alpha=0.4]
STAT5A	Enet[alpha=0.4]
CCL2	Enet[alpha=0.5]
CCL3	Enet[alpha=0.5]
CCL4	Enet[alpha=0.5]
CCL8	Enet[alpha=0.5]
CCL19	Enet[alpha=0.5]
CCL21	Enet[alpha=0.5]
CD200	Enet[alpha=0.5]
PDCD1	Enet[alpha=0.5]
CXCR3	Enet[alpha=0.5]
CSF2	Enet[alpha=0.5]
IGSF6	Enet[alpha=0.5]
CD38	Enet[alpha=0.5]
CD40	Enet[alpha=0.5]
CD5	Enet[alpha=0.5]
GFI1	Enet[alpha=0.5]
IL1R1	Enet[alpha=0.5]
IL1R2	Enet[alpha=0.5]
IL10	Enet[alpha=0.5]
CCL20	Enet[alpha=0.5]
IRF4	Enet[alpha=0.5]
STAT5A	Enet[alpha=0.5]
CCL2	Enet[alpha=0.6]
CCL3	Enet[alpha=0.6]
CCL4	Enet[alpha=0.6]
CCL8	Enet[alpha=0.6]
CCL19	Enet[alpha=0.6]
CCL21	Enet[alpha=0.6]
CD200	Enet[alpha=0.6]
PDCD1	Enet[alpha=0.6]
CXCR3	Enet[alpha=0.6]
CSF2	Enet[alpha=0.6]
IGSF6	Enet[alpha=0.6]
CD38	Enet[alpha=0.6]
CD40	Enet[alpha=0.6]
CD5	Enet[alpha=0.6]
GFI1	Enet[alpha=0.6]
IL1R1	Enet[alpha=0.6]
IL1R2	Enet[alpha=0.6]
IL10	Enet[alpha=0.6]
CCL20	Enet[alpha=0.6]
IRF4	Enet[alpha=0.6]
STAT5A	Enet[alpha=0.6]
CCL2	Enet[alpha=0.7]
CCL3	Enet[alpha=0.7]
CCL4	Enet[alpha=0.7]
CCL8	Enet[alpha=0.7]
CCL19	Enet[alpha=0.7]
CCL21	Enet[alpha=0.7]
CD200	Enet[alpha=0.7]
PDCD1	Enet[alpha=0.7]
CXCR3	Enet[alpha=0.7]
CSF2	Enet[alpha=0.7]
IGSF6	Enet[alpha=0.7]
CD38	Enet[alpha=0.7]
CD40	Enet[alpha=0.7]
CD5	Enet[alpha=0.7]
GFI1	Enet[alpha=0.7]
IL1R1	Enet[alpha=0.7]
IL1R2	Enet[alpha=0.7]
IL10	Enet[alpha=0.7]
CCL20	Enet[alpha=0.7]
IRF4	Enet[alpha=0.7]
STAT5A	Enet[alpha=0.7]
CCL4	Enet[alpha=0.8]
CCL19	Enet[alpha=0.8]
CD200	Enet[alpha=0.8]
PDCD1	Enet[alpha=0.8]
CXCR3	Enet[alpha=0.8]
CD38	Enet[alpha=0.8]
CD5	Enet[alpha=0.8]
GFI1	Enet[alpha=0.8]
IL1R2	Enet[alpha=0.8]
CCL20	Enet[alpha=0.8]
CCL2	Enet[alpha=0.9]
CCL3	Enet[alpha=0.9]
CCL4	Enet[alpha=0.9]
CCL8	Enet[alpha=0.9]
CCL19	Enet[alpha=0.9]
CCL21	Enet[alpha=0.9]
CD200	Enet[alpha=0.9]
PDCD1	Enet[alpha=0.9]
CXCR3	Enet[alpha=0.9]
CSF2	Enet[alpha=0.9]
IGSF6	Enet[alpha=0.9]
CD38	Enet[alpha=0.9]
CD40	Enet[alpha=0.9]
CD5	Enet[alpha=0.9]
GFI1	Enet[alpha=0.9]
IL1R1	Enet[alpha=0.9]
IL1R2	Enet[alpha=0.9]
IL10	Enet[alpha=0.9]
CCL20	Enet[alpha=0.9]
IRF4	Enet[alpha=0.9]
STAT5A	Enet[alpha=0.9]
CCL4	GBM
CD200	GBM
CXCR3	GBM
CCL21	GBM
CCL2	GBM
GFI1	GBM
PDCD1	GBM
IGSF6	GBM
CCL8	GBM
CCL19	GBM
STAT5A	GBM
MS4A1	GBM
CCL5	GBM
CD38	GBM
IL10	GBM
CSF2	GBM
IL1R2	GBM
CCR5	GBM
IRF4	GBM
CD40	GBM
CCL3	GBM
IL1R1	GBM
ICOS	GBM
CCL20	GBM
CD5	GBM
CD4	GBM
SH2D1A	GBM
CCL2	Lasso
CCL3	Lasso
CCL4	Lasso
CCL8	Lasso
CCL19	Lasso
CCL21	Lasso
CD200	Lasso
PDCD1	Lasso
CXCR3	Lasso
CSF2	Lasso
IGSF6	Lasso
CD38	Lasso
CD40	Lasso
CD5	Lasso
GFI1	Lasso
IL1R1	Lasso
IL1R2	Lasso
IL10	Lasso
CCL20	Lasso
IRF4	Lasso
CCL4	Lasso+CoxBoost
CCL8	Lasso+CoxBoost
CCL19	Lasso+CoxBoost
CCL21	Lasso+CoxBoost
CD200	Lasso+CoxBoost
PDCD1	Lasso+CoxBoost
CXCR3	Lasso+CoxBoost
CSF2	Lasso+CoxBoost
CD38	Lasso+CoxBoost
CD40	Lasso+CoxBoost
CD5	Lasso+CoxBoost
GFI1	Lasso+CoxBoost
IL1R1	Lasso+CoxBoost
IL1R2	Lasso+CoxBoost
CCL20	Lasso+CoxBoost
IRF4	Lasso+CoxBoost
CCL4	Lasso+GBM
CXCR3	Lasso+GBM
CD200	Lasso+GBM
CCL21	Lasso+GBM
CCL2	Lasso+GBM
GFI1	Lasso+GBM
IGSF6	Lasso+GBM
PDCD1	Lasso+GBM
IRF4	Lasso+GBM
CCL8	Lasso+GBM
CD38	Lasso+GBM
CCL19	Lasso+GBM
STAT5A	Lasso+GBM
IL1R2	Lasso+GBM
CSF2	Lasso+GBM
CD40	Lasso+GBM
IL10	Lasso+GBM
CCL3	Lasso+GBM
IL1R1	Lasso+GBM
CD5	Lasso+GBM
CCL20	Lasso+GBM
CCL2	Lasso+plsRcox
CCL3	Lasso+plsRcox
CCL4	Lasso+plsRcox
CCL8	Lasso+plsRcox
CCL19	Lasso+plsRcox
CCL21	Lasso+plsRcox
CD200	Lasso+plsRcox
PDCD1	Lasso+plsRcox
CXCR3	Lasso+plsRcox
CSF2	Lasso+plsRcox
IGSF6	Lasso+plsRcox
CD38	Lasso+plsRcox
CD40	Lasso+plsRcox
CD5	Lasso+plsRcox
GFI1	Lasso+plsRcox
IL1R1	Lasso+plsRcox
IL1R2	Lasso+plsRcox
IL10	Lasso+plsRcox
CCL20	Lasso+plsRcox
IRF4	Lasso+plsRcox
STAT5A	Lasso+plsRcox
CCL4	Lasso+RSF
CD200	Lasso+RSF
CXCR3	Lasso+RSF
GFI1	Lasso+RSF
CCL21	Lasso+RSF
CCL2	Lasso+RSF
IRF4	Lasso+RSF
IGSF6	Lasso+RSF
CCL3	Lasso+RSF
CD40	Lasso+RSF
CCL8	Lasso+RSF
CD38	Lasso+RSF
CD5	Lasso+RSF
IL1R1	Lasso+RSF
PDCD1	Lasso+RSF
CCL2	Lasso+StepCox[backward]
CCL3	Lasso+StepCox[backward]
CCL4	Lasso+StepCox[backward]
CCL8	Lasso+StepCox[backward]
CCL21	Lasso+StepCox[backward]
CD200	Lasso+StepCox[backward]
PDCD1	Lasso+StepCox[backward]
CXCR3	Lasso+StepCox[backward]
CSF2	Lasso+StepCox[backward]
CD38	Lasso+StepCox[backward]
CD40	Lasso+StepCox[backward]
CD5	Lasso+StepCox[backward]
GFI1	Lasso+StepCox[backward]
IL1R1	Lasso+StepCox[backward]
IL1R2	Lasso+StepCox[backward]
IRF4	Lasso+StepCox[backward]
CCL2	Lasso+StepCox[both]
CCL3	Lasso+StepCox[both]
CCL4	Lasso+StepCox[both]
CCL8	Lasso+StepCox[both]
CCL21	Lasso+StepCox[both]
CD200	Lasso+StepCox[both]
PDCD1	Lasso+StepCox[both]
CXCR3	Lasso+StepCox[both]
CSF2	Lasso+StepCox[both]
CD38	Lasso+StepCox[both]
CD40	Lasso+StepCox[both]
CD5	Lasso+StepCox[both]
GFI1	Lasso+StepCox[both]
IL1R1	Lasso+StepCox[both]
IL1R2	Lasso+StepCox[both]
IRF4	Lasso+StepCox[both]
CCL2	Lasso+StepCox[forward]
CCL3	Lasso+StepCox[forward]
CCL4	Lasso+StepCox[forward]
CCL8	Lasso+StepCox[forward]
CCL19	Lasso+StepCox[forward]
CCL21	Lasso+StepCox[forward]
CD200	Lasso+StepCox[forward]
PDCD1	Lasso+StepCox[forward]
CXCR3	Lasso+StepCox[forward]
CSF2	Lasso+StepCox[forward]
IGSF6	Lasso+StepCox[forward]
CD38	Lasso+StepCox[forward]
CD40	Lasso+StepCox[forward]
CD5	Lasso+StepCox[forward]
GFI1	Lasso+StepCox[forward]
IL1R1	Lasso+StepCox[forward]
IL1R2	Lasso+StepCox[forward]
IL10	Lasso+StepCox[forward]
CCL20	Lasso+StepCox[forward]
IRF4	Lasso+StepCox[forward]
STAT5A	Lasso+StepCox[forward]
CCL2	Lasso+SuperPC
CCL3	Lasso+SuperPC
CCL4	Lasso+SuperPC
CCL8	Lasso+SuperPC
CCL19	Lasso+SuperPC
CCL21	Lasso+SuperPC
CD200	Lasso+SuperPC
PDCD1	Lasso+SuperPC
CXCR3	Lasso+SuperPC
CSF2	Lasso+SuperPC
IGSF6	Lasso+SuperPC
CD38	Lasso+SuperPC
CD40	Lasso+SuperPC
CD5	Lasso+SuperPC
GFI1	Lasso+SuperPC
IL1R1	Lasso+SuperPC
IL1R2	Lasso+SuperPC
IL10	Lasso+SuperPC
CCL20	Lasso+SuperPC
IRF4	Lasso+SuperPC
STAT5A	Lasso+SuperPC
CCL2	Lasso+survivalSVM
CCL3	Lasso+survivalSVM
CCL4	Lasso+survivalSVM
CCL8	Lasso+survivalSVM
CCL19	Lasso+survivalSVM
CCL21	Lasso+survivalSVM
CD200	Lasso+survivalSVM
PDCD1	Lasso+survivalSVM
CXCR3	Lasso+survivalSVM
CSF2	Lasso+survivalSVM
IGSF6	Lasso+survivalSVM
CD38	Lasso+survivalSVM
CD40	Lasso+survivalSVM
CD5	Lasso+survivalSVM
GFI1	Lasso+survivalSVM
IL1R1	Lasso+survivalSVM
IL1R2	Lasso+survivalSVM
IL10	Lasso+survivalSVM
CCL20	Lasso+survivalSVM
IRF4	Lasso+survivalSVM
STAT5A	Lasso+survivalSVM
CCL2	plsRcox
CCL3	plsRcox
CCL4	plsRcox
CCL5	plsRcox
CCL8	plsRcox
CCL19	plsRcox
CCL21	plsRcox
CD200	plsRcox
ICOS	plsRcox
SH2D1A	plsRcox
PDCD1	plsRcox
CD4	plsRcox
CCR5	plsRcox
CXCR3	plsRcox
CSF2	plsRcox
IGSF6	plsRcox
CD38	plsRcox
CD40	plsRcox
CD5	plsRcox
MS4A1	plsRcox
GFI1	plsRcox
IL1R1	plsRcox
IL1R2	plsRcox
IL10	plsRcox
CCL20	plsRcox
IRF4	plsRcox
STAT5A	plsRcox
CCL2	Ridge
CCL3	Ridge
CCL4	Ridge
CCL5	Ridge
CCL8	Ridge
CCL19	Ridge
CCL21	Ridge
CD200	Ridge
ICOS	Ridge
SH2D1A	Ridge
PDCD1	Ridge
CD4	Ridge
CCR5	Ridge
CXCR3	Ridge
CSF2	Ridge
IGSF6	Ridge
CD38	Ridge
CD40	Ridge
CD5	Ridge
MS4A1	Ridge
GFI1	Ridge
IL1R1	Ridge
IL1R2	Ridge
IL10	Ridge
CCL20	Ridge
IRF4	Ridge
STAT5A	Ridge
CCL4	RSF
CD200	RSF
CXCR3	RSF
CCL21	RSF
IGSF6	RSF
CCL2	RSF
CCL4	RSF+CoxBoost
CD200	RSF+CoxBoost
CXCR3	RSF+CoxBoost
CCL21	RSF+CoxBoost
CCL2	RSF+CoxBoost
CCL4	RSF+Enet[alpha=0.1]
CD200	RSF+Enet[alpha=0.1]
CXCR3	RSF+Enet[alpha=0.1]
CCL21	RSF+Enet[alpha=0.1]
CCL2	RSF+Enet[alpha=0.1]
CCL4	RSF+Enet[alpha=0.2]
CD200	RSF+Enet[alpha=0.2]
CXCR3	RSF+Enet[alpha=0.2]
CCL21	RSF+Enet[alpha=0.2]
CCL2	RSF+Enet[alpha=0.2]
CCL4	RSF+Enet[alpha=0.3]
CD200	RSF+Enet[alpha=0.3]
CXCR3	RSF+Enet[alpha=0.3]
CCL21	RSF+Enet[alpha=0.3]
CCL2	RSF+Enet[alpha=0.3]
CCL4	RSF+Enet[alpha=0.4]
CD200	RSF+Enet[alpha=0.4]
CXCR3	RSF+Enet[alpha=0.4]
CCL21	RSF+Enet[alpha=0.4]
CCL2	RSF+Enet[alpha=0.4]
CCL4	RSF+Enet[alpha=0.5]
CD200	RSF+Enet[alpha=0.5]
CXCR3	RSF+Enet[alpha=0.5]
CCL21	RSF+Enet[alpha=0.5]
CCL2	RSF+Enet[alpha=0.5]
CCL4	RSF+Enet[alpha=0.6]
CD200	RSF+Enet[alpha=0.6]
CXCR3	RSF+Enet[alpha=0.6]
CCL21	RSF+Enet[alpha=0.6]
CCL2	RSF+Enet[alpha=0.6]
CCL4	RSF+Enet[alpha=0.7]
CD200	RSF+Enet[alpha=0.7]
CXCR3	RSF+Enet[alpha=0.7]
CCL21	RSF+Enet[alpha=0.7]
CCL2	RSF+Enet[alpha=0.7]
CCL4	RSF+Enet[alpha=0.8]
CD200	RSF+Enet[alpha=0.8]
CXCR3	RSF+Enet[alpha=0.8]
CCL21	RSF+Enet[alpha=0.8]
CCL2	RSF+Enet[alpha=0.8]
CCL4	RSF+Enet[alpha=0.9]
CD200	RSF+Enet[alpha=0.9]
CXCR3	RSF+Enet[alpha=0.9]
CCL21	RSF+Enet[alpha=0.9]
CCL2	RSF+Enet[alpha=0.9]
CCL4	RSF+GBM
CXCR3	RSF+GBM
CD200	RSF+GBM
CCL21	RSF+GBM
CCL2	RSF+GBM
IGSF6	RSF+GBM
CCL4	RSF+Lasso
CD200	RSF+Lasso
CXCR3	RSF+Lasso
CCL21	RSF+Lasso
CCL2	RSF+Lasso
CCL4	RSF+plsRcox
CD200	RSF+plsRcox
CXCR3	RSF+plsRcox
CCL21	RSF+plsRcox
CCL2	RSF+plsRcox
IGSF6	RSF+plsRcox
CCL4	RSF+Ridge
CD200	RSF+Ridge
CXCR3	RSF+Ridge
CCL21	RSF+Ridge
CCL2	RSF+Ridge
IGSF6	RSF+Ridge
CCL4	RSF+StepCox[backward]
CD200	RSF+StepCox[backward]
CXCR3	RSF+StepCox[backward]
CCL21	RSF+StepCox[backward]
CCL4	RSF+StepCox[both]
CD200	RSF+StepCox[both]
CXCR3	RSF+StepCox[both]
CCL21	RSF+StepCox[both]
CCL4	RSF+StepCox[forward]
CD200	RSF+StepCox[forward]
CXCR3	RSF+StepCox[forward]
CCL21	RSF+StepCox[forward]
CCL2	RSF+StepCox[forward]
IGSF6	RSF+StepCox[forward]
CCL4	RSF+SuperPC
CD200	RSF+SuperPC
CXCR3	RSF+SuperPC
CCL21	RSF+SuperPC
CCL2	RSF+SuperPC
IGSF6	RSF+SuperPC
CCL2	StepCox[backward]
CCL3	StepCox[backward]
CCL4	StepCox[backward]
CCL8	StepCox[backward]
CCL21	StepCox[backward]
CD200	StepCox[backward]
PDCD1	StepCox[backward]
CXCR3	StepCox[backward]
CSF2	StepCox[backward]
CD38	StepCox[backward]
CD40	StepCox[backward]
CD5	StepCox[backward]
GFI1	StepCox[backward]
IL1R1	StepCox[backward]
IL1R2	StepCox[backward]
IRF4	StepCox[backward]
CCL2	StepCox[backward]+CoxBoost
CCL3	StepCox[backward]+CoxBoost
CCL4	StepCox[backward]+CoxBoost
CCL8	StepCox[backward]+CoxBoost
CCL21	StepCox[backward]+CoxBoost
CD200	StepCox[backward]+CoxBoost
PDCD1	StepCox[backward]+CoxBoost
CXCR3	StepCox[backward]+CoxBoost
CSF2	StepCox[backward]+CoxBoost
CD38	StepCox[backward]+CoxBoost
CD40	StepCox[backward]+CoxBoost
CD5	StepCox[backward]+CoxBoost
GFI1	StepCox[backward]+CoxBoost
IL1R1	StepCox[backward]+CoxBoost
IL1R2	StepCox[backward]+CoxBoost
IRF4	StepCox[backward]+CoxBoost
CCL2	StepCox[backward]+Enet[alpha=0.1]
CCL3	StepCox[backward]+Enet[alpha=0.1]
CCL4	StepCox[backward]+Enet[alpha=0.1]
CCL8	StepCox[backward]+Enet[alpha=0.1]
CCL21	StepCox[backward]+Enet[alpha=0.1]
CD200	StepCox[backward]+Enet[alpha=0.1]
PDCD1	StepCox[backward]+Enet[alpha=0.1]
CXCR3	StepCox[backward]+Enet[alpha=0.1]
CSF2	StepCox[backward]+Enet[alpha=0.1]
CD38	StepCox[backward]+Enet[alpha=0.1]
CD40	StepCox[backward]+Enet[alpha=0.1]
CD5	StepCox[backward]+Enet[alpha=0.1]
GFI1	StepCox[backward]+Enet[alpha=0.1]
IL1R1	StepCox[backward]+Enet[alpha=0.1]
IL1R2	StepCox[backward]+Enet[alpha=0.1]
IRF4	StepCox[backward]+Enet[alpha=0.1]
CCL2	StepCox[backward]+Enet[alpha=0.2]
CCL3	StepCox[backward]+Enet[alpha=0.2]
CCL4	StepCox[backward]+Enet[alpha=0.2]
CCL8	StepCox[backward]+Enet[alpha=0.2]
CCL21	StepCox[backward]+Enet[alpha=0.2]
CD200	StepCox[backward]+Enet[alpha=0.2]
PDCD1	StepCox[backward]+Enet[alpha=0.2]
CXCR3	StepCox[backward]+Enet[alpha=0.2]
CSF2	StepCox[backward]+Enet[alpha=0.2]
CD38	StepCox[backward]+Enet[alpha=0.2]
CD40	StepCox[backward]+Enet[alpha=0.2]
CD5	StepCox[backward]+Enet[alpha=0.2]
GFI1	StepCox[backward]+Enet[alpha=0.2]
IL1R1	StepCox[backward]+Enet[alpha=0.2]
IL1R2	StepCox[backward]+Enet[alpha=0.2]
IRF4	StepCox[backward]+Enet[alpha=0.2]
CCL2	StepCox[backward]+Enet[alpha=0.3]
CCL3	StepCox[backward]+Enet[alpha=0.3]
CCL4	StepCox[backward]+Enet[alpha=0.3]
CCL8	StepCox[backward]+Enet[alpha=0.3]
CCL21	StepCox[backward]+Enet[alpha=0.3]
CD200	StepCox[backward]+Enet[alpha=0.3]
PDCD1	StepCox[backward]+Enet[alpha=0.3]
CXCR3	StepCox[backward]+Enet[alpha=0.3]
CSF2	StepCox[backward]+Enet[alpha=0.3]
CD38	StepCox[backward]+Enet[alpha=0.3]
CD40	StepCox[backward]+Enet[alpha=0.3]
CD5	StepCox[backward]+Enet[alpha=0.3]
GFI1	StepCox[backward]+Enet[alpha=0.3]
IL1R1	StepCox[backward]+Enet[alpha=0.3]
IL1R2	StepCox[backward]+Enet[alpha=0.3]
IRF4	StepCox[backward]+Enet[alpha=0.3]
CCL2	StepCox[backward]+Enet[alpha=0.4]
CCL3	StepCox[backward]+Enet[alpha=0.4]
CCL4	StepCox[backward]+Enet[alpha=0.4]
CCL8	StepCox[backward]+Enet[alpha=0.4]
CCL21	StepCox[backward]+Enet[alpha=0.4]
CD200	StepCox[backward]+Enet[alpha=0.4]
PDCD1	StepCox[backward]+Enet[alpha=0.4]
CXCR3	StepCox[backward]+Enet[alpha=0.4]
CSF2	StepCox[backward]+Enet[alpha=0.4]
CD38	StepCox[backward]+Enet[alpha=0.4]
CD40	StepCox[backward]+Enet[alpha=0.4]
CD5	StepCox[backward]+Enet[alpha=0.4]
GFI1	StepCox[backward]+Enet[alpha=0.4]
IL1R1	StepCox[backward]+Enet[alpha=0.4]
IL1R2	StepCox[backward]+Enet[alpha=0.4]
IRF4	StepCox[backward]+Enet[alpha=0.4]
CCL2	StepCox[backward]+Enet[alpha=0.5]
CCL3	StepCox[backward]+Enet[alpha=0.5]
CCL4	StepCox[backward]+Enet[alpha=0.5]
CCL8	StepCox[backward]+Enet[alpha=0.5]
CCL21	StepCox[backward]+Enet[alpha=0.5]
CD200	StepCox[backward]+Enet[alpha=0.5]
PDCD1	StepCox[backward]+Enet[alpha=0.5]
CXCR3	StepCox[backward]+Enet[alpha=0.5]
CSF2	StepCox[backward]+Enet[alpha=0.5]
CD38	StepCox[backward]+Enet[alpha=0.5]
CD40	StepCox[backward]+Enet[alpha=0.5]
CD5	StepCox[backward]+Enet[alpha=0.5]
GFI1	StepCox[backward]+Enet[alpha=0.5]
IL1R1	StepCox[backward]+Enet[alpha=0.5]
IL1R2	StepCox[backward]+Enet[alpha=0.5]
IRF4	StepCox[backward]+Enet[alpha=0.5]
CCL2	StepCox[backward]+Enet[alpha=0.6]
CCL3	StepCox[backward]+Enet[alpha=0.6]
CCL4	StepCox[backward]+Enet[alpha=0.6]
CCL8	StepCox[backward]+Enet[alpha=0.6]
CCL21	StepCox[backward]+Enet[alpha=0.6]
CD200	StepCox[backward]+Enet[alpha=0.6]
PDCD1	StepCox[backward]+Enet[alpha=0.6]
CXCR3	StepCox[backward]+Enet[alpha=0.6]
CSF2	StepCox[backward]+Enet[alpha=0.6]
CD38	StepCox[backward]+Enet[alpha=0.6]
CD40	StepCox[backward]+Enet[alpha=0.6]
CD5	StepCox[backward]+Enet[alpha=0.6]
GFI1	StepCox[backward]+Enet[alpha=0.6]
IL1R1	StepCox[backward]+Enet[alpha=0.6]
IL1R2	StepCox[backward]+Enet[alpha=0.6]
IRF4	StepCox[backward]+Enet[alpha=0.6]
CCL2	StepCox[backward]+Enet[alpha=0.7]
CCL3	StepCox[backward]+Enet[alpha=0.7]
CCL4	StepCox[backward]+Enet[alpha=0.7]
CCL8	StepCox[backward]+Enet[alpha=0.7]
CCL21	StepCox[backward]+Enet[alpha=0.7]
CD200	StepCox[backward]+Enet[alpha=0.7]
PDCD1	StepCox[backward]+Enet[alpha=0.7]
CXCR3	StepCox[backward]+Enet[alpha=0.7]
CSF2	StepCox[backward]+Enet[alpha=0.7]
CD38	StepCox[backward]+Enet[alpha=0.7]
CD40	StepCox[backward]+Enet[alpha=0.7]
CD5	StepCox[backward]+Enet[alpha=0.7]
GFI1	StepCox[backward]+Enet[alpha=0.7]
IL1R1	StepCox[backward]+Enet[alpha=0.7]
IL1R2	StepCox[backward]+Enet[alpha=0.7]
IRF4	StepCox[backward]+Enet[alpha=0.7]
CCL2	StepCox[backward]+Enet[alpha=0.8]
CCL3	StepCox[backward]+Enet[alpha=0.8]
CCL4	StepCox[backward]+Enet[alpha=0.8]
CCL8	StepCox[backward]+Enet[alpha=0.8]
CCL21	StepCox[backward]+Enet[alpha=0.8]
CD200	StepCox[backward]+Enet[alpha=0.8]
PDCD1	StepCox[backward]+Enet[alpha=0.8]
CXCR3	StepCox[backward]+Enet[alpha=0.8]
CSF2	StepCox[backward]+Enet[alpha=0.8]
CD38	StepCox[backward]+Enet[alpha=0.8]
CD40	StepCox[backward]+Enet[alpha=0.8]
CD5	StepCox[backward]+Enet[alpha=0.8]
GFI1	StepCox[backward]+Enet[alpha=0.8]
IL1R1	StepCox[backward]+Enet[alpha=0.8]
IL1R2	StepCox[backward]+Enet[alpha=0.8]
IRF4	StepCox[backward]+Enet[alpha=0.8]
CCL2	StepCox[backward]+Enet[alpha=0.9]
CCL3	StepCox[backward]+Enet[alpha=0.9]
CCL4	StepCox[backward]+Enet[alpha=0.9]
CCL8	StepCox[backward]+Enet[alpha=0.9]
CCL21	StepCox[backward]+Enet[alpha=0.9]
CD200	StepCox[backward]+Enet[alpha=0.9]
PDCD1	StepCox[backward]+Enet[alpha=0.9]
CXCR3	StepCox[backward]+Enet[alpha=0.9]
CSF2	StepCox[backward]+Enet[alpha=0.9]
CD38	StepCox[backward]+Enet[alpha=0.9]
CD40	StepCox[backward]+Enet[alpha=0.9]
CD5	StepCox[backward]+Enet[alpha=0.9]
GFI1	StepCox[backward]+Enet[alpha=0.9]
IL1R1	StepCox[backward]+Enet[alpha=0.9]
IL1R2	StepCox[backward]+Enet[alpha=0.9]
IRF4	StepCox[backward]+Enet[alpha=0.9]
CCL4	StepCox[backward]+GBM
CXCR3	StepCox[backward]+GBM
CD200	StepCox[backward]+GBM
CCL21	StepCox[backward]+GBM
GFI1	StepCox[backward]+GBM
CCL2	StepCox[backward]+GBM
PDCD1	StepCox[backward]+GBM
CD38	StepCox[backward]+GBM
CCL8	StepCox[backward]+GBM
IL1R2	StepCox[backward]+GBM
IRF4	StepCox[backward]+GBM
CCL3	StepCox[backward]+GBM
CSF2	StepCox[backward]+GBM
IL1R1	StepCox[backward]+GBM
CD40	StepCox[backward]+GBM
CD5	StepCox[backward]+GBM
CCL2	StepCox[backward]+Lasso
CCL3	StepCox[backward]+Lasso
CCL4	StepCox[backward]+Lasso
CCL8	StepCox[backward]+Lasso
CCL21	StepCox[backward]+Lasso
CD200	StepCox[backward]+Lasso
PDCD1	StepCox[backward]+Lasso
CXCR3	StepCox[backward]+Lasso
CSF2	StepCox[backward]+Lasso
CD38	StepCox[backward]+Lasso
CD40	StepCox[backward]+Lasso
CD5	StepCox[backward]+Lasso
GFI1	StepCox[backward]+Lasso
IL1R1	StepCox[backward]+Lasso
IL1R2	StepCox[backward]+Lasso
IRF4	StepCox[backward]+Lasso
CCL2	StepCox[backward]+plsRcox
CCL3	StepCox[backward]+plsRcox
CCL4	StepCox[backward]+plsRcox
CCL8	StepCox[backward]+plsRcox
CCL21	StepCox[backward]+plsRcox
CD200	StepCox[backward]+plsRcox
PDCD1	StepCox[backward]+plsRcox
CXCR3	StepCox[backward]+plsRcox
CSF2	StepCox[backward]+plsRcox
CD38	StepCox[backward]+plsRcox
CD40	StepCox[backward]+plsRcox
CD5	StepCox[backward]+plsRcox
GFI1	StepCox[backward]+plsRcox
IL1R1	StepCox[backward]+plsRcox
IL1R2	StepCox[backward]+plsRcox
IRF4	StepCox[backward]+plsRcox
CCL2	StepCox[backward]+Ridge
CCL3	StepCox[backward]+Ridge
CCL4	StepCox[backward]+Ridge
CCL8	StepCox[backward]+Ridge
CCL21	StepCox[backward]+Ridge
CD200	StepCox[backward]+Ridge
PDCD1	StepCox[backward]+Ridge
CXCR3	StepCox[backward]+Ridge
CSF2	StepCox[backward]+Ridge
CD38	StepCox[backward]+Ridge
CD40	StepCox[backward]+Ridge
CD5	StepCox[backward]+Ridge
GFI1	StepCox[backward]+Ridge
IL1R1	StepCox[backward]+Ridge
IL1R2	StepCox[backward]+Ridge
IRF4	StepCox[backward]+Ridge
CCL4	StepCox[backward]+RSF
CXCR3	StepCox[backward]+RSF
CD200	StepCox[backward]+RSF
CCL2	StepCox[backward]+RSF
CCL21	StepCox[backward]+RSF
GFI1	StepCox[backward]+RSF
IRF4	StepCox[backward]+RSF
CD40	StepCox[backward]+RSF
CD5	StepCox[backward]+RSF
CCL8	StepCox[backward]+RSF
CCL3	StepCox[backward]+RSF
CD38	StepCox[backward]+RSF
PDCD1	StepCox[backward]+RSF
CSF2	StepCox[backward]+RSF
IL1R1	StepCox[backward]+RSF
IL1R2	StepCox[backward]+RSF
CCL2	StepCox[backward]+SuperPC
CCL3	StepCox[backward]+SuperPC
CCL4	StepCox[backward]+SuperPC
CCL8	StepCox[backward]+SuperPC
CCL21	StepCox[backward]+SuperPC
CD200	StepCox[backward]+SuperPC
PDCD1	StepCox[backward]+SuperPC
CXCR3	StepCox[backward]+SuperPC
CSF2	StepCox[backward]+SuperPC
CD38	StepCox[backward]+SuperPC
CD40	StepCox[backward]+SuperPC
CD5	StepCox[backward]+SuperPC
GFI1	StepCox[backward]+SuperPC
IL1R1	StepCox[backward]+SuperPC
IL1R2	StepCox[backward]+SuperPC
IRF4	StepCox[backward]+SuperPC
CCL2	StepCox[both]
CCL3	StepCox[both]
CCL4	StepCox[both]
CCL8	StepCox[both]
CCL21	StepCox[both]
CD200	StepCox[both]
PDCD1	StepCox[both]
CXCR3	StepCox[both]
CSF2	StepCox[both]
CD38	StepCox[both]
CD40	StepCox[both]
CD5	StepCox[both]
GFI1	StepCox[both]
IL1R1	StepCox[both]
IL1R2	StepCox[both]
IRF4	StepCox[both]
CCL2	StepCox[both]+CoxBoost
CCL3	StepCox[both]+CoxBoost
CCL4	StepCox[both]+CoxBoost
CCL8	StepCox[both]+CoxBoost
CCL21	StepCox[both]+CoxBoost
CD200	StepCox[both]+CoxBoost
PDCD1	StepCox[both]+CoxBoost
CXCR3	StepCox[both]+CoxBoost
CSF2	StepCox[both]+CoxBoost
CD38	StepCox[both]+CoxBoost
CD40	StepCox[both]+CoxBoost
CD5	StepCox[both]+CoxBoost
GFI1	StepCox[both]+CoxBoost
IL1R1	StepCox[both]+CoxBoost
IL1R2	StepCox[both]+CoxBoost
IRF4	StepCox[both]+CoxBoost
CCL2	StepCox[both]+Enet[alpha=0.1]
CCL3	StepCox[both]+Enet[alpha=0.1]
CCL4	StepCox[both]+Enet[alpha=0.1]
CCL8	StepCox[both]+Enet[alpha=0.1]
CCL21	StepCox[both]+Enet[alpha=0.1]
CD200	StepCox[both]+Enet[alpha=0.1]
PDCD1	StepCox[both]+Enet[alpha=0.1]
CXCR3	StepCox[both]+Enet[alpha=0.1]
CSF2	StepCox[both]+Enet[alpha=0.1]
CD38	StepCox[both]+Enet[alpha=0.1]
CD40	StepCox[both]+Enet[alpha=0.1]
CD5	StepCox[both]+Enet[alpha=0.1]
GFI1	StepCox[both]+Enet[alpha=0.1]
IL1R1	StepCox[both]+Enet[alpha=0.1]
IL1R2	StepCox[both]+Enet[alpha=0.1]
IRF4	StepCox[both]+Enet[alpha=0.1]
CCL2	StepCox[both]+Enet[alpha=0.2]
CCL3	StepCox[both]+Enet[alpha=0.2]
CCL4	StepCox[both]+Enet[alpha=0.2]
CCL8	StepCox[both]+Enet[alpha=0.2]
CCL21	StepCox[both]+Enet[alpha=0.2]
CD200	StepCox[both]+Enet[alpha=0.2]
PDCD1	StepCox[both]+Enet[alpha=0.2]
CXCR3	StepCox[both]+Enet[alpha=0.2]
CSF2	StepCox[both]+Enet[alpha=0.2]
CD38	StepCox[both]+Enet[alpha=0.2]
CD40	StepCox[both]+Enet[alpha=0.2]
CD5	StepCox[both]+Enet[alpha=0.2]
GFI1	StepCox[both]+Enet[alpha=0.2]
IL1R1	StepCox[both]+Enet[alpha=0.2]
IL1R2	StepCox[both]+Enet[alpha=0.2]
IRF4	StepCox[both]+Enet[alpha=0.2]
CCL2	StepCox[both]+Enet[alpha=0.3]
CCL3	StepCox[both]+Enet[alpha=0.3]
CCL4	StepCox[both]+Enet[alpha=0.3]
CCL8	StepCox[both]+Enet[alpha=0.3]
CCL21	StepCox[both]+Enet[alpha=0.3]
CD200	StepCox[both]+Enet[alpha=0.3]
PDCD1	StepCox[both]+Enet[alpha=0.3]
CXCR3	StepCox[both]+Enet[alpha=0.3]
CSF2	StepCox[both]+Enet[alpha=0.3]
CD38	StepCox[both]+Enet[alpha=0.3]
CD40	StepCox[both]+Enet[alpha=0.3]
CD5	StepCox[both]+Enet[alpha=0.3]
GFI1	StepCox[both]+Enet[alpha=0.3]
IL1R1	StepCox[both]+Enet[alpha=0.3]
IL1R2	StepCox[both]+Enet[alpha=0.3]
IRF4	StepCox[both]+Enet[alpha=0.3]
CCL2	StepCox[both]+Enet[alpha=0.4]
CCL3	StepCox[both]+Enet[alpha=0.4]
CCL4	StepCox[both]+Enet[alpha=0.4]
CCL8	StepCox[both]+Enet[alpha=0.4]
CCL21	StepCox[both]+Enet[alpha=0.4]
CD200	StepCox[both]+Enet[alpha=0.4]
PDCD1	StepCox[both]+Enet[alpha=0.4]
CXCR3	StepCox[both]+Enet[alpha=0.4]
CSF2	StepCox[both]+Enet[alpha=0.4]
CD38	StepCox[both]+Enet[alpha=0.4]
CD40	StepCox[both]+Enet[alpha=0.4]
CD5	StepCox[both]+Enet[alpha=0.4]
GFI1	StepCox[both]+Enet[alpha=0.4]
IL1R1	StepCox[both]+Enet[alpha=0.4]
IL1R2	StepCox[both]+Enet[alpha=0.4]
IRF4	StepCox[both]+Enet[alpha=0.4]
CCL2	StepCox[both]+Enet[alpha=0.5]
CCL3	StepCox[both]+Enet[alpha=0.5]
CCL4	StepCox[both]+Enet[alpha=0.5]
CCL8	StepCox[both]+Enet[alpha=0.5]
CCL21	StepCox[both]+Enet[alpha=0.5]
CD200	StepCox[both]+Enet[alpha=0.5]
PDCD1	StepCox[both]+Enet[alpha=0.5]
CXCR3	StepCox[both]+Enet[alpha=0.5]
CSF2	StepCox[both]+Enet[alpha=0.5]
CD38	StepCox[both]+Enet[alpha=0.5]
CD40	StepCox[both]+Enet[alpha=0.5]
CD5	StepCox[both]+Enet[alpha=0.5]
GFI1	StepCox[both]+Enet[alpha=0.5]
IL1R1	StepCox[both]+Enet[alpha=0.5]
IL1R2	StepCox[both]+Enet[alpha=0.5]
IRF4	StepCox[both]+Enet[alpha=0.5]
CCL2	StepCox[both]+Enet[alpha=0.6]
CCL3	StepCox[both]+Enet[alpha=0.6]
CCL4	StepCox[both]+Enet[alpha=0.6]
CCL8	StepCox[both]+Enet[alpha=0.6]
CCL21	StepCox[both]+Enet[alpha=0.6]
CD200	StepCox[both]+Enet[alpha=0.6]
PDCD1	StepCox[both]+Enet[alpha=0.6]
CXCR3	StepCox[both]+Enet[alpha=0.6]
CSF2	StepCox[both]+Enet[alpha=0.6]
CD38	StepCox[both]+Enet[alpha=0.6]
CD40	StepCox[both]+Enet[alpha=0.6]
CD5	StepCox[both]+Enet[alpha=0.6]
GFI1	StepCox[both]+Enet[alpha=0.6]
IL1R1	StepCox[both]+Enet[alpha=0.6]
IL1R2	StepCox[both]+Enet[alpha=0.6]
IRF4	StepCox[both]+Enet[alpha=0.6]
CCL2	StepCox[both]+Enet[alpha=0.7]
CCL3	StepCox[both]+Enet[alpha=0.7]
CCL4	StepCox[both]+Enet[alpha=0.7]
CCL8	StepCox[both]+Enet[alpha=0.7]
CCL21	StepCox[both]+Enet[alpha=0.7]
CD200	StepCox[both]+Enet[alpha=0.7]
PDCD1	StepCox[both]+Enet[alpha=0.7]
CXCR3	StepCox[both]+Enet[alpha=0.7]
CSF2	StepCox[both]+Enet[alpha=0.7]
CD38	StepCox[both]+Enet[alpha=0.7]
CD40	StepCox[both]+Enet[alpha=0.7]
CD5	StepCox[both]+Enet[alpha=0.7]
GFI1	StepCox[both]+Enet[alpha=0.7]
IL1R1	StepCox[both]+Enet[alpha=0.7]
IL1R2	StepCox[both]+Enet[alpha=0.7]
IRF4	StepCox[both]+Enet[alpha=0.7]
CCL2	StepCox[both]+Enet[alpha=0.8]
CCL3	StepCox[both]+Enet[alpha=0.8]
CCL4	StepCox[both]+Enet[alpha=0.8]
CCL8	StepCox[both]+Enet[alpha=0.8]
CCL21	StepCox[both]+Enet[alpha=0.8]
CD200	StepCox[both]+Enet[alpha=0.8]
PDCD1	StepCox[both]+Enet[alpha=0.8]
CXCR3	StepCox[both]+Enet[alpha=0.8]
CSF2	StepCox[both]+Enet[alpha=0.8]
CD38	StepCox[both]+Enet[alpha=0.8]
CD40	StepCox[both]+Enet[alpha=0.8]
CD5	StepCox[both]+Enet[alpha=0.8]
GFI1	StepCox[both]+Enet[alpha=0.8]
IL1R1	StepCox[both]+Enet[alpha=0.8]
IL1R2	StepCox[both]+Enet[alpha=0.8]
IRF4	StepCox[both]+Enet[alpha=0.8]
CCL2	StepCox[both]+Enet[alpha=0.9]
CCL3	StepCox[both]+Enet[alpha=0.9]
CCL4	StepCox[both]+Enet[alpha=0.9]
CCL8	StepCox[both]+Enet[alpha=0.9]
CCL21	StepCox[both]+Enet[alpha=0.9]
CD200	StepCox[both]+Enet[alpha=0.9]
PDCD1	StepCox[both]+Enet[alpha=0.9]
CXCR3	StepCox[both]+Enet[alpha=0.9]
CSF2	StepCox[both]+Enet[alpha=0.9]
CD38	StepCox[both]+Enet[alpha=0.9]
CD40	StepCox[both]+Enet[alpha=0.9]
CD5	StepCox[both]+Enet[alpha=0.9]
GFI1	StepCox[both]+Enet[alpha=0.9]
IL1R1	StepCox[both]+Enet[alpha=0.9]
IL1R2	StepCox[both]+Enet[alpha=0.9]
IRF4	StepCox[both]+Enet[alpha=0.9]
CCL4	StepCox[both]+GBM
CXCR3	StepCox[both]+GBM
CD200	StepCox[both]+GBM
CCL21	StepCox[both]+GBM
GFI1	StepCox[both]+GBM
CCL2	StepCox[both]+GBM
PDCD1	StepCox[both]+GBM
CCL8	StepCox[both]+GBM
CD38	StepCox[both]+GBM
IL1R2	StepCox[both]+GBM
IRF4	StepCox[both]+GBM
CSF2	StepCox[both]+GBM
IL1R1	StepCox[both]+GBM
CCL3	StepCox[both]+GBM
CD40	StepCox[both]+GBM
CD5	StepCox[both]+GBM
CCL2	StepCox[both]+Lasso
CCL3	StepCox[both]+Lasso
CCL4	StepCox[both]+Lasso
CCL8	StepCox[both]+Lasso
CCL21	StepCox[both]+Lasso
CD200	StepCox[both]+Lasso
PDCD1	StepCox[both]+Lasso
CXCR3	StepCox[both]+Lasso
CSF2	StepCox[both]+Lasso
CD38	StepCox[both]+Lasso
CD40	StepCox[both]+Lasso
CD5	StepCox[both]+Lasso
GFI1	StepCox[both]+Lasso
IL1R1	StepCox[both]+Lasso
IL1R2	StepCox[both]+Lasso
IRF4	StepCox[both]+Lasso
CCL2	StepCox[both]+plsRcox
CCL3	StepCox[both]+plsRcox
CCL4	StepCox[both]+plsRcox
CCL8	StepCox[both]+plsRcox
CCL21	StepCox[both]+plsRcox
CD200	StepCox[both]+plsRcox
PDCD1	StepCox[both]+plsRcox
CXCR3	StepCox[both]+plsRcox
CSF2	StepCox[both]+plsRcox
CD38	StepCox[both]+plsRcox
CD40	StepCox[both]+plsRcox
CD5	StepCox[both]+plsRcox
GFI1	StepCox[both]+plsRcox
IL1R1	StepCox[both]+plsRcox
IL1R2	StepCox[both]+plsRcox
IRF4	StepCox[both]+plsRcox
CCL2	StepCox[both]+Ridge
CCL3	StepCox[both]+Ridge
CCL4	StepCox[both]+Ridge
CCL8	StepCox[both]+Ridge
CCL21	StepCox[both]+Ridge
CD200	StepCox[both]+Ridge
PDCD1	StepCox[both]+Ridge
CXCR3	StepCox[both]+Ridge
CSF2	StepCox[both]+Ridge
CD38	StepCox[both]+Ridge
CD40	StepCox[both]+Ridge
CD5	StepCox[both]+Ridge
GFI1	StepCox[both]+Ridge
IL1R1	StepCox[both]+Ridge
IL1R2	StepCox[both]+Ridge
IRF4	StepCox[both]+Ridge
CCL4	StepCox[both]+RSF
CD200	StepCox[both]+RSF
CXCR3	StepCox[both]+RSF
GFI1	StepCox[both]+RSF
CCL21	StepCox[both]+RSF
CCL2	StepCox[both]+RSF
IRF4	StepCox[both]+RSF
CCL3	StepCox[both]+RSF
CD40	StepCox[both]+RSF
CD5	StepCox[both]+RSF
CCL8	StepCox[both]+RSF
PDCD1	StepCox[both]+RSF
CD38	StepCox[both]+RSF
IL1R1	StepCox[both]+RSF
CSF2	StepCox[both]+RSF
IL1R2	StepCox[both]+RSF
CCL2	StepCox[both]+SuperPC
CCL3	StepCox[both]+SuperPC
CCL4	StepCox[both]+SuperPC
CCL8	StepCox[both]+SuperPC
CCL21	StepCox[both]+SuperPC
CD200	StepCox[both]+SuperPC
PDCD1	StepCox[both]+SuperPC
CXCR3	StepCox[both]+SuperPC
CSF2	StepCox[both]+SuperPC
CD38	StepCox[both]+SuperPC
CD40	StepCox[both]+SuperPC
CD5	StepCox[both]+SuperPC
GFI1	StepCox[both]+SuperPC
IL1R1	StepCox[both]+SuperPC
IL1R2	StepCox[both]+SuperPC
IRF4	StepCox[both]+SuperPC
CCL2	StepCox[forward]
CCL3	StepCox[forward]
CCL4	StepCox[forward]
CCL5	StepCox[forward]
CCL8	StepCox[forward]
CCL19	StepCox[forward]
CCL21	StepCox[forward]
CD200	StepCox[forward]
ICOS	StepCox[forward]
SH2D1A	StepCox[forward]
PDCD1	StepCox[forward]
CD4	StepCox[forward]
CCR5	StepCox[forward]
CXCR3	StepCox[forward]
CSF2	StepCox[forward]
IGSF6	StepCox[forward]
CD38	StepCox[forward]
CD40	StepCox[forward]
CD5	StepCox[forward]
MS4A1	StepCox[forward]
GFI1	StepCox[forward]
IL1R1	StepCox[forward]
IL1R2	StepCox[forward]
IL10	StepCox[forward]
CCL20	StepCox[forward]
IRF4	StepCox[forward]
STAT5A	StepCox[forward]
CCL2	SuperPC
CCL3	SuperPC
CCL4	SuperPC
CCL5	SuperPC
CCL8	SuperPC
CCL19	SuperPC
CCL21	SuperPC
CD200	SuperPC
ICOS	SuperPC
SH2D1A	SuperPC
PDCD1	SuperPC
CD4	SuperPC
CCR5	SuperPC
CXCR3	SuperPC
CSF2	SuperPC
IGSF6	SuperPC
CD38	SuperPC
CD40	SuperPC
CD5	SuperPC
MS4A1	SuperPC
GFI1	SuperPC
IL1R1	SuperPC
IL1R2	SuperPC
IL10	SuperPC
CCL20	SuperPC
IRF4	SuperPC
STAT5A	SuperPC
