# Supplementary material for: Tertiary lymphoid structures-driven immune infiltration patterns and their association with survival in neuroblastoma
Source: PeerJ. 2025 Jul 22;13:e19767. doi: 10.7717/peerj.19767 (PMC12292307; doi:10.7717/peerj.19767)
Supplement: Supplemental Information 6 [file peerj-13-19767-s006.zip › Raw Data/RNA-seq/03CMML/gene.coef.txt]

gene	coef
CCL4	-0.274148539440277
CD200	-0.503939241290335
CXCR3	-0.356039730964334
CCL21	0.195937517824706
IGSF6	0.0498379732890246
CCL2	-0.109685444318236
