# Supplementary material for: Tertiary lymphoid structures-driven immune infiltration patterns and their association with survival in neuroblastoma
Source: PeerJ. 2025 Jul 22;13:e19767. doi: 10.7717/peerj.19767 (PMC12292307; doi:10.7717/peerj.19767)
Supplement: Supplemental Information 6 [file peerj-13-19767-s006.zip › Raw Data/RNA-seq/03CMML/Original file/Testing_class.txt]

Sample	Cohort	OS	OS.time
SEQC_NB001	GSE62564	1	1362
SEQC_NB002	GSE62564	1	2836
SEQC_NB003	GSE62564	1	1191
SEQC_NB004	GSE62564	0	2046
SEQC_NB005	GSE62564	1	220
SEQC_NB006	GSE62564	0	2217
SEQC_NB007	GSE62564	0	3152
SEQC_NB008	GSE62564	0	3526
SEQC_NB009	GSE62564	0	2306
SEQC_NB010	GSE62564	1	1081
SEQC_NB011	GSE62564	0	2094
SEQC_NB012	GSE62564	0	1799
SEQC_NB013	GSE62564	1	479
SEQC_NB014	GSE62564	0	3064
SEQC_NB015	GSE62564	0	1327
SEQC_NB016	GSE62564	0	2717
SEQC_NB017	GSE62564	0	2863
SEQC_NB018	GSE62564	0	3508
SEQC_NB019	GSE62564	0	2499
SEQC_NB020	GSE62564	0	3468
SEQC_NB021	GSE62564	0	3149
SEQC_NB022	GSE62564	0	5263
SEQC_NB023	GSE62564	0	4492
SEQC_NB024	GSE62564	0	4051
SEQC_NB025	GSE62564	0	2101
SEQC_NB026	GSE62564	0	707
SEQC_NB027	GSE62564	0	3753
SEQC_NB028	GSE62564	0	3268
SEQC_NB029	GSE62564	0	1372
SEQC_NB030	GSE62564	0	4353
SEQC_NB031	GSE62564	0	4823
SEQC_NB032	GSE62564	0	3675
SEQC_NB033	GSE62564	0	4877
SEQC_NB034	GSE62564	0	4240
SEQC_NB035	GSE62564	0	3807
SEQC_NB036	GSE62564	0	4972
SEQC_NB037	GSE62564	0	4662
SEQC_NB038	GSE62564	0	4521
SEQC_NB039	GSE62564	0	3750
SEQC_NB040	GSE62564	0	3753
SEQC_NB041	GSE62564	0	3312
SEQC_NB042	GSE62564	0	4365
SEQC_NB043	GSE62564	0	1589
SEQC_NB044	GSE62564	0	2591
SEQC_NB045	GSE62564	0	3452
SEQC_NB046	GSE62564	0	3984
SEQC_NB047	GSE62564	0	3428
SEQC_NB048	GSE62564	0	1924
SEQC_NB049	GSE62564	0	3941
SEQC_NB050	GSE62564	0	3456
SEQC_NB051	GSE62564	0	2753
SEQC_NB052	GSE62564	0	5435
SEQC_NB053	GSE62564	0	2055
SEQC_NB054	GSE62564	0	2723
SEQC_NB055	GSE62564	0	2504
SEQC_NB056	GSE62564	0	4556
SEQC_NB057	GSE62564	0	3352
SEQC_NB058	GSE62564	0	3301
SEQC_NB059	GSE62564	0	3990
SEQC_NB060	GSE62564	0	4061
SEQC_NB061	GSE62564	0	3575
SEQC_NB062	GSE62564	0	4997
SEQC_NB063	GSE62564	0	3635
SEQC_NB064	GSE62564	0	3675
SEQC_NB065	GSE62564	0	1211
SEQC_NB066	GSE62564	0	2773
SEQC_NB067	GSE62564	0	4494
SEQC_NB068	GSE62564	0	5131
SEQC_NB069	GSE62564	1	846
SEQC_NB070	GSE62564	0	3691
SEQC_NB071	GSE62564	0	3832
SEQC_NB072	GSE62564	0	6482
SEQC_NB073	GSE62564	0	3566
SEQC_NB074	GSE62564	0	3555
SEQC_NB075	GSE62564	0	994
SEQC_NB076	GSE62564	0	4440
SEQC_NB077	GSE62564	0	4600
SEQC_NB078	GSE62564	0	3111
SEQC_NB079	GSE62564	0	5147
SEQC_NB080	GSE62564	1	416
SEQC_NB081	GSE62564	0	2828
SEQC_NB082	GSE62564	0	3631
SEQC_NB083	GSE62564	0	3208
SEQC_NB084	GSE62564	0	5234
SEQC_NB085	GSE62564	0	5133
SEQC_NB086	GSE62564	0	3817
SEQC_NB087	GSE62564	0	2884
SEQC_NB088	GSE62564	0	5318
SEQC_NB089	GSE62564	0	3576
SEQC_NB090	GSE62564	1	763
SEQC_NB091	GSE62564	0	3804
SEQC_NB092	GSE62564	1	1445
SEQC_NB093	GSE62564	0	3935
SEQC_NB094	GSE62564	1	1293
SEQC_NB095	GSE62564	0	3883
SEQC_NB096	GSE62564	0	3977
SEQC_NB097	GSE62564	0	3641
SEQC_NB098	GSE62564	0	4042
SEQC_NB099	GSE62564	0	2167
SEQC_NB100	GSE62564	0	3013
SEQC_NB101	GSE62564	0	2355
SEQC_NB102	GSE62564	0	2432
SEQC_NB103	GSE62564	0	2694
SEQC_NB104	GSE62564	0	2549
SEQC_NB105	GSE62564	0	3703
SEQC_NB106	GSE62564	0	3898
SEQC_NB107	GSE62564	0	883
SEQC_NB108	GSE62564	0	2808
SEQC_NB109	GSE62564	0	2941
SEQC_NB110	GSE62564	0	4480
SEQC_NB111	GSE62564	0	3957
SEQC_NB112	GSE62564	0	2832
SEQC_NB113	GSE62564	0	3283
SEQC_NB114	GSE62564	0	2673
SEQC_NB115	GSE62564	0	3707
SEQC_NB116	GSE62564	0	2458
SEQC_NB117	GSE62564	0	3217
SEQC_NB118	GSE62564	0	1016
SEQC_NB119	GSE62564	1	1820
SEQC_NB120	GSE62564	0	3201
SEQC_NB121	GSE62564	0	2500
SEQC_NB122	GSE62564	1	1773
SEQC_NB123	GSE62564	0	3324
SEQC_NB124	GSE62564	0	2965
SEQC_NB125	GSE62564	0	3221
SEQC_NB126	GSE62564	0	2405
SEQC_NB127	GSE62564	0	5813
SEQC_NB128	GSE62564	0	2552
SEQC_NB129	GSE62564	0	2365
SEQC_NB130	GSE62564	0	3561
SEQC_NB131	GSE62564	0	1001
SEQC_NB132	GSE62564	0	4522
SEQC_NB133	GSE62564	0	3604
SEQC_NB134	GSE62564	0	3869
SEQC_NB135	GSE62564	0	5117
SEQC_NB136	GSE62564	1	1655
SEQC_NB137	GSE62564	1	364
SEQC_NB138	GSE62564	0	3488
SEQC_NB139	GSE62564	0	4195
SEQC_NB140	GSE62564	1	899
SEQC_NB141	GSE62564	0	3660
SEQC_NB142	GSE62564	0	3405
SEQC_NB143	GSE62564	0	4096
SEQC_NB144	GSE62564	0	2484
SEQC_NB145	GSE62564	0	2835
SEQC_NB146	GSE62564	0	2680
SEQC_NB147	GSE62564	0	2029
SEQC_NB148	GSE62564	0	2375
SEQC_NB149	GSE62564	1	522
SEQC_NB150	GSE62564	0	3250
SEQC_NB151	GSE62564	0	1758
SEQC_NB152	GSE62564	0	4378
SEQC_NB153	GSE62564	0	2651
SEQC_NB154	GSE62564	0	3584
SEQC_NB155	GSE62564	0	3578
SEQC_NB156	GSE62564	0	2774
SEQC_NB157	GSE62564	0	1440
SEQC_NB158	GSE62564	0	1926
SEQC_NB159	GSE62564	0	2534
SEQC_NB160	GSE62564	0	1211
SEQC_NB161	GSE62564	0	1463
SEQC_NB162	GSE62564	0	2337
SEQC_NB163	GSE62564	0	2283
SEQC_NB164	GSE62564	0	2175
SEQC_NB165	GSE62564	0	1818
SEQC_NB166	GSE62564	0	2114
SEQC_NB167	GSE62564	0	1663
SEQC_NB168	GSE62564	0	1483
SEQC_NB169	GSE62564	1	592
SEQC_NB170	GSE62564	0	3436
SEQC_NB171	GSE62564	0	2310
SEQC_NB172	GSE62564	0	1406
SEQC_NB173	GSE62564	0	3385
SEQC_NB174	GSE62564	0	3411
SEQC_NB175	GSE62564	0	1595
SEQC_NB176	GSE62564	0	1514
SEQC_NB177	GSE62564	0	2359
SEQC_NB178	GSE62564	0	2099
SEQC_NB179	GSE62564	0	1930
SEQC_NB180	GSE62564	0	2092
SEQC_NB181	GSE62564	0	1674
SEQC_NB182	GSE62564	0	1726
SEQC_NB183	GSE62564	0	1995
SEQC_NB184	GSE62564	0	1597
SEQC_NB185	GSE62564	0	2140
SEQC_NB186	GSE62564	0	1445
SEQC_NB187	GSE62564	0	2462
SEQC_NB188	GSE62564	1	1123
SEQC_NB189	GSE62564	0	1514
SEQC_NB190	GSE62564	1	1120
SEQC_NB191	GSE62564	0	2133
SEQC_NB192	GSE62564	1	1540
SEQC_NB193	GSE62564	0	2276
SEQC_NB194	GSE62564	1	404
SEQC_NB195	GSE62564	1	360
SEQC_NB196	GSE62564	0	2797
SEQC_NB197	GSE62564	1	103
SEQC_NB198	GSE62564	1	526
SEQC_NB199	GSE62564	0	1513
SEQC_NB200	GSE62564	0	2140
SEQC_NB201	GSE62564	0	776
SEQC_NB202	GSE62564	0	1441
SEQC_NB203	GSE62564	0	1953
SEQC_NB204	GSE62564	0	1810
SEQC_NB205	GSE62564	0	1086
SEQC_NB206	GSE62564	0	2812
SEQC_NB207	GSE62564	0	1546
SEQC_NB208	GSE62564	0	1866
SEQC_NB209	GSE62564	0	2008
SEQC_NB210	GSE62564	0	2263
SEQC_NB211	GSE62564	0	1294
SEQC_NB212	GSE62564	0	1919
SEQC_NB213	GSE62564	0	1645
SEQC_NB214	GSE62564	0	1493
SEQC_NB215	GSE62564	0	1994
SEQC_NB216	GSE62564	0	2656
SEQC_NB217	GSE62564	0	1306
SEQC_NB218	GSE62564	0	1757
SEQC_NB219	GSE62564	0	1518
SEQC_NB220	GSE62564	0	1818
SEQC_NB221	GSE62564	0	4373
SEQC_NB222	GSE62564	0	1008
SEQC_NB223	GSE62564	0	1694
SEQC_NB224	GSE62564	0	5860
SEQC_NB225	GSE62564	0	1683
SEQC_NB226	GSE62564	0	1783
SEQC_NB227	GSE62564	0	2556
SEQC_NB228	GSE62564	0	1553
SEQC_NB229	GSE62564	0	1690
SEQC_NB230	GSE62564	0	390
SEQC_NB231	GSE62564	0	1624
SEQC_NB232	GSE62564	0	1705
SEQC_NB233	GSE62564	0	1847
SEQC_NB234	GSE62564	0	1323
SEQC_NB235	GSE62564	0	4922
SEQC_NB236	GSE62564	0	1260
SEQC_NB237	GSE62564	0	2197
SEQC_NB238	GSE62564	0	2807
SEQC_NB239	GSE62564	0	2100
SEQC_NB240	GSE62564	0	3568
SEQC_NB241	GSE62564	0	1401
SEQC_NB242	GSE62564	1	626
SEQC_NB243	GSE62564	0	2790
SEQC_NB244	GSE62564	1	601
SEQC_NB245	GSE62564	1	2808
SEQC_NB246	GSE62564	0	1925
SEQC_NB247	GSE62564	0	1560
SEQC_NB248	GSE62564	0	1624
SEQC_NB249	GSE62564	0	2208
SEQC_NB250	GSE62564	1	1118
SEQC_NB251	GSE62564	0	4508
SEQC_NB252	GSE62564	1	843
SEQC_NB253	GSE62564	0	1647
SEQC_NB254	GSE62564	0	2149
SEQC_NB255	GSE62564	1	602
SEQC_NB256	GSE62564	1	889
SEQC_NB257	GSE62564	1	478
SEQC_NB258	GSE62564	0	2092
SEQC_NB259	GSE62564	1	711
SEQC_NB260	GSE62564	0	1792
SEQC_NB261	GSE62564	0	3570
SEQC_NB262	GSE62564	1	454
SEQC_NB263	GSE62564	1	360
SEQC_NB264	GSE62564	1	784
SEQC_NB265	GSE62564	0	2275
SEQC_NB266	GSE62564	0	2086
SEQC_NB267	GSE62564	1	1695
SEQC_NB268	GSE62564	1	499
SEQC_NB269	GSE62564	1	1375
SEQC_NB270	GSE62564	1	391
SEQC_NB271	GSE62564	1	375
SEQC_NB272	GSE62564	0	1699
SEQC_NB273	GSE62564	0	2907
SEQC_NB274	GSE62564	0	1047
SEQC_NB275	GSE62564	0	3571
SEQC_NB276	GSE62564	0	3163
SEQC_NB277	GSE62564	0	4844
SEQC_NB278	GSE62564	0	3328
SEQC_NB279	GSE62564	0	3245
SEQC_NB280	GSE62564	0	3493
SEQC_NB281	GSE62564	0	5060
SEQC_NB282	GSE62564	0	2280
SEQC_NB283	GSE62564	0	3340
SEQC_NB284	GSE62564	0	2785
SEQC_NB285	GSE62564	0	3901
SEQC_NB286	GSE62564	0	3451
SEQC_NB287	GSE62564	1	2410
SEQC_NB288	GSE62564	0	2641
SEQC_NB289	GSE62564	1	419
SEQC_NB290	GSE62564	0	2631
SEQC_NB291	GSE62564	0	2588
SEQC_NB292	GSE62564	0	1579
SEQC_NB293	GSE62564	0	2425
SEQC_NB294	GSE62564	0	2249
SEQC_NB295	GSE62564	0	1647
SEQC_NB296	GSE62564	0	2245
SEQC_NB297	GSE62564	0	2169
SEQC_NB298	GSE62564	0	998
SEQC_NB299	GSE62564	0	2113
SEQC_NB300	GSE62564	0	3303
SEQC_NB301	GSE62564	0	1393
SEQC_NB302	GSE62564	0	1689
SEQC_NB303	GSE62564	0	1323
SEQC_NB304	GSE62564	0	2005
SEQC_NB305	GSE62564	1	66
SEQC_NB306	GSE62564	0	2482
SEQC_NB307	GSE62564	0	1439
SEQC_NB308	GSE62564	0	1998
SEQC_NB309	GSE62564	0	1907
SEQC_NB310	GSE62564	0	2103
SEQC_NB311	GSE62564	0	2798
SEQC_NB312	GSE62564	0	2724
SEQC_NB313	GSE62564	0	2101
SEQC_NB314	GSE62564	1	539
SEQC_NB315	GSE62564	0	1870
SEQC_NB316	GSE62564	1	209
SEQC_NB317	GSE62564	0	1069
SEQC_NB318	GSE62564	0	1140
SEQC_NB319	GSE62564	1	412
SEQC_NB320	GSE62564	1	735
SEQC_NB321	GSE62564	1	846
SEQC_NB322	GSE62564	1	487
SEQC_NB323	GSE62564	1	510
SEQC_NB324	GSE62564	0	1740
SEQC_NB325	GSE62564	0	1110
SEQC_NB326	GSE62564	1	90
SEQC_NB327	GSE62564	1	720
SEQC_NB328	GSE62564	1	330
SEQC_NB329	GSE62564	0	4669
SEQC_NB330	GSE62564	0	2947
SEQC_NB331	GSE62564	1	1049
SEQC_NB332	GSE62564	0	2871
SEQC_NB333	GSE62564	1	1229
SEQC_NB334	GSE62564	0	2135
SEQC_NB335	GSE62564	1	1341
SEQC_NB336	GSE62564	0	2051
SEQC_NB337	GSE62564	1	239
SEQC_NB338	GSE62564	0	2432
SEQC_NB339	GSE62564	1	269
SEQC_NB340	GSE62564	0	810
SEQC_NB341	GSE62564	0	1440
SEQC_NB342	GSE62564	0	1410
SEQC_NB343	GSE62564	0	150
SEQC_NB344	GSE62564	0	720
SEQC_NB345	GSE62564	0	1470
SEQC_NB346	GSE62564	0	1590
SEQC_NB347	GSE62564	0	1080
SEQC_NB348	GSE62564	0	1984
SEQC_NB349	GSE62564	0	5040
SEQC_NB350	GSE62564	0	4890
SEQC_NB351	GSE62564	0	6600
SEQC_NB352	GSE62564	0	2280
SEQC_NB353	GSE62564	1	2010
SEQC_NB354	GSE62564	1	441
SEQC_NB355	GSE62564	0	2804
SEQC_NB356	GSE62564	0	4602
SEQC_NB357	GSE62564	0	3903
SEQC_NB358	GSE62564	0	4410
SEQC_NB359	GSE62564	1	1152
SEQC_NB360	GSE62564	1	1063
SEQC_NB361	GSE62564	0	1628
SEQC_NB362	GSE62564	1	1073
SEQC_NB363	GSE62564	0	1330
SEQC_NB364	GSE62564	0	1890
SEQC_NB365	GSE62564	0	1567
SEQC_NB366	GSE62564	0	3625
SEQC_NB367	GSE62564	0	3131
SEQC_NB368	GSE62564	0	2852
SEQC_NB369	GSE62564	1	727
SEQC_NB370	GSE62564	0	2015
SEQC_NB371	GSE62564	1	541
SEQC_NB372	GSE62564	0	2174
SEQC_NB373	GSE62564	1	209
SEQC_NB374	GSE62564	0	3234
SEQC_NB375	GSE62564	1	364
SEQC_NB376	GSE62564	1	498
SEQC_NB377	GSE62564	1	2324
SEQC_NB378	GSE62564	1	415
SEQC_NB379	GSE62564	0	2054
SEQC_NB380	GSE62564	0	2771
SEQC_NB381	GSE62564	1	345
SEQC_NB382	GSE62564	0	5070
SEQC_NB383	GSE62564	1	207
SEQC_NB384	GSE62564	1	3809
SEQC_NB385	GSE62564	1	1454
SEQC_NB386	GSE62564	1	2132
SEQC_NB387	GSE62564	0	3011
SEQC_NB388	GSE62564	1	1014
SEQC_NB389	GSE62564	0	4090
SEQC_NB390	GSE62564	1	467
SEQC_NB391	GSE62564	0	2818
SEQC_NB392	GSE62564	1	766
SEQC_NB393	GSE62564	1	1235
SEQC_NB394	GSE62564	0	2269
SEQC_NB395	GSE62564	0	2442
SEQC_NB396	GSE62564	1	1401
SEQC_NB397	GSE62564	0	3571
SEQC_NB398	GSE62564	0	2807
SEQC_NB399	GSE62564	0	978
SEQC_NB400	GSE62564	0	834
SEQC_NB401	GSE62564	0	1382
SEQC_NB402	GSE62564	0	1242
SEQC_NB403	GSE62564	1	203
SEQC_NB404	GSE62564	1	425
SEQC_NB405	GSE62564	0	608
SEQC_NB406	GSE62564	1	380
SEQC_NB407	GSE62564	1	463
SEQC_NB408	GSE62564	1	555
SEQC_NB409	GSE62564	0	588
SEQC_NB410	GSE62564	0	259
SEQC_NB411	GSE62564	0	1266
SEQC_NB412	GSE62564	0	2141
SEQC_NB413	GSE62564	0	232
SEQC_NB414	GSE62564	1	663
SEQC_NB415	GSE62564	0	785
SEQC_NB416	GSE62564	0	966
SEQC_NB417	GSE62564	0	1176
SEQC_NB418	GSE62564	0	1035
SEQC_NB419	GSE62564	0	264
SEQC_NB420	GSE62564	0	1862
SEQC_NB421	GSE62564	0	1916
SEQC_NB422	GSE62564	0	1174
SEQC_NB423	GSE62564	0	1423
SEQC_NB424	GSE62564	0	1239
SEQC_NB425	GSE62564	0	1813
SEQC_NB426	GSE62564	0	2669
SEQC_NB427	GSE62564	0	1598
SEQC_NB428	GSE62564	0	1053
SEQC_NB429	GSE62564	0	2977
SEQC_NB430	GSE62564	0	1379
SEQC_NB431	GSE62564	0	280
SEQC_NB432	GSE62564	0	3238
SEQC_NB433	GSE62564	0	1242
SEQC_NB434	GSE62564	0	3045
SEQC_NB435	GSE62564	0	1705
SEQC_NB436	GSE62564	0	3846
SEQC_NB437	GSE62564	1	12
SEQC_NB438	GSE62564	1	454
SEQC_NB439	GSE62564	1	928
SEQC_NB440	GSE62564	1	798
SEQC_NB441	GSE62564	0	2989
SEQC_NB442	GSE62564	1	1174
SEQC_NB443	GSE62564	1	476
SEQC_NB444	GSE62564	1	593
SEQC_NB445	GSE62564	1	218
SEQC_NB446	GSE62564	1	1187
SEQC_NB447	GSE62564	1	1058
SEQC_NB448	GSE62564	0	600
SEQC_NB449	GSE62564	0	2739
SEQC_NB450	GSE62564	0	4890
SEQC_NB451	GSE62564	0	4110
SEQC_NB452	GSE62564	0	1560
SEQC_NB453	GSE62564	0	1290
SEQC_NB454	GSE62564	1	200
SEQC_NB455	GSE62564	0	2222
SEQC_NB456	GSE62564	1	495
SEQC_NB457	GSE62564	1	870
SEQC_NB458	GSE62564	1	1397
SEQC_NB459	GSE62564	0	1195
SEQC_NB460	GSE62564	0	1391
SEQC_NB461	GSE62564	0	577
SEQC_NB462	GSE62564	0	652
SEQC_NB463	GSE62564	0	629
SEQC_NB464	GSE62564	1	167
SEQC_NB465	GSE62564	0	404
SEQC_NB466	GSE62564	0	651
SEQC_NB467	GSE62564	0	268
SEQC_NB468	GSE62564	0	176
SEQC_NB469	GSE62564	0	648
SEQC_NB470	GSE62564	0	2886
SEQC_NB471	GSE62564	0	2591
SEQC_NB472	GSE62564	0	1235
SEQC_NB473	GSE62564	0	1788
SEQC_NB474	GSE62564	0	1903
SEQC_NB475	GSE62564	1	262
SEQC_NB476	GSE62564	0	1059
SEQC_NB477	GSE62564	0	981
SEQC_NB478	GSE62564	0	3567
SEQC_NB479	GSE62564	0	1531
SEQC_NB480	GSE62564	0	229
SEQC_NB481	GSE62564	0	383
SEQC_NB482	GSE62564	0	152
SEQC_NB483	GSE62564	0	1854
SEQC_NB484	GSE62564	0	187
SEQC_NB485	GSE62564	0	92
SEQC_NB486	GSE62564	0	413
SEQC_NB487	GSE62564	0	1117
SEQC_NB488	GSE62564	0	995
SEQC_NB489	GSE62564	0	877
SEQC_NB490	GSE62564	0	1098
SEQC_NB491	GSE62564	0	987
SEQC_NB492	GSE62564	1	892
SEQC_NB493	GSE62564	0	4487
SEQC_NB494	GSE62564	0	4828
SEQC_NB495	GSE62564	0	2467
SEQC_NB496	GSE62564	0	5780
SEQC_NB497	GSE62564	0	4883
SEQC_NB498	GSE62564	0	2772
