# Supplementary material for: Tertiary lymphoid structures-driven immune infiltration patterns and their association with survival in neuroblastoma
Source: PeerJ. 2025 Jul 22;13:e19767. doi: 10.7717/peerj.19767 (PMC12292307; doi:10.7717/peerj.19767)
Supplement: Supplemental Information 6 [file peerj-13-19767-s006.zip › Raw Data/RNA-seq/03CMML/Original file/Testing_expr.txt]

SEQC_NB001	SEQC_NB002	SEQC_NB003	SEQC_NB004	SEQC_NB005	SEQC_NB006	SEQC_NB007	SEQC_NB008	SEQC_NB009	SEQC_NB010	SEQC_NB011	SEQC_NB012	SEQC_NB013	SEQC_NB014	SEQC_NB015	SEQC_NB016	SEQC_NB017	SEQC_NB018	SEQC_NB019	SEQC_NB020	SEQC_NB021	SEQC_NB022	SEQC_NB023	SEQC_NB024	SEQC_NB025	SEQC_NB026	SEQC_NB027	SEQC_NB028	SEQC_NB029	SEQC_NB030	SEQC_NB031	SEQC_NB032	SEQC_NB033	SEQC_NB034	SEQC_NB035	SEQC_NB036	SEQC_NB037	SEQC_NB038	SEQC_NB039	SEQC_NB040	SEQC_NB041	SEQC_NB042	SEQC_NB043	SEQC_NB044	SEQC_NB045	SEQC_NB046	SEQC_NB047	SEQC_NB048	SEQC_NB049	SEQC_NB050
CCL2	4.095	3.526	2.08	3.242	3.164	3.168	5.172	-0.003	3.883	0.689	5.754	3.341	2.394	5.386	0.769	3.508	3.852	5.002	3.472	7.161	4.623	5.752	5.598	6.511	5.338	7.013	5.234	3.176	3.971	5.05	3.932	5.892	3.23	2.894	4.836	6.62	4.936	4.597	4.037	4.751	5.943	6.213	3.273	1.232	4.959	3.611	4.03	6.754	6.534
CCL3	0.691	0.943	2.49	1.357	1.877	1.205	3.062	1.507	0.937	-1.427	1.04	2.321	0.805	2.635	-0.532	1.304	2.524	3.152	1.134	3.576	2.477	3.381	2.184	1.905	4.011	4.418	3.429	1.247	3.791	2.137	1.235	1.345	0.966	-0.609	2.886	1.493	0.303	2.602	1.149	2.043	2.649	1.345	2.725	2.258	3.353	1.642	3.252	3.336	3.892
CCL4	0.189	0.721	2.002	0.986	0.724	0.752	2.82	0.625	0.259	-1.427	1.78	2.369	-0.792	1.839	-0.532	0.736	2.203	3.348	-0.199	3.475	1.938	2.641	2.268	0.996	3.888	3.578	2.937	0.013	2.913	1.575	0.677	1.407	0.343	-0.361	2.348	2.254	1.132	2.341	0.637	2.153	1.738	1.875	2.697	1.211	3.148	1.01	2.975	2.623	3.448
CCL5	3.166	2.859	-0.51	2.271	-0.246	0.95	6.264	-2.347	1.387	0.076	3.97	1.546	2.096	3.507	1.545	1.606	3.69	1.904	2.261	4.08	5.399	3.506	3.43	3.743	3.42	3.686	4.739	3.259	2.566	4.114	1.874	5.039	1.002	2.544	5.065	4.569	3.05	4.648	2.705	4.261	3.015	2.951	5.175	0.793	4.015	4.342	2.24	3.194	3.382
CCL8	-2.811	-1.523	-2.385	-1.291	-1.438	-1.57	0.643	-2.24	0.911	-1.69	0.482	-4.001	-2.654	2.989	-3.082	-1.367	-3.031	0.788	-1.421	1.475	-0.33	-0.578	-0.26	0.996	1.255	0.972	1.057	-2.374	-0.822	-1.468	0.178	0.389	-3.097	-0.802	0.776	2.171	-2.944	0.882	-0.035	-1.951	0.386	0.499	-0.867	-0.736	-1.916	-1.461	-0.01	1.502	2.877
CCL19	6.079	5.079	-4.97	2.096	-0.371	3.227	6.594	-3.726	1.514	-2.552	5.03	2.828	0.909	4.46	0.956	3.714	6.771	2.373	2.59	5.851	7.452	4.465	5.449	3.699	0.545	7.186	6.706	5.108	3.963	5.742	-0.006	6.56	1.513	0.861	7.052	6.036	3.766	3.282	2.66	7.19	4.767	3.997	4.21	-2.165	5.747	6.428	3.797	0.722	5.595
CCL21	8.706	6.769	-2.97	3.735	3.288	1.983	6.472	-4.463	2.238	-1.924	4.252	3.065	1.19	4.598	1.747	6.366	7.483	1.655	1.494	6.068	8.095	4.388	5.674	3.541	2.232	7.979	6.49	4.394	2.885	4.226	0.441	6.455	1.673	1.633	6.621	6.252	3.287	5.004	1.934	6.676	6.02	5.056	3.398	-2.406	6.257	6.178	3.87	0.856	4.787
CD200	6.034	6.3045	6.0185	6.2245	5.775	5.641	6.23	5.6175	6.343	6.2145	6.1855	6.2465	5.352	6.406	6.0125	6.2295	6.2235	6.6485	5.611	6.4055	6.124	6.5795	6.742	5.8275	6.259	5.751	6.243	5.8545	6.9235	6.3215	6.584	6.388	5.7085	6.6285	6.133	5.7865	6.811	6.248	5.863	5.865	6.2615	5.99	6.067	5.8	6.0985	6.097	6.6325	5.495	6.4345
ICOS	0.648	0.112	-6.665	-1.743	-6.665	-2.117	1.929	-6.665	-1.012	-4.427	1.323	-0.914	-1.069	-0.925	-1.983	-1.077	0.139	-0.185	-1.482	2.525	2.481	0.6	0.499	0.255	-0.648	3.531	0.534	-0.789	-0.868	1.078	-1.466	2.026	-4.32	-2.287	0.737	0.607	-1.137	0.985	0.083	1.261	0.561	-0.848	0.252	-6.665	1.923	1.701	-0.236	0.294	1.12
SH2D1A	2.3385	0.671	-6.665	-1.0375	-6.665	-2.9405	2.8575	-4.463	-1.622	-4.427	1.4565	-1.358	-1.444	-0.291	-1.306	-0.327	1.3655	-1.443	-0.9625	2.595	3.6435	0.149	1.2295	0.008	-1.1825	2.6875	1.62	-0.5205	-2.652	1.9465	-2.243	3.0585	-4.32	-1.1715	2.8055	1.583	0.2445	1.4925	0.06	2.258	0.146	0.1205	1.3305	-3.281	1.901	2.541	-0.9255	0.242	0.9705
PDCD1	0.706	0.604	-1.578	-1.468	-2.023	0.27	2.617	-3.463	-1.226	-2.69	1.12	-1.047	-1.792	-0.783	-2.719	-2.8	0.035	-1.574	-2.006	-0.342	2.674	-1.163	-0.406	-0.028	-0.232	1.443	0.024	0.013	-0.613	0.518	-1.591	1.547	-1.583	-1.67	0.458	1.406	-0.9	1.171	-1.669	1.175	-0.093	-0.977	0.798	-3.544	0.56	2.135	-0.679	-0.168	0.803
CD4	6.1546	5.0394	3.704	4.8676	4.1778	4.309	6.1416	3.3678	4.2132	2.9574	6.3906	5.654	4.0328	6.4168	2.8024	4.163	6.1762	5.5464	5.6692	6.7602	6.7434	5.8982	4.8092	5.8032	5.2066	6.5886	7.0352	4.3048	6.0112	5.6598	5.356	6.1104	4.3108	4.6522	6.0996	6.3834	5.7276	6.2628	4.9226	6.1358	4.706	6.3468	5.5802	4.4836	5.2934	5.7528	5.9366	7.051	5.6742
CCR5	2.153	1.587	-2.648	1.042	-0.13	0.91	4.159	-3.24	0.83	-0.726	2.694	0.78	1.329	1.821	-0.366	-0.099	2.103	1.328	0.7555	2.5995	3.4125	1.834	0.988	1.766	2.255	1.255	3.348	1.465	0.892	2.378	0.197	3.012	-0.445	0.935	3.448	3.3255	1.164	2.662	1.083	2.102	1.539	2.817	3.433	-0.311	1.8085	2.074	2.1725	2.862	2.599
CXCR3	1.5775	0.784	-4.385	-0.3935	-4.246	-3.3645	3.5695	-5.048	-3.063	-4.7195	-0.103	-0.387	0.2615	0.239	-1.889	-0.3805	0.5615	-2.645	-1.2785	0.7225	2.8625	0.085	-0.6565	-0.004	-0.87	0.92	2.096	0.547	-0.6935	0.74	-1.218	2.563	-1.413	-0.0965	2.0155	1.7275	-0.678	2.031	-1.274	1.9525	-0.129	-1.731	1.37	-2.475	0.8185	2.1905	-0.292	-0.813	0.8795
CSF2	-6.665	-6.665	-6.665	-3.669	-4.246	-3.496	-3.65	-6.665	-6.665	-6.665	-2.366	-6.665	-4.529	-4.198	-6.665	-5.122	-2.861	-2.06	-6.665	-3.479	-4.36	-4.385	-2.153	-6.665	-6.665	-2.431	-4.435	-6.665	-3.822	-3.526	-4.466	-4.383	-4.32	-4.194	-3.696	-3.594	-6.665	-4.288	-4.917	-6.665	-4.439	-6.665	-6.665	-6.665	-6.665	-4.336	-3.964	-4.098	-2.656
IGSF6	3.143	2.701	0.863	3.171	1.203	1.69	3.552	1.552	1.185	0.496	3.292	3.046	1.989	4.569	0.811	1.191	4.004	3.626	3.081	3.793	3.557	3.679	1.814	2.148	3.087	2.476	4.595	2.075	3.674	2.894	2.549	2.932	2.555	2.059	3.258	3.02	3.086	4.217	2.57	2.969	2.131	3.308	3.298	2.129	2.299	2.903	3.667	3.161	2.729
CD38	2.63	0.551	-2.269	0.516	-1.246	-1.117	2.412	-2.878	0.013	-2.204	0.357	-0.071	-1.721	2.697	-0.604	-0.077	1.291	-0.109	0.788	2.428	2.752	1.063	0.38	1.724	-0.109	2.217	2.439	0.229	0.328	1.554	-0.144	2.367	0.072	-0.106	2.361	3.343	0.914	2.092	-0.11	0.883	0.468	1.893	1.271	-0.778	1.294	2.459	0.708	3.077	1.473
CD40	3.6695	1.834	1.1485	1.528	1.5745	1.4665	3.1295	0.964	1.657	-0.0255	3.1945	1.478	1.362	2.323	-0.264	1.449	2.1855	2.21	2.4705	3.028	3.791	2.1005	1.976	2.8425	2.338	3.411	2.608	0.8405	1.9005	1.652	1.495	3.2405	1.154	1.748	3.4455	3.243	1.8255	2.534	1.943	3.4945	1.4835	2.55	1.883	2.7075	1.6855	3.497	1.65	2.3305	2.5895
CD5	4.443	3.011	-3.648	0.623	-3.023	-0.203	4.141	-3.24	0.107	-1.842	3.357	1.365	1.354	1.609	-0.275	1.097	2.602	0.618	0.735	4.536	5.482	2.494	2.831	2.225	1.15	5.26	3.117	1.66	1.276	3.031	0.904	4.671	-0.513	1.082	4.252	3.374	1.633	3.072	1.844	4.943	1.877	1.372	2.086	-0.508	3.896	3.696	1.93	2.111	2.979
MS4A1	7.088	4.4835	-4.385	1.096	-4.246	-0.532	4.385	-6.665	0.377	-5.012	1.08	0.998	-3.029	2.78	-2.2465	-0.2445	3.791	0.6075	1.993	5.4995	7.161	0.5905	4.118	2.9955	-3.455	6.3905	3.615	2.492	-4.822	0.4655	-0.843	6.192	-3.001	-0.2285	5.579	3.505	1.5625	4.2375	2.4225	6.1115	3.5955	2.8375	0.723	-0.311	4.5275	5.894	-0.106	-0.6235	4.1055
GFI1	1.51366666666667	-0.290333333333333	-3.311	-0.706	-2.959	-2.19433333333333	2.45333333333333	-2.347	-1.09766666666667	-4.427	0.907	-0.792	-1.28933333333333	0.568666666666667	-1.43	-0.385	0.598333333333333	-0.563	-0.514333333333333	1.59966666666667	1.984	0.074	0.223	-0.637666666666667	-1.58133333333333	1.193	0.990666666666667	0.357	-1.321	1.21633333333333	-0.516666666666667	1.904	-2.28133333333333	-0.569333333333333	1.95566666666667	0.596666666666667	0.121333333333333	1.04966666666667	-0.352666666666667	1.681	-0.964666666666667	-0.078	0.708666666666667	-3.058	0.971	1.74933333333333	-0.340333333333333	0.588	0.453666666666667
IL1R1	4.19	3.682	4.187	4.512	5.037	2.83	5.172	1.379	3.739	2.038	5.485	2.635	2.725	3.916	1.797	4.164	3.8	3.115	3.41	5.754	5.181	4.824	5.024	5.251	4.025	6.924	4.609	2.774	2.882	4.203	3.879	5.829	3.338	3.899	4.662	6.16	4.339	3.803	3.225	5.035	3.785	4.99	3.411	2.035	3.502	5.163	3.23	4.283	5.456
IL1R2	-3.659	-0.016	-2.163	-3.991	-2.13	-3.233	-2.164	-4.463	0.196	-1.368	0.335	-0.447	-1.866	-1.613	-3.567	-2.952	-0.224	-0.134	-1.836	0.153	-0.33	-0.578	-0.26	-0.765	0.335	2.332	-0.628	-3.753	1.011	-0.497	-1.881	0.181	-2.735	-2.386	-2.696	0.084	-1.623	-1.015	-2.458	-0.051	-3.024	0.045	-1.042	-2.281	-1.668	-1.461	1.849	0.602	0.362
IL10	-1.337	-1.523	-1.51	-2.406	-1.924	-1.73	-0.65	-1.878	-1.411	-3.012	-0.103	-1.831	-2.026	0.05	-2.43	-2.537	-1.387	-1.382	-1.758	0.722	0.413	-0.76	-1.316	0.405	-1.718	0.739	0.002	-2.49	-1.363	-0.789	-0.693	-0.187	-3.583	-1.065	0.506	0.929	-2.944	0.193	-1.917	0.096	-0.409	-0.422	-1.748	-1.544	-1.009	-0.366	-1.505	1.93	1.855
CCL20	-4.396	-3.61	-6.665	-4.406	-6.665	-1.9605	-2.5185	-6.665	-6.665	-6.665	-0.9065	-5.001	-4.529	-1.325	-6.665	-3.314	-6.665	-3.382	-3.1025	-1.9975	-4.1525	-3.648	-3.96	-4.35	-6.665	-1.3165	-3.7275	-3.49	-1.972	-4.526	-5.05	-4.6755	-6.665	-4.9015	-4.7255	-3.9625	-2.485	-4.873	-3.221	-3.273	-6.665	-2.977	-4.411	-6.665	-4.1235	-3.76	-3.642	2.635	-3.656
IRF4	3.88	2.384	-3.163	0.563	-2.371	0.015	2.75166666666667	-3.463	-0.433	-3.35266666666667	3.14	-0.273	-0.509333333333333	1.128	-1.61633333333333	-0.0343333333333333	1.42566666666667	-0.422666666666667	-0.0443333333333333	3.54533333333333	3.815	1.19666666666667	2.314	3.174	-0.897333333333333	4.601	2.024	0.160333333333333	-1.237	0.565666666666667	-0.881	3.80366666666667	-3.097	-0.946	2.85766666666667	2.41466666666667	0.694666666666667	3.08266666666667	1.517	2.80633333333333	0.610666666666667	0.83	0.919	-1.67	2.81	3.58033333333333	0.277	1.681	2.49
STAT5A	5.318	4.004	3.348	4.054	3.887	3.47	5.15	3.188	2.809	2.919	5.03	3.954	3.425	5.613	2.772	3.5	4.399	4.225	4.064	5.019	6.002	4.453	4.68	5.373	4.726	5.561	4.966	3.185	4.222	4.293	4.778	5.517	3.319	4.622	5.4	5.369	4.527	5.201	4.132	5.72	4.215	5.342	4.162	3.925	4.35	4.905	5.009	5.482	5.117
[truncated: 449 more columns]
