# Supplementary material for: Tertiary lymphoid structures-driven immune infiltration patterns and their association with survival in neuroblastoma
Source: PeerJ. 2025 Jul 22;13:e19767. doi: 10.7717/peerj.19767 (PMC12292307; doi:10.7717/peerj.19767)
Supplement: Supplemental Information 6 [file peerj-13-19767-s006.zip › Raw Data/RNA-seq/03CMML/Original file/Training_class.txt]

Sample	Cohort	OS	OS.time
GSM1205238	GSE49710	1	3.731506849
GSM1205239	GSE49710	1	7.769863014
GSM1205240	GSE49710	1	3.263013699
GSM1205241	GSE49710	0	5.605479452
GSM1205242	GSE49710	1	0.602739726
GSM1205243	GSE49710	0	6.073972603
GSM1205244	GSE49710	0	8.635616438
GSM1205245	GSE49710	0	9.660273973
GSM1205246	GSE49710	0	6.317808219
GSM1205247	GSE49710	1	2.961643836
GSM1205248	GSE49710	0	5.736986301
GSM1205249	GSE49710	0	4.928767123
GSM1205250	GSE49710	1	1.312328767
GSM1205251	GSE49710	0	8.394520548
GSM1205252	GSE49710	0	3.635616438
GSM1205253	GSE49710	0	7.443835616
GSM1205254	GSE49710	0	7.843835616
GSM1205255	GSE49710	0	9.610958904
GSM1205256	GSE49710	0	6.846575342
GSM1205257	GSE49710	0	9.501369863
GSM1205258	GSE49710	0	8.62739726
GSM1205259	GSE49710	0	14.41917808
GSM1205260	GSE49710	0	12.30684932
GSM1205261	GSE49710	0	11.09863014
GSM1205262	GSE49710	0	5.756164384
GSM1205263	GSE49710	0	1.936986301
GSM1205264	GSE49710	0	10.28219178
GSM1205265	GSE49710	0	8.953424658
GSM1205266	GSE49710	0	3.75890411
GSM1205267	GSE49710	0	11.9260274
GSM1205268	GSE49710	0	13.21369863
GSM1205269	GSE49710	0	10.06849315
GSM1205270	GSE49710	0	13.36164384
GSM1205271	GSE49710	0	11.61643836
GSM1205272	GSE49710	0	10.43013699
GSM1205273	GSE49710	0	13.62191781
GSM1205274	GSE49710	0	12.77260274
GSM1205275	GSE49710	0	12.38630137
GSM1205276	GSE49710	0	10.2739726
GSM1205277	GSE49710	0	10.28219178
GSM1205278	GSE49710	0	9.073972603
GSM1205279	GSE49710	0	11.95890411
GSM1205280	GSE49710	0	4.353424658
GSM1205281	GSE49710	0	7.098630137
GSM1205282	GSE49710	0	9.457534247
GSM1205283	GSE49710	0	10.91506849
GSM1205284	GSE49710	0	9.391780822
GSM1205285	GSE49710	0	5.271232877
GSM1205286	GSE49710	0	10.79726027
GSM1205287	GSE49710	0	9.468493151
GSM1205288	GSE49710	0	7.542465753
GSM1205289	GSE49710	0	14.89041096
GSM1205290	GSE49710	0	5.630136986
GSM1205291	GSE49710	0	7.460273973
GSM1205292	GSE49710	0	6.860273973
GSM1205293	GSE49710	0	12.48219178
GSM1205294	GSE49710	0	9.183561644
GSM1205295	GSE49710	0	9.043835616
GSM1205296	GSE49710	0	10.93150685
GSM1205297	GSE49710	0	11.1260274
GSM1205298	GSE49710	0	9.794520548
GSM1205299	GSE49710	0	13.69041096
GSM1205300	GSE49710	0	9.95890411
GSM1205301	GSE49710	0	10.06849315
GSM1205302	GSE49710	0	3.317808219
GSM1205303	GSE49710	0	7.597260274
GSM1205304	GSE49710	0	12.31232877
GSM1205305	GSE49710	0	14.05753425
GSM1205306	GSE49710	1	2.317808219
GSM1205307	GSE49710	0	10.11232877
GSM1205308	GSE49710	0	10.49863014
GSM1205309	GSE49710	0	17.75890411
GSM1205310	GSE49710	0	9.769863014
GSM1205311	GSE49710	0	9.739726027
GSM1205312	GSE49710	0	2.723287671
GSM1205313	GSE49710	0	12.16438356
GSM1205314	GSE49710	0	12.60273973
GSM1205315	GSE49710	0	8.523287671
GSM1205316	GSE49710	0	14.10136986
GSM1205317	GSE49710	1	1.139726027
GSM1205318	GSE49710	0	7.747945205
GSM1205319	GSE49710	0	9.947945205
GSM1205320	GSE49710	0	8.789041096
GSM1205321	GSE49710	0	14.33972603
GSM1205322	GSE49710	0	14.0630137
GSM1205323	GSE49710	0	10.45753425
GSM1205324	GSE49710	0	7.901369863
GSM1205325	GSE49710	0	14.56986301
GSM1205326	GSE49710	0	9.797260274
GSM1205327	GSE49710	1	2.090410959
GSM1205328	GSE49710	0	10.42191781
GSM1205329	GSE49710	1	3.95890411
GSM1205330	GSE49710	0	10.78082192
GSM1205331	GSE49710	1	3.542465753
GSM1205332	GSE49710	0	10.63835616
GSM1205333	GSE49710	0	10.89589041
GSM1205334	GSE49710	0	9.975342466
GSM1205335	GSE49710	0	11.0739726
GSM1205336	GSE49710	0	5.936986301
GSM1205337	GSE49710	0	8.254794521
GSM1205338	GSE49710	0	6.452054795
GSM1205339	GSE49710	0	6.663013699
GSM1205340	GSE49710	0	7.380821918
GSM1205341	GSE49710	0	6.983561644
GSM1205342	GSE49710	0	10.14520548
GSM1205343	GSE49710	0	10.67945205
GSM1205344	GSE49710	0	2.419178082
GSM1205345	GSE49710	0	7.693150685
GSM1205346	GSE49710	0	8.057534247
GSM1205347	GSE49710	0	12.2739726
GSM1205348	GSE49710	0	10.84109589
GSM1205349	GSE49710	0	7.75890411
GSM1205350	GSE49710	0	8.994520548
GSM1205351	GSE49710	0	7.323287671
GSM1205352	GSE49710	0	10.15616438
GSM1205353	GSE49710	0	6.734246575
GSM1205354	GSE49710	0	8.81369863
GSM1205355	GSE49710	0	2.783561644
GSM1205356	GSE49710	1	4.98630137
GSM1205357	GSE49710	0	8.769863014
GSM1205358	GSE49710	0	6.849315068
GSM1205359	GSE49710	1	4.857534247
GSM1205360	GSE49710	0	9.106849315
GSM1205361	GSE49710	0	8.123287671
GSM1205362	GSE49710	0	8.824657534
GSM1205363	GSE49710	0	6.589041096
GSM1205364	GSE49710	0	15.9260274
GSM1205365	GSE49710	0	6.991780822
GSM1205366	GSE49710	0	6.479452055
GSM1205367	GSE49710	0	9.756164384
GSM1205368	GSE49710	0	2.742465753
GSM1205369	GSE49710	0	12.3890411
GSM1205370	GSE49710	0	9.873972603
GSM1205371	GSE49710	0	10.6
GSM1205372	GSE49710	0	14.01917808
GSM1205373	GSE49710	1	4.534246575
GSM1205374	GSE49710	1	0.997260274
GSM1205375	GSE49710	0	9.556164384
GSM1205376	GSE49710	0	11.49315068
GSM1205377	GSE49710	1	2.463013699
GSM1205378	GSE49710	0	10.02739726
GSM1205379	GSE49710	0	9.328767123
GSM1205380	GSE49710	0	11.22191781
GSM1205381	GSE49710	0	6.805479452
GSM1205382	GSE49710	0	7.767123288
GSM1205383	GSE49710	0	7.342465753
GSM1205384	GSE49710	0	5.55890411
GSM1205385	GSE49710	0	6.506849315
GSM1205386	GSE49710	1	1.430136986
GSM1205387	GSE49710	0	8.904109589
GSM1205388	GSE49710	0	4.816438356
GSM1205389	GSE49710	0	11.99452055
GSM1205390	GSE49710	0	7.263013699
GSM1205391	GSE49710	0	9.819178082
GSM1205392	GSE49710	0	9.802739726
GSM1205393	GSE49710	0	7.6
GSM1205394	GSE49710	0	3.945205479
GSM1205395	GSE49710	0	5.276712329
GSM1205396	GSE49710	0	6.942465753
GSM1205397	GSE49710	0	3.317808219
GSM1205398	GSE49710	0	4.008219178
GSM1205399	GSE49710	0	6.402739726
GSM1205400	GSE49710	0	6.254794521
GSM1205401	GSE49710	0	5.95890411
GSM1205402	GSE49710	0	4.980821918
GSM1205403	GSE49710	0	5.791780822
GSM1205404	GSE49710	0	4.556164384
GSM1205405	GSE49710	0	4.063013699
GSM1205406	GSE49710	1	1.621917808
GSM1205407	GSE49710	0	9.41369863
GSM1205408	GSE49710	0	6.328767123
GSM1205409	GSE49710	0	3.852054795
GSM1205410	GSE49710	0	9.273972603
GSM1205411	GSE49710	0	9.345205479
GSM1205412	GSE49710	0	4.369863014
GSM1205413	GSE49710	0	4.147945205
GSM1205414	GSE49710	0	6.463013699
GSM1205415	GSE49710	0	5.750684932
GSM1205416	GSE49710	0	5.287671233
GSM1205417	GSE49710	0	5.731506849
GSM1205418	GSE49710	0	4.58630137
GSM1205419	GSE49710	0	4.728767123
GSM1205420	GSE49710	0	5.465753425
GSM1205421	GSE49710	0	4.375342466
GSM1205422	GSE49710	0	5.863013699
GSM1205423	GSE49710	0	3.95890411
GSM1205424	GSE49710	0	6.745205479
GSM1205425	GSE49710	1	3.076712329
GSM1205426	GSE49710	0	4.147945205
GSM1205427	GSE49710	1	3.068493151
GSM1205428	GSE49710	0	5.843835616
GSM1205429	GSE49710	1	4.219178082
GSM1205430	GSE49710	0	6.235616438
GSM1205431	GSE49710	1	1.106849315
GSM1205432	GSE49710	1	0.98630137
GSM1205433	GSE49710	0	7.663013699
GSM1205434	GSE49710	1	0.282191781
GSM1205435	GSE49710	1	1.44109589
GSM1205436	GSE49710	0	4.145205479
GSM1205437	GSE49710	0	5.863013699
GSM1205438	GSE49710	0	2.126027397
GSM1205439	GSE49710	0	3.947945205
GSM1205440	GSE49710	0	5.350684932
GSM1205441	GSE49710	0	4.95890411
GSM1205442	GSE49710	0	2.975342466
GSM1205443	GSE49710	0	7.704109589
GSM1205444	GSE49710	0	4.235616438
GSM1205445	GSE49710	0	5.112328767
GSM1205446	GSE49710	0	5.501369863
GSM1205447	GSE49710	0	6.2
GSM1205448	GSE49710	0	3.545205479
GSM1205449	GSE49710	0	5.257534247
GSM1205450	GSE49710	0	4.506849315
GSM1205451	GSE49710	0	4.090410959
GSM1205452	GSE49710	0	5.463013699
GSM1205453	GSE49710	0	7.276712329
GSM1205454	GSE49710	0	3.578082192
GSM1205455	GSE49710	0	4.81369863
GSM1205456	GSE49710	0	4.15890411
GSM1205457	GSE49710	0	4.980821918
GSM1205458	GSE49710	0	11.98082192
GSM1205459	GSE49710	0	2.761643836
GSM1205460	GSE49710	0	4.64109589
GSM1205461	GSE49710	0	16.05479452
GSM1205462	GSE49710	0	4.610958904
GSM1205463	GSE49710	0	4.884931507
GSM1205464	GSE49710	0	7.002739726
GSM1205465	GSE49710	0	4.254794521
GSM1205466	GSE49710	0	4.630136986
GSM1205467	GSE49710	0	1.068493151
GSM1205468	GSE49710	0	4.449315068
GSM1205469	GSE49710	0	4.671232877
GSM1205470	GSE49710	0	5.060273973
GSM1205471	GSE49710	0	3.624657534
GSM1205472	GSE49710	0	13.48493151
GSM1205473	GSE49710	0	3.452054795
GSM1205474	GSE49710	0	6.019178082
GSM1205475	GSE49710	0	7.690410959
GSM1205476	GSE49710	0	5.753424658
GSM1205477	GSE49710	0	9.775342466
GSM1205478	GSE49710	0	3.838356164
GSM1205479	GSE49710	1	1.715068493
GSM1205480	GSE49710	0	7.643835616
GSM1205481	GSE49710	1	1.646575342
GSM1205482	GSE49710	1	7.693150685
GSM1205483	GSE49710	0	5.273972603
GSM1205484	GSE49710	0	4.273972603
GSM1205485	GSE49710	0	4.449315068
GSM1205486	GSE49710	0	6.049315068
GSM1205487	GSE49710	1	3.063013699
GSM1205488	GSE49710	0	12.35068493
GSM1205489	GSE49710	1	2.309589041
GSM1205490	GSE49710	0	4.512328767
GSM1205491	GSE49710	0	5.887671233
GSM1205492	GSE49710	1	1.649315068
GSM1205493	GSE49710	1	2.435616438
GSM1205494	GSE49710	1	1.309589041
GSM1205495	GSE49710	0	5.731506849
GSM1205496	GSE49710	1	1.947945205
GSM1205497	GSE49710	0	4.909589041
GSM1205498	GSE49710	0	9.780821918
GSM1205499	GSE49710	1	1.243835616
GSM1205500	GSE49710	1	0.98630137
GSM1205501	GSE49710	1	2.147945205
GSM1205502	GSE49710	0	6.232876712
GSM1205503	GSE49710	0	5.715068493
GSM1205504	GSE49710	1	4.643835616
GSM1205505	GSE49710	1	1.367123288
GSM1205506	GSE49710	1	3.767123288
GSM1205507	GSE49710	1	1.071232877
GSM1205508	GSE49710	1	1.02739726
GSM1205509	GSE49710	0	4.654794521
GSM1205510	GSE49710	0	7.964383562
GSM1205511	GSE49710	0	2.868493151
GSM1205512	GSE49710	0	9.783561644
GSM1205513	GSE49710	0	8.665753425
GSM1205514	GSE49710	0	13.27123288
GSM1205515	GSE49710	0	9.117808219
GSM1205516	GSE49710	0	8.890410959
GSM1205517	GSE49710	0	9.569863014
GSM1205518	GSE49710	0	13.8630137
GSM1205519	GSE49710	0	6.246575342
GSM1205520	GSE49710	0	9.150684932
GSM1205521	GSE49710	0	7.630136986
GSM1205522	GSE49710	0	10.68767123
GSM1205523	GSE49710	0	9.454794521
GSM1205524	GSE49710	1	6.602739726
GSM1205525	GSE49710	0	7.235616438
GSM1205526	GSE49710	1	1.147945205
GSM1205527	GSE49710	0	7.208219178
GSM1205528	GSE49710	0	7.090410959
GSM1205529	GSE49710	0	4.326027397
GSM1205530	GSE49710	0	6.643835616
GSM1205531	GSE49710	0	6.161643836
GSM1205532	GSE49710	0	4.512328767
GSM1205533	GSE49710	0	6.150684932
GSM1205534	GSE49710	0	5.942465753
GSM1205535	GSE49710	0	2.734246575
GSM1205536	GSE49710	0	5.789041096
GSM1205537	GSE49710	0	9.049315068
GSM1205538	GSE49710	0	3.816438356
GSM1205539	GSE49710	0	4.62739726
GSM1205540	GSE49710	0	3.624657534
GSM1205541	GSE49710	0	5.493150685
GSM1205542	GSE49710	1	0.180821918
GSM1205543	GSE49710	0	6.8
GSM1205544	GSE49710	0	3.942465753
GSM1205545	GSE49710	0	5.473972603
GSM1205546	GSE49710	0	5.224657534
GSM1205547	GSE49710	0	5.761643836
GSM1205548	GSE49710	0	7.665753425
GSM1205549	GSE49710	0	7.463013699
GSM1205550	GSE49710	0	5.756164384
GSM1205551	GSE49710	1	1.476712329
GSM1205552	GSE49710	0	5.123287671
GSM1205553	GSE49710	1	0.57260274
GSM1205554	GSE49710	0	2.928767123
GSM1205555	GSE49710	0	3.123287671
GSM1205556	GSE49710	1	1.128767123
GSM1205557	GSE49710	1	2.01369863
GSM1205558	GSE49710	1	2.317808219
GSM1205559	GSE49710	1	1.334246575
GSM1205560	GSE49710	1	1.397260274
GSM1205561	GSE49710	0	4.767123288
GSM1205562	GSE49710	0	3.04109589
GSM1205563	GSE49710	1	0.246575342
GSM1205564	GSE49710	1	1.97260274
GSM1205565	GSE49710	1	0.904109589
GSM1205566	GSE49710	0	12.79178082
GSM1205567	GSE49710	0	8.073972603
GSM1205568	GSE49710	1	2.873972603
GSM1205569	GSE49710	0	7.865753425
GSM1205570	GSE49710	1	3.367123288
GSM1205571	GSE49710	0	5.849315068
GSM1205572	GSE49710	1	3.673972603
GSM1205573	GSE49710	0	5.619178082
GSM1205574	GSE49710	1	0.654794521
GSM1205575	GSE49710	0	6.663013699
GSM1205576	GSE49710	1	0.736986301
GSM1205577	GSE49710	0	2.219178082
GSM1205578	GSE49710	0	3.945205479
GSM1205579	GSE49710	0	3.863013699
GSM1205580	GSE49710	0	0.410958904
GSM1205581	GSE49710	0	1.97260274
GSM1205582	GSE49710	0	4.02739726
GSM1205583	GSE49710	0	4.356164384
GSM1205584	GSE49710	0	2.95890411
GSM1205585	GSE49710	0	5.435616438
GSM1205586	GSE49710	0	13.80821918
GSM1205587	GSE49710	0	13.39726027
GSM1205588	GSE49710	0	18.08219178
GSM1205589	GSE49710	0	6.246575342
GSM1205590	GSE49710	1	5.506849315
GSM1205591	GSE49710	1	1.208219178
GSM1205592	GSE49710	0	7.682191781
GSM1205593	GSE49710	0	12.60821918
GSM1205594	GSE49710	0	10.69315068
GSM1205595	GSE49710	0	12.08219178
GSM1205596	GSE49710	1	3.156164384
GSM1205597	GSE49710	1	2.912328767
GSM1205598	GSE49710	0	4.460273973
GSM1205599	GSE49710	1	2.939726027
GSM1205600	GSE49710	0	3.643835616
GSM1205601	GSE49710	0	5.178082192
GSM1205602	GSE49710	0	4.293150685
GSM1205603	GSE49710	0	9.931506849
GSM1205604	GSE49710	0	8.578082192
GSM1205605	GSE49710	0	7.81369863
GSM1205606	GSE49710	1	1.991780822
GSM1205607	GSE49710	0	5.520547945
GSM1205608	GSE49710	1	1.482191781
GSM1205609	GSE49710	0	5.956164384
GSM1205610	GSE49710	1	0.57260274
GSM1205611	GSE49710	0	8.860273973
GSM1205612	GSE49710	1	0.997260274
GSM1205613	GSE49710	1	1.364383562
GSM1205614	GSE49710	1	6.367123288
GSM1205615	GSE49710	1	1.136986301
GSM1205616	GSE49710	0	5.62739726
GSM1205617	GSE49710	0	7.591780822
GSM1205618	GSE49710	1	0.945205479
GSM1205619	GSE49710	0	13.89041096
GSM1205620	GSE49710	1	0.567123288
GSM1205621	GSE49710	1	10.43561644
GSM1205622	GSE49710	1	3.983561644
GSM1205623	GSE49710	1	5.84109589
GSM1205624	GSE49710	0	8.249315068
GSM1205625	GSE49710	1	2.778082192
GSM1205626	GSE49710	0	11.20547945
GSM1205627	GSE49710	1	1.279452055
GSM1205628	GSE49710	0	7.720547945
GSM1205629	GSE49710	1	2.098630137
GSM1205630	GSE49710	1	3.383561644
GSM1205631	GSE49710	0	6.216438356
GSM1205632	GSE49710	0	6.690410959
GSM1205633	GSE49710	1	3.838356164
GSM1205634	GSE49710	0	9.783561644
GSM1205635	GSE49710	0	7.690410959
GSM1205636	GSE49710	0	2.679452055
GSM1205637	GSE49710	0	2.284931507
GSM1205638	GSE49710	0	3.78630137
GSM1205639	GSE49710	0	3.402739726
GSM1205640	GSE49710	1	0.556164384
GSM1205641	GSE49710	1	1.164383562
GSM1205642	GSE49710	0	1.665753425
GSM1205643	GSE49710	1	1.04109589
GSM1205644	GSE49710	1	1.268493151
GSM1205645	GSE49710	1	1.520547945
GSM1205646	GSE49710	0	1.610958904
GSM1205647	GSE49710	0	0.709589041
GSM1205648	GSE49710	0	3.468493151
GSM1205649	GSE49710	0	5.865753425
GSM1205650	GSE49710	0	0.635616438
GSM1205651	GSE49710	1	1.816438356
GSM1205652	GSE49710	0	2.150684932
GSM1205653	GSE49710	0	2.646575342
GSM1205654	GSE49710	0	3.221917808
GSM1205655	GSE49710	0	2.835616438
GSM1205656	GSE49710	0	0.723287671
GSM1205657	GSE49710	0	5.101369863
GSM1205658	GSE49710	0	5.249315068
GSM1205659	GSE49710	0	3.216438356
GSM1205660	GSE49710	0	3.898630137
GSM1205661	GSE49710	0	3.394520548
GSM1205662	GSE49710	0	4.967123288
GSM1205663	GSE49710	0	7.312328767
GSM1205664	GSE49710	0	4.378082192
GSM1205665	GSE49710	0	2.884931507
GSM1205666	GSE49710	0	8.156164384
GSM1205667	GSE49710	0	3.778082192
GSM1205668	GSE49710	0	0.767123288
GSM1205669	GSE49710	0	8.871232877
GSM1205670	GSE49710	0	3.402739726
GSM1205671	GSE49710	0	8.342465753
GSM1205672	GSE49710	0	4.671232877
GSM1205673	GSE49710	0	10.5369863
GSM1205674	GSE49710	1	0.032876712
GSM1205675	GSE49710	1	1.243835616
GSM1205676	GSE49710	1	2.542465753
GSM1205677	GSE49710	1	2.18630137
GSM1205678	GSE49710	0	8.189041096
GSM1205679	GSE49710	1	3.216438356
GSM1205680	GSE49710	1	1.304109589
GSM1205681	GSE49710	1	1.624657534
GSM1205682	GSE49710	1	0.597260274
GSM1205683	GSE49710	1	3.252054795
GSM1205684	GSE49710	1	2.898630137
GSM1205685	GSE49710	0	1.643835616
GSM1205686	GSE49710	0	7.504109589
GSM1205687	GSE49710	0	13.39726027
GSM1205688	GSE49710	0	11.26027397
GSM1205689	GSE49710	0	4.273972603
GSM1205690	GSE49710	0	3.534246575
GSM1205691	GSE49710	1	0.547945205
GSM1205692	GSE49710	0	6.087671233
GSM1205693	GSE49710	1	1.356164384
GSM1205694	GSE49710	1	2.383561644
GSM1205695	GSE49710	1	3.82739726
GSM1205696	GSE49710	0	3.273972603
GSM1205697	GSE49710	0	3.810958904
GSM1205698	GSE49710	0	1.580821918
GSM1205699	GSE49710	0	1.78630137
GSM1205700	GSE49710	0	1.723287671
GSM1205701	GSE49710	1	0.457534247
GSM1205702	GSE49710	0	1.106849315
GSM1205703	GSE49710	0	1.783561644
GSM1205704	GSE49710	0	0.734246575
GSM1205705	GSE49710	0	0.482191781
GSM1205706	GSE49710	0	1.775342466
GSM1205707	GSE49710	0	7.906849315
GSM1205708	GSE49710	0	7.098630137
GSM1205709	GSE49710	0	3.383561644
GSM1205710	GSE49710	0	4.898630137
GSM1205711	GSE49710	0	5.21369863
GSM1205712	GSE49710	1	0.717808219
GSM1205713	GSE49710	0	2.901369863
GSM1205714	GSE49710	0	2.687671233
GSM1205715	GSE49710	0	9.77260274
GSM1205716	GSE49710	0	4.194520548
GSM1205717	GSE49710	0	0.62739726
GSM1205718	GSE49710	0	1.049315068
GSM1205719	GSE49710	0	0.416438356
GSM1205720	GSE49710	0	5.079452055
GSM1205721	GSE49710	0	0.512328767
GSM1205722	GSE49710	0	0.252054795
GSM1205723	GSE49710	0	1.131506849
GSM1205724	GSE49710	0	3.060273973
GSM1205725	GSE49710	0	2.726027397
GSM1205726	GSE49710	0	2.402739726
GSM1205727	GSE49710	0	3.008219178
GSM1205728	GSE49710	0	2.704109589
GSM1205729	GSE49710	1	2.443835616
GSM1205730	GSE49710	0	12.29315068
GSM1205731	GSE49710	0	13.22739726
GSM1205732	GSE49710	0	6.75890411
GSM1205733	GSE49710	0	15.83561644
GSM1205734	GSE49710	0	13.37808219
GSM1205735	GSE49710	0	7.594520548
