# Supplementary material for: Tertiary lymphoid structures-driven immune infiltration patterns and their association with survival in neuroblastoma
Source: PeerJ. 2025 Jul 22;13:e19767. doi: 10.7717/peerj.19767 (PMC12292307; doi:10.7717/peerj.19767)
Supplement: Supplemental Information 6 [file peerj-13-19767-s006.zip › Raw Data/RNA-seq/03CMML/riskscore_mat.txt]

	CoxBoost	CoxBoost+Enet[alpha=0.1]	CoxBoost+Enet[alpha=0.2]	CoxBoost+Enet[alpha=0.3]	CoxBoost+Enet[alpha=0.4]	CoxBoost+Enet[alpha=0.5]	CoxBoost+Enet[alpha=0.6]	CoxBoost+Enet[alpha=0.7]	CoxBoost+Enet[alpha=0.8]	CoxBoost+Enet[alpha=0.9]	CoxBoost+GBM	CoxBoost+Lasso	CoxBoost+plsRcox	CoxBoost+Ridge	CoxBoost+RSF	CoxBoost+StepCox[backward]	CoxBoost+StepCox[both]	CoxBoost+StepCox[forward]	CoxBoost+SuperPC	CoxBoost+survivalSVM	Enet[alpha=0.1]	Enet[alpha=0.2]	Enet[alpha=0.3]	Enet[alpha=0.4]	Enet[alpha=0.5]	Enet[alpha=0.6]	Enet[alpha=0.7]	Enet[alpha=0.8]	Enet[alpha=0.9]	GBM	Lasso	Lasso+CoxBoost	Lasso+GBM	Lasso+plsRcox	Lasso+RSF	Lasso+StepCox[backward]	Lasso+StepCox[both]	Lasso+StepCox[forward]	Lasso+SuperPC	Lasso+survivalSVM	plsRcox	Ridge	RSF	RSF+CoxBoost	RSF+Enet[alpha=0.1]	RSF+Enet[alpha=0.2]	RSF+Enet[alpha=0.3]	RSF+Enet[alpha=0.4]	RSF+Enet[alpha=0.5]
GSM1205238	0.347681001051512	0.501288654150339	0.592675451537735	0.637121928715607	0.622951400492184	0.594120445836457	0.773092949771871	0.652839198168946	0.682237150890432	0.761857343207368	-1.67378527071042	0.701044487180186	0.616850341084147	0.540315502167794	15.4701968253968	0.787163205462965	0.787163205462965	0.854668812735542	-0.722058335709983	423.971629616927	0.222442034365663	0.368562041556954	0.431279170675736	0.458654553300862	0.407771654522572	0.440152397019551	0.465818255976123	-0.0460108308259665	0.471807477713922	-1.94860034651509	0.376186303770167	0.252675160787277	-1.7836255739667	0.858172504585172	15.6281194444445	0.787163205462965	0.787163205462965	0.876825977935349	-0.803406421812777	472.735795476511	0.648533093694216	0.120928409351929	14.7539035714286	0.0803180166425949	0.10588987419859	0.0822089352036579	0.0239541393202646	0.0644300479446069	0.079909081904465
GSM1205239	-0.300631815231031	-0.345121226381533	-0.289776804726492	-0.261777929140432	-0.26055742413261	-0.265151439373427	-0.1973590319545	-0.233520870047398	-0.220507627450556	-0.195512047971181	-2.32912787958049	-0.209727382237236	-0.0765892489369501	-0.339607015265071	3.94847222222222	-0.121751185412406	-0.121751185412406	-0.167831293033646	-0.837147971622116	532.097925166961	-0.484064125064035	-0.422458725252131	-0.385843309022308	-0.360555012964595	-0.3578631477287	-0.337301802996639	-0.320663044152019	-0.417133755005061	-0.300101193781128	-2.36493913715374	-0.304420064918285	-0.364785388530272	-2.23187537915334	-0.208932903842497	4.58773690476191	-0.121751185412406	-0.121751185412406	-0.245690144074422	-0.871437768645808	561.491827101789	-0.437578156667671	-0.538078509110772	4.64956428571429	-0.447673455758133	-0.42742981713993	-0.438963408845453	-0.464468013487463	-0.449933892877104	-0.444584324635471
GSM1205240	0.704170888707094	1.34233040909498	1.49283530686236	1.56968462654427	1.53698627184087	1.47449930231371	1.82597143911935	1.59007272580926	1.64799781362195	1.80296912259349	-0.613489882609435	1.68311649878486	1.633332781677	1.43454466420447	34.9956142857143	2.05922772110409	2.05922772110409	1.98587824914667	0.609558036950854	-241.412332810424	0.970066577034422	1.14493868504679	1.22987868752701	1.26183318910422	1.12691728009515	1.18090812864751	1.22440218772418	0.425006745828166	1.21467896631517	-0.7682189333474	0.970209395086381	0.658888000350029	-0.562570657216734	1.45920324221041	34.9982571428571	2.05922772110409	2.05922772110409	2.0981914855457	0.59425633536437	-271.135056561508	1.42479062462457	0.930506368308249	33.4580956349206	0.561449178351259	0.57949160152341	0.571093357043614	0.554272652326727	0.562199297233269	0.564584357961344
GSM1205241	0.391312533584548	0.654169456078083	0.730621287796845	0.768064538941779	0.750177346332484	0.717535951008941	0.894701740538323	0.772501607706793	0.800938649392866	0.88088305263206	-2.17144510555825	0.817612164893108	0.486333219591186	0.701765802364363	4.11161547619048	0.933403127775548	0.933403127775548	0.97693705039472	0.116628780625942	-3.2417269456189	0.368156670948122	0.479554993094476	0.520420537935553	0.544105502041955	0.497485946793036	0.526490400697942	0.549762568902877	0.120694575116209	0.55588908053615	-2.3901472318473	0.468390000003432	0.337653871540726	-2.13767470433974	0.53187381087532	3.1645373015873	0.933403127775548	0.933403127775548	0.900844173004175	-0.0190615765339188	16.4834339297541	0.362639669349849	0.311673386022187	3.79860634920635	-0.0111480341377129	-0.0160212307617674	-0.0148155464303536	-0.0128453890486789	-0.0132342572836826	-0.0131742721575147
GSM1205242	1.36897040526285	1.77231821965781	1.94178667999131	2.02690545440477	2.0044626667151	1.95447829202131	2.27783399248365	2.06909198850544	2.124263198752	2.26275303523956	-0.442309435576883	2.16083501904645	2.36953835918699	1.84389555450635	61.1207817460318	2.38375456243382	2.38375456243382	2.42401539778588	0.924578547102568	-480.943409977119	1.38045980862369	1.57687050221084	1.66342508136792	1.71655384118384	1.61614448458794	1.68015644255117	1.73142364265099	0.943768368128161	1.74499192281281	-0.470903202100377	1.55084614636183	1.28353359862543	-0.550767639542047	2.31300493017958	58.6097035714286	2.38375456243382	2.38375456243382	2.49566488103238	0.832218467349061	-500.980497566805	2.4159897240149	1.29630882173634	63.1676496031746	0.833787473710193	0.820681051979415	0.8120640087911	0.784024400428944	0.81043244670698	0.821625471481336
GSM1205243	0.107656455254174	0.147045410765553	0.183290776049286	0.204234877298777	0.202767635626009	0.196075827096064	0.265100559825832	0.224434704776924	0.23730856409828	0.265492572188745	-2.06175069718666	0.247570335713253	0.356451773936642	0.157330279379232	3.06214206349206	0.452385385850283	0.452385385850283	0.299234648043065	-0.211204707713528	176.088359491168	0.0732390111549929	0.0964564321321601	0.114895927985806	0.126149103217885	0.121805373775642	0.133939934778527	0.143913283046231	0.101012022146164	0.154839942231177	-2.2398150626382	0.147848074185839	0.0737219415261075	-1.97792462564004	0.168133165815318	3.92419444444445	0.452385385850283	0.452385385850283	0.230589746130957	-0.20300039625683	156.22420023018	-0.134365607021764	0.0659483356600486	3.38674087301587	0.336173856012141	0.336978981316125	0.325005782332015	0.29177459306262	0.318412469466563	0.329353729474961
GSM1205244	-0.538507689736449	-0.546591048367132	-0.54845098190885	-0.550628255161933	-0.555817206537874	-0.562754843107349	-0.548049619647576	-0.560809685728529	-0.559314149061418	-0.552265701661904	-2.07708444766382	-0.560190462193762	-0.637897954128338	-0.532373044781032	3.98108214285714	-0.517651241130063	-0.517651241130063	-0.543281817846347	-1.10147132429367	709.989114082679	-0.617448642841723	-0.603210723836185	-0.609166888441333	-0.609078457475304	-0.612742316265348	-0.61275812346586	-0.612802687873052	-0.672906519749692	-0.613212165029871	-2.2312946516884	-0.618136115670352	-0.671761146180541	-2.0202584913988	-0.670436603682146	3.68784801587302	-0.517651241130063	-0.517651241130063	-0.639644259378171	-1.10539246685558	750.383222619513	-0.61712259266131	-0.624388212068763	4.15057261904762	-1.10320257630542	-1.07351246779937	-1.0632389125022	-1.02618030549915	-1.06381830525628	-1.08027866366952
GSM1205245	0.688235017972359	1.06043674442862	1.07394332043401	1.07972055832686	1.05859022797788	1.02844163283162	1.1401193376439	1.05067577529704	1.06585224126121	1.12266285314915	-0.990737146958079	1.07035024829804	1.39820531953284	1.10582799661978	20.5384496031746	1.1459559600575	1.1459559600575	1.19839896709917	0.764126468802561	-412.359994966689	0.901947402556601	0.922669591520001	0.926395400988163	0.918403407661398	0.875181695391859	0.878595943943162	0.881260356930409	0.558477809674221	0.866529834116748	-1.32718438123404	0.803595713028697	0.691423358672551	-1.11733320841541	1.28376867857167	17.9903456349206	1.1459559600575	1.1459559600575	1.1022746791994	0.783043442752003	-418.950924413642	0.961427368099431	0.921772255757469	18.964705952381	1.03964262250225	1.07559814804524	1.04943941670256	0.989179123594042	1.02697271090599	1.04080801266584
GSM1205246	0.733467947040346	0.956075391712515	1.05910100054264	1.11295729853317	1.1016342743003	1.0743135333379	1.27257826120937	1.14676186863098	1.18114418810616	1.26575543933396	-2.02618330663146	1.20509186298101	1.41154494248133	0.995010783758654	7.5758	1.32118246350675	1.32118246350675	1.36633268202967	0.135887750711027	-3.50143955967246	0.724245176933757	0.848062737625439	0.903045623047496	0.930809014197245	0.880195155946284	0.915205431220745	0.943215730963177	0.512919228981169	0.953088215035724	-2.08115437348038	0.857333231604718	0.694577381741007	-1.78322705881146	1.18268197610661	10.7851765873016	1.32118246350675	1.32118246350675	1.34888408953496	0.125971731947204	-29.4751279782834	0.967170564307142	0.652680670313875	9.02152896825397	0.667276660932427	0.649735833099624	0.642566074779893	0.61722825200645	0.642708701031858	0.653687257999736
GSM1205247	1.35943244285028	1.48713999216049	1.56696861632289	1.60816464348114	1.59793278715348	1.57525849520737	1.73543626827094	1.62957379852528	1.65656743628278	1.72742898662909	0.328979500270699	1.6749694938751	1.63030720536444	1.51749235196792	54.7444111111111	1.87016900801053	1.87016900801053	1.81421938838575	1.1459649258637	-601.241190612178	1.22105196816554	1.32049238584056	1.3635464817581	1.39169248093517	1.38015322472414	1.40506732226408	1.42556566705151	1.15968131608105	1.44424904946525	-0.0841619186209814	1.41557751326909	1.33155393886151	0.24370816887501	1.4247861717341	55.2271305555556	1.87016900801053	1.87016900801053	1.63739688816545	1.10313725319998	-665.233944902337	1.21593799906641	1.12649150972054	51.4376841269842	0.984970791203487	0.987026728288854	0.978384358498483	0.956587605693333	0.97287885948495	0.97903198418933
GSM1205248	-0.284151107441469	-0.813036973268252	-0.858734647123841	-0.877956224864111	-0.84879683962871	-0.804170010889056	-0.976857455110404	-0.844479110292112	-0.869144356245017	-0.95305000488522	-2.65061806982034	-0.878384541051246	-0.514157429256607	-0.877103164163474	2.37620873015873	-0.938432100543414	-0.938432100543414	-1.05105711319808	-0.631203292484162	404.40828782681	-0.693341629716555	-0.770349460559341	-0.786730002419912	-0.781666842016948	-0.667419287681353	-0.681205275270957	-0.690927608433674	-0.182322952829035	-0.646563447079449	-2.77612093464593	-0.439515411784092	-0.277075846267947	-2.48283832644381	-1.03946568771308	2.42353888888889	-0.938432100543414	-0.938432100543414	-1.30612188513569	-0.66284145847054	442.960850311578	-1.11483094815408	-0.709879704425978	2.23455992063492	-0.298603066667681	-0.325642551123061	-0.319588529459549	-0.311745701230898	-0.310457873927185	-0.308595368175211
GSM1205249	-0.801514774162348	-1.00437942701595	-1.02712874240992	-1.03793593810147	-1.02912965587752	-1.01467730987073	-1.0815817122089	-1.03426240408259	-1.04467208852378	-1.07548593658597	-2.46035791893494	-1.04980380098286	-0.893208515925066	-1.02733039063159	9.74193333333333	-1.0275493340502	-1.0275493340502	-1.11267652670241	-0.652175182344123	427.114396612253	-0.965073721424132	-0.986798562662134	-0.982871793798853	-0.982289005779193	-0.945188194163496	-0.953360581973943	-0.959658725406291	-0.6574920759627	-0.950772004663174	-2.60467499080099	-0.887405977099428	-0.806874377016051	-2.34174925947411	-1.02056624988938	9.78169007936508	-1.0275493340502	-1.0275493340502	-1.14045985848302	-0.70712510593652	471.282823684406	-1.49411709721723	-0.965528720279937	8.31144444444445	-0.865010206283462	-0.850824044371451	-0.854177188235122	-0.858195125309258	-0.86040728655987	-0.861334949430822
GSM1205250	0.148738940919373	0.118469853136004	0.0378601409633738	-0.00259481820938758	-0.0020214725322084	0.00772075752233881	-0.101223952865273	-0.0383713212155285	-0.0585299766326998	-0.101683982015207	-1.20528282082029	-0.0744427365345821	0.371323958729402	0.107585133605881	41.7045821428571	-0.36944133435361	-0.36944133435361	-0.152658072445086	-0.10978704718465	64.0545881257606	0.240673740881433	0.124271719068701	0.0688731456392288	0.0404137066436804	0.0734170703512187	0.0457507230792305	0.0240488384168275	0.395624214597553	0.0160201900097831	-1.3804913109865	0.0861846436755067	0.193806969020483	-1.30677179546137	-0.0317763242084375	40.7769345238095	-0.36944133435361	-0.36944133435361	-0.280589840462326	-0.0904980569506197	93.3383847225775	-0.197876340211999	0.334350725039803	40.7563154761905	0.296937622132853	0.311789595637771	0.318045303580413	0.339612292798872	0.319021092202054	0.309596177203813
GSM1205251	-0.451618579225775	-0.249449509047762	-0.22749969770179	-0.216740699678097	-0.229164677662237	-0.248493560589648	-0.162354378928182	-0.226375503490343	-0.213499328771004	-0.172009007450748	-1.92547739816206	-0.207503199141531	-0.348611797594522	-0.220119701058364	3.36793412698413	0.124287031967713	0.124287031967713	-0.11807906897954	-0.645361127906085	483.042224212742	-0.361443848078936	-0.317072095122495	-0.302429405954861	-0.298529544222962	-0.337923581921846	-0.327643023233215	-0.318988767267919	-0.593086319074181	-0.326510252268827	-2.1029786690945	-0.397221663579748	-0.490883793596001	-1.84741685471007	-0.302993267032144	3.41135317460318	0.124287031967713	0.124287031967713	-0.0796169465139675	-0.870197611396154	566.585897837624	-0.17047695337504	-0.367824637875975	3.65713333333333	-0.536884393431541	-0.541298479296287	-0.540136067308624	-0.538878186832474	-0.538753822679082	-0.538128037131462
GSM1205252	-0.0673511131974057	-0.0646647698637693	-0.1335680893829	-0.169333320874371	-0.172457868533605	-0.168226700903098	-0.246685826126062	-0.207900341614677	-0.224076522574437	-0.251518049541168	-2.42963876457345	-0.238660061257356	-0.0952625396727522	-0.0690190226281457	4.76755992063492	-0.251360646756959	-0.251360646756959	-0.272356479028309	0.125104494530013	-1.40331986521034	0.00725010818252231	-0.0635721530455339	-0.108647458860774	-0.136421347164156	-0.108994230436324	-0.137987662020739	-0.161108284437199	-0.0488805917050466	-0.174569269175361	-2.53634368207328	-0.110215967802098	-0.0438196936958319	-2.30420583701183	-0.238101978622134	4.7463007936508	-0.251360646756959	-0.251360646756959	-0.409447709353244	0.0970362161736215	-3.64233920137425	-0.40666527647027	0.0437443049212705	3.60686666666667	0.219623971948049	0.242908234557293	0.233289641450203	0.215058363720134	0.222390940132748	0.224366501526253
GSM1205253	0.449091947485202	0.830218844193348	0.903903312160802	0.939907421545587	0.913668715303389	0.869420760571653	1.08320448321419	0.929473557064333	0.962585112567655	1.06223330174616	-2.01118549611266	0.979726863642006	1.02812952789064	0.894344479042541	5.3252630952381	1.09704036778195	1.09704036778195	1.18638638180885	0.233933893022597	-108.919615476577	0.623514766184028	0.705199601282228	0.735139504613412	0.745212327146131	0.658464596498819	0.681420415049457	0.699863856415474	0.0853528145713631	0.681881924722171	-2.12545036671554	0.530967575506219	0.315721857259423	-1.8781657328297	1.07390043152482	8.2268626984127	1.09704036778195	1.09704036778195	1.25506957800366	0.350165817243196	-132.765692365652	0.959389203062047	0.618441127925934	6.3505630952381	0.288288593738917	0.304660485708037	0.287244421314409	0.244029268089523	0.274351859769929	0.286081702676342
GSM1205254	-0.597954824780754	-0.474758835841521	-0.411169092026325	-0.377667761865304	-0.3856504834532	-0.404386701296899	-0.277671251168878	-0.35867786898476	-0.336851421504197	-0.282947973231207	-2.73742918619758	-0.321845276206679	-0.675520111098023	-0.449203482539303	1.01498333333333	-0.222138049971742	-0.222138049971742	-0.224310919945279	-0.887334462477601	546.967858107278	-0.718894584023866	-0.648442131978739	-0.60846946036821	-0.581511928694299	-0.592325951323472	-0.566941803393213	-0.545339809280067	-0.649404638110693	-0.523926146600258	-2.8711805454781	-0.553731567614716	-0.6805154965054	-2.55636433237024	-0.85315712207647	0.914834523809524	-0.222138049971742	-0.222138049971742	-0.371331496785508	-0.928574650638172	601.433777097594	-0.975512770293764	-0.740290054618263	1.61347857142857	-0.440233005402715	-0.41026565886779	-0.424406422564525	-0.454350148402154	-0.438769488018005	-0.433374114970089
GSM1205255	-1.34633946166233	-1.50103108947156	-1.53032513247696	-1.54137795767586	-1.53352203204826	-1.52042741430079	-1.57526257938414	-1.53654720463682	-1.54474912917784	-1.56919050389779	-2.32681876898408	-1.54819433000463	-1.55312639595871	-1.52184428171732	2.01038928571429	-1.57128080258338	-1.57128080258338	-1.59659451550359	-1.06542310609182	692.497065786602	-1.34539338208425	-1.43506600766742	-1.45762048321725	-1.46650016352046	-1.43977247342067	-1.45153870913155	-1.45991214547301	-1.10290119628744	-1.4565550444108	-2.46700549709598	-1.40525818737634	-1.28519891507278	-2.21225383269956	-1.89651976789406	1.7531623015873	-1.57128080258338	-1.57128080258338	-1.58278289645868	-1.06901692846184	747.682438057212	-1.80392635988381	-1.26362098443947	2.26091111111111	-1.24518368541984	-1.26523974434101	-1.25660650727284	-1.23807453860948	-1.2492947123404	-1.25226713672787
GSM1205256	0.331203484013833	0.482709520892561	0.576577525074382	0.627470594162592	0.619458157639986	0.597219717585674	0.775027500056275	0.664740236943448	0.6964794696117	0.771352425897539	-2.12756197380425	0.72029175849617	0.547498738555965	0.514212902168601	3.635925	0.998413334435449	0.998413334435449	0.852221189519605	-0.204280025668603	194.132597677714	0.209540876882762	0.312534955082176	0.3716460504346	0.407180313348899	0.381151890177549	0.419215247450958	0.450969109764107	0.237103975488428	0.478134794795305	-2.29866386395709	0.420692717137498	0.289612090292052	-2.06512607855097	0.252190835474326	5.26900436507937	0.998413334435449	0.998413334435449	0.753224277329856	-0.378104530771858	233.269400735673	0.259627804875041	0.152261562743192	3.92589642857143	0.0902707864818653	0.0815478407048793	0.0870590653794315	0.0996193830815803	0.0921501833282739	0.0893028175423757
GSM1205257	-1.10488741184105	-1.14991580913367	-1.21049028086624	-1.24095988987089	-1.24063377204698	-1.2336344811038	-1.31505766661298	-1.26899064560035	-1.28419527539157	-1.31595887753594	-1.73103137415174	-1.29649274544992	-1.3614936599946	-1.15932007037511	2.40372698412698	-1.41311400183574	-1.41311400183574	-1.34994070960263	-1.11993408103321	679.470321094578	-1.03012988556503	-1.11393419351939	-1.14673495916058	-1.17015083768608	-1.15464526074555	-1.17737358312742	-1.19541190378374	-0.917684190365867	-1.20910971018244	-1.80272852690419	-1.17380693711535	-1.10211977628277	-1.68119748088944	-1.46411618084408	2.3078503968254	-1.41311400183574	-1.41311400183574	-1.3574336291353	-1.09411763923538	726.780719145806	-1.83112426751101	-0.945829888749052	3.4455873015873	-0.737724301608003	-0.751885825390499	-0.750558586444598	-0.753033530799212	-0.746332502037807	-0.74252261412954
GSM1205258	-0.576007629118337	-0.613848189650161	-0.590739520114865	-0.579999500758355	-0.57932378160714	-0.581032193066364	-0.558425135679879	-0.568691049801172	-0.564084961071499	-0.55720213652151	-1.79200531325608	-0.560125399496205	-0.443868985170914	-0.610300962007522	2.90415476190476	-0.474753776212353	-0.474753776212353	-0.553695566171929	-1.47822812986517	846.355140821682	-0.628093671768025	-0.582757817813356	-0.564029855242085	-0.55655764554216	-0.577864383640724	-0.568440515575183	-0.561091179927993	-0.674788499940564	-0.561951620802063	-1.96991911144155	-0.600999896863716	-0.656720808340811	-1.81641528390907	-0.397266440274983	2.5822003968254	-0.474753776212353	-0.474753776212353	-0.434408978246676	-1.41720113059489	916.695533578371	-0.425880590409169	-0.654806090188555	2.64992579365079	-0.968775142189402	-0.921131410972209	-0.927142887568323	-0.929681890821148	-0.940438320821811	-0.946571959957064
GSM1205259	-1.15653569887888	-1.27459373032389	-1.31965801428442	-1.34182103175616	-1.3372468705079	-1.32626963769969	-1.4042232736213	-1.35504890114693	-1.36854849237077	-1.40153662467758	-2.78260499155037	-1.37795117097291	-1.30173455851965	-1.29067497491258	0.224529365079365	-1.56349428483727	-1.56349428483727	-1.43793799586638	-0.937208151615207	578.228203693852	-1.13794648506199	-1.21476921347597	-1.24288961203452	-1.25779621376699	-1.23858926555119	-1.25482136957361	-1.26759359565064	-1.01369099035271	-1.27357000253976	-2.92817017723477	-1.23416560153916	-1.15164906239528	-2.60433770923104	-1.44715356170772	0.349738888888889	-1.56349428483727	-1.56349428483727	-1.41559592041374	-0.905529811260162	633.680797953242	-1.44772554277306	-1.06780795615303	0.302359920634921	-1.04238460054312	-1.05559838066843	-1.04986609046234	-1.0382258008633	-1.04472653909983	-1.04620789071253
GSM1205260	-1.10011447792991	-1.31830342666092	-1.36013072823999	-1.38036423662921	-1.37012083619557	-1.35149294873254	-1.448759661079	-1.38212096151851	-1.39787631238553	-1.44149956032522	-2.78956437926477	-1.40710506765612	-1.32507307006155	-1.34575141351537	0.49481746031746	-1.6847704862065	-1.6847704862065	-1.48843690586876	-1.10025545886069	650.158190142228	-1.09566480037355	-1.1584443253536	-1.18312865823853	-1.20120748383704	-1.18546335549539	-1.20383365430826	-1.21895005792697	-0.965009862819994	-1.22982218094104	-2.84253603173883	-1.19135322598097	-1.08208232798958	-2.59892463407634	-1.45033373839406	0.962818650793651	-1.6847704862065	-1.6847704862065	-1.34255986534552	-0.925461652873433	675.271558349771	-1.50235161412406	-1.04064422198617	0.978170238095238	-0.950845889831821	-0.968874787247161	-0.968061117509141	-0.971278050593427	-0.964690989439173	-0.960617866715477
GSM1205261	-0.587278029166643	-0.832116242130372	-0.866499469843144	-0.883922094526432	-0.867607434162264	-0.841323538510172	-0.964142636911698	-0.8731896992021	-0.891764441692172	-0.950793500724421	-2.19557567510718	-0.901128904267499	-0.727141473621218	-0.869407395340002	3.98239365079365	-1.15895431556644	-1.15895431556644	-1.02253415694691	-0.926049984121458	525.49202008715	-0.579859443305818	-0.607419939372329	-0.626265945563241	-0.639523382649284	-0.630104228290119	-0.642536908002786	-0.653509491214845	-0.40358313283521	-0.663373314436191	-2.3916397394174	-0.642980563545296	-0.492785252471738	-2.1208002011378	-0.700627218391752	4.16312936507936	-1.15895431556644	-1.15895431556644	-0.769193189028596	-0.873274102281765	552.05431441196	-0.533669190853445	-0.56086594293079	4.72093174603175	-0.615028105796776	-0.644729866356682	-0.632631251563708	-0.609604469374502	-0.619349668335985	-0.621777986750278
GSM1205262	-0.788095637440652	-0.858330807257988	-0.88661379804949	-0.900444587490707	-0.897608933113743	-0.891073024656901	-0.93954339128929	-0.908726954439799	-0.916987530027059	-0.937889416730617	-2.20316149459891	-0.922890462803283	-0.757176794725795	-0.86765945283022	5.68155714285714	-1.00007082432242	-1.00007082432242	-0.95970568706993	-0.617275472363452	399.716180602474	-0.76772663027252	-0.81862650428501	-0.845118824523276	-0.854153520241849	-0.841765184058726	-0.85216239223373	-0.860129044933114	-0.626052207670595	-0.863182588513894	-2.34751882599731	-0.837621112193901	-0.742430878095534	-2.07973440877287	-1.02203103018934	5.51401865079365	-1.00007082432242	-1.00007082432242	-0.949944457953284	-0.576387584116163	437.357034334476	-1.04414693191389	-0.707145879522389	6.52323174603175	-0.981549323358753	-0.995821122807986	-0.98565771394515	-0.962151136773689	-0.977872091313738	-0.983093481733079
GSM1205263	-0.539396105865672	-0.404062500411033	-0.32816373862085	-0.29064984101256	-0.296173230558679	-0.312626322377227	-0.194861091949023	-0.264362431273463	-0.243117070364142	-0.197025564734413	-2.02366790654574	-0.228166045371009	-0.265155130931747	-0.379036137288523	7.22499444444444	-0.306056827971409	-0.306056827971409	-0.146573938976272	-1.45612172679567	838.127914994207	-0.514076573550786	-0.421261155875245	-0.366939259205985	-0.346574203166874	-0.403107204028555	-0.374580090797709	-0.352725054108887	-0.545432590880316	-0.353947660335782	-2.18055686122859	-0.460007790360766	-0.585753125376096	-1.98665343343344	-0.322570290530444	8.04589007936508	-0.306056827971409	-0.306056827971409	0.0202007110982348	-1.31510040591289	865.044515578223	-0.704670631976649	-0.55502325192928	7.91089682539683	-0.45942768306818	-0.461452424748668	-0.472594893339903	-0.506466921948759	-0.477268547981614	-0.464791853279963
GSM1205264	-1.00239498685571	-0.892088751914238	-0.904780205807164	-0.912183919070488	-0.917307253738344	-0.923098808282578	-0.922397563531487	-0.927767346326101	-0.928856430489538	-0.926626174626096	-2.42076957506382	-0.931771867726801	-1.05208914696569	-0.883475754581346	0.790340476190476	-0.834105907356428	-0.834105907356428	-0.9257933423336	-1.07123624534848	651.300475117209	-0.948629436497754	-0.947870417992401	-0.952578024008237	-0.954707716597117	-0.958970195560249	-0.961515162256812	-0.963036439021364	-0.923300995037753	-0.967157371811853	-2.58200342025139	-0.981236491957259	-1.02064481629773	-2.31932972934023	-1.07912963036963	0.941715873015873	-0.834105907356428	-0.834105907356428	-0.963738608612211	-1.16973331709735	724.250547667777	-1.15673512626659	-0.935789238106682	1.0208373015873	-0.902562351700543	-0.87999518485167	-0.878452219160223	-0.867810159623079	-0.882451236158513	-0.889062446675016
GSM1205265	-0.528979513213522	-0.565118448978559	-0.611032705455962	-0.633983529419277	-0.632832406755947	-0.626162539568981	-0.69135623543506	-0.653002386055085	-0.664933891681973	-0.691084867308153	-2.65890100088638	-0.674016408908981	-0.791082741783065	-0.573537820020442	0.340958333333333	-0.670115994920597	-0.670115994920597	-0.721753870765105	-0.353445562779935	217.500760168611	-0.495306027400459	-0.5532351519705	-0.583101744664595	-0.597962340394137	-0.578582321608814	-0.594122734131851	-0.606238055044813	-0.398037597844139	-0.610469552346043	-2.77990440433898	-0.570380156529176	-0.542065495317138	-2.48040489943944	-0.875126840337299	0.588072619047619	-0.670115994920597	-0.670115994920597	-0.775627404962111	-0.341726959057073	240.334111415704	-0.828232640799271	-0.448088073918968	0.671136507936508	-0.325588894580582	-0.312505845719996	-0.30954268330166	-0.297051407727075	-0.310836928013822	-0.31702897281928
GSM1205266	-0.847204657749468	-0.768142113990123	-0.798582285875407	-0.812150697142548	-0.812130493402396	-0.809453087443945	-0.841470519905953	-0.822808989027935	-0.828556767142717	-0.841117186417723	-2.46242089900583	-0.832969223339448	-0.777114117373626	-0.772213328063837	3.56947222222222	-0.748716701046673	-0.748716701046673	-0.857043252992711	-0.282277445772637	192.126578839378	-0.732280961647365	-0.788876185792897	-0.806205286840205	-0.815864670867835	-0.802727364739337	-0.811699108106223	-0.81839193596092	-0.602504856464063	-0.819481549743545	-2.61754293029116	-0.795754994719058	-0.823188041480799	-2.34113967762062	-0.945691984881205	3.37367738095238	-0.748716701046673	-0.748716701046673	-0.927003731121175	-0.31067600756138	231.543250200139	-0.989370418508583	-0.665138454354449	3.58250436507937	-0.231896331020296	-0.226843419995144	-0.229994125142286	-0.236817105699227	-0.233561462129303	-0.232095081991616
GSM1205267	-0.332359978095638	-0.374849975092327	-0.345850278436072	-0.329446873882204	-0.326075961409726	-0.3251292475632	-0.294551285045845	-0.307237233426133	-0.300385999654606	-0.290582996694215	-2.62491716046417	-0.293151184026738	-0.541331660583303	-0.376690594881522	1.42711706349206	-0.133760615013997	-0.133760615013997	-0.285021661123095	-0.514344823465047	335.602676742347	-0.461265035283514	-0.423010172984115	-0.391309014717126	-0.377004498788077	-0.369009773259373	-0.356819436503287	-0.346849284102695	-0.297113136012893	-0.330945073279253	-2.74809881754845	-0.32399169046961	-0.383301609723635	-2.45056085434323	-0.612449924955623	0.98794365079365	-0.133760615013997	-0.133760615013997	-0.352303581106109	-0.545932460941635	358.774909825802	-0.709645528263618	-0.501731088422528	1.49021111111111	-0.360001896280758	-0.365070664606543	-0.357991364288962	-0.340462687945513	-0.352782620709041	-0.357561913243722
GSM1205268	0.00987672825509039	0.0981035753232791	0.109104016998972	0.114632878740168	0.10593748411587	0.093015333265614	0.147830187520971	0.104509302208738	0.112192547492027	0.140079585157169	-2.613321132662	0.115251742271905	0.353800730477307	0.115821176653417	1.93579206349206	-0.115293007359694	-0.115293007359694	0.177168683614052	-0.204565328239755	165.93026186996	0.0940856240005616	0.0936166131785773	0.0924169094026475	0.0876614092810748	0.0563593996200632	0.0592889596628694	0.0619533453656044	-0.0392034972639201	0.0511960023794322	-2.78277646301799	0.0016792030874802	0.0493002226154973	-2.48636818412091	0.0865636989906059	1.71445833333333	-0.115293007359694	-0.115293007359694	0.258428596976831	-0.202759151126608	208.675511682453	0.417553399018401	0.108610829758688	1.99583571428571	-0.21383135463907	-0.233449791996049	-0.228470965960841	-0.220212466696777	-0.222018623917158	-0.221853280993917
GSM1205269	-0.760536387690557	-1.05157121203272	-1.11392224801595	-1.14571062029246	-1.13180405142919	-1.10517698670386	-1.2529098261386	-1.15369841868783	-1.17813845846115	-1.2432517272302	-2.44120965252645	-1.19279989063914	-1.04881133296232	-1.09123654629008	2.17680992063492	-1.4371084796212	-1.4371084796212	-1.32179134838965	-1.29062251979385	749.706841261217	-0.844860318231849	-0.907068260589036	-0.940234250938099	-0.959913924830611	-0.917911697168451	-0.942446403815169	-0.962524958633518	-0.615963474606652	-0.967552396679312	-2.53610791514993	-0.888019233053835	-0.734225554662642	-2.34690325895447	-1.12188693955393	2.41526071428571	-1.4371084796212	-1.4371084796212	-1.26771004471006	-1.26605733630679	809.373160828247	-1.06813862053737	-0.831174424759398	2.27040714285714	-0.824129256293295	-0.827054196223943	-0.818068531095541	-0.794772248445193	-0.812154742151107	-0.819043635341404
GSM1205270	0.220740055657141	0.176990792088918	0.18870490098147	0.194867709979724	0.192575519706099	0.188429935027477	0.216988449313906	0.196461946079745	0.200978119601676	0.214648502682491	-2.00381186261531	0.204081458279476	0.181988916451857	0.183175818188325	6.54736071428572	0.373034724051152	0.373034724051152	0.233497364200936	0.0482853920690174	53.9689777090045	0.039682936052089	0.0627805051167399	0.080902367631889	0.091277138228395	0.112336924026691	0.117728392739684	0.122266662506939	0.138042952314024	0.138208851808895	-2.24359889446501	0.176336754507585	0.1697734208573	-2.05162896340681	0.110955943675215	5.01954642857143	0.373034724051152	0.373034724051152	0.0513833219088683	-0.105314278924735	77.2475826375508	-0.204894824150962	0.00292109670402477	3.90149246031746	0.0626331721316306	0.0658094908871381	0.0595461999434032	0.0431995968929808	0.0552005698628057	0.0601334647309649
GSM1205271	-0.601454321373795	-0.772229057914596	-0.833133887535982	-0.86319754240024	-0.85700272282466	-0.841408082442939	-0.945081408086131	-0.881764091788697	-0.900108859218694	-0.942216062719694	-2.60281531865186	-0.912676397856285	-0.672379311072074	-0.796624383358713	2.45916587301587	-0.932699657376076	-0.932699657376076	-0.9875126509037	-0.386642933990244	300.843552428982	-0.559641111631881	-0.646719295989541	-0.690760030319687	-0.713987710516774	-0.690079255817692	-0.71573705178543	-0.735778124863858	-0.446600460018041	-0.748579988993449	-2.7521884464534	-0.698378610305929	-0.541701609875026	-2.46711434243104	-0.925009666074908	2.54272777777778	-0.932699657376076	-0.932699657376076	-0.910995649885653	-0.42017528772533	333.674845973809	-0.637971707142607	-0.507259552120301	1.51914325396825	-0.669589477492715	-0.668509413636845	-0.660879575134821	-0.638026311913193	-0.658043236819868	-0.666115369786482
GSM1205272	-0.927836613581812	-0.951400929758078	-1.02450841036778	-1.06273730891596	-1.0635076358752	-1.0562116471	-1.15569837067929	-1.09948523831018	-1.11830424243056	-1.15743812247916	-1.6606795108406	-1.13390138613727	-1.16517092145029	-0.958844292093196	4.68758968253968	-1.17842953421313	-1.17842953421313	-1.2011130719502	-1.22651365179236	707.367111049108	-0.803066518602266	-0.874246837373312	-0.919243994562414	-0.94873406520236	-0.944905327176675	-0.971438817224665	-0.992881930810897	-0.785315854607883	-1.01569921844004	-1.79327006802134	-0.998056354406523	-0.940095628760059	-1.64948115831998	-1.13704030833924	5.26478134920635	-1.17842953421313	-1.17842953421313	-1.13533776600275	-1.17194902757963	757.729716249129	-1.2070659569022	-0.741595307073474	4.26212341269841	-0.858372315033708	-0.833382787374047	-0.830536830600693	-0.815720300219646	-0.834016381302489	-0.842354438733835
GSM1205273	-0.324894487875058	-0.312866042816707	-0.219267084169579	-0.1703121383011	-0.177604716734755	-0.198416458353075	-0.0301256443350051	-0.136230622398393	-0.106634370912273	-0.0348572635567115	-1.91168025404884	-0.084836293622087	0.148078718566559	-0.284920725770415	4.47394087301587	0.0740084719519896	0.0740084719519896	0.0476860020865718	-1.42241080420208	933.811400957576	-0.478272246233	-0.359505283939111	-0.31066617871206	-0.28306106379201	-0.327347936883746	-0.296900362668745	-0.272321949762816	-0.779105501985899	-0.264162642640439	-2.02254975786617	-0.350639230857811	-0.506646585918668	-1.82262301358796	0.12789905962636	4.26549841269841	0.0740084719519896	0.0740084719519896	0.107995671169274	-1.4958359958358	1007.64895432228	0.139311425618918	-0.554453041609108	4.1821003968254	-1.22515532521831	-1.23935942689352	-1.2301025842511	-1.21024648225441	-1.2217372573989	-1.22537149522055
GSM1205274	-0.70641388629911	-1.29443155258811	-1.39767480355497	-1.44898330316177	-1.41775972240838	-1.36279763060005	-1.63710815960708	-1.44643458126399	-1.49028066613918	-1.61419674395945	-2.66138029627788	-1.51449266087449	-1.02341015779465	-1.37612472441652	2.01270833333333	-1.71686869388777	-1.71686869388777	-1.75941147979855	-0.464895999226226	298.152267960635	-0.972628295137852	-1.10707697769181	-1.16098851654214	-1.18076012031013	-1.06877560624394	-1.10580860342938	-1.13569168615005	-0.517419250163516	-1.11980447530871	-2.77535219253504	-0.915408459229739	-0.641039400610996	-2.51745345304867	-1.12555795282669	2.60659642857143	-1.71686869388777	-1.71686869388777	-1.83455648735128	-0.566327899163343	343.64990717994	-0.980241827840264	-0.946900449769931	2.13280634920635	-0.713459837721731	-0.739634654121974	-0.726899271878953	-0.698965514633732	-0.715245331208094	-0.720538171444088
GSM1205275	-0.693130900708651	-0.800073021584548	-0.840492012975281	-0.86212763140611	-0.855796530567772	-0.842346159499304	-0.93162037652714	-0.872466720139222	-0.887596030611618	-0.927169694839022	-2.4225532566786	-0.897788743332522	-0.946744462352322	-0.81858938890636	1.70056706349206	-0.891774783938091	-0.891774783938091	-0.975162003864021	-0.877903671925585	524.048641427934	-0.768055408144869	-0.796484602453545	-0.813422463579032	-0.819635867644234	-0.78670647478634	-0.798279364997949	-0.807254517671898	-0.562017646464752	-0.802170418752565	-2.59018731606627	-0.745284785368086	-0.643972947619112	-2.31134524943571	-1.02096346977789	1.63561507936508	-0.891774783938091	-0.891774783938091	-1.04461884270389	-0.977032946193099	594.101994771582	-0.912328111119881	-0.772001689863115	2.46061944444444	-0.908707062038436	-0.895239794289035	-0.884265521177609	-0.849874612152277	-0.881316846465176	-0.894547880284581
GSM1205276	-0.207575857174197	-0.27055654086071	-0.323166123332591	-0.34940558288639	-0.346302625541087	-0.336019970239884	-0.418133353452237	-0.367495767104841	-0.382095477930394	-0.416232310731038	-2.14768769852948	-0.392868702698639	-0.582872954988778	-0.282549730962713	3.55652103174603	-0.396251449262831	-0.396251449262831	-0.451856327412796	-0.190543445181488	157.269987252699	-0.202925295397278	-0.273682534252572	-0.307875134107375	-0.322607304306788	-0.288029698110286	-0.3054652720057	-0.318844403470159	-0.0293551606323318	-0.316723627991809	-2.29390635794026	-0.24720435526734	-0.163706283881023	-2.0419758561083	-0.827363730018763	3.03060119047619	-0.396251449262831	-0.396251449262831	-0.576420991831001	-0.238044487419995	174.580303759303	-0.875249800024188	-0.155329540116394	3.37569761904762	0.0609307071340703	0.0572779394233144	0.0600421615949786	0.0661414384135241	0.0626257081372543	0.0613051004596795
GSM1205277	-0.911779076559613	-1.40410318189517	-1.58282108737157	-1.67355289329148	-1.6415833035767	-1.57741980801324	-1.9638943861381	-1.70546400611524	-1.76959308414251	-1.94036564446178	-2.29595380413441	-1.81018135608315	-1.44131920160267	-1.49562918570766	2.81546349206349	-2.03962553633929	-2.03962553633929	-2.14346639391482	-0.865478818701781	403.369197044463	-0.902314885119125	-1.12874487074735	-1.23147977317228	-1.28182306401923	-1.1706811638663	-1.23309502746688	-1.28304482314147	-0.32517678060159	-1.28971235949554	-2.35490464558888	-1.07801187291927	-0.77394267113177	-2.2174675198153	-1.65705102830977	2.87569761904762	-2.03962553633929	-2.03962553633929	-2.12028935419489	-0.749005206366136	448.205553257764	-1.38176733192288	-0.790555237789516	4.28792658730159	-0.124432863506743	-0.103577813993899	-0.105803318649035	-0.106698538179305	-0.110451675193197	-0.112992155520077
GSM1205278	-0.291771089966143	-0.153738877345767	-0.0645597474704527	-0.0188177868234195	-0.0304008980369463	-0.0568337384818712	0.117950455691194	0.00524500617359325	0.0351853702814243	0.110036602241646	-2.7438963877424	0.055189178311645	0.0167262991379746	-0.115854616137933	1.16737341269841	-0.0249008604607335	-0.0249008604607335	0.199866459625375	-0.841662550484421	515.49410098961	-0.356690821082482	-0.236662073828296	-0.181761890821978	-0.156842984978358	-0.217197742832641	-0.184431267398044	-0.157845021660919	-0.546917214709922	-0.153693768837737	-2.88652840900593	-0.263737925043077	-0.399579820109809	-2.58090937945084	-0.123792137118383	1.26598095238095	-0.0249008604607335	-0.0249008604607335	0.301540343590627	-0.727616880606462	555.593783403169	-0.258756280310054	-0.397490457585357	1.08900158730159	-0.650934392574006	-0.669453179097399	-0.672906650576621	-0.688955247850618	-0.670999525575615	-0.662383686008729
GSM1205279	-0.0658081231870802	-0.172630894209842	-0.139929034004635	-0.122745729627377	-0.120066284806822	-0.119959552306701	-0.0855397723398129	-0.10290796770379	-0.0958740019955332	-0.0831094486699843	-2.62024996637604	-0.0890056270324481	0.191420223569282	-0.174288146469066	2.20120158730159	-0.43119388288218	-0.43119388288218	-0.0693955700330799	-0.741540156218925	438.340406800513	-0.213251608317932	-0.175000808783686	-0.152387942313838	-0.139477105841529	-0.142225350736072	-0.128791180853641	-0.11803476403999	-0.233674831321171	-0.106482722499782	-2.76311629610023	-0.112490902497607	-0.106675167045533	-2.47168757529997	0.0469671636261534	1.88408293650794	-0.43119388288218	-0.43119388288218	-0.0382575171996293	-0.750352145129803	515.499409300291	-0.0130858009128793	-0.230560038621263	2.37258492063492	-0.431101579572386	-0.467288855698841	-0.460652331758284	-0.454466695166972	-0.449057043607965	-0.445049244487504
GSM1205280	-0.739241882339798	-0.684390364316277	-0.714223747279535	-0.730776915164889	-0.734579458373171	-0.736199347976189	-0.766507289875421	-0.753021233798858	-0.759782712504751	-0.77035625158988	-2.42320791305004	-0.766694275574204	-0.963802860264698	-0.68028587863855	2.12860515873016	-0.924467510355376	-0.924467510355376	-0.783805432470845	-0.930906536026202	539.108206121787	-0.691605501840571	-0.704459049678656	-0.723791272104201	-0.735168393897431	-0.732411799425197	-0.742574885907596	-0.75077411028988	-0.672541259436255	-0.758461654148018	-2.58024294862238	-0.750229608894575	-0.740826798797287	-2.34469183585369	-1.02566029375817	1.49868849206349	-0.924467510355376	-0.924467510355376	-0.837094699346889	-0.895864710344635	604.872512486927	-0.9478716268478	-0.678967180474578	2.2947369047619	-0.999871109152848	-0.970334577908214	-0.959193809983901	-0.918749524686571	-0.959961382269322	-0.977881452246027
GSM1205281	0.202442339789118	0.451569338348358	0.460937620467152	0.466243479565451	0.451971380289559	0.431277878091272	0.513715752246864	0.448422880673988	0.460092304153326	0.502127632064167	-1.7268145212604	0.464699571744617	0.75348451556983	0.481378302846711	12.950748015873	0.654857485569307	0.654857485569307	0.555135311827556	0.212705014527292	-67.3106085808754	0.372954309142552	0.40272004948324	0.41120601689681	0.402397572502803	0.361338412780371	0.362055343075448	0.362433895499416	0.213359087870327	0.344151612273067	-2.03181492496562	0.278508153775835	0.240427042593147	-1.80223920869961	0.745300910333054	8.73242222222223	0.654857485569307	0.654857485569307	0.597233436292961	0.147157116891276	-70.8425231679777	0.541142484184857	0.374900111414592	8.49482420634921	0.40158949495174	0.422949020056216	0.407960871662038	0.373890946283832	0.394546179073117	0.402189079109807
GSM1205282	-0.986660152638094	-1.1757849700427	-1.21381119592872	-1.23495010751613	-1.22700358056504	-1.21138404016957	-1.30906106361882	-1.24304671778265	-1.25945919657963	-1.30371648681249	-2.4807310480986	-1.27024461138977	-1.52176616648594	-1.19687423519688	0.879148015873015	-1.45537982039633	-1.45537982039633	-1.35484307983174	-1.21234768043776	691.334106594428	-1.04952436793334	-1.06043535127055	-1.07292702114362	-1.08741267951608	-1.07383710769813	-1.08973015396958	-1.10406590138833	-0.878313635460781	-1.11610127492153	-2.56558137090191	-1.08523900153577	-0.983075986387547	-2.34404774792049	-1.23103678978027	1.59129087301587	-1.45537982039633	-1.45537982039633	-1.25751682567275	-1.09575773226969	696.21097107654	-1.6597456198777	-1.04819191525023	1.84538452380952	-1.05949242095204	-1.04769007759612	-1.04822620476891	-1.04635715057986	-1.05156440837511	-1.05365196572022
GSM1205283	0.0654445765791556	-0.0244310720958217	0.0324828124740723	0.0617291554397672	0.0657937030000544	0.0651014105524776	0.12474790567335	0.0972630846273599	0.109711860105544	0.129756430875721	-2.34597577253789	0.121737161833025	0.14982918506554	-0.0223331147771437	2.15599880952381	0.125117195561918	0.125117195561918	0.145503070452746	-1.0940831527116	620.82654541227	-0.101028655936219	-0.0229972886017882	0.0107534471030867	0.0337709122685665	0.0228884511367261	0.0456422404373592	0.0636423415452524	-0.147386659340377	0.0805194956490752	-2.42831221209442	0.0564414315077735	-0.0104159698706327	-2.24825271386129	0.204025484689725	2.18517738095238	0.125117195561918	0.125117195561918	0.188693969815925	-1.09793502455546	680.912521013749	0.535340438396285	-0.183179405719706	2.3966253968254	-0.632972841601292	-0.597713987212757	-0.594616494185278	-0.574738247277021	-0.600547322381801	-0.612634765960885
GSM1205284	-1.69108098984648	-2.14226069788058	-2.30916119883943	-2.39261678662978	-2.36200597574451	-2.30151580872203	-2.65831647859036	-2.41980115733712	-2.47894734121707	-2.63611946062987	-2.77627145497114	-2.51613082034473	-1.91940442528639	-2.23151000364059	0.528952777777778	-2.81889194579595	-2.81889194579595	-2.82098501646117	-1.01613450134099	551.109105630964	-1.64312268619514	-1.88444493124147	-1.98402229821455	-2.03126059196819	-1.92185307672706	-1.98180856254811	-2.02972524813375	-1.10847935067876	-2.03614261338415	-2.91552543937414	-1.83254474188178	-1.51360714277902	-2.59758566147274	-2.14772882871325	0.505569047619048	-2.81889194579595	-2.81889194579595	-2.81862251820446	-0.98006281453954	621.864038701445	-1.76156560577149	-1.50778339894333	1.03395238095238	-0.948936459232857	-0.946072963970752	-0.942598546798212	-0.931363985294458	-0.942580706735986	-0.946739824829227
GSM1205285	-0.72331754651228	-0.850735232845909	-0.799429904799428	-0.769905472770094	-0.760125614328866	-0.753111748509314	-0.712904974971182	-0.72516987245082	-0.714882123872663	-0.703210307187243	-1.83702890337877	-0.702211075464642	-0.28056681894279	-0.865680910214568	7.2853246031746	-0.238999889612591	-0.238999889612591	-0.69948861538984	-1.08703171892349	783.03684191905	-0.789723580974506	-0.73275214805104	-0.696039571966102	-0.679540263842563	-0.699838599546275	-0.680630095011073	-0.665520181841188	-0.710508486540322	-0.659228011210426	-1.91217789946203	-0.70846635403952	-0.692382203798818	-1.74871763134287	-0.172586130525399	6.89526388888889	-0.238999889612591	-0.238999889612591	-0.469518076071926	-1.44304585746329	872.089111778542	-0.0513042986007271	-0.819601718096792	6.8178246031746	-0.807765359389136	-0.84693977638736	-0.836767639850227	-0.82232617817923	-0.822691409270029	-0.820626297266962
GSM1205286	-0.575829145238817	-0.592087795998567	-0.566691463597632	-0.552761728746259	-0.551495156530605	-0.553370186489914	-0.520520795888328	-0.53527837498225	-0.528245861309503	-0.517927220404192	-2.20118767873267	-0.522207109701463	-0.540548751354518	-0.586851853015456	1.49230436507937	-0.51445002374438	-0.51445002374438	-0.505407432463941	-0.996326042218535	612.270605618307	-0.570615986241274	-0.561152418860928	-0.549847175217645	-0.542051832598278	-0.560468547202076	-0.550683394113037	-0.542767805521051	-0.582934881542949	-0.541330205271948	-2.3492202198093	-0.575451600136869	-0.622783759276009	-2.09820998711724	-0.691924082350482	1.88460555555556	-0.51445002374438	-0.51445002374438	-0.417898263313224	-0.908356072337039	634.107201298174	-0.686302833630077	-0.553024921484704	1.91807182539682	-0.855877711684372	-0.868282785060917	-0.859601454451343	-0.840486172762521	-0.85221703153762	-0.856031205388406
GSM1205287	-0.858616382228334	-0.784512398654636	-0.766357075157532	-0.757248748661408	-0.760225261746826	-0.766689326479015	-0.729123889073964	-0.753187020166603	-0.746829139498064	-0.731154172897325	-2.27115780435384	-0.743101503480925	-0.522755517353651	-0.776383090387265	1.81116349206349	-0.643149283788618	-0.643149283788618	-0.712211844639504	-1.23506547331376	736.394184378578	-0.816616990988585	-0.793651602108264	-0.789667647564963	-0.784352059988977	-0.802201670945318	-0.795616930921091	-0.789411867682087	-0.841550305393907	-0.790004124609701	-2.50544121988867	-0.825000414148507	-0.882260517589739	-2.20375875605814	-0.831475158021361	1.72882817460317	-0.643149283788618	-0.643149283788618	-0.651656186106262	-1.18323262647383	801.039745665097	-0.611069327862496	-0.817588611894252	1.7508623015873	-0.674543321564137	-0.64637537695361	-0.659447384992687	-0.687245946652871	-0.672684577041775	-0.667595505710119
GSM1205288	-0.103665564161982	-0.324944514271082	-0.351277350368386	-0.362472225982654	-0.349991616204618	-0.330226910081564	-0.409210306493083	-0.350426079979729	-0.361906664146592	-0.398919652679846	-2.54475790754506	-0.366504930537569	0.0446232203956758	-0.35389203443657	1.95447222222222	-0.272531350518668	-0.272531350518668	-0.440557543771541	-0.137995919949192	87.0519170180406	-0.203982258810514	-0.261240019961796	-0.279401561993729	-0.28225112723876	-0.242386622667708	-0.250941767939007	-0.257344327440581	-0.111553137292779	-0.245377879772531	-2.7137810979615	-0.169701467422683	-0.101488396297634	-2.46016725866226	-0.0360792319485412	2.18852936507936	-0.272531350518668	-0.272531350518668	-0.467554384911399	-0.173133339754973	93.470178469843	0.107569489739746	-0.18865634923169	1.19044404761905	0.0379534938912431	0.0222140360383295	0.0180874431694048	0.00169314058748399	0.0191156144243374	0.0270207496135285
GSM1205289	-0.32253428335722	-0.266131454736616	-0.275635033126175	-0.280126514805664	-0.280197045233513	-0.280177883343745	-0.292892159733847	-0.281707536562124	-0.283448320060481	-0.291670449170067	-1.81298761651962	-0.285573798727201	-0.311718417034649	-0.261365455618571	8.7521626984127	-0.306504083652435	-0.306504083652435	-0.298296439481404	-0.0398483600409312	43.4284104778593	-0.156912421207836	-0.186636082223223	-0.197731267801113	-0.204309991717887	-0.235393417155913	-0.235472382563941	-0.234656237207581	-0.239342707709162	-0.246218586061981	-1.96865795080293	-0.297982045738649	-0.310837011768965	-1.6775947416575	-0.541355204661106	9.05420753968253	-0.306504083652435	-0.306504083652435	-0.114362331703514	0.0681856906113646	45.5217370792794	-0.196002248271503	-0.0698523921334648	7.84425912698413	-0.297787675525047	-0.300904674108718	-0.291867610818753	-0.268281786483932	-0.286276427597626	-0.293351107799726
GSM1205290	0.983822213429991	1.03784480671277	1.16351306482754	1.23377480163949	1.23675919834126	1.22491494519511	1.40924264802146	1.30994789582194	1.34628196749862	1.41637846406119	-0.857244233691551	1.37752189869817	1.21046808116891	1.05357341465045	26.4662928571429	1.70691997931371	1.70691997931371	1.49146605698791	1.16952850113788	-623.294311547215	0.892298181025534	1.00663348644126	1.06988347670939	1.11216204352343	1.0759788850178	1.12291905860286	1.16202926637854	0.999595842085172	1.19339828540725	-1.13672689542797	1.1180763751856	1.00750680811354	-0.997686796949215	0.766815643127877	25.8906301587302	1.70691997931371	1.70691997931371	1.56622408102362	1.21958993492327	-733.249785564817	1.00934122629736	0.849388546018581	25.810026984127	1.25185504716662	1.19924955848585	1.2017293838674	1.19240464149509	1.21491801656391	1.22583599809693
GSM1205291	-0.837065966906936	-1.16070007780806	-1.24391153148671	-1.28602170777994	-1.26779693076731	-1.23320343316492	-1.42801203289271	-1.29584148517157	-1.32785236005928	-1.41489453551314	-2.49189704405791	-1.34722696810099	-1.41613457717097	-1.21085651852142	1.26688571428571	-1.51564032824578	-1.51564032824578	-1.5203888201086	-0.850082536396843	494.101073662127	-0.918378918078243	-1.02514822813615	-1.07671704516133	-1.09800636302551	-1.02966317862242	-1.0607211685207	-1.08569866634126	-0.548883928476571	-1.08374912820987	-2.67806472414169	-0.959271311766806	-0.760447305215615	-2.39407955943285	-1.52348965829554	1.51480714285714	-1.51564032824578	-1.51564032824578	-1.56806832738682	-0.832801670490863	528.65925076464	-1.33845488017984	-0.882723453084397	1.27949325396825	-0.939046372200267	-0.927665805803237	-0.911529296728502	-0.862911041002086	-0.905547385314462	-0.923372967281457
GSM1205292	-0.367227278650556	-0.38959023916443	-0.407379877770204	-0.41412433954068	-0.413430601888471	-0.410644557965987	-0.425977477036413	-0.418269631098365	-0.421047645943078	-0.425686706827051	-2.62646633450885	-0.422307174488669	-0.634657530004382	-0.394857367603111	2.05193095238095	-0.381479406322361	-0.381479406322361	-0.434115079569833	-0.321174332187899	230.703986810917	-0.347090773933028	-0.385288113456576	-0.407306163726814	-0.415630077117315	-0.397523179923706	-0.406467475189496	-0.413290300428724	-0.230761288166853	-0.412284865495459	-2.77035354444792	-0.377066025557488	-0.338871342517093	-2.51009310903101	-0.799427607819077	1.94502936507936	-0.381479406322361	-0.381479406322361	-0.519354420354367	-0.343638443859837	236.367259835906	-0.756003369821507	-0.32631714663581	1.58206984126984	-0.345629198049628	-0.348944454827657	-0.336719777800083	-0.303237267837061	-0.329633382132972	-0.340384918550034
GSM1205293	-0.990633304992448	-1.19008324778337	-1.28428631793515	-1.33056249053539	-1.32221111424048	-1.30030164006135	-1.45511090151739	-1.35824912683636	-1.38525310926852	-1.44995472258642	-2.60356847560199	-1.40401048875689	-1.35431080538043	-1.21926864902814	1.4083119047619	-1.64142902584341	-1.64142902584341	-1.52038252595936	-0.917249910864656	563.563706154217	-0.843567626735082	-1.00226223956163	-1.07210217297967	-1.11022992343663	-1.08421715996556	-1.1211762884979	-1.15066701986944	-0.803446447384778	-1.17208227569786	-2.72323825306471	-1.10702459020255	-0.973799499632672	-2.43707195858634	-1.52732838785452	1.5902996031746	-1.64142902584341	-1.64142902584341	-1.41675358349808	-0.791309284345111	599.680804953895	-1.26200262503032	-0.719505030420832	1.39195198412698	-0.874218873126429	-0.872160592963187	-0.863043669175054	-0.836667422815641	-0.859335408259136	-0.868348487499063
GSM1205294	-0.702605537183521	-0.842809940076971	-0.8373779785078	-0.833954366583819	-0.831069856263765	-0.82792597608012	-0.830203489015517	-0.826654969619558	-0.826510519780991	-0.828395586517242	-2.65426867981906	-0.825288012862155	-0.877081282825691	-0.84902715547784	1.17809761904762	-0.910102646992773	-0.910102646992773	-0.832120138941145	-1.03724878289087	616.477397724309	-0.820292344823846	-0.798709750694389	-0.80461659634697	-0.803497490971277	-0.801530340870689	-0.801698706433601	-0.801540751884877	-0.755482183751874	-0.80038153908059	-2.82280981205733	-0.796068514872844	-0.762073842773456	-2.50177784139405	-0.92352646174694	0.953074999999999	-0.910102646992773	-0.910102646992773	-0.783783429916016	-0.951407865395988	644.708998266354	-0.644825161417594	-0.838626140981164	0.620583333333333	-0.942099684436399	-0.93729560024786	-0.935681281559091	-0.929880582787546	-0.93599554734916	-0.938424263945835
GSM1205295	-0.248007535772163	-0.518991686157952	-0.602847011536257	-0.645535697880636	-0.633456969532535	-0.606972448538273	-0.773978101954234	-0.665270387584749	-0.693654982470798	-0.765803929009172	-2.30030493042324	-0.712308721786757	-0.634781243798621	-0.554384295948489	2.53703174603175	-0.791475110256349	-0.791475110256349	-0.845464681363058	-0.393511455363327	254.346371272602	-0.253416840439405	-0.361393057731139	-0.413356559754612	-0.442194600513405	-0.399684678503851	-0.431733490340387	-0.458319151084327	-0.11894649266118	-0.469628133278583	-2.31648683495164	-0.378112925929831	-0.247955132240278	-2.0592635861405	-0.540642461810871	4.80226666666667	-0.791475110256349	-0.791475110256349	-0.815036696067794	-0.362290490005908	255.174352274776	-0.69871019466514	-0.190068062850066	5.37882896825397	-0.0299349656665921	-0.0291730268835741	-0.0332465881574011	-0.0452135809024531	-0.0353109473529953	-0.0311164144055315
GSM1205296	-1.06142267877139	-1.19416011821725	-1.24999820274723	-1.27833071203585	-1.27172805071891	-1.25663890295567	-1.36207771913157	-1.29411390222053	-1.3122208719311	-1.35787234037869	-2.7913229141411	-1.32487386793553	-1.55926239135318	-1.21571698287663	0.203219047619048	-1.41139174098469	-1.41139174098469	-1.40920571644585	-0.725821423980532	424.0096385195	-1.00375342742908	-1.09377483652718	-1.12441570693347	-1.14377832915344	-1.12412777298847	-1.14598802707917	-1.16346930469495	-0.855148425619185	-1.17561895931407	-2.83624959655063	-1.13596009963173	-1.03125702592536	-2.60221652534482	-1.50384774247575	0.420025	-1.41139174098469	-1.41139174098469	-1.33573496919161	-0.650020186905422	422.239241556905	-1.47940454865206	-0.924402780406938	1.63497301587302	-0.709158490275213	-0.704516165636056	-0.707126133013137	-0.713090644424653	-0.709980408556523	-0.70848616885472
GSM1205297	-1.37729020555531	-1.75217247906188	-1.88790599765214	-1.95558370313189	-1.93097794212591	-1.882144064591	-2.1719451727145	-1.97746113189921	-2.02530997196836	-2.15367629915984	-2.65739947199698	-2.05525316549856	-2.26158092737646	-1.82167005680854	1.06568571428571	-2.16871199129763	-2.16871199129763	-2.30476326333566	-0.871067721950464	503.204100286768	-1.42793197361795	-1.60291287624411	-1.67015728100193	-1.70418491661709	-1.60508684919665	-1.65102541421918	-1.68725955051553	-0.819058891203463	-1.68303966720459	-2.80849571211566	-1.49875327497944	-1.22848306474662	-2.50354372283083	-2.54684230266819	0.774570634920635	-2.16871199129763	-2.16871199129763	-2.38476572932366	-0.88533515327797	556.563062955676	-2.51616719438814	-1.33998673523581	0.62429007936508	-0.850082438245476	-0.86894166931272	-0.85265075664066	-0.814094936701037	-0.839818280935192	-0.849210787224302
GSM1205298	-1.20266264123539	-1.36653495221559	-1.42247443837622	-1.44879209889585	-1.44017594070649	-1.42235216511656	-1.52535052479911	-1.45850066553784	-1.47578597171826	-1.51943651114652	-2.6196148617445	-1.48606266572399	-1.4998290555227	-1.39461635384762	1.22356071428571	-1.47645103444167	-1.47645103444167	-1.57675776707527	-1.06052657516281	667.408442818991	-1.18221493620759	-1.26739629249536	-1.31144628982492	-1.32819727442685	-1.29356031886508	-1.31536335342344	-1.33224997817137	-1.02531640142434	-1.33696847873253	-2.71832162567406	-1.27879538603191	-1.19966477850523	-2.45669454985536	-1.54334251424162	1.17852579365079	-1.47645103444167	-1.47645103444167	-1.57327727812157	-1.16579045140152	741.387164166996	-1.19834453352909	-1.1334759981392	1.24629166666667	-1.30726207809476	-1.28972521735546	-1.27092049037623	-1.21212244328923	-1.26549505929248	-1.28786944442968
GSM1205299	-1.8917758626044	-2.23386813723596	-2.4306509948438	-2.53368538737695	-2.51258778299268	-2.46075334809903	-2.83742217529587	-2.59680105459106	-2.66213518837328	-2.82375057920201	-2.1681292515109	-2.70818486645776	-2.54976573639866	-2.30506965809625	2.6830373015873	-3.1254645798041	-3.1254645798041	-3.00902384069157	-1.75485594929587	937.520890158196	-1.69381598086404	-1.9360506404355	-2.04841124258545	-2.11736453367196	-2.0416505613668	-2.11508649793731	-2.1759718661578	-1.39289013145209	-2.2138629292747	-2.25892157925829	-2.05611652325593	-1.74993149027861	-2.06785585922892	-2.31265513926336	2.68469126984127	-3.1254645798041	-3.1254645798041	-2.90533017870379	-1.58604949762772	976.405187873646	-2.58603077520323	-1.55614599556584	2.21576388888889	-1.39051235815074	-1.37542982842462	-1.36885489288183	-1.34707299096835	-1.36863619549652	-1.37748165623882
GSM1205300	-0.199383092766851	-0.136730877538714	-0.088955140882989	-0.0625040819194387	-0.0662550929375194	-0.0771859314512657	0.0144791732716904	-0.0437365318916998	-0.0275100637420453	0.012289508310491	-2.37452322879383	-0.0150929217990992	0.450246358381723	-0.125140154483729	4.34172023809524	0.167309701079451	0.167309701079451	0.0539453354660407	-0.170343206139691	193.91347494005	-0.236020104564795	-0.175299948225877	-0.14253179259047	-0.12724609109078	-0.151588141713132	-0.133499793064506	-0.118287822171401	-0.210725273119821	-0.112438947467463	-2.45440635378357	-0.165545656049343	-0.184459443836149	-2.24546906642251	0.200775394225012	5.56562896825397	0.167309701079451	0.167309701079451	0.124049570822412	-0.366120918433682	238.311545171417	0.201456278933925	-0.271114352100954	5.00087817460317	-0.368302958558537	-0.381879778945903	-0.374606230410101	-0.357307476292813	-0.368636969285563	-0.372661429366369
GSM1205301	-0.0166596266387471	-0.0501862141606337	-0.0591291592582564	-0.0620114068023016	-0.0602105216700087	-0.0568226989731304	-0.0683733008280145	-0.05973334873237	-0.0613226379086988	-0.0664369055476312	-2.36644914639423	-0.0614541200731179	-0.0471166498437273	-0.0541043098476799	2.97579642857143	0.0742137393876428	0.0742137393876428	-0.0730244763766328	-0.0810314197503971	92.7101287920838	-0.0891481912601827	-0.0939993100242913	-0.0966067001904018	-0.0968210114031223	-0.0720205699459921	-0.0752121876315046	-0.0777247408164128	0.0619987357004695	-0.0684209537328648	-2.5624513121973	-0.0222837874339983	-0.0481773546623908	-2.28571314495141	-0.181032030162673	2.7367373015873	0.0742137393876428	0.0742137393876428	-0.213047636453162	-0.123978552599086	75.9845436848739	-0.426255794212905	-0.104427511525481	2.13265674603175	0.257403502387328	0.266078037602301	0.261805475446823	0.253180340100615	0.257559493619169	0.258818909936983
GSM1205302	-0.784155564557013	-0.878027308602691	-0.973150843680109	-1.02340833733509	-1.01738891774499	-0.997390301380559	-1.16096670808946	-1.06184236676186	-1.09134588813558	-1.15820710190065	-2.17021469655592	-1.11310495747951	-1.10594672416506	-0.906444709660832	2.86608373015873	-1.28455491721704	-1.28455491721704	-1.23435682495727	-1.12184642295883	624.420068931783	-0.656256632299158	-0.759368618908848	-0.815697654124921	-0.850573126166867	-0.817157447322474	-0.853567615981762	-0.883595243785905	-0.570029006436155	-0.904560016855022	-2.22367768293107	-0.836099663670664	-0.701362134531029	-2.0865760207373	-1.04875862795883	3.73683174603175	-1.28455491721704	-1.28455491721704	-1.20868386187935	-1.12474386982733	683.363533843618	-1.15258910787936	-0.611600516988523	3.43478611111111	-0.633486621412216	-0.628038000751001	-0.620125413622766	-0.597068220936303	-0.616611102730668	-0.624802595010978
GSM1205303	-0.288788861674921	-0.520820380664434	-0.581047364152356	-0.610605868155645	-0.596681266348217	-0.571090591234343	-0.711258346095435	-0.613605053145532	-0.636010581039609	-0.700133494228677	-2.34505921291936	-0.649112682764309	-0.694163365054369	-0.555433992560874	2.04543055555556	-0.783867735002753	-0.783867735002753	-0.776498234724269	-0.190597518258302	79.68670677387	-0.414944845120388	-0.496866497691861	-0.52529527756492	-0.535390011358576	-0.470314260035598	-0.489488528914935	-0.504568449517602	-0.0518223066105938	-0.490830480155092	-2.53567670151379	-0.37057442174286	-0.270694990244268	-2.25504487527396	-0.865884330337491	1.47002698412698	-0.783867735002753	-0.783867735002753	-0.926710029476568	-0.122898374916342	66.0794721133618	-1.08238356930725	-0.383003494491796	1.38691904761905	0.0129857398908444	0.01885890147988	0.019324776088506	0.0224309902015661	0.0184224717964522	0.0164720647432491
GSM1205304	-0.387016373100467	-0.362389532273235	-0.367416096256536	-0.368704122248167	-0.366947266534892	-0.364641519702846	-0.374377537745609	-0.365113247425358	-0.366048217468939	-0.371907550915393	-1.93910056545042	-0.366013535443103	-0.145298335673297	-0.3645468149325	8.73726706349207	-0.336936644055827	-0.336936644055827	-0.380478045791438	-0.0427254445206622	40.7197742466417	-0.370947689955378	-0.382187000293219	-0.372262607475537	-0.371130767732238	-0.367662624902524	-0.365758965079325	-0.364201120832731	-0.295054772696978	-0.360265084354035	-2.26197032058699	-0.354340637191377	-0.394073373414876	-1.9702546203506	-0.190068486818719	6.84007896825397	-0.336936644055827	-0.336936644055827	-0.389555531601233	-0.0866128829368168	60.7445449108561	-0.450467959430432	-0.338817999980408	6.43200753968254	-0.0777526313923484	-0.0791245269379855	-0.0820045774836236	-0.0901796527102493	-0.0839368002104564	-0.0810196514117115
GSM1205305	1.00359413824752	0.809053384151777	0.928548475290631	0.991630287063707	1.00322832711425	1.00513776706155	1.1255750391205	1.07173793685911	1.09769807858765	1.13789957584172	-1.70259375764048	1.12345255147687	1.28966015424067	0.804789641588889	11.2998492063492	1.07709042673328	1.07709042673328	1.17496338345481	0.0357920641854052	-67.8872526287426	0.54287597182651	0.700174963057688	0.776243213622966	0.83411873654195	0.854317014475327	0.902108387112148	0.941009423376662	0.557041759197875	0.997773237187066	-2.02158773220295	1.01792468905972	0.879105926385356	-1.74500979837133	1.27854689837215	10.7576630952381	1.07709042673328	1.07709042673328	1.02094610908127	0.0191746229751525	-19.1720905895809	1.41554188294813	0.3982479615471	9.97574801587301	0.0477340478429457	0.0467530836337375	0.0487827668697747	0.0537168326775991	0.0501478829701368	0.0488148857992058
GSM1205306	0.800040657247187	0.988891693637937	1.09553426501258	1.1489055926753	1.13681282796488	1.10855776844378	1.30126183256432	1.17871567595268	1.21175887703378	1.29321870665748	-0.876051283960811	1.23402776864904	1.15462072482449	1.03008227495668	33.4855734126984	1.33707254878372	1.33707254878372	1.38985508171091	0.271538155504432	-91.374867165194	0.743693373454054	0.891357002256191	0.95727203589854	0.988716965336838	0.926080425710432	0.965019844262431	0.996045493390924	0.584994636296582	1.00349578162207	-0.881033737016648	0.885735330783694	0.764643044455148	-0.748673877142522	1.01742149365878	34.3156126984127	1.33707254878372	1.33707254878372	1.46899199757998	0.25283496972582	-119.251416313494	0.893725350286368	0.670172055350503	32.7541630952381	0.537332925315982	0.532801754722786	0.525311873857828	0.503522537386063	0.522397408347658	0.530049737967629
GSM1205307	-1.22634568578438	-1.54805358568414	-1.70260313491536	-1.78329623531953	-1.76547587347304	-1.72304633267298	-2.02386448336274	-1.83113697882242	-1.88320136973263	-2.01252407518802	-2.65658443965156	-1.91970143452005	-1.61814015338754	-1.60734394223129	0.535712301587302	-2.32219494641332	-2.32219494641332	-2.15973426028652	-1.10206422451466	591.800463209624	-1.15732505104822	-1.3316757335516	-1.42313884187158	-1.47521384587776	-1.40412355028081	-1.46190911798292	-1.50918346095158	-0.844978003497515	-1.53237276008329	-2.7131444313404	-1.38774951612694	-1.13025785535674	-2.50510326231039	-1.66746013146091	0.445832142857143	-2.32219494641332	-2.32219494641332	-2.1300481607154	-0.951039733503752	612.892966730185	-1.82901270962823	-1.05088315386527	0.783929761904762	-0.686955131029841	-0.67967991709847	-0.679625109820367	-0.678243010339175	-0.680790920604835	-0.681881937493148
GSM1205308	-0.284040942018869	-0.373433740989177	-0.381095964699561	-0.38481600149731	-0.381623052475055	-0.376404931348086	-0.401173963740128	-0.382864372342032	-0.386718208679349	-0.398775617303113	-2.55768321707879	-0.389030640310985	-0.0567078625759188	-0.380027377074573	1.80030357142857	-0.521909239488286	-0.521909239488286	-0.408357250151965	-0.240761703156927	208.278548274016	-0.304311861444849	-0.330230693797732	-0.333926848452896	-0.338411165124867	-0.333643216257925	-0.337680838999074	-0.341386665890849	-0.294737075349257	-0.343653208971605	-2.68187856989675	-0.329577082716021	-0.286330056624678	-2.42019390726389	-0.194134096572689	1.89000476190476	-0.521909239488286	-0.521909239488286	-0.384587247415138	-0.231794051819609	199.653267239718	-0.197901224779564	-0.286182844974398	2.33457103174603	-0.238172702435928	-0.261358355451254	-0.260220595963797	-0.264353103477095	-0.255018851515813	-0.249934197777483
GSM1205309	-0.694674528449466	-0.883185852361314	-0.933449525433942	-0.954206214263381	-0.937133954409092	-0.909393781462059	-1.03199953178899	-0.940478654917076	-0.958429893076819	-1.01691849460665	-2.32434492171011	-0.966463539815162	-0.771021321760605	-0.922605007630601	4.25661031746032	-1.08245923599585	-1.08245923599585	-1.08900865052475	-0.22136988894768	132.474862898958	-0.738989291904948	-0.834243617851681	-0.859335445490852	-0.867018128170866	-0.806088119758345	-0.820318270791585	-0.830001475563397	-0.329083113275142	-0.81066127176595	-2.58546306645583	-0.700836144839277	-0.61669596672584	-2.27804245561064	-1.37140282735528	6.04049484126984	-1.08245923599585	-1.08245923599585	-1.18753294353416	-0.175352028779402	152.4068068735	-1.29819970502382	-0.67259822769686	5.16933452380952	-0.090083192550694	-0.105089905035831	-0.0959268870000966	-0.0742656538565504	-0.0883570138879556	-0.0935003653710562
GSM1205310	-0.292555097611499	-0.497858195618056	-0.523859916193196	-0.535756092423187	-0.524565405745094	-0.506518735491694	-0.58685053968748	-0.526980818855706	-0.538881562790675	-0.577377521174293	-2.04520167479529	-0.54404903536905	-0.458185996650453	-0.522713626573864	2.96051825396825	-0.571441172738949	-0.571441172738949	-0.628162422898957	-0.653005980785832	379.331414732702	-0.421881435173261	-0.43954389700145	-0.45495970898946	-0.459258297675893	-0.421545211631304	-0.431270210167442	-0.439605165913643	-0.211388049221406	-0.431964631379606	-2.26291052366509	-0.363626984790085	-0.335037814853843	-2.0065605963416	-0.402612865148893	3.13551706349207	-0.571441172738949	-0.571441172738949	-0.686400612773258	-0.640294386859473	373.86967549957	-0.895987851697391	-0.427029960250058	3.62938849206349	-0.26596985670839	-0.254249533621493	-0.251703598979745	-0.241602015995512	-0.252402133303249	-0.257326691531327
GSM1205311	1.00650109663897	1.51203286826464	1.54976740547657	1.56667575259692	1.53146402739622	1.47925347482916	1.68042939871001	1.52309151533956	1.55154819830489	1.65175744098702	-1.28104678896872	1.56205993689891	2.11762804355193	1.59019054909785	17.6148670634921	1.39537442978558	1.39537442978558	1.77380490587442	0.249018219662122	-99.8980505761038	1.18615848890136	1.25452482024274	1.26709257138514	1.26283323389528	1.19137821101647	1.20306982370042	1.21195989929171	0.703864855484196	1.19098700672669	-1.5559400523793	1.0721298097472	0.928445700020833	-1.48313154587303	2.0248918623245	15.6606694444444	1.39537442978558	1.39537442978558	1.59418742482058	0.19975485418447	-91.3158429321235	1.41036098090985	1.17991949617364	16.4081746031746	0.534830579226859	0.546257328984842	0.545172325337272	0.544826168593155	0.543202223853303	0.541700953809768
GSM1205312	-0.828109576488658	-1.05795116218531	-1.13970013940005	-1.17957241847903	-1.16692887069033	-1.14073657119324	-1.29996104902773	-1.19565630902511	-1.22234883736005	-1.29113368537691	-2.71458897306725	-1.23929482193257	-0.845698414459614	-1.09733905396851	0.606335317460317	-1.33744479282359	-1.33744479282359	-1.37337169550104	-0.508554105438248	317.281900138995	-0.800266489474897	-0.916973192229582	-0.963096788777185	-0.990545462253104	-0.946209183713554	-0.978259023296749	-1.00386311030529	-0.55715548306491	-1.01436586363939	-2.82304312871006	-0.930191974921167	-0.792292595530123	-2.54019773301202	-0.93235542984416	1.12523293650794	-1.33744479282359	-1.33744479282359	-1.33317476238825	-0.50563705046989	323.72016305894	-1.06741596660103	-0.721653708620203	0.875877380952381	-0.311260027913341	-0.302643788189133	-0.306012142466388	-0.312388347092278	-0.310022641628017	-0.309275772282816
GSM1205313	-0.686248929963273	-0.610215235627088	-0.640956962454462	-0.655325113378773	-0.6589479311735	-0.660834900797893	-0.679116878493146	-0.674645058966394	-0.679205787457049	-0.682990880249937	-2.52662894950187	-0.683959199328184	-0.316723060807755	-0.609732545724944	3.57190317460318	-0.77592698880499	-0.77592698880499	-0.68832227540466	-0.273440144059324	204.933806125007	-0.542652363948417	-0.604088238382732	-0.629154638683346	-0.643891311607959	-0.642668040134591	-0.65496290598132	-0.664464521283634	-0.481165408079364	-0.675398830914662	-2.66344206076808	-0.670789295556936	-0.621442599815952	-2.39329370926535	-0.51593672658849	3.17368928571429	-0.77592698880499	-0.77592698880499	-0.693375256653214	-0.330880992868842	254.060384340628	-0.584323199481344	-0.465852641200022	4.17341825396825	-0.403554091615059	-0.381701856468095	-0.385843079124174	-0.388772560798462	-0.394410408186208	-0.397300879591027
GSM1205314	0.212073475969642	0.246384090959129	0.269401382985692	0.281870495456261	0.275976010829777	0.265309398173936	0.328754456070604	0.284304535327233	0.294582578428507	0.324111656856621	-2.46562341436023	0.300983001047974	0.44890104150177	0.261500608369016	5.98361944444445	0.46359912741892	0.46359912741892	0.361679445399179	-0.127603712496458	151.211892384884	0.21858550948788	0.227567326717214	0.229203101441157	0.233999784902271	0.214499931776501	0.221235713330445	0.227324504612862	0.0901522154536619	0.225910834432524	-2.54640017921806	0.189997236319723	0.140678697361231	-2.2611425737654	0.212695557963146	6.14183849206349	0.46359912741892	0.46359912741892	0.384697320619954	-0.159479710192366	155.772239324917	0.415924827855783	0.207174577590768	4.57275793650794	-0.0465839885344272	-0.0579827249547265	-0.0528854922640444	-0.0424452280826978	-0.0472057833844889	-0.0488855835254906
GSM1205315	-1.19572080015492	-1.50517336762805	-1.56462097046832	-1.59016996887712	-1.569006094162	-1.53465239938621	-1.6886237619379	-1.57553463954375	-1.59837978178938	-1.67088943181667	-2.80408165590121	-1.60846039897071	-1.77074877296042	-1.55555335309198	0.591932936507936	-1.39512862819047	-1.39512862819047	-1.76570358946531	-0.782420079245374	471.144067623334	-1.2588908142136	-1.37713612943155	-1.41526127478653	-1.42424978629747	-1.36148618691145	-1.3799342097188	-1.39330646880135	-0.8007216672527	-1.37868260170554	-2.92564773211213	-1.27030905348254	-1.15915877449153	-2.60866564341935	-1.99490943354992	0.874656349206349	-1.39512862819047	-1.39512862819047	-1.76994843085924	-0.81176514548622	518.196159534773	-1.73615860296322	-1.17018640334403	0.823374206349207	-1.00125636675495	-0.989523651862265	-0.974133242283345	-0.927341091731422	-0.96900757356901	-0.986281744652356
GSM1205316	-1.3024401433712	-1.46143253804092	-1.50851994822524	-1.52928665187538	-1.52089354444635	-1.50491002461972	-1.58984494352267	-1.53293615366528	-1.54661832170198	-1.58364495731656	-2.79467440197752	-1.55431581356876	-1.75462389768408	-1.48563233678778	0.381734523809524	-1.50223866607249	-1.50223866607249	-1.62627114123923	-0.934403475099474	587.616804389326	-1.31306708265539	-1.42039463598582	-1.45326039595942	-1.46539858450724	-1.42203081387494	-1.44005430071371	-1.45344995396828	-1.01296234035048	-1.44796133480978	-2.90319159508462	-1.36612246374184	-1.27508317072286	-2.60046738589346	-2.07362044149487	0.425472619047619	-1.50223866607249	-1.50223866607249	-1.69831278590741	-0.883927188107385	620.630713861555	-1.99494479865727	-1.23044686458401	0.415592857142857	-0.999807327463005	-1.00288507839348	-0.999402920735588	-0.990188035761804	-0.99798801691783	-1.00048187232852
GSM1205317	1.38100906018391	1.62283954044307	1.68764941357959	1.72131351357945	1.70650849593664	1.67937079399492	1.83986329325254	1.72912187625715	1.75509163132416	1.82864627705579	0.332949532923959	1.77123443704543	2.22102800496213	1.66120885768069	64.5081845238095	1.91777004518167	1.91777004518167	1.91734071944194	0.827092940571389	-415.531118066207	1.4283752320659	1.52831667905038	1.56624880846265	1.5768841561783	1.52847636706953	1.54897971783026	1.56520744404939	1.14980866524457	1.56258271741967	0.34654271250857	1.48072804055194	1.36527580580963	0.507994923008511	2.13140744349642	67.4499361111111	1.91777004518167	1.91777004518167	1.90731580326061	0.737497279919909	-439.244597405586	1.91895129517489	1.35648534505673	66.7765630952381	1.52292531710542	1.53860041636859	1.51568046728488	1.45761091483682	1.50027324349749	1.51653687213685
GSM1205318	0.284530921772898	0.264300778373084	0.183193962655419	0.140218551434654	0.135849250089733	0.140105077466598	0.0456595835550974	0.0911868540890115	0.0716318668517355	0.0390907279646872	-1.73687261972799	0.0539355826089561	0.313617404695251	0.260356265697737	12.2975559523809	0.0624178438602456	0.0624178438602456	0.0141130589594892	0.260070447194876	-76.7315725206868	0.310547333613301	0.229931336626945	0.187863446915504	0.15589492759153	0.194136706455791	0.160298575369996	0.132626971291746	0.315796796535703	0.119106508749125	-1.99475542647477	0.208832950737619	0.331670055430831	-1.7556031570283	0.20588981289091	9.15419166666667	0.0624178438602456	0.0624178438602456	-0.192509762305146	0.2019020022719	-87.2427186540812	-0.387595975756401	0.338973226516231	6.79405555555556	0.437219508273397	0.446365172388627	0.435090114260241	0.406397707553532	0.427082611464134	0.435207118272614
GSM1205319	0.117446857147528	0.0988274954106395	0.147414223389891	0.176117003931746	0.17505612294091	0.167017170752075	0.257775431560793	0.204941772697905	0.22214468087506	0.258959295954277	-2.2200265903816	0.236337374640016	0.279262944324402	0.111054136192591	2.08590912698413	0.391021117933347	0.391021117933347	0.300529389737783	-0.0786451214843221	125.310643630812	-0.00842739188691378	0.0117480836814222	0.0362253526649407	0.0563753162078259	0.0558734724800886	0.0750473462307126	0.0915625637888707	0.0453753088651278	0.112634710473241	-2.36490359199148	0.106858460699168	0.0125502277370397	-2.12786884669085	-0.0198819885643774	1.72136150793651	0.391021117933347	0.391021117933347	0.195470915838199	-0.114138853624915	117.957715257639	-0.123832579796493	-0.00304103679182842	1.97823373015873	0.0802799353247636	0.0577658003929413	0.0610615972115846	0.0629349394718472	0.0678420167435335	0.0707921536185071
GSM1205320	0.0731531119822915	0.138567231417525	0.126952331584498	0.122050689052719	0.120332425433665	0.119231273289388	0.116637347309698	0.116137175340131	0.115219755096262	0.115357357625966	-1.86276412322067	0.113866343309795	0.0828812518131984	0.1409957348921	9.65310833333333	0.49029618006527	0.49029618006527	0.119056615044811	0.418293739963061	-144.037410059927	0.168773167130844	0.146602776975732	0.136828247213678	0.129148813730629	0.128320003344746	0.122250762894102	0.117599669519284	0.254133219069808	0.112257643811146	-1.98322261522426	0.114450913413614	0.141476229266951	-1.69988506152913	-0.101033015481845	9.39544841269842	0.49029618006527	0.49029618006527	0.103047255787486	0.338984962451927	-190.223089550815	-0.0953454421924027	0.194314680451709	8.89586269841269	0.447299705603416	0.457000874464913	0.451570296091633	0.440375987801422	0.446231874826997	0.448048600532288
GSM1205321	-0.630694601238558	-0.739068735171214	-0.757138416024051	-0.768190970841466	-0.769569058976762	-0.768751251446134	-0.794402207283358	-0.783173574496861	-0.789000684723954	-0.797589234589733	-2.27416985861726	-0.794877761016349	-0.779256133848769	-0.740617827107785	1.52085753968254	-0.823291534253819	-0.823291534253819	-0.798674640877309	-0.850245491932949	562.392295116797	-0.735003394773222	-0.751812936410369	-0.759701609872284	-0.764913275360926	-0.753130209211457	-0.761488161400436	-0.768062418915233	-0.728390622079523	-0.770286698987848	-2.56502256366747	-0.742834234185655	-0.68424755858337	-2.25771332360813	-0.844080625146882	1.77353253968254	-0.823291534253819	-0.823291534253819	-0.83790875071816	-0.859414837328959	602.819026013419	-0.862954772456593	-0.734808549373981	1.2162746031746	-0.619692958490066	-0.610674853462671	-0.624993358312136	-0.662164488953558	-0.63503528501289	-0.623865420613496
GSM1205322	-0.575574693965437	-0.441881232985372	-0.420750864351322	-0.411687375802323	-0.420985421005929	-0.435704967182946	-0.373368779766839	-0.419899315670749	-0.410776382313637	-0.381098045368713	-2.5046715864778	-0.406857328539388	-0.240873863259761	-0.420891400930415	1.85135436507937	-0.312373113945406	-0.312373113945406	-0.344974191208473	-1.01039193958843	654.982463545315	-0.548090261042165	-0.501630671800672	-0.494201425787109	-0.490667490176272	-0.513485853993783	-0.507085051128514	-0.502406253846977	-0.706656644863028	-0.508120958836863	-2.7020164788225	-0.550052381760323	-0.614333148390674	-2.37603955570644	-0.250469555288536	1.19285793650794	-0.312373113945406	-0.312373113945406	-0.367863721229785	-1.11070116402028	711.956458002627	-0.254308009633597	-0.582653229703493	1.03889047619048	-0.832670581554168	-0.824326338384981	-0.822522451891473	-0.815527068135741	-0.823370674218511	-0.826595149576975
GSM1205323	-0.494910548050103	-0.438468307483232	-0.393415183113803	-0.368871368824451	-0.372802541358055	-0.383783938003491	-0.297622689621177	-0.350326542570316	-0.334818407743447	-0.29913562982927	-2.59832085283766	-0.323015512383657	-0.843088715166786	-0.421488705002025	1.49812738095238	-0.120637066856733	-0.120637066856733	-0.263369336244234	-0.818161171347878	529.494996620702	-0.561699992060704	-0.514938697907993	-0.492863925244384	-0.472873471792973	-0.488685162238817	-0.468174785861368	-0.450872033821838	-0.561849225690911	-0.436726683029583	-2.75807576366614	-0.473801415523943	-0.549554002030681	-2.46924016988924	-0.833175073771163	2.34431746031746	-0.120637066856733	-0.120637066856733	-0.292322830721988	-0.969664177750123	597.162802899965	-0.582304908233277	-0.582677973571954	1.39403452380952	-0.983260166081485	-0.978140460031511	-0.961011744246569	-0.911831437343866	-0.953192085565321	-0.970118276474301
GSM1205324	0.485898398066333	0.915942700711172	1.07193739527018	1.14985172534413	1.12362198455233	1.06983460963119	1.39122290171979	1.18053270819095	1.23435341471936	1.37313432377933	-2.4276312781915	1.26816919717175	1.58026423521073	0.995505467599346	3.46868293650794	1.40490551224433	1.40490551224433	1.53703595419234	-0.406040748596554	322.892535328806	0.447813273201321	0.648245964706105	0.735483136525671	0.785990933261349	0.688912852786606	0.750553092000124	0.800761448314404	0.0424393440883363	0.816347542043426	-2.50323825594932	0.629245295034399	0.314289492927339	-2.28737332524512	1.22308937505053	2.62477738095238	1.40490551224433	1.40490551224433	1.51766033348069	-0.468448512517426	381.536109677853	1.19891974917559	0.364654736216124	3.4664246031746	-0.0378509714693888	-0.0197774593357454	-0.029863252227943	-0.051909253601047	-0.0392720027258563	-0.0348847479524716
GSM1205325	0.241039964404332	0.451770410902791	0.417903615511701	0.401765687629583	0.389906251063991	0.377492185104075	0.393461199260104	0.369144300169659	0.368982890385964	0.383473137377959	-1.81078672297834	0.365114343360172	0.28919901640403	0.472224065091014	13.3107313492063	0.267598135394025	0.267598135394025	0.403471633913438	0.359316906439887	-179.474291071055	0.426109206427442	0.394853530008259	0.368921395384833	0.347758518362612	0.338940051733632	0.324390984442235	0.312946037317785	0.286314084060725	0.297093897338696	-2.10443531743995	0.291728203276404	0.240579122938434	-1.87224386390188	0.115921712293429	11.8528111111111	0.267598135394025	0.267598135394025	0.288424180487684	0.388454962316024	-181.945926414768	-0.0939562435225463	0.46312973127359	10.5197781746032	0.287462724423412	0.297573405472547	0.308563684309048	0.343297036798805	0.31209929881248	0.298542186690898
GSM1205326	0.238517256224728	0.232064918376974	0.295813805335432	0.330755621940137	0.329285188859506	0.31993658204791	0.426315409481073	0.362320165830692	0.381832856929437	0.426263123372866	-2.46140883676945	0.39789860644411	0.265671253120583	0.24337906751466	2.88993293650794	0.614657272150515	0.614657272150515	0.476115353829499	0.158115424043345	-25.4630012680861	0.0926623554011003	0.186711097159595	0.234944677604712	0.258064946821767	0.239718243574332	0.263730530904514	0.283551135567505	0.0804214861635884	0.298690616778069	-2.56106189877169	0.260679709176599	0.178611768713905	-2.31186081749334	0.22521519025616	3.45951984126984	0.614657272150515	0.614657272150515	0.513615746266492	0.0512568635740846	-5.59241005747348	0.053160776611372	0.0304558996444698	3.01118531746032	0.0378358281281626	0.026768196188312	0.0271935108367591	0.026127988473788	0.0290279530327681	0.0306854521070231
GSM1205327	0.367615085553396	0.587817086843116	0.59551962834636	0.598207724095742	0.588870111864361	0.575315709391949	0.619842903480322	0.585911720283866	0.592142795898392	0.613187267855673	-1.31935543054459	0.593602345895147	0.650776798022394	0.610814693340294	31.8241841269841	0.882168495459805	0.882168495459805	0.639819655669538	0.279354313940753	-103.648422071497	0.529426870303211	0.55320059196045	0.568957849227135	0.563918983266473	0.525564552520042	0.530475755480484	0.533869437735112	0.453726378180724	0.521161858138594	-1.48043975110201	0.458446905174847	0.402582653530925	-1.31482464497868	0.623318032068709	32.4465972222222	0.882168495459805	0.882168495459805	0.691524954934064	0.206732095284874	-113.537261699666	0.550498110807509	0.529889418281184	30.5752392857143	0.783481740633617	0.793051423768334	0.781701630521155	0.751746903922333	0.774608165452199	0.783398799336467
GSM1205328	-0.844248890417104	-0.767954139854772	-0.758030516717872	-0.755050376425634	-0.759240967459871	-0.766084811811119	-0.74582341588733	-0.760168401410324	-0.757251448578176	-0.748818627571648	-1.70916003891879	-0.75667473874743	-0.347964911304055	-0.757417630144002	5.25630476190476	-0.774936225648669	-0.774936225648669	-0.742376328808725	-1.55561413175624	907.548046059642	-0.839547496132963	-0.838286476723062	-0.827703583092495	-0.820114700417584	-0.831700705924613	-0.822621919007877	-0.815201798890001	-0.877204957684626	-0.811394363860397	-1.86251002623192	-0.836117436615097	-0.878742748788059	-1.69720269310775	-0.452144531389709	4.7791619047619	-0.774936225648669	-0.774936225648669	-0.752109119413096	-1.66107461373502	1035.47160490664	-0.457069979006265	-0.825409905682682	5.62768055555556	-0.932881028176665	-0.902112979194074	-0.910082230141669	-0.92399453319153	-0.920689341445905	-0.92016582534575
GSM1205329	-1.23019360742533	-1.34232634303019	-1.39544433361679	-1.42449047268726	-1.419548793247	-1.4065658934449	-1.51061073109184	-1.44546698540105	-1.46392864638321	-1.50814157633583	-1.5604616473583	-1.47782810796624	-0.779769079773092	-1.3623195873787	8.13113611111113	-1.57821474891081	-1.57821474891081	-1.55758995536908	-1.63079453732834	946.5225175059	-1.10942243576777	-1.20469230723097	-1.25036840432322	-1.27286969186624	-1.26796816576629	-1.28990970219115	-1.30802659666048	-1.1483829075142	-1.32835667086719	-1.71912266342642	-1.31424875998717	-1.22277310452699	-1.55633690756007	-0.854470779094175	7.73153373015874	-1.57821474891081	-1.57821474891081	-1.41794733185818	-1.54739960824256	1003.35572922073	-0.251460974588404	-1.06581141572969	9.04864126984127	-1.0661694601041	-1.04667934148496	-1.0559505696283	-1.07653619258199	-1.06498641030841	-1.06065068085276
GSM1205330	-1.53038306546344	-1.56786847444977	-1.6649342031817	-1.71700993570243	-1.71688736582353	-1.70518007947516	-1.85083099020868	-1.76853827578367	-1.79631557980684	-1.85361337789545	-2.20127393273503	-1.81943613318832	-1.58601172534135	-1.58542062522651	3.69302222222222	-2.0179381747379	-2.0179381747379	-1.916762839477	-1.55545771151376	913.388334845081	-1.34881998129476	-1.45914805151518	-1.51772848772333	-1.55865996947351	-1.54491691708897	-1.58372908357433	-1.61568491213075	-1.26106444100139	-1.64852080759651	-2.37385570810369	-1.61252921678622	-1.46638717431545	-2.12309239436701	-1.55674280137386	3.30706111111111	-2.0179381747379	-2.0179381747379	-1.84448962632488	-1.51257002967913	964.510932274135	-1.66628737087871	-1.26605117464807	3.15205158730159	-0.924227708966522	-0.899301440472154	-0.911181088062826	-0.937250972532836	-0.922892655496789	-0.917617931178425
GSM1205331	-0.194907395822017	0.140668166184829	0.238049628661641	0.288538325194545	0.273112579404952	0.240393787323038	0.445424074378022	0.313272661540659	0.348379344763509	0.436119949635077	-1.75972102641949	0.371784122843137	-0.0333411993863878	0.188998952049245	14.4051333333333	0.747331603536212	0.747331603536212	0.53214358664202	-0.8539639513542	539.785535342538	-0.0941978940786149	0.0329531671730089	0.0859215752997234	0.11382856601489	0.0412009403260511	0.0776653101251402	0.107544505893951	-0.297203450742839	0.109258904884733	-1.85691048470022	-0.0337711575982916	-0.262106249282111	-1.82587521143058	-0.107344044700707	16.1942908730159	0.747331603536212	0.747331603536212	0.620872074971632	-0.911193675241612	563.105595113416	-0.158545239464344	-0.150379349400108	14.6249797619047	-0.432565430772597	-0.403269206993699	-0.399530661223272	-0.380057980360343	-0.403488434042073	-0.414453006166794
GSM1205332	-0.500691399353702	-0.480850023753321	-0.421404453660991	-0.38976722468784	-0.39198737359473	-0.402199782324484	-0.304626307438817	-0.362213722294625	-0.344215458697265	-0.304868511335989	-2.34564754106056	-0.330219709857015	-0.486449656298989	-0.466527928192425	1.20423928571429	-0.174920668074075	-0.174920668074075	-0.259254156613794	-1.09896035025893	683.588858949493	-0.570872803108392	-0.530451293191227	-0.497199183843031	-0.475356150929549	-0.494768488196098	-0.472695366333602	-0.454483365507361	-0.564332940512964	-0.441601035944935	-2.35051435249209	-0.482425185786355	-0.554365336670551	-2.21323680555123	-0.664627676654317	1.65699563492064	-0.174920668074075	-0.174920668074075	-0.236982850976205	-1.09277500163714	719.882213091271	-0.812656224919654	-0.580370443311255	1.83814642857143	-0.705119415934836	-0.713517783696008	-0.714729074299175	-0.721316543628499	-0.713672810541311	-0.709806779431458
GSM1205333	-1.33275755381618	-1.36485425147402	-1.48628815514079	-1.54833582111836	-1.54564168834985	-1.52806900994311	-1.70413878347819	-1.60210028507226	-1.63477969197322	-1.70457180182551	-2.66555228972922	-1.66050936411435	-1.70610228740187	-1.38938460152759	0.983282142857142	-1.64153430752941	-1.64153430752941	-1.7805069087479	-0.504171254654631	355.550824398118	-1.11942867266235	-1.26378726205018	-1.33990053626965	-1.38514792270937	-1.34815024987919	-1.39475414462843	-1.43218906660369	-0.966095553765703	-1.45963405628783	-2.80161388042063	-1.38152166405871	-1.19990591737759	-2.5183673818296	-1.70885843429086	1.2907003968254	-1.64153430752941	-1.64153430752941	-1.8005738589745	-0.596422775847698	380.02903924948	-1.77955564846994	-1.00911799902422	1.60802936507936	-0.894459260518103	-0.87762579138074	-0.870378408771696	-0.843619686870389	-0.871591500878613	-0.883336188130715
GSM1205334	-0.927554867808303	-1.0887923395454	-1.11790856030604	-1.13324170424884	-1.12335563189871	-1.10678265381424	-1.1947227798171	-1.13154313756192	-1.14538128814036	-1.18712465575834	-2.80665997309517	-1.15361558718118	-1.03276931569174	-1.11260626993684	0.549821825396825	-1.34738746126478	-1.34738746126478	-1.23501293092808	-0.840180178305592	467.467700267455	-1.00966874698121	-1.03387916691866	-1.04237709888371	-1.04725689518039	-1.01835224989449	-1.02892050480276	-1.03756724760889	-0.83433866322818	-1.03491449152061	-2.9297766138404	-0.98338607257199	-0.92943315692451	-2.60409232816265	-1.09467491211824	0.44369246031746	-1.34738746126478	-1.34738746126478	-1.23202579221646	-0.726716087658275	483.939229292545	-1.34573918194024	-0.995207724723704	0.791550793650794	-0.802902811400439	-0.804431088038099	-0.805606230393797	-0.809759161125506	-0.806329963999564	-0.804363205201506
GSM1205335	0.992812264216528	0.89523599586237	0.920307031842062	0.932253066257447	0.934848154984812	0.936093187150208	0.956276554961313	0.946625628352478	0.950682659627739	0.957673589747764	-1.51585398865233	0.954777282380023	1.27990669682793	0.892541265285856	17.9374611111111	1.06327811482682	1.06327811482682	0.969034848980544	1.15053852024669	-629.239700614933	0.771098392092448	0.835586721673315	0.866696426382284	0.884581637140233	0.902025417979781	0.911968025521291	0.919953579135943	0.883988897608335	0.936813902436876	-1.9034274873556	0.963109375770855	0.974059906861792	-1.57516584562962	1.26085274749365	14.7169178571429	1.06327811482682	1.06327811482682	0.896898552829375	1.06070680521775	-646.158582268856	0.858833081531553	0.696193227513877	13.0021738095238	0.615399153438269	0.647111783121303	0.631718454484834	0.601506949805787	0.614868231524478	0.618977149056458
GSM1205336	-0.630700910610933	-0.745343038887855	-0.753464274791945	-0.753869828290046	-0.751547798313469	-0.7482141287421	-0.749537862911577	-0.7495662428576	-0.749316882903248	-0.74811588713255	-2.67458290995326	-0.747496677807671	-0.87222805155116	-0.753173278748897	1.32628888888889	-0.601486447488796	-0.601486447488796	-0.747742819093087	-0.262069439503338	230.738708780841	-0.679478758459327	-0.738376032410257	-0.749562527981876	-0.752844447967783	-0.734140482704149	-0.7398776271189	-0.743730348205139	-0.574152167994523	-0.739109277832115	-2.78755710056228	-0.703942379605482	-0.638633507822735	-2.52876029738439	-0.940249150620901	1.37762579365079	-0.601486447488796	-0.601486447488796	-0.80004149670242	-0.328848783356621	233.954627298755	-0.764736168875439	-0.648161979567092	1.58149563492063	-0.73123565730734	-0.759913900218908	-0.747915298266394	-0.723189813003668	-0.7360569047688	-0.739741391320462
GSM1205337	-0.547074223000819	-0.579230408295332	-0.650550755071018	-0.687602479029985	-0.683404776372451	-0.669407339370843	-0.790196299662137	-0.71669902410731	-0.738412907502442	-0.788301894195192	-2.18125582520091	-0.754493803921757	-0.483372585188221	-0.600302440696866	6.3555373015873	-0.92363138731679	-0.92363138731679	-0.850728771333651	-0.117230058631725	73.9158077612751	-0.408052316600322	-0.498764529231143	-0.53989028042154	-0.565674331493977	-0.541854548497875	-0.569032293200658	-0.591266741040317	-0.31262518383235	-0.60801546334314	-2.40552779399278	-0.564274982092207	-0.453117804468564	-2.24716369614616	-0.46047790634875	5.53669404761905	-0.92363138731679	-0.92363138731679	-0.83630437113905	-0.193165183541658	92.3096843754869	-0.472612450096399	-0.362963786932413	5.68585714285715	-0.425929313518181	-0.408035207542235	-0.396408851671019	-0.357656076665082	-0.394520064123228	-0.410395069734388
GSM1205338	-0.535891886176706	-0.917611961182674	-0.889510995818454	-0.873235560149927	-0.856433191490352	-0.83687255290373	-0.8643186877572	-0.82953923737259	-0.830261654120224	-0.850225541422438	-2.29202207806436	-0.824726860396207	-0.473093841262537	-0.946521398658866	2.71168134920635	-0.82419032260086	-0.82419032260086	-0.871665574976245	-1.00147494265118	654.938488161186	-0.841677136733389	-0.797318031321535	-0.774572697893609	-0.761371989848526	-0.738227777766791	-0.731634774152176	-0.726965629046197	-0.794216391238534	-0.71070759981189	-2.41588924992269	-0.666101869585318	-0.608655570330687	-2.13974541482443	-0.512561466370045	3.30100952380953	-0.82419032260086	-0.82419032260086	-0.791145792527789	-0.941777799684954	664.02322079851	-0.618946719956444	-0.905420515870454	2.68684444444444	-1.4705241672691	-1.52134150934154	-1.50017489621171	-1.4580516449712	-1.47843060704499	-1.48387037995949
GSM1205339	-0.881761989489912	-1.23342700821022	-1.21533681206726	-1.20300326643068	-1.18427163533858	-1.16148562818207	-1.20514772004717	-1.1581757302128	-1.1612624019151	-1.1890302128145	-2.46036249122077	-1.15704852531399	-1.07587568386659	-1.26712388260664	1.11427063492063	-1.07067338970996	-1.07067338970996	-1.21970022225437	-1.18295871711505	740.436663268739	-1.19836211065183	-1.2037752347612	-1.18809255476893	-1.17013316785419	-1.11464306125638	-1.10904584258602	-1.10415130464269	-0.965244312691529	-1.07152924206264	-2.52676766871981	-0.974328719447502	-0.942308058600363	-2.26438724429203	-1.27664668316136	1.75239642857143	-1.07067338970996	-1.07067338970996	-1.33710797321942	-1.12576500506585	767.052553229626	-1.52823435493125	-1.2292153149807	1.76122380952381	-1.19208938334248	-1.23330229831687	-1.22609625243205	-1.22034155703524	-1.21375134739588	-1.20843385231626
GSM1205340	-0.0956227734816524	-0.0149450110595098	-0.030451321681095	-0.0402201231109545	-0.0472491360440567	-0.0542349494162614	-0.0524403817935186	-0.0639427884318871	-0.0660535445783023	-0.0599181956338329	-2.55478638896961	-0.0701916086617081	-0.158504545909597	-0.00652875178876057	2.63905317460318	-0.245509436615471	-0.245509436615471	-0.0533423006379489	-0.209379442174935	144.922400601829	-0.0389753357378354	-0.0356287264608837	-0.0479311936412832	-0.0590527377348009	-0.0642940444129657	-0.0728388092565521	-0.0804545163633548	-0.0789529868054696	-0.0930090562296978	-2.69159511491415	-0.100223701574529	-0.0395694331521268	-2.40642594255231	-0.0639693277112456	2.90383571428571	-0.245509436615471	-0.245509436615471	-0.0946109961397867	-0.275875112711308	180.375979273604	-0.233215227012767	-0.0481212125718968	3.70055555555556	-0.392216887627578	-0.380827753175808	-0.372144229649763	-0.343729552185825	-0.37036502137438	-0.381757375246984
GSM1205341	0.195732690069393	0.389427636224604	0.469606106774511	0.512244815838356	0.500140799690925	0.474050137289262	0.646599010189402	0.533022699210646	0.562413858743128	0.638259453048917	-1.99150741594759	0.582639364222419	0.168457142106823	0.425554814613614	4.22041825396825	0.77721547369622	0.77721547369622	0.724182209741863	0.109547556904772	-21.5777229119423	0.19732717788188	0.282778666208353	0.31352217643041	0.338799059096489	0.296348039310765	0.326403625572629	0.351072447456421	0.0857337656389049	0.360944119982785	-2.18017175009446	0.278513934219486	0.145911662866717	-1.97990322024386	0.153053307723236	4.66002936507936	0.77721547369622	0.77721547369622	0.722334446869707	0.0437893653893295	-4.44908785319463	0.207711987658165	0.180775485976492	6.36767777777778	-0.0096356766131655	-0.0185542471731797	-0.0184942677814877	-0.0209004632250302	-0.0169480929581309	-0.0148000336015453
GSM1205342	0.213979691819268	0.128244678960185	0.150370011593509	0.163011426092429	0.165222387577862	0.166035226600912	0.194181140100986	0.178478335472988	0.184023188108307	0.195827461753717	-2.52582527398334	0.1898043144982	0.384694926532715	0.125035674379538	3.6941253968254	0.060731707109999	0.060731707109999	0.209418853307638	-0.152051445188838	125.196888573912	0.0711369961993047	0.111607967678994	0.124853079386144	0.133224449485377	0.145420144080726	0.15178825789673	0.156882066781244	0.0542356559913943	0.16869155615793	-2.69854226470677	0.191436634793981	0.17016676547171	-2.42469135650277	0.271068514240786	3.66483531746032	0.060731707109999	0.060731707109999	0.144321382229489	-0.190188173553289	158.177133339454	0.142083424675979	0.0284995295465813	3.50039722222222	0.017100399073111	-0.00064013867040847	0.00147458915149157	0.00195619987960662	0.00629177957237329	0.00884213844876832
GSM1205343	-0.308245281663527	-0.202899427441884	-0.142748480789149	-0.111977500313072	-0.119185499703469	-0.136363377938657	-0.0219455146384147	-0.0952140355445547	-0.0754173179850548	-0.026677042073639	-2.40373008417429	-0.0619674995259755	-0.143915424002373	-0.179058901563859	3.13124047619048	-0.0414698074092407	-0.0414698074092407	0.0289680917364752	-0.483749589398108	285.399695093202	-0.343613614459256	-0.249104725075026	-0.213285518843179	-0.196011878995668	-0.236766903073781	-0.215429397789397	-0.198397473053336	-0.523823180759571	-0.197725972417184	-2.53942229214993	-0.276117485358671	-0.399259977330073	-2.25066213566935	0.0072153336279133	3.07033095238095	-0.0414698074092407	-0.0414698074092407	0.103589328007463	-0.444542256518469	299.956953112787	0.0606277011313459	-0.387992060136358	3.76729761904762	-0.55897399485891	-0.572038395444406	-0.571595816620187	-0.57544056560695	-0.568487247466181	-0.564683182228916
GSM1205344	-1.13878328269992	-1.35773770264277	-1.46633447866697	-1.52142212830686	-1.50811659311946	-1.47742384536107	-1.68175656184547	-1.55108357223889	-1.5863168493999	-1.67323920150688	-2.75464290947978	-1.61025676737226	-1.47995282722975	-1.40298050151912	2.14405753968254	-1.56539730652362	-1.56539730652362	-1.7735177549434	-0.870744642195071	527.651884627013	-1.05769693562713	-1.20871656071813	-1.27723699195353	-1.3104184783617	-1.25394791946938	-1.29463753247827	-1.32662307136605	-0.849399079512897	-1.33856412747967	-2.88476945520854	-1.23373423850948	-1.08766598660406	-2.57749014955117	-1.62408898377577	1.80755119047619	-1.56539730652362	-1.56539730652362	-1.76423489688355	-0.898098342058508	585.874516985816	-1.28512245425371	-0.978992614315025	1.28463690476191	-0.753581093003479	-0.72883803621023	-0.726143221267638	-0.710516050958088	-0.730348654158236	-0.739395312679505
GSM1205345	0.0291595208987944	0.338052696998494	0.431307344980007	0.479723499774419	0.462285163543654	0.427388041838963	0.636470638654438	0.497226340174507	0.532086841284655	0.624132034440943	-2.51833763816229	0.554181416376008	0.639966835964209	0.387461567785854	2.46475198412698	0.543543495843865	0.543543495843865	0.733031077086741	-0.189227055846622	172.957391227701	0.125968383816424	0.227186555999535	0.276456699565865	0.298501103823882	0.224707185177454	0.258694822869447	0.286473349549537	-0.10107525755276	0.285706584849422	-2.69938278985906	0.150323429937268	0.000719788408254682	-2.42267334491113	0.306101267953515	2.12742222222222	0.543543495843865	0.543543495843865	0.818232511363004	-0.158478381976642	197.951620790919	0.476515628927946	0.104554454913426	2.54256785714286	-0.0732723524944245	-0.0883857491741972	-0.0899433390473497	-0.0983813700217978	-0.0881017671608281	-0.0831246358774033
GSM1205346	-1.37627531780757	-1.79217673976307	-1.94185984959419	-2.01711987039793	-1.99474075551634	-1.94708892726513	-2.24563342634554	-2.05228323518099	-2.10302914325155	-2.23100953264073	-2.80615200595147	-2.13601296324169	-1.92701860734337	-1.864145011358	0.980989682539682	-2.46364526275633	-2.46364526275633	-2.38303904587081	-0.579917684055776	299.563933472021	-1.39926115775783	-1.59911558171968	-1.68348254891929	-1.72729755003013	-1.63068463186094	-1.68681856709884	-1.73190780792796	-1.02681974184522	-1.74186509421628	-2.90551069015871	-1.56202272093645	-1.31550111975721	-2.59649772218567	-1.79367398899234	1.06772380952381	-2.46364526275633	-2.46364526275633	-2.42461043834186	-0.579331617490712	337.059179897721	-1.67150965189549	-1.28486793558698	0.924560317460318	-0.758911397357916	-0.750905320347623	-0.748944500394035	-0.740210335737584	-0.750520965179948	-0.754761712751082
GSM1205347	-0.441123289569302	-0.298080315571563	-0.34583789552782	-0.370730464805914	-0.380639336702559	-0.38842298671414	-0.408865857203662	-0.411547620638391	-0.418374988630452	-0.41867906580078	-2.28767027417819	-0.427295472586402	-0.486628991024843	-0.287027470217346	3.82475079365079	-0.401214049047543	-0.401214049047543	-0.415029877638624	0.000444013564534285	59.7803312237788	-0.332796317124309	-0.355059433011597	-0.380721145277253	-0.403295779535976	-0.400610807278145	-0.42014904269685	-0.435676548564586	-0.408939630513058	-0.452159291622966	-2.50388230125082	-0.439161477929735	-0.365666454700969	-2.25543582781246	-0.513096784810903	5.34653174603175	-0.401214049047543	-0.401214049047543	-0.521542612307055	-0.126735191917769	87.8660296051694	-0.582417362222858	-0.324761611038611	3.81023015873016	-0.73973205293204	-0.74458058570583	-0.722929777905304	-0.663138241447616	-0.711095145014216	-0.730448929999535
GSM1205348	-0.182289320852443	-0.156387121643939	-0.194472048086439	-0.213442872745378	-0.213755932644421	-0.21003453905333	-0.257703218329707	-0.230988254061087	-0.240043983832107	-0.258497936885477	-2.20118021824369	-0.2476369156289	-0.304677660378925	-0.160691513070045	5.00236904761905	-0.330084546293184	-0.330084546293184	-0.27629162886177	0.429672468086723	-234.751951639217	-0.109522335095149	-0.18155897963431	-0.207738436302067	-0.218340518274229	-0.197850120184834	-0.209730233668283	-0.218857479340839	-0.0524637207200466	-0.219414198891575	-2.42761444696532	-0.178964280826179	-0.141737913754639	-2.20420848530468	-0.382372076857756	4.42788928571428	-0.330084546293184	-0.330084546293184	-0.373547167771658	0.39392049984726	-236.924853463797	-0.377607975501237	-0.0402466875255875	3.66175753968254	0.220737798168232	0.215272537839888	0.213250736716955	0.206779224095374	0.212605071996916	0.215302387366478
GSM1205349	-1.00824008444475	-1.18885927316933	-1.22101320456258	-1.23661027561739	-1.22767616837367	-1.21218040960894	-1.29140938807392	-1.23669844637149	-1.24939801496071	-1.28516464210877	-2.8278425451115	-1.25649332313937	-1.47599150158128	-1.21308912677844	1.23581468253968	-1.28447060268936	-1.28447060268936	-1.32944719945081	-0.86618476939104	473.498734181366	-1.09625669943021	-1.13053435208545	-1.15405042622755	-1.16022755395269	-1.12845572094669	-1.14089475579228	-1.15017169112217	-0.908602260279291	-1.1459854051423	-2.95462188875986	-1.08995129355329	-1.02590325035161	-2.62336656719564	-1.5113751007677	1.00840079365079	-1.28447060268936	-1.28447060268936	-1.34248089982672	-0.746115806007703	514.211324519526	-1.30074046163393	-1.06893941159874	1.65050912698413	-1.11713288658552	-1.0957601162741	-1.09182198283996	-1.07368972712671	-1.09505987357437	-1.10434717387107
GSM1205350	0.622728541003469	0.615563032483697	0.617745731302122	0.617193188631103	0.611104893024802	0.603290553504853	0.628751110912032	0.604364796280794	0.606926264227268	0.622017191801423	-1.60601392442019	0.606639916944057	0.99214164687617	0.625939836382613	15.889119047619	0.781590693371153	0.781590693371153	0.646748167394089	0.648143033272728	-296.345527974474	0.588910097865248	0.599199204899146	0.599418545931056	0.597779476955537	0.590431679335697	0.587173101484038	0.584074881463612	0.514470637945649	0.575824947094358	-1.78172624302238	0.565641078056134	0.594459290543451	-1.48979424073118	1.01354137831158	16.5756738095238	0.781590693371153	0.781590693371153	0.647103969407883	0.587153559521715	-327.634931782395	0.477088446488702	0.576192989283999	16.8901468253968	0.239261631944709	0.267813147603594	0.255396812606704	0.231775285333308	0.241347487754355	0.244045064065287
GSM1205351	-0.338368820447704	-0.36282728748229	-0.417206243085565	-0.444019309618458	-0.441030960379451	-0.431183166849658	-0.514242286109739	-0.463933114886395	-0.478633022173704	-0.512634629258453	-1.68768923295898	-0.489241421750065	-0.828484617450628	-0.377097694347651	10.3657468253968	-0.435840078026451	-0.435840078026451	-0.554427910425921	0.145843127033722	-104.365257764323	-0.316076128651779	-0.391110208533894	-0.425117992846723	-0.437849345186138	-0.397119993062692	-0.415330741018498	-0.429232163807906	-0.0307917500422475	-0.425972820064969	-1.98303316070901	-0.35242906713999	-0.264950857716101	-1.74998970217404	-0.89403254199756	8.14502023809524	-0.435840078026451	-0.435840078026451	-0.700384401058235	0.121908011171782	-104.183000685448	-0.963975951340604	-0.262569127182223	6.92630634920635	0.0143412449428202	0.0270295921170133	0.0267738716758226	0.0299939705083332	0.0237920936082974	0.0207769320056688
GSM1205352	-0.484976660078126	-0.381967512439465	-0.315499034285935	-0.281445412891662	-0.285732379570843	-0.299947852849354	-0.191611881047809	-0.25544619431241	-0.235789723970191	-0.193242512083017	-2.70768164762241	-0.221841332860855	-0.545795254566136	-0.360964409615308	1.29174444444444	-0.114796787191664	-0.114796787191664	-0.144858132860202	-0.472775117717681	269.762821716697	-0.557682968319146	-0.443987285943628	-0.400267821515851	-0.376819287775785	-0.412626752298909	-0.386884922191318	-0.365518162615416	-0.558870198298537	-0.356232110701308	-2.84152236774705	-0.427754233699292	-0.546623404607604	-2.52463727188099	-0.632072776808688	1.60512976190476	-0.114796787191664	-0.114796787191664	-0.0831921877859773	-0.341347938785455	261.311535411133	-0.71561617438282	-0.589065509627811	2.17060992063492	-0.48110571369728	-0.468546452554028	-0.475346785217377	-0.490400452513328	-0.481994811935522	-0.478804176383035
GSM1205353	-0.494844597523144	-0.80559028177009	-0.830562892060913	-0.842073554660953	-0.8278900403076	-0.805555146961712	-0.897707893157397	-0.829628609680508	-0.843326976020598	-0.886798471874967	-2.46970260909574	-0.848724068638553	-1.40353789265429	-0.838202849993748	2.71183571428572	-0.934658038658348	-0.934658038658348	-0.944374461102375	-0.794442596712654	449.897710574588	-0.755555075829305	-0.770499486445545	-0.778988590277258	-0.777589340253564	-0.721984249572933	-0.730588492623601	-0.737400152699439	-0.46668668019562	-0.719090706454203	-2.63144258372495	-0.621594186327212	-0.489756904843787	-2.32064740335751	-1.27033511376244	2.88861071428571	-0.934658038658348	-0.934658038658348	-1.05583688732507	-0.825469015411824	487.401746406907	-1.1713012172338	-0.791444248424538	3.10196944444444	-1.23706477479821	-1.24656556177046	-1.2178063134917	-1.14115007806345	-1.20032130763607	-1.22397462543708
GSM1205354	-0.507662430692448	-0.544640107307875	-0.542660014142538	-0.54088098500686	-0.537552804383031	-0.533571419110504	-0.541880278728028	-0.533440706642894	-0.534117240197731	-0.539016777061929	-2.6432529063336	-0.533249225559955	-0.497398574383403	-0.552241477153725	1.79995476190476	-0.423115629191731	-0.423115629191731	-0.549573235772988	-0.304214829207402	180.931495889579	-0.561852364135008	-0.533823867707085	-0.523774046869846	-0.518699975106282	-0.516635826265775	-0.51354932135211	-0.510516232404566	-0.48691270564689	-0.506427725897781	-2.7871828371309	-0.510465249992908	-0.530783474004682	-2.50324677480858	-0.441343679359021	1.94880357142857	-0.423115629191731	-0.423115629191731	-0.501926227373321	-0.371209094972762	235.916034830443	-0.402432651078825	-0.577154562370022	1.48282579365079	-0.580795527066041	-0.562163141372436	-0.55971967361551	-0.546183822784455	-0.563265899588303	-0.570846599167991
GSM1205355	0.152424778499873	0.0817272871275231	0.0375223608098168	0.0152645695839211	0.0173659357894636	0.0259148126970442	-0.0401833962205215	-0.00269598445017833	-0.0150265592972032	-0.0399644717204769	-2.14412729330845	-0.0237084428898297	0.0162353965197847	0.0682361744551555	6.98895555555555	0.0840020354579264	0.0840020354579264	-0.0699465058347008	0.286624409661037	-133.398156103876	0.151120855683622	0.106405831436455	0.0807746374076522	0.0672529175230142	0.0947567822983822	0.0778198843391444	0.064118072900893	0.182279207931528	0.0600039819089995	-2.30883015586737	0.112184468742379	0.138844312773728	-2.04900630559182	0.174022799104573	6.86385515873016	0.0840020354579264	0.0840020354579264	-0.128716519721189	0.129247710703822	-118.267909896962	0.317479364564204	0.15132670439484	5.90929801587302	0.422259389967426	0.449862684582305	0.441593829671555	0.428356039527673	0.430907756846688	0.430514869040463
GSM1205356	-0.505606188492572	-0.681193664611463	-0.711713424638403	-0.72519176201145	-0.712764866885035	-0.692301590173527	-0.779124118458671	-0.716389365551194	-0.729611382364779	-0.769505203136016	-2.3627114927922	-0.735520724078436	-0.762772662077647	-0.712799970827225	9.65549404761903	-0.739641143352515	-0.739641143352515	-0.817124072002188	-0.232904420364985	172.525962292814	-0.621670406703459	-0.677426473008748	-0.691983151059171	-0.694927521827453	-0.628852352468588	-0.642613959559625	-0.653784763385738	-0.401638799631017	-0.63683068487349	-2.57301373956122	-0.520041265589752	-0.486656022771005	-2.32183181149978	-0.848578126588605	9.06276706349207	-0.739641143352515	-0.739641143352515	-1.0323130534499	-0.283801927319046	170.63730852801	-0.891115510456129	-0.639419894285768	9.37980515873016	-0.191549281712021	-0.208427741211977	-0.20418121532094	-0.197503326817813	-0.198692066513818	-0.198265117067464
GSM1205357	-0.225311527598768	-0.191631992684711	-0.180516707711194	-0.175320666642999	-0.18065843465788	-0.189274448444516	-0.150958908462211	-0.180004869115664	-0.174415041147977	-0.155820533496748	-2.0970749719388	-0.172134104986549	-0.365839150730042	-0.179700311222121	3.55232936507936	-0.0609625203902895	-0.0609625203902895	-0.129416170712972	-0.195673324776405	126.735710118379	-0.30900495789598	-0.299584161175488	-0.295845023206976	-0.288246215841199	-0.281351514071739	-0.276597440352467	-0.271958500565537	-0.356825857924219	-0.262114870743926	-2.38386293786372	-0.248773069513167	-0.302574468634991	-2.03209610043732	-0.366765840341939	2.3149753968254	-0.0609625203902895	-0.0609625203902895	-0.270882883781214	-0.200756422038706	140.912416728917	-0.192434041203396	-0.316263120770648	1.58980833333333	0.0623240033904797	0.0719698989715243	0.052481711787325	0.000564521844796551	0.0401590716682407	0.0561827955954919
GSM1205358	-1.57901777466046	-1.85382091599399	-2.06669548405481	-2.17651377743234	-2.15971184933004	-2.1121168645511	-2.4838341695459	-2.25438003925925	-2.32022048367852	-2.47477004364499	-2.28454845653385	-2.36769946240301	-2.42343459197497	-1.92320158195732	2.45946071428572	-2.62550275735171	-2.62550275735171	-2.65674423295874	-0.755087641180186	376.14013491266	-1.35486025949255	-1.60051976295756	-1.72439392165922	-1.79725491733892	-1.71465108994374	-1.79399214797499	-1.8580076688067	-0.999362442279853	-1.89689024963229	-2.50386829555597	-1.73478022552475	-1.4297717778004	-2.19782916304343	-2.21647611658434	2.19576666666667	-2.62550275735171	-2.62550275735171	-2.6041301283783	-0.752798937302035	414.912100317937	-2.01046696997111	-1.21001158951394	2.18906111111111	-0.692652183786357	-0.669722884871676	-0.663598574243304	-0.640111257865378	-0.664840426426898	-0.675852552594752
GSM1205359	-0.0467900055143698	-0.142794605812139	-0.0726219199302323	-0.0381400191356219	-0.0354753972467524	-0.0396301024256312	0.0355524577289966	-0.00232509052925739	0.0126131412946429	0.0388731414379319	-1.80775627996142	0.0254525078591885	-0.150145799505308	-0.136422303203167	9.02711785714287	0.0956660456675598	0.0956660456675598	0.0667556928557145	-0.914326062078568	514.128131714159	-0.231549940506795	-0.143323236968727	-0.101821715911536	-0.076808324911247	-0.0961072320077194	-0.0715322184865304	-0.0527058200255121	-0.257783106246559	-0.0394504486740725	-1.93760435685687	-0.0769542669676587	-0.11122127015618	-1.77175639490167	0.0143646254486659	12.4621384920635	0.0956660456675598	0.0956660456675598	0.127534408755945	-0.790262193954081	507.115302582306	-0.0680416958435762	-0.297673436383188	14.4092952380952	-0.702891123077519	-0.694545130457601	-0.696776626436363	-0.701485144336453	-0.699383305203204	-0.698588448095011
GSM1205360	-0.869794845013909	-1.01687426390082	-1.0727858774352	-1.09940026889043	-1.08955203170952	-1.07002109801351	-1.18033585223635	-1.10751214694698	-1.12576007976744	-1.17330287366008	-2.61021916748922	-1.13660393479982	-1.31126855028455	-1.04717109513722	0.696286111111111	-1.0346511041889	-1.0346511041889	-1.23100395931791	-0.167448132120162	111.708885641207	-0.811387504214602	-0.913875372609893	-0.948812521283473	-0.964378126538428	-0.930937203328136	-0.951198159074836	-0.967035947911	-0.646932302914231	-0.970961187433421	-2.76527683245783	-0.911302937257275	-0.829288357688432	-2.45892019012459	-1.24201204560798	0.90165	-1.0346511041889	-1.0346511041889	-1.18859962738532	-0.222683705333739	133.324907748779	-0.966358297764716	-0.73568926925294	1.08717222222222	-0.546903462558234	-0.546248296889602	-0.540592197090613	-0.523489070727275	-0.53879103806111	-0.544843277457415
GSM1205361	-0.460930126568408	-0.427977312607349	-0.371370186161219	-0.338724331503681	-0.337755001734812	-0.343881101061693	-0.253365225361586	-0.304579909111098	-0.286968919448538	-0.250729488862424	-2.62383393292959	-0.271433895418251	-0.555659371761393	-0.422748659723008	1.58497103174603	-0.0521606006950045	-0.0521606006950045	-0.216492366296688	-0.39603192746181	260.653234900605	-0.558159642617436	-0.52707802093737	-0.499476833481756	-0.474580213543503	-0.464917952341604	-0.443770651944021	-0.426020514275322	-0.398712953792098	-0.400358208884483	-2.75778549338825	-0.395303871570608	-0.456094678664272	-2.49527060306784	-0.659758131236937	2.32585634920635	-0.0521606006950045	-0.0521606006950045	-0.352773800693408	-0.485015680077542	279.428476590509	-0.667369126696454	-0.576308241399358	1.94085357142857	-0.468429633852529	-0.489120335847654	-0.481886145797355	-0.468410654020682	-0.473957177183881	-0.475021075321083
GSM1205362	-0.338932016835797	-0.281614005898232	-0.310154301037498	-0.324401041618577	-0.331520578003554	-0.337860191879521	-0.340609951578477	-0.350584184799744	-0.353350195541905	-0.347910202335307	-2.64160163311372	-0.357676439359512	-0.72588097448722	-0.273718661059481	1.10019444444444	-0.255397797962166	-0.255397797962166	-0.34040725201238	-0.0370376447655369	45.3639967226019	-0.233783530345749	-0.275876378225669	-0.298870406788302	-0.314654586705118	-0.322214128015708	-0.335245631323573	-0.34552848154788	-0.361503637593076	-0.36116079750204	-2.78373394635816	-0.368794280935717	-0.385324193019586	-2.47969981148874	-0.538347602218081	1.0266126984127	-0.255397797962166	-0.255397797962166	-0.334901583677561	-0.0584955919674115	61.4017144927296	-0.163107963835101	-0.206437826700701	0.972668650793651	-0.28615781258587	-0.278100713400077	-0.275685403805013	-0.266311121928645	-0.276244752651466	-0.280610087058101
GSM1205363	-1.08371936399615	-1.2638176921196	-1.43190901292952	-1.51854668255466	-1.50898589921428	-1.4764445162096	-1.75065597609436	-1.58606195023867	-1.63562137331573	-1.74713680272538	-2.55710369419102	-1.67272869729521	-1.44739189979555	-1.31146877663278	1.33138333333333	-1.83922899028195	-1.83922899028195	-1.87200799588527	-0.118402804874192	78.0996956036444	-0.840519297308859	-1.04787020406212	-1.15676534205719	-1.21836368436099	-1.16359310217957	-1.22926257973807	-1.28200610719085	-0.711127898873558	-1.32013479206629	-2.66710575485703	-1.20726946674166	-0.965212360970142	-2.40384205098862	-1.43430514608588	1.58942658730159	-1.83922899028195	-1.83922899028195	-1.80618859210125	-0.108430718174556	87.760485158257	-1.0105546649903	-0.711167564025867	1.42024365079365	-0.614850050035101	-0.602726958235193	-0.593728998901362	-0.564189840992224	-0.592142080363346	-0.603970467774189
GSM1205364	-1.04392513569289	-1.07037918925864	-1.10952598600997	-1.13029925507481	-1.13114754016154	-1.12801920640295	-1.18141959223246	-1.15226476470211	-1.16266672864725	-1.18334101698015	-2.36385066422902	-1.17170962468025	-1.10783683845362	-1.0756104945542	1.23330079365079	-1.26717067151023	-1.26717067151023	-1.20688658966234	-0.921102246442404	522.412714355444	-0.943300257565763	-0.985503807372362	-1.00728056365029	-1.02420948165765	-1.03897491822777	-1.0524615367544	-1.06289242571496	-0.946100110694462	-1.08251833681987	-2.48523322794046	-1.10516151782642	-1.06940075301974	-2.29414760511632	-1.07298242435065	1.09478293650794	-1.26717067151023	-1.26717067151023	-1.02615418473887	-0.858519513361942	580.189472672547	-0.874011612684175	-0.878934366446985	1.93481150793651	-0.714000581769135	-0.685364991941378	-0.696971351616881	-0.720069122396273	-0.709867281225607	-0.706564173493402
GSM1205365	0.117365062904577	0.271330271687447	0.310150447917979	0.330153867801124	0.319867326659999	0.301258541688537	0.402562842141247	0.33205632590844	0.348398554651609	0.394803275125363	-2.26449761895754	0.358193171779083	0.316716911164482	0.297785798648935	1.77194603174603	0.375799726101346	0.375799726101346	0.449416442989001	-0.00397478591725313	16.728167511077	0.103926243629332	0.158939470377734	0.177072745089343	0.189180842942222	0.166868796610863	0.181924018708075	0.194312322003319	-0.0299434595509507	0.199116610045763	-2.47076545120698	0.156478112994125	0.0628531461667055	-2.21417827338776	0.301861657201162	1.99724722222222	0.375799726101346	0.375799726101346	0.378353314382199	-0.0405675294077591	36.7791667023942	0.180306958796525	0.0822643406058339	1.09778650793651	-0.0472211464375981	-0.052514543660742	-0.0521742065837959	-0.0527730275881817	-0.0509827124386778	-0.0499831531453073
GSM1205366	-0.391123691644411	-0.573733210163448	-0.624124516826345	-0.648481097056367	-0.636070874208633	-0.614020428568612	-0.732669561302922	-0.649845810659503	-0.668584996857767	-0.722773967492868	-2.07182435480819	-0.679256781258505	-0.72428756981891	-0.605390988006481	4.46587023809524	-0.629762172633712	-0.629762172633712	-0.788564194064461	0.30687821914405	-205.482387095236	-0.374151855883921	-0.421588519669698	-0.445119947181592	-0.457013911415319	-0.442580214007052	-0.456598838546444	-0.467142644615541	-0.178895722680795	-0.473045901002602	-2.25251886466583	-0.448200601539209	-0.364796237932194	-1.97391278906273	-0.651924560032465	5.72856626984127	-0.629762172633712	-0.629762172633712	-0.587481584034042	0.312472481496365	-191.179846130073	-0.48196709241436	-0.302590445320463	6.81820714285714	-0.156029651151937	-0.160963751781573	-0.156424069236049	-0.144978782468084	-0.153397365874601	-0.15650193984437
GSM1205367	-0.614653530709173	-0.81014818136967	-0.785644347846344	-0.769957636325685	-0.755100749814519	-0.738367257523092	-0.757124331763053	-0.728468608000631	-0.727850359696483	-0.743858722910769	-2.56525591596058	-0.721606052491321	-0.856722435020291	-0.836661876256809	2.76041746031746	-0.550094065314389	-0.550094065314389	-0.768918167403961	-0.551030638495597	337.635481945172	-0.870470936733652	-0.878274085268109	-0.859079006047285	-0.833489889114011	-0.772664360771176	-0.760369571805338	-0.749391769668535	-0.456092573640784	-0.706939713116925	-2.72857312830564	-0.608691975788707	-0.56952817558352	-2.42233863181185	-1.13283434752002	3.16967142857143	-0.550094065314389	-0.550094065314389	-0.988281266156144	-0.617372796136058	386.501160293383	-1.04563070324771	-0.892196012588576	2.51733055555556	-0.658665420949806	-0.649061351908586	-0.649990433728035	-0.648704471823461	-0.653941344678089	-0.6559481985555
GSM1205368	-0.389834168639099	-0.234740199546472	-0.217530067865537	-0.207699838245362	-0.217395993627122	-0.232838294289327	-0.156589476914435	-0.212642637329552	-0.200866888536394	-0.163760379514972	-1.9682225492084	-0.194454839226985	-0.0355643695906467	-0.211622852978241	11.2045948412698	0.00214964158194947	0.00214964158194947	-0.115494281077725	-0.0466163288398358	111.325594512981	-0.292909215135299	-0.260081764335548	-0.246029460794632	-0.247670906639214	-0.282419819091259	-0.277879900648682	-0.274995306042402	-0.697691280402483	-0.288658118590542	-2.13363693505001	-0.349219321488001	-0.500995870774325	-1.92321012887264	0.372755113847237	11.3857234126984	0.00214964158194947	0.00214964158194947	-0.0780015347915983	-0.198945761285434	121.310606920325	0.46110468434363	-0.322421435813533	11.9684956349206	-0.5381173128777	-0.562668855600363	-0.553879286828568	-0.536497150611569	-0.544991148228276	-0.546983952220143
GSM1205369	0.623370648717307	0.621683537026986	0.727455345150951	0.783528994906355	0.781399239177975	0.76588606225781	0.928607537322925	0.834436954733322	0.864950205534581	0.929739273896823	-1.87437902165948	0.889706313616836	0.139497319006179	0.645206618375493	8.78378412698413	1.01086680734609	1.01086680734609	0.998939938799242	0.132417168399531	-83.3766463520188	0.32183474562539	0.493939505283719	0.567857479854543	0.609724662331578	0.586082081368912	0.628432444016356	0.662858782906209	0.336191233590543	0.69451648675787	-2.07026617917213	0.643097730200412	0.512480794300732	-1.82650198152762	0.256884351560291	6.58250555555555	1.01086680734609	1.01086680734609	0.943293455194726	0.14602367244901	-87.552407590974	0.0949249257005721	0.211247392357713	8.09389563492064	-0.230831486209325	-0.268544904656541	-0.247738207755181	-0.202921106171226	-0.227698718329282	-0.236259961243708
GSM1205370	-0.0303342968203052	-0.0646068906458007	0.033749750423298	0.0829140472497846	0.0810115967296035	0.0678239128825779	0.20512560703448	0.124888237067991	0.15001424952755	0.204914654400538	-2.09040696871448	0.170052268735631	0.123470623746202	-0.0471909900673929	2.01210515873016	0.236469245873374	0.236469245873374	0.261896984486524	-1.48792826287517	862.888765574588	-0.243184180139792	-0.111061547120733	-0.0475352474485167	-0.0137616886377754	-0.0470248552257625	-0.0119212626088792	0.015490676606264	-0.396089975809014	0.0318875878184324	-2.28742476679341	-0.0353264974198825	-0.122005379224413	-2.08930724710998	0.358708167427932	2.39565833333333	0.236469245873374	0.236469245873374	0.322479051222357	-1.52115744711695	932.693187178202	0.306946635318502	-0.357804367909056	2.40698611111111	-0.926678061921842	-0.895106528910874	-0.898682730015151	-0.899094420499916	-0.907337555976724	-0.911829894076444
GSM1205371	0.241864915877122	0.215863107816972	0.284460733331995	0.321249393802609	0.321194253099842	0.313157160720604	0.418275930403605	0.356396888302207	0.375951661697281	0.419072198841678	-1.92568487314193	0.392118569006193	0.688435037497414	0.224752868880211	11.6658246031746	0.626008793940072	0.626008793940072	0.470791635022243	0.200259628469401	-36.1766209910251	0.0330890861486224	0.107140960989804	0.143249281285655	0.172195750961891	0.182780870683831	0.205744091669221	0.224184566796602	-0.0281835166458975	0.250818900657951	-2.27513954900467	0.263550246835546	0.204571672966365	-2.00900532304313	0.690892596016267	9.04941547619048	0.626008793940072	0.626008793940072	0.301469625255617	0.0618721625121792	-37.4011247797637	0.643213957071085	-0.0550915011521571	9.85461349206349	-0.285535300306489	-0.295953791192645	-0.297121731712257	-0.302248859008314	-0.297097060058892	-0.294107538635098
GSM1205372	-0.926813292397933	-1.14298266193452	-1.29418248185391	-1.37039742722314	-1.35806716944818	-1.32378908019705	-1.58062749303665	-1.42170462817423	-1.46691135154825	-1.57328941377663	-2.03202194973841	-1.4987136040771	-1.68383054080942	-1.19136648565441	5.76516865079365	-1.92807213269983	-1.92807213269983	-1.69764348826779	-0.379759709992447	185.840825045414	-0.763181952783668	-0.984383455702771	-1.07656588135939	-1.1291217817045	-1.06063639534983	-1.11604551041707	-1.16085442287456	-0.538852193060156	-1.18176680790201	-2.32267731427286	-1.04346530719899	-0.816525956641554	-2.03987873983092	-1.65979678717613	6.45005833333333	-1.92807213269983	-1.92807213269983	-1.74358658955929	-0.36145112396542	212.293176377952	-1.26621939926673	-0.632194552417092	6.02827777777778	-0.461498654797187	-0.490568801154327	-0.467172838070846	-0.411691713690226	-0.448035282970301	-0.461712569279211
GSM1205373	0.772447862202886	1.30543531456816	1.48794595164065	1.57853990520411	1.54860383221389	1.48683466792479	1.85728731647435	1.6137869315508	1.67593066792687	1.83651614321789	-0.647293551558081	1.71532495018856	2.02882226035145	1.39509349143211	30.976894047619	1.99093455479879	1.99093455479879	2.02225671754297	-0.233651381957831	193.586492917464	0.679925028939993	0.954239958412608	1.0715459189489	1.13195140097948	1.03098083156091	1.10093547476876	1.15750702131292	0.161375122739242	1.17827043384739	-0.888172080786281	0.979127012320797	0.632668417951824	-0.670109496170944	1.90738307771664	29.6239460317461	1.99093455479879	1.99093455479879	1.92367124104294	-0.394401044805375	251.755179161485	1.75036654717739	0.500667028650346	28.7141726190477	-0.294364147861428	-0.279259088083956	-0.2777512985851	-0.269306775772841	-0.279920824914643	-0.284865261768038
GSM1205374	0.85146709466018	1.24834944953325	1.33921167044696	1.3852188971326	1.35962876476902	1.31426964088057	1.5537964947201	1.38693399388319	1.42534534300455	1.53446832475339	-0.371998183213252	1.44749155865363	1.41395440165375	1.31633160461012	56.9426757936508	1.46648690871559	1.46648690871559	1.66927417398176	0.484088356896549	-246.23603293134	0.994463851264497	1.07295150436176	1.10849202024285	1.12784302816005	1.04892365312737	1.08228768403213	1.10919777527577	0.489839387011824	1.1070726415436	-0.560501541214353	0.974975172851039	0.772714626568003	-0.735971071373127	1.26564869108609	55.9994555555555	1.46648690871559	1.46648690871559	1.64863624092045	0.539506305634231	-239.139411010735	1.31527518309878	0.988506753076437	56.2133674603174	0.405572702376135	0.396448916169987	0.391685623978021	0.375675132441489	0.390826256590068	0.397497422388498
GSM1205375	-0.0323109571801365	-0.0450645705098182	-0.0361699751810335	-0.0293762047763154	-0.0285310074756166	-0.0288154527849989	-0.00997725808992773	-0.0197794433029863	-0.0158531974039265	-0.00867393148358007	-2.14599543367361	-0.0120456525325798	-0.0674607588038401	-0.0439448015410711	7.384325	0.00278705044194544	0.00278705044194544	0.000658742421374078	0.101829743253068	3.2029820728981	0.0161365616596889	-0.00258093202212496	-0.00557272793790121	-0.00804011857087342	-0.015483011070938	-0.0143071408327396	-0.0133392312284808	0.0672108095927916	-0.0145595267520587	-2.28531192337899	-0.0213132078731219	0.0160642222701822	-2.02580197164035	-0.29881680959281	9.59441865079365	0.00278705044194544	0.00278705044194544	0.0408956541796506	0.153986603809211	-25.8764629886997	-0.261236724228803	0.0425358411645629	8.85687420634921	-0.106474131839618	-0.125968525246403	-0.116146060864184	-0.0943332793126678	-0.107246580252087	-0.111624103836163
GSM1205376	-0.718000484898728	-0.974310896758302	-1.08753691523933	-1.14757672377423	-1.13260408565674	-1.09881871056363	-1.33308045250358	-1.18102010398177	-1.2211890554166	-1.32305805779382	-2.37977316344866	-1.24904081111466	-0.857761200386038	-1.02156762616859	2.73014126984127	-1.44126441064454	-1.44126441064454	-1.44029288885297	-0.445891358952813	223.211559249953	-0.761764650389242	-0.871049522757167	-0.929759854549599	-0.960602510807508	-0.892071458053138	-0.931652076435228	-0.964124048703829	-0.522328794894521	-0.971313055014206	-2.50769596580889	-0.842486995785646	-0.697353358002532	-2.20896979688609	-0.803914869991005	2.14774484126984	-1.44126441064454	-1.44126441064454	-1.51510346830715	-0.424549093773675	236.830192406839	-0.865257323617517	-0.728757440162594	1.61234722222222	-0.340019751853658	-0.342613944960463	-0.34026353926183	-0.335855147136598	-0.337672401693292	-0.338225190197669
GSM1205377	1.46916720808739	1.6335362614643	1.70873480936969	1.74535083413465	1.73478449501425	1.71214949807676	1.85402290342128	1.76200920944956	1.78594953282873	1.84672744190409	-0.279400468619248	1.8012847738517	2.10800405121409	1.66763219690815	45.483175	1.78869681838143	1.78869681838143	1.91971818532866	0.711744890234869	-430.472237675141	1.37196131578965	1.50842805539172	1.56071627560851	1.58592612799602	1.54700816077345	1.57557841017808	1.59822306331378	1.19359038047031	1.60696572547557	-0.508328476010887	1.53255421476423	1.37519231307054	-0.179002169421328	2.11994116511597	44.4338746031746	1.78869681838143	1.78869681838143	1.89672278665926	0.73141141444843	-455.853369844566	1.50267858938126	1.2901389540574	40.8388107142857	1.4156955753099	1.43503082836708	1.40878201368681	1.34115777757161	1.39152503112595	1.41092502748236
GSM1205378	-1.29894803699474	-1.44291198518652	-1.58560453030639	-1.65957938734685	-1.64784830489045	-1.61517964342391	-1.86894192207322	-1.71044449442636	-1.75527010938996	-1.86203655354231	-2.53535523989037	-1.78747562878069	-1.66082246969011	-1.48973583312034	3.19753611111111	-1.87165408543143	-1.87165408543143	-1.98971512592764	-0.782744239804864	447.85452654039	-0.977373420913882	-1.17409179944944	-1.26018826292329	-1.31400424410394	-1.28405138354762	-1.33795056420192	-1.38224918353363	-0.829107654789979	-1.42344771661028	-2.70239532473539	-1.36287961832627	-1.22155523820052	-2.40121647989866	-1.4367494329203	2.138775	-1.87165408543143	-1.87165408543143	-1.77797523724664	-0.786520137358835	485.461221020259	-0.942388315653437	-0.848076294639055	2.48924007936508	-0.509191267913522	-0.461179524940888	-0.463472623611478	-0.454249601718326	-0.475444711892316	-0.486089008781066
GSM1205379	-1.53644423761046	-1.99528693374626	-2.24572997307317	-2.37659391775406	-2.34449715096624	-2.27096590266147	-2.77339990490613	-2.44812241636965	-2.53452458756381	-2.75183315958616	-2.65325201783505	-2.59379898573909	-2.29191620446442	-2.09863079081027	3.50339682539683	-2.94098565886482	-2.94098565886482	-3.00642376739527	-0.757882694326977	368.989108438312	-1.33732085354075	-1.58355831421014	-1.73006897313373	-1.81401889417647	-1.70606119257153	-1.79874134956815	-1.87517974953852	-0.898713392843315	-1.91774294734926	-2.76454783760257	-1.70626407325076	-1.31941524436744	-2.46185216818972	-1.95064649606404	3.78555476190476	-2.94098565886482	-2.94098565886482	-2.88317832225374	-0.712450632760301	387.242156267597	-1.39562367697885	-1.2345748117372	3.3436623015873	-0.822345045949888	-0.780983150098755	-0.767365758496966	-0.715821545333281	-0.769363366071648	-0.793052037023269
GSM1205380	-0.0382938315776	0.0328892832677575	0.135531427263151	0.190046350455773	0.187945214576664	0.172548355538624	0.329475581794084	0.239966574937745	0.269614726953962	0.331063172467491	-2.23483382026554	0.293493149434316	-0.176347732923702	0.055172612424916	2.42917261904762	0.658706802453505	0.658706802453505	0.39613566708752	-0.336131735739061	223.605343320363	-0.146066193143211	-0.00533102140602254	0.0616434502037565	0.0995032472038927	0.0478010139278147	0.0908049274173666	0.126113084311661	-0.109934288594524	0.144917390737835	-2.38998521116616	0.0409193903688898	-0.118936008366704	-2.0607124385426	-0.265661901927791	3.2083003968254	0.658706802453505	0.658706802453505	0.566081598503319	-0.34515934088122	257.54618335829	-0.200653941366016	-0.215173531319156	4.33584920634921	-0.26018916029196	-0.279856627982905	-0.275503467718118	-0.270621980129033	-0.26851183303254	-0.266637650578651
GSM1205381	-0.433704830032925	-0.06516668735357	-0.00199699849070073	0.0272525929177361	0.00601073723301085	-0.0300170939920482	0.135914520890899	0.0171425529629553	0.0427558313405291	0.119270389130235	-1.69687714463657	0.0555601475334001	0.0294465262789489	-0.0142916212822286	6.67292896825397	0.20485661803915	0.20485661803915	0.208053403035093	-0.970748016870978	587.5110402361	-0.304158259124942	-0.204792517880443	-0.164090093497942	-0.151384265218231	-0.220920759871335	-0.198553258671614	-0.181260609094125	-0.610091028136959	-0.194705276882884	-1.89757936761516	-0.325610333659579	-0.489486180681578	-1.73772610799114	0.27504898770702	6.59976031746032	0.20485661803915	0.20485661803915	0.250207172638656	-1.07069249120348	633.754426456068	0.000809471381691684	-0.334050680129887	6.08058730158731	-0.287869094513981	-0.269994939622703	-0.288015498111701	-0.334534245020071	-0.300678314185742	-0.287226661056455
GSM1205382	-0.252610840027017	-0.298337491921516	-0.239209610467022	-0.207043111897086	-0.207045475733511	-0.214315232805753	-0.12246103425038	-0.174655086605427	-0.157090638991341	-0.120707504885979	-1.9845247051348	-0.142438513001989	-0.37637320396514	-0.287048073747077	3.29629404761905	-0.00497358211795862	-0.00497358211795862	-0.079502061882446	-0.956928010487279	594.984655124679	-0.471007976271855	-0.400513270449992	-0.363657549139022	-0.339040121387474	-0.334191907560517	-0.313371656429149	-0.296229717139885	-0.537857943457217	-0.27215597938638	-2.14044685020492	-0.267728305458917	-0.354305557603218	-1.89209181908625	-0.392577175757155	3.88177896825397	-0.00497358211795862	-0.00497358211795862	-0.228519444281789	-0.976670153019368	616.894734568224	-0.526450339309878	-0.54967830672849	3.05495714285714	-0.996961441472678	-1.02188176279647	-1.00465579812602	-0.966033954624693	-0.98960403209415	-0.997837032739392
GSM1205383	-0.0536177979078538	-0.0149857369558446	-0.00604598180354396	0.0010558489803639	-0.00306250913526027	-0.0101405457402357	0.0360901441937158	0.0023833723312308	0.00984911673729807	0.032832635426732	-2.37280257779407	0.0149603715412954	0.210581227293359	-0.00655860013799964	2.86320357142857	0.0423108888889963	0.0423108888889963	0.0604682402247906	0.125694685361208	-24.1473654357095	-0.0449587612819097	-0.060708710912916	-0.0630918303729555	-0.0612281726547207	-0.0619170166055295	-0.0593987474083341	-0.0565571139641846	-0.167141455910255	-0.0529630800821132	-2.60008969062357	-0.0536291725070779	-0.086759811078798	-2.33307125052573	0.166516158433168	2.74891944444444	0.0423108888889963	0.0423108888889963	-0.00024147981407506	0.015991001180398	-2.91819326103225	0.263574720446515	-0.0247529411284968	2.41839444444444	-0.00883459894791425	-0.0147082805468415	-0.0157764333459149	-0.0194496769988782	-0.0159555457154861	-0.0141869353447505
GSM1205384	-0.567537262367736	-0.974903919494954	-1.18843859452225	-1.30029658425718	-1.27542618868185	-1.21621867356638	-1.63466304995339	-1.36714741975946	-1.43971687122255	-1.6190438598666	-1.90358831551207	-1.4904467305652	-1.51268763340183	-1.05903794064953	9.77861111111111	-2.01618440630895	-2.01618440630895	-1.82637446020134	0.276492612470972	-301.950795571278	-0.449804893867393	-0.731427723418421	-0.860307337694595	-0.926133555775395	-0.810063641182588	-0.888930249233637	-0.953360265908049	0.0345773171661379	-0.977275280895969	-2.04802188086052	-0.755755694236887	-0.416608285320599	-1.71760689970204	-1.33294698010034	10.8501662698413	-2.01618440630895	-2.01618440630895	-1.90016767076541	0.480585187478323	-360.156620491973	-1.01055809534122	-0.311367743337308	8.0806876984127	0.464666411591633	0.484110290786337	0.478533360712208	0.469111393587481	0.471975145400649	0.471929212272245
GSM1205385	-0.444491689055636	-0.393810350266336	-0.382112905297097	-0.375404710627702	-0.376355617658579	-0.379320106090715	-0.355831738152325	-0.370616082710618	-0.366418839060561	-0.356311414183118	-2.59358901030126	-0.36332817539641	-0.517630078905432	-0.391539086412296	1.32482738095238	-0.265425112610901	-0.265425112610901	-0.344751068744936	0.0683789063436178	-37.4713157208317	-0.451177100490249	-0.464554417549741	-0.457391619375142	-0.45091232586142	-0.439740648543255	-0.435967363879527	-0.432764427277354	-0.396768165317193	-0.424041646054828	-2.77538970794983	-0.408397492620452	-0.445926003569384	-2.48184695242433	-0.547905550446005	2.43678373015873	-0.265425112610901	-0.265425112610901	-0.459546431231293	0.0959461100302144	-65.3610687294403	-0.304534617109644	-0.461056093208403	2.30306825396825	-0.166096917871864	-0.179171050073011	-0.179613643931661	-0.184331097152301	-0.177566383736322	-0.174126358116191
GSM1205386	0.120364918899347	0.223728906859951	0.237281344530702	0.247558683984203	0.242189591024628	0.232563108109054	0.295267083418126	0.250053866808858	0.260363871134501	0.290991198523487	-1.1349179804072	0.267496828856552	0.0312582967128884	0.234537138702885	44.3552746031746	0.495684151219791	0.495684151219791	0.326354164137676	0.515434171524157	-250.094379302829	0.140460819736622	0.130166704089046	0.132416202993401	0.137024001790987	0.147171391759487	0.148383989194696	0.150453617967908	0.234440104987165	0.157575823005172	-1.78031793456603	0.170288919648554	0.173269592744937	-1.35566018449874	-0.0692819502846724	45.2888583333334	0.495684151219791	0.495684151219791	0.175867012550322	0.42260024803054	-280.055012920313	-0.364619015235498	0.147475961692373	42.2556301587301	0.187885186315644	0.190115826852249	0.189160685331947	0.188555350725777	0.187103766941525	0.18649476190674
GSM1205387	-0.00267330225159533	-0.0927495259632822	-0.10590311072482	-0.11127411196521	-0.107083211279571	-0.0998763548513286	-0.131023184612178	-0.109120908767979	-0.113831842050464	-0.127698389727493	-2.08719927176166	-0.115812323867321	-0.217773125969672	-0.103405093780736	3.31632777777778	-0.141353793898102	-0.141353793898102	-0.144671670819385	-0.0884148872988654	85.0982360032751	-0.0834952847443207	-0.112499791726525	-0.128562421464111	-0.128108741278714	-0.0983223615369692	-0.101298246350023	-0.10302970427965	0.0768967178912138	-0.0900146996856453	-2.23460590447895	-0.0350813597477014	0.0303552024308937	-1.97665428242577	-0.451563925214814	2.95388888888889	-0.141353793898102	-0.141353793898102	-0.256355440572038	-0.173744621268254	104.149908671902	-0.390907768932944	-0.0707690943854188	3.66906468253968	0.0877495861223393	0.0573808782658919	0.0655038954700634	0.0775511940621687	0.0771879342288634	0.0782326123917355
GSM1205388	0.122901574219494	0.151009544413514	0.136272229511223	0.130871857078583	0.13077108004316	0.131808847344889	0.124516718904696	0.127170981156573	0.125773445587919	0.124230352798743	-1.7095197185753	0.124834634738288	-0.0139133351522191	0.14844347938933	11.0858698412698	0.307365317059337	0.307365317059337	0.124839146870718	0.741988688297447	-412.182256032532	0.204250040154758	0.146486174160493	0.127416666658851	0.123136023374869	0.134366835799865	0.128483962588353	0.12482531121369	0.329607426554239	0.126597540908785	-1.71992795343048	0.148082425857965	0.183287196343465	-1.63364427708759	-0.23424438941236	10.4761908730159	0.307365317059337	0.307365317059337	0.0889441917856265	0.767481201578797	-447.282191331588	-0.2605671121415	0.253523810451547	13.0351634920635	0.487250001160198	0.495870251295824	0.487987844585622	0.470460213158514	0.480896651738638	0.484718342283724
GSM1205389	-0.835040026272506	-0.815858993055059	-0.887497257359446	-0.927251237429427	-0.927085557469525	-0.918596300879864	-1.03462501935556	-0.966215686449935	-0.9879934723399	-1.03617389571749	-2.31443364383698	-1.0068505469136	-0.98482811783009	-0.825959685089549	2.43736388888889	-1.21944864237964	-1.21944864237964	-1.08556997110613	-0.248179794315823	117.864792773571	-0.609579526021495	-0.710741881112286	-0.761593343665408	-0.791175336961376	-0.791603485526985	-0.819287176172139	-0.842175288141616	-0.646299661725766	-0.870519116574423	-2.41355392136971	-0.863515884149149	-0.805885991919129	-2.06881366434137	-0.942930423458298	3.76597222222222	-1.21944864237964	-1.21944864237964	-0.9836895888326	-0.0657122442594457	85.3583215565602	-0.50994758836213	-0.527380616770048	4.07691071428571	-0.263349132051486	-0.258348604441646	-0.265332315817743	-0.283972248986552	-0.269957971918769	-0.264197600397939
GSM1205390	0.0729106246271338	-0.143944576872329	-0.204598599009841	-0.237170254245652	-0.224390236483419	-0.199190037537805	-0.348212848809145	-0.247577861305624	-0.272314631572124	-0.338930397830734	-2.08397041941104	-0.287698530349629	-0.670145995190699	-0.178505975068398	8.80974087301587	-0.196759588541109	-0.196759588541109	-0.420578012585467	-0.0985747254207964	4.66596894129272	-0.0503812953969757	-0.0709371360788894	-0.0967741030746662	-0.108121231341885	-0.060899715151722	-0.0795674098638463	-0.0944292216806837	0.191166910421774	-0.089141489389212	-2.1253190680777	-0.00262724698279379	0.0995652195151011	-1.85223644204662	-0.605332599531204	9.67734047619047	-0.196759588541109	-0.196759588541109	-0.448577838660448	-0.101130627575739	29.3804341395682	-0.518248189228623	-0.0792530160089029	10.4547424603175	-0.161889021278632	-0.137182461089446	-0.124622594732774	-0.0823137073408622	-0.122229027983676	-0.140079914455298
GSM1205391	-1.36717867274802	-1.56852173044065	-1.63579795704107	-1.66741989885021	-1.65589719422771	-1.63325114321649	-1.76338911641357	-1.67745565168748	-1.69881567726646	-1.75491056265843	-2.63374700328066	-1.71131773107024	-1.57882795736535	-1.60396778008455	2.03495555555556	-1.71840747834768	-1.71840747834768	-1.82724042270428	-0.75608807049649	448.47522108945	-1.28800588438852	-1.39613904414531	-1.44027276346534	-1.46226986168109	-1.4406380831035	-1.46409783414906	-1.4824533710094	-1.15552724042973	-1.4951061162046	-2.7956690369618	-1.45621527299583	-1.33485944755303	-2.47350636141985	-1.44029764427511	2.31182420634921	-1.71840747834768	-1.71840747834768	-1.65194918233729	-0.846060458387424	513.256947922264	-0.810977330843524	-1.21700324855511	2.06945912698413	-1.28997008309555	-1.29390201939905	-1.27734850874109	-1.23166976648128	-1.26880566656471	-1.28338768478821
GSM1205392	-0.54532072947118	-0.153679197175093	-0.0564883657836321	-0.00495336616437803	-0.0309189792408935	-0.0782843359451998	0.18318775682269	0.00101580884006047	0.0431807782019068	0.163068657841231	-2.36283817478677	0.068429783920993	-0.202430303186697	-0.0885883172567532	4.42189603174603	0.262479758163655	0.262479758163655	0.305739264748401	-0.171464273613364	229.689393177389	-0.392366941339286	-0.307681379311215	-0.267066726718734	-0.245243569938596	-0.331591563828345	-0.298606450495358	-0.270757934065672	-0.809541862394143	-0.278099504478594	-2.56011828404171	-0.440579478826081	-0.619724124253432	-2.30802994756224	-0.300259933712916	4.23239642857143	0.262479758163655	0.262479758163655	0.371339197772997	-0.303958992136223	270.230474045869	0.177490057429791	-0.384279949056817	6.68645357142857	-0.923696837594762	-0.937270347644439	-0.928572501279819	-0.906866222716711	-0.92279578776449	-0.928265126123101
GSM1205393	0.264013089315829	0.0842060359530214	0.0739053350130846	0.068880903369293	0.075631685681749	0.0861945120849548	0.0444952056611531	0.073954144094296	0.0675044345738338	0.0487025065490726	-2.0257432055016	0.0646383541432258	0.647655153929421	0.0667447187160139	9.19657857142857	-0.0182527356081933	-0.0182527356081933	0.0295374914809096	0.441911106661771	-229.013072060808	0.230955868830158	0.183965219040582	0.161478714344077	0.158623633996516	0.171342959350492	0.165403644411898	0.160236650892189	0.223583813307132	0.159052117232227	-2.13999999789075	0.18518477119407	0.279707330093559	-2.05227009610953	0.651842177757291	7.81195753968254	-0.0182527356081933	-0.0182527356081933	0.108263081792835	0.441706960779121	-232.744569805438	0.94217457759328	0.264113217012686	11.4506722222222	-0.0065759477624	-0.0076657223274301	-0.0135729756364698	-0.0289307795720369	-0.0178702940398629	-0.0130176960817155
GSM1205394	-0.373261541716126	-0.564599107573446	-0.553260453967117	-0.549591293524906	-0.542337795866366	-0.533009797073366	-0.560983750219959	-0.535949703063696	-0.539618858260086	-0.555781078283297	-2.42892164832801	-0.54056878833852	-0.626224353114554	-0.577519772140962	2.81514404761905	-0.752095939403263	-0.752095939403263	-0.571870389951255	-1.07502966110185	598.080868527714	-0.574149523901364	-0.550040906197672	-0.536949816446466	-0.52930625566143	-0.507030803783	-0.505046470000856	-0.50444777525558	-0.588098354012647	-0.493513592485133	-2.51615059702182	-0.449139472987227	-0.435205541909368	-2.2817720691463	-0.463563728348129	1.95417976190476	-0.752095939403263	-0.752095939403263	-0.627898807310317	-0.951206521887919	620.010272543317	-0.647427754234291	-0.610218430537621	2.23417976190476	-0.665094147078616	-0.657074349436986	-0.666571679594003	-0.691711358043684	-0.673224454663812	-0.66551719762496
GSM1205395	-0.12352250713032	-0.465340848617504	-0.599848665745708	-0.670094286265395	-0.652445821769006	-0.611787586522412	-0.884074822824075	-0.710229210438936	-0.757424383550288	-0.873366909553127	-0.995915765771689	-0.789386068150169	-0.932268931673041	-0.524725758213345	16.6582384920635	-1.07712075883173	-1.07712075883173	-1.01016005333744	0.275259343777789	-204.092682210917	-0.21149727358121	-0.369005095972823	-0.44577700800754	-0.484529447515293	-0.380873126997848	-0.431837508935116	-0.473752301456427	0.19855904630627	-0.475920642283594	-1.27104085534001	-0.279869418642302	-0.0214556129219968	-0.989226956927078	-0.802702090521302	15.0496063492064	-1.07712075883173	-1.07712075883173	-1.23366105518078	0.27421685086474	-244.596980462113	-0.624366668570009	-0.186577939942622	11.5034515873016	0.406430852605208	0.408540218200846	0.411868302716368	0.421574536342119	0.414114235841172	0.410470268769967
GSM1205396	-0.659423516818827	-0.72024997833869	-0.78118410054492	-0.812275680284845	-0.810204929345252	-0.801023841737536	-0.894807330617912	-0.838454540611753	-0.855171587001192	-0.893941576507157	-1.07643199211886	-0.867975977819263	-1.13138318462963	-0.73130545574415	16.7359952380952	-1.14269595364982	-1.14269595364982	-0.941024736083928	-0.679289258557564	355.279787061334	-0.497530066086094	-0.603174147170077	-0.651751914947034	-0.677513834944479	-0.679247759283638	-0.7009747658733	-0.718315776442413	-0.430680644206827	-0.738658567765475	-1.25203127528993	-0.733329978844126	-0.578815229056715	-1.18548598886733	-1.16005683349194	17.1763829365079	-1.14269595364982	-1.14269595364982	-0.808786570699644	-0.561378710247617	385.892817837571	-0.869827537787847	-0.392373693580791	18.7010420634921	-1.0748567084439	-1.09970866542277	-1.07131179374061	-1.00213376317181	-1.04995873210485	-1.06816036414007
GSM1205397	-0.702857602972031	-0.781911115669274	-0.860356811694144	-0.899226498150104	-0.89361440797759	-0.877190661082327	-1.00201226532651	-0.926829972824672	-0.949040348767805	-0.999420054014215	-2.3462739718851	-0.964790033351103	-1.2614696155312	-0.807572666272461	3.43075158730159	-0.984912348333936	-0.984912348333936	-1.05788626414738	-0.00523042382762381	-2.20463232567531	-0.557320452039703	-0.686615595665066	-0.745877974988875	-0.771957871327985	-0.738306327846549	-0.767985469595302	-0.790954731564173	-0.394636832154713	-0.802490583744344	-2.5384229407206	-0.738463125856629	-0.593706026732595	-2.25809034362071	-1.35571670103337	3.89464246031746	-0.984912348333936	-0.984912348333936	-1.04440219786807	-0.0070517941442652	26.3662971042425	-0.88428765281275	-0.459912256146768	3.83692063492063	-0.536771049784344	-0.538916655847449	-0.526351642136907	-0.491316304089987	-0.51990948650446	-0.531357505843017
GSM1205398	-0.843041732657442	-0.737173944443866	-0.781166675467661	-0.806793219504267	-0.816714104346515	-0.825090070350989	-0.854142654153214	-0.850078538673776	-0.858593623061234	-0.864560237605199	-2.44540615771346	-0.870191518104452	-0.717802488312904	-0.72513288289283	3.40559563492064	-1.15110185929743	-1.15110185929743	-0.861455737549214	-0.346007634874103	174.124521346964	-0.718832832286466	-0.77549391993886	-0.803368033889781	-0.821713467969552	-0.830069857153183	-0.847035733614334	-0.860379955036374	-0.940621923882938	-0.880322863912906	-2.67988021947612	-0.887978558265154	-0.896575211081528	-2.39430361634179	-0.663103712253002	3.4928253968254	-1.15110185929743	-1.15110185929743	-0.875878837690441	-0.233953672661209	200.088195898917	-0.53735692668359	-0.650359610762576	2.4537753968254	-0.502125935476569	-0.485753036189194	-0.502304666189971	-0.542963931890921	-0.515441503656652	-0.50441219146199
GSM1205399	0.279287609908574	0.260134426156785	0.225935819926291	0.206429734663196	0.208208380018518	0.215220269053995	0.149516135484332	0.188896073335937	0.176880269492256	0.149925385381701	-1.66166094137925	0.167540473692156	0.361322795013108	0.250110490143533	6.45509087301587	-0.0158324054681801	-0.0158324054681801	0.118873498094661	0.124951491498946	-94.0277879873981	0.270932536579063	0.249842314993509	0.233588284096418	0.226400027359243	0.246461036967535	0.237202751175256	0.229852015528944	0.321719724583978	0.230533513370099	-1.78129071768767	0.266859104368836	0.350180389612112	-1.60425289776787	0.250574179609457	8.15755555555555	-0.0158324054681801	-0.0158324054681801	0.0708184168363203	0.027851808456249	-46.7590953716277	0.455690567765707	0.26321130147369	8.5744876984127	0.192568385535916	0.174668968330217	0.183257641006342	0.200414894085522	0.192721961317388	0.190122215218111
GSM1205400	-0.15473446731313	-0.283870136113926	-0.333717570616308	-0.358272123103158	-0.352788464525884	-0.339554562965663	-0.426430496409803	-0.371792369704246	-0.386776869684469	-0.422827861588533	-2.25479573992343	-0.396758967043765	-0.465431047933292	-0.301590128360624	3.7828869047619	-0.462282025201747	-0.462282025201747	-0.460592129177419	0.297653334455817	-139.178661381008	-0.198979515572887	-0.278767914860798	-0.301956140339011	-0.31665730746806	-0.273770528924395	-0.292889284389413	-0.308989581785432	-0.149405143622337	-0.307963201099753	-2.46506306513142	-0.223822343620518	-0.169105164925648	-2.18417784026982	-0.291617040315402	6.27208571428572	-0.462282025201747	-0.462282025201747	-0.614666659711931	0.255754824967007	-169.422981576458	-0.40523496346369	-0.17702568071206	4.61243214285714	-0.0961704210776343	-0.138896737252578	-0.125925425376934	-0.10362946660689	-0.109880032601324	-0.11044168573525
GSM1205401	-0.213043653115691	-0.11836397726731	-0.137289323531728	-0.147694195801432	-0.15561729266567	-0.163996126225707	-0.156675919212379	-0.171388688539152	-0.172273729443573	-0.163896527810172	-2.22125511911384	-0.175497550261723	-0.690810971055995	-0.10523312089521	4.89561190476191	-0.104109363876323	-0.104109363876323	-0.15451830062246	0.078064063613632	-10.3233596965833	-0.219422825650411	-0.18261377680801	-0.180924768126467	-0.188723016815154	-0.194924459665815	-0.201065519213673	-0.205968588656128	-0.284757368899266	-0.214556098305545	-2.4105510646888	-0.225991101262918	-0.24411897124217	-2.22651791847002	-0.456213175542812	5.49737023809524	-0.104109363876323	-0.104109363876323	-0.21719726795424	-0.0461051865090018	14.3236568677275	-0.557862491694377	-0.24661901799059	5.96583611111111	-0.642053367552907	-0.648314355030011	-0.62356789152067	-0.55649556179626	-0.608991075327282	-0.630285390789081
GSM1205402	-0.0648203642781976	-0.0293991010503458	-0.0214373656535775	-0.0150576332521664	-0.0168121883652442	-0.0205985389605572	0.0106862240574774	-0.0112961444203888	-0.00591186094340435	0.00944932757908429	-2.34329217413535	-0.00164979612900329	-0.0848820196194082	-0.0264292253615897	2.98957857142857	0.000659876946962901	0.000659876946962901	0.0260250714582696	0.408676171254346	-219.158273256851	-0.0517691344452044	-0.0458191065969791	-0.0431575692033792	-0.0405418723805385	-0.0451525495500658	-0.0411597171809173	-0.0372334643398432	-0.0651476236428371	-0.0347924609548086	-2.45509698873174	-0.0456891615182822	-0.0468018910042911	-2.3017347909492	-0.0416766746871514	2.29775476190476	0.000659876946962901	0.000659876946962901	0.0395913129491967	0.304804122405016	-202.002628089874	0.12664089579608	-0.0409012418001758	2.67662857142857	0.0835986236532911	0.0568739198748573	0.0611254177261793	0.0652125394438094	0.0685379969944229	0.071139495406024
GSM1205403	-0.489636381290209	-0.45884266719614	-0.473685869706715	-0.481143119642213	-0.48393938194203	-0.48649358908674	-0.494003837586142	-0.492097040121367	-0.494034386211693	-0.496144671704661	-2.44859917743356	-0.496900003041052	-0.395837353492987	-0.453521562314675	1.10788452380952	-0.694778522044492	-0.694778522044492	-0.494535521918891	-0.379337978152543	224.85484281248	-0.352373014609166	-0.399357232389069	-0.420846576970115	-0.431228638382801	-0.452824080139848	-0.45758323104197	-0.461460850727079	-0.471789322377386	-0.475987149906091	-2.55967304060452	-0.50917543762694	-0.535532747733919	-2.25354288748746	-0.440755017100398	1.50876944444444	-0.694778522044492	-0.694778522044492	-0.371606100429554	-0.277806929363286	231.162681207099	-0.364109690670593	-0.266199582871832	1.76564166666667	-0.154982191396481	-0.177864983585431	-0.180629387681842	-0.196362221510663	-0.176979552953797	-0.167823127874098
GSM1205404	-0.629444389618615	-0.534557795153142	-0.549368729952974	-0.559376228536064	-0.566033637749271	-0.573528356744664	-0.575659341545383	-0.5815667874454	-0.583736092666045	-0.581911366490499	-2.26991712468147	-0.5885840060901	-0.690524080267107	-0.523440197579891	3.9982	-0.613145332149454	-0.613145332149454	-0.577727767032619	-0.728426706564664	377.973202313446	-0.631991573260864	-0.642580465511139	-0.655156943951559	-0.657894083036788	-0.649017405127876	-0.654648709157205	-0.658754535281491	-0.654446948746995	-0.658783045605871	-2.49257200944194	-0.643720002477151	-0.679110700367087	-2.20413715453736	-0.743714723888356	3.66887658730159	-0.613145332149454	-0.613145332149454	-0.740951403691239	-0.609442409933463	392.798869826015	-0.722462827980752	-0.635626667310494	3.46265912698413	-0.59638686681977	-0.572770917602532	-0.578916966567902	-0.589906425031819	-0.586603287670643	-0.586079682148472
GSM1205405	-0.64967737423004	-0.787125081336109	-0.903326488428608	-0.963024423627222	-0.951570994793736	-0.922652274293396	-1.13385205847305	-0.999891423773429	-1.03655125965139	-1.12620171396409	-1.9497999768522	-1.06259994971855	-0.720725761235778	-0.82798585053308	5.10648531746032	-1.18396872164008	-1.18396872164008	-1.22829041413036	-0.407012010857403	198.039820238641	-0.633952488557921	-0.77482547063936	-0.83097028423097	-0.860638069498323	-0.783045232229472	-0.821670852273696	-0.85171215254011	-0.365086882084508	-0.849889993649825	-2.09490654552371	-0.705390237465746	-0.551687311525264	-1.81197222051955	-0.979500501152749	5.97311547619048	-1.18396872164008	-1.18396872164008	-1.41737358260756	-0.473212690512676	249.99872034671	-0.930712696668213	-0.579607209272065	6.37809047619048	0.0363371646567588	0.0358689879243267	0.0339703672985588	0.0273774744028921	0.033912879766903	0.0365518365155638
GSM1205406	1.34305668569293	1.31915326412313	1.36629967236185	1.39257647102386	1.39502567136702	1.39285141297433	1.45815283356591	1.42278751671671	1.43593895813629	1.46174750627856	-0.622980703285929	1.44810106005661	1.96561721591397	1.32103548872758	45.8155496031746	1.56476040339194	1.56476040339194	1.48876032912227	0.632425397724089	-380.971997254947	1.39376048828227	1.42669817549087	1.43002515644701	1.43971075271868	1.40663342531607	1.42286678413381	1.4360103871607	1.15302566925123	1.43675426596025	-0.472378860454154	1.38014103679127	1.3576452897173	-0.477078047297963	1.98527111594619	50.8664519841269	1.56476040339194	1.56476040339194	1.69549187660947	0.595935635036431	-398.196267924153	2.52639551334014	1.37807897196907	50.8397055555555	1.23113916637822	1.20882916958234	1.20140131721617	1.17230907622405	1.2037564125667	1.21711781693588
GSM1205407	-0.0942619112201053	-0.255825046822006	-0.303718940981754	-0.32771791430219	-0.315704726972482	-0.29378585302453	-0.412841415011023	-0.331206229765947	-0.350429101673081	-0.403723802492701	-2.12303082502094	-0.361461274707359	-0.106871522043261	-0.289400934926712	4.15274563492063	-0.528507833395268	-0.528507833395268	-0.471814885596931	0.325933276393095	-222.497067622007	-0.124295864878085	-0.193225249461557	-0.211908140693081	-0.222472371852835	-0.177080563867067	-0.19406876866571	-0.208334375407455	0.06231263701798	-0.20594257912213	-2.40155151141496	-0.128700683681359	-0.0521670534012183	-2.11656304643485	0.0351219777597962	3.96049801587302	-0.528507833395268	-0.528507833395268	-0.517056111048432	0.270038884559451	-237.184931289698	0.274578523809447	-0.125010630974507	4.04274246031746	0.20966571881813	0.195485722864436	0.201438931211402	0.213603239295404	0.207823352165681	0.20591815819349
GSM1205408	-1.49409330640739	-1.97300718806979	-2.21165184768219	-2.3337223362237	-2.30638340604656	-2.24167442806403	-2.69121540138686	-2.40489982410601	-2.48259417173927	-2.67384756133299	-2.71131628500906	-2.53614816936985	-2.21913428792775	-2.06617288389899	0.801046031746032	-2.89966220395714	-2.89966220395714	-2.89489721750131	-0.103024012020456	16.9391604736687	-1.29739337587278	-1.62938149010951	-1.77315613504172	-1.85073599481763	-1.74413662835195	-1.83157965812327	-1.90225157036632	-0.933213737509163	-1.93774082770622	-2.83719675237148	-1.72899999616	-1.33879412483054	-2.55101083984688	-2.00983196873596	1.01970952380952	-2.89966220395714	-2.89966220395714	-2.80378845202229	-0.0930821332052523	25.2324713941704	-1.40744840193405	-1.10062892469629	1.00067857142857	-0.732310898277508	-0.737721447325924	-0.723507180041919	-0.685126823308477	-0.715400408517119	-0.727338853933687
GSM1205409	1.29160111959002	1.76978281544289	1.8924500824583	1.95321902566827	1.92298835239771	1.86792674733547	2.16408696918573	1.95963847829384	2.00751902611769	2.14153649404334	-1.10818197445064	2.03593939420833	1.72807905527026	1.85105329636621	21.5236876984127	2.54204830186008	2.54204830186008	2.29816057435725	0.612274064202996	-295.124921875667	1.38061851975267	1.56848861394909	1.63669999733677	1.6685393029238	1.55967403809864	1.60662176549799	1.64397937985873	0.842335247357657	1.63814759509147	-1.27441605371742	1.4381826626897	1.1830296204537	-1.10167030310996	2.15863527112483	16.9999408730159	2.54204830186008	2.54204830186008	2.36850649363562	0.380876955977598	-270.509506227764	2.00181247613705	1.29747702965948	18.1914281746032	0.613869098383477	0.628944935392308	0.62059398682439	0.600638943064843	0.613756079046097	0.618441829206958
GSM1205410	1.04365864196042	0.962005510071479	1.0625241861473	1.1170563566963	1.11635126823278	1.10366163322122	1.26062669350298	1.1683417173822	1.19775184593297	1.26195786723521	-1.62312257329686	1.22245274328304	0.997641930879932	0.978691234989714	8.39792738095238	1.25519603655222	1.25519603655222	1.33349717089499	0.386156547643661	-202.669618186964	0.774807127713288	0.884927896494266	0.940782409649384	0.978310889210682	0.962941941219265	0.999845188512426	1.02981881092581	0.729161737324376	1.0591781198105	-1.69788295289262	1.02616424798913	0.896727532159623	-1.52625008559169	0.946013086116666	9.25252698412699	1.25519603655222	1.25519603655222	1.29934796055332	0.410569599827485	-210.641665584519	0.586423434664073	0.711655137028946	8.26739801587301	0.476949777829688	0.432027540829838	0.436548029583105	0.434168400861886	0.449337714930785	0.457329800718085
GSM1205411	-0.974318276616452	-1.20507210775369	-1.27848166709979	-1.31231679633068	-1.290047883902	-1.25260945353061	-1.43594580553826	-1.30312264132115	-1.33115638746668	-1.41731788305762	-2.3129998753014	-1.34590148627519	-1.243988371068	-1.25911959663637	6.71656507936508	-1.35131046995471	-1.35131046995471	-1.52277960785615	-0.190357920737554	61.7122278235108	-0.93635817209698	-1.06859854412141	-1.11002083565929	-1.12514185383005	-1.05914017594815	-1.08381672060925	-1.10239116596866	-0.513115282531758	-1.09270031134294	-2.51766538924792	-0.976334576318449	-0.860634219417097	-2.27653120364659	-1.56337699984193	5.25693412698412	-1.35131046995471	-1.35131046995471	-1.53287933796975	-0.0610337533427901	60.9156880560785	-1.58261634641732	-0.850014426885122	5.51506349206349	-0.382378737343881	-0.362338546294057	-0.359725347345019	-0.344789982279407	-0.363912786255048	-0.372358752928271
GSM1205412	0.378226498428984	0.320029807229897	0.305094938792484	0.298973625064178	0.311409428700975	0.329518716801982	0.258960097449984	0.314941302049567	0.305295195425694	0.270002196096085	-1.93943641321202	0.301775674246768	0.954512315074748	0.291683746607948	8.47453531746032	0.38814597213884	0.38814597213884	0.224119953758518	0.899921587238136	-535.312040519057	0.443464312903296	0.397078162260048	0.388456443320106	0.387361601394292	0.412819809566084	0.407882792322189	0.403848888979326	0.533925280383569	0.409520441914661	-1.81823074973318	0.447209174926466	0.50505766927823	-1.71746172450907	0.969252221238595	8.94656269841271	0.38814597213884	0.38814597213884	0.243858373234952	0.790395045601076	-575.321365141178	0.733272525556249	0.476371383477816	15.0688091269841	0.860557071164933	0.842610373904548	0.839624106658539	0.825473954342687	0.842105853958882	0.849533488625003
GSM1205413	0.246116171841528	0.345914015133552	0.375344361758631	0.389867251815316	0.386308727377413	0.378346249159907	0.431225987647065	0.398087487258771	0.407243991111992	0.429284153823326	-2.11398581262322	0.41362691297303	0.0265658417203254	0.35847554428679	5.55984246031746	0.473300519713341	0.473300519713341	0.451817703665428	-0.00222904606142138	-7.71801375179372	0.174523000732345	0.213123926380883	0.235238572703607	0.251820202211149	0.259627199806797	0.273231403101716	0.284714529949204	0.17526702889206	0.303143072072228	-2.38163354549066	0.310015713694333	0.216027881841902	-2.10466091224764	-0.141568063343973	4.57377619047619	0.473300519713341	0.473300519713341	0.272521718595816	-0.0279979539797446	14.9021111548881	-0.116048856844672	0.129425473721684	3.97610158730159	-0.0871676967503451	-0.084864057979842	-0.0697156912731837	-0.0270172496980873	-0.0614581114113028	-0.0760058731869652
GSM1205414	-0.441251248746654	-0.129298755693736	-0.110929127558718	-0.10279297001981	-0.115098063151291	-0.134944474555928	-0.0628770205182312	-0.114472731690806	-0.103528961408423	-0.0713554323696726	-2.27557429039169	-0.0998447296151021	0.187451369220175	-0.0985380375689233	6.23063095238095	-0.0655426249716123	-0.0655426249716123	-0.033165660888821	0.134452854476887	-58.6760367163617	-0.187613657714813	-0.186985635826709	-0.179371801661982	-0.176834936661878	-0.228359215855163	-0.218470810973267	-0.210113961298283	-0.43310897903208	-0.224770965591469	-2.51422860498061	-0.326006150734151	-0.476556016493719	-2.18939084379909	0.098318547558549	5.43040436507937	-0.0655426249716123	-0.0655426249716123	0.0530995995052474	0.132761836476242	-59.6387501822219	0.196654068342992	-0.131869741322976	4.5826996031746	-0.190961492062644	-0.188527161349159	-0.185302572191597	-0.175725954434863	-0.184196082443458	-0.187650243061104
GSM1205415	-1.07011118027513	-1.18655787152662	-1.24376281890752	-1.271739523648	-1.26424267810237	-1.24791917121271	-1.35455760332971	-1.28504442272118	-1.30311901613981	-1.34925425800079	-2.72829420547675	-1.31498386536424	-1.46369386758109	-1.21088985519782	0.767228174603175	-1.40031638714304	-1.40031638714304	-1.40575417061709	-0.475827601191844	278.297184272023	-1.01535334161119	-1.12215048643546	-1.15574463427632	-1.17146162610768	-1.1405420677912	-1.15963159768094	-1.17463527936679	-0.800635754408696	-1.17856746008646	-2.84441828148513	-1.12341242116792	-1.03860369520187	-2.54872420700546	-1.420758221219	0.696054761904762	-1.40031638714304	-1.40031638714304	-1.40059323671422	-0.500021884770367	303.009379044957	-1.24839205458269	-0.927850541346179	0.60452619047619	-0.526257546156327	-0.514577370619712	-0.516754323527683	-0.518145799906913	-0.521459029309017	-0.523025753012701
GSM1205416	-0.0630365236001335	0.0492424127682127	0.117484623662286	0.153539372519675	0.142082907192917	0.118145943697931	0.271558101013256	0.169667550760476	0.195506160111064	0.263315169363699	-2.59228643600009	0.212402685276125	-0.0188621904874041	0.0838415207497215	2.31985714285714	0.340042902513573	0.340042902513573	0.347990954465706	-0.154387027899822	148.520989452227	-0.158391133142307	-0.0884412914267396	-0.0539548014566525	-0.0314791508124177	-0.0600559291517519	-0.0364600394652933	-0.0167960607933204	-0.398765077786709	-0.00593640669829687	-2.75371342041251	-0.0606679523066028	-0.226315869288977	-2.46368684350497	-0.036839342396135	2.60139325396825	0.340042902513573	0.340042902513573	0.258134242306169	-0.128167166887294	136.907400201923	-0.115245251735667	-0.188537496575705	1.92557738095238	-0.351458657008593	-0.376762043733915	-0.376169117551389	-0.382677844977061	-0.370594038875645	-0.364315941766352
GSM1205417	0.734784348650343	1.02750664717246	1.10587637784232	1.14628551277288	1.12859302603107	1.09533536932316	1.28625891172183	1.15438007189089	1.18555063569454	1.2727527270855	-1.39270675580006	1.20511630153283	1.13900511281036	1.07321992413018	14.0439841269841	1.32208236530203	1.32208236530203	1.37197423301424	0.43905322216494	-246.641875664246	0.770470036799151	0.885518463476872	0.923713349523911	0.943677114047775	0.88936004339544	0.916845096938642	0.939165146138692	0.508137429156843	0.94071266255356	-1.71976900607382	0.838156621627856	0.728616790754006	-1.32168558141687	1.20737560372077	13.8616563492063	1.32208236530203	1.32208236530203	1.35014617508887	0.363351072877385	-219.087039933793	1.22917659396394	0.707207833412728	14.1618345238095	0.0193398315439475	0.0169349852028285	0.0249909912114513	0.0468894526448069	0.0295765400046605	0.0225998715088668
GSM1205418	-1.19726481328284	-1.44019872427187	-1.62962933107817	-1.72743069397511	-1.70928938996269	-1.66271532728909	-2.00825804675755	-1.79049038308277	-1.85090895671324	-1.99716721393926	-2.64988301083673	-1.89401368557164	-1.52851045996741	-1.50749806456515	1.84085436507937	-2.31174245878913	-2.31174245878913	-2.16526358108623	-0.27289609645224	71.1574594607605	-0.998161156171014	-1.23861191296411	-1.34763603720208	-1.4075864898102	-1.3218625653878	-1.38959336742214	-1.44371427446284	-0.629933384746585	-1.46849659514329	-2.78296907258063	-1.3028071391267	-1.02933559631416	-2.46332676921135	-1.68727853333765	2.05431349206349	-2.31174245878913	-2.31174245878913	-2.15845749930761	-0.184903803009516	105.129109196926	-1.58314743906512	-0.848040828133619	2.07851507936508	-0.144763466616824	-0.128171228849123	-0.131819910446208	-0.136222541585533	-0.137696160200672	-0.138979952051281
GSM1205419	-0.0560377532262831	-0.147631177820647	-0.0910454268790602	-0.0598210663370423	-0.0517553732875415	-0.048069535039054	0.00301028680316079	-0.0142755538541237	-0.00199574038536882	0.0119667639245093	-1.73283666452117	0.0114362019849659	-0.32298670135843	-0.151917333561936	12.7637849206349	0.246298140644812	0.246298140644812	0.0192588292565905	-0.179345478511912	90.7518700328528	-0.234468644175391	-0.221146788175823	-0.192834846949782	-0.158783261109926	-0.138464006176503	-0.111328197028274	-0.0889876550048867	-0.118025548671838	-0.0513859132716627	-1.92637741257669	-0.0253527638211716	-0.122420920303515	-1.70951773917787	-0.199465493843796	12.7736876984127	0.246298140644812	0.246298140644812	-0.109280262816373	-0.248706864481119	140.448379318923	0.0780166983524451	-0.232066251140021	13.457830952381	-0.356556038843327	-0.328054027415816	-0.331592493526962	-0.332371584500544	-0.340524928113817	-0.344590657867911
GSM1205420	-0.421287783473382	-0.303495015135691	-0.27955492046545	-0.265515486611702	-0.274444323616712	-0.289863724891719	-0.206772379502106	-0.265837432649848	-0.252539711338499	-0.213651789728868	-2.54290768068438	-0.244363838360504	-0.819667159909573	-0.281969748069416	5.26134444444444	-0.202917631963286	-0.202917631963286	-0.168751893248328	-0.356996780932216	199.799245909191	-0.3317756565342	-0.33703182561889	-0.33345238800696	-0.330948266680181	-0.360201048975918	-0.352418994150622	-0.345413027027586	-0.353656457304599	-0.349631138367142	-2.63069061262754	-0.399860211142541	-0.479145699664533	-2.38233894525325	-0.941075516847505	5.46582619047619	-0.202917631963286	-0.202917631963286	-0.123551822009332	-0.196749014450126	203.744100913154	-0.794316147856882	-0.291917586456663	4.77489047619048	-0.296488406387984	-0.283195582419105	-0.286755783478983	-0.291425455097795	-0.292200268752107	-0.293035405419994
GSM1205421	-1.80558964732741	-2.3549127602813	-2.59811368947601	-2.72085616325742	-2.68896829202981	-2.61789770336899	-3.08569359994069	-2.78385992040771	-2.86357908610069	-3.06414390676694	-2.70154590470193	-2.91668186351433	-2.77253907567419	-2.4577343136786	1.14960476190476	-3.29269441637355	-3.29269441637355	-3.30075966281815	-0.81019397499264	398.37664726942	-1.67574385572001	-2.0155060499856	-2.16580331853001	-2.24330904092069	-2.11361387802598	-2.2047453780794	-2.27806136918925	-1.19885276346168	-2.30528848803224	-2.82497894644456	-2.05656395001203	-1.64964144728621	-2.54854115162935	-2.65418556989658	1.07519126984127	-3.29269441637355	-3.29269441637355	-3.30096011864964	-0.732971511372776	406.700985145646	-2.31942860221461	-1.48707179343489	1.60723134920635	-1.26191976793623	-1.2704120967359	-1.24329018624154	-1.17081972093359	-1.22692797642017	-1.24936196341866
GSM1205422	-0.732601883836538	-0.975685118333752	-1.03534570991602	-1.06476778881704	-1.05060096706389	-1.0247230350724	-1.16561392645504	-1.06884099119838	-1.09147209970427	-1.15474092092489	-2.6672445881762	-1.10448673313074	-0.90833621720889	-1.01383350224972	0.821115079365079	-1.3072949351944	-1.3072949351944	-1.23312427705225	-0.616653108750674	312.11863377506	-0.787923596889094	-0.85627289844869	-0.882180800697219	-0.89657166437959	-0.858986988323545	-0.87793624223046	-0.89300529175807	-0.582438694801482	-0.893726646997762	-2.81203229619654	-0.825424770568429	-0.717918978828248	-2.50230502673092	-0.867745099186324	0.780796825396826	-1.3072949351944	-1.3072949351944	-1.15428927883888	-0.610145662634516	362.629712113998	-0.833287759956116	-0.746767827400066	0.839697619047619	-0.616808276861412	-0.627201542180027	-0.619071691469367	-0.600071676087395	-0.612518217864103	-0.616962698703588
GSM1205423	-0.461011004999068	-0.681666373385046	-0.73454041012811	-0.762059078573541	-0.748364188744221	-0.723375582436764	-0.859958372647477	-0.764848529246604	-0.786850921771256	-0.849281666617356	-2.27127551571156	-0.799832489059058	-0.882958396683078	-0.715988901773902	3.35098888888889	-0.845525059374295	-0.845525059374295	-0.924407648122341	-0.506868970971182	253.079378862448	-0.587365161186958	-0.639262214756722	-0.660181330326737	-0.66749649610136	-0.611849311011645	-0.628294272725767	-0.641785845013848	-0.427333609912333	-0.631739921599096	-2.53656950728294	-0.531336628398148	-0.462949969027317	-2.22400618026241	-0.674037530279956	2.26915396825397	-0.845525059374295	-0.845525059374295	-1.02280985590732	-0.54859845411398	278.694616302515	-0.741675806321869	-0.596103355800266	1.81389761904762	-0.477794397830082	-0.465156009438533	-0.460642306201133	-0.444452823859768	-0.46089382841341	-0.468036931539495
GSM1205424	0.377176430612396	0.573746124414727	0.548602485297314	0.534196759533216	0.524728283428034	0.514594258492694	0.516680936086845	0.503904781252955	0.501764326895608	0.508046290989622	-1.44975344513406	0.496282818146089	0.643285706452385	0.588952795425171	13.5850369047619	0.397367725959714	0.397367725959714	0.519472798390978	0.734874672066071	-469.164576178114	0.55966526752997	0.542688762988826	0.532876537129913	0.519267148753136	0.497178513003682	0.489430016945653	0.483228384736775	0.52027259208637	0.466019441925488	-1.76369175771078	0.431894235681771	0.478201960623308	-1.41480634906737	0.647590346195796	15.9561111111111	0.397367725959714	0.397367725959714	0.56198130223299	0.766794099055324	-456.361601392465	0.545054765733134	0.59578661304179	14.9491535714286	0.484242678322137	0.500041661814965	0.490072419170389	0.467789676714223	0.4806738777226	0.485417226760144
GSM1205425	0.793555319792846	0.632557825062091	0.623842023772727	0.624582162393484	0.641356715122745	0.664636169446742	0.602579572542763	0.656341899880798	0.649536177327477	0.61782298756581	-0.154840501740658	0.651197875261547	0.891262101774451	0.595450025809351	40.2497218253968	0.848978449024348	0.848978449024348	0.572140044517548	0.598511891254198	-377.467507898388	0.693451914173252	0.685543422570268	0.68333454772412	0.688112820915622	0.738788677124677	0.737217199494966	0.737068576143061	1.06113872475171	0.761076862496559	-0.308641786715397	0.846800149537768	0.914997041022283	-0.152888258099617	0.635685588370353	38.6039142857143	0.848978449024348	0.848978449024348	0.519312186338397	0.470132593669172	-393.62313838357	0.486592327064525	0.668662864551324	36.173151984127	1.59877380307993	1.56602558920081	1.55657938479551	1.51852534497689	1.56028363696989	1.5782003881302
GSM1205426	1.10091337597036	1.04789223327436	1.03242505044125	1.02439408649169	1.03005673616997	1.0401572768924	0.992548063593345	1.02582001618096	1.01823246243193	0.996811507107022	-0.906033894504442	1.01445263743478	1.16007776277042	1.0328422632131	21.5648908730159	1.01183837277025	1.01183837277025	0.969195069530702	1.25173988605021	-762.847124322832	1.03496977727549	1.0329737195719	1.02888662743267	1.03169181094716	1.06183217875281	1.06046167067815	1.05946554984726	1.2296629331434	1.07257244991616	-1.16410155222681	1.12677178208871	1.20791767091446	-0.97356947180662	1.15007710718128	18.1396115079365	1.01183837277025	1.01183837277025	0.901569731593772	1.11423980428566	-767.071236622075	1.21926523916336	1.01197691395321	21.3869547619048	1.352950281909	1.37475041406752	1.36012492065329	1.32778188275289	1.34719605196044	1.35375588460405
GSM1205427	1.24535903572053	1.37837239438738	1.52357542623367	1.59501076732788	1.58253892055365	1.54991862447586	1.78993223953849	1.63867449340861	1.68013918071783	1.7812232668362	-0.616460976445688	1.7092044297408	1.6705700802668	1.42352210893851	30.7084805555555	1.77104053157816	1.77104053157816	1.89556985886549	0.0181641173709789	-21.1032275465475	1.01882668918581	1.20962635616266	1.29260168358122	1.34140975927535	1.28790893905554	1.3393625594107	1.37994853911502	0.663937769709533	1.40255734869307	-0.572291829896251	1.29601303272864	1.06757859725887	-0.432192179229799	1.88532279310471	33.2609246031746	1.77104053157816	1.77104053157816	1.84264205306285	0.0410976764980224	-28.5376338514294	1.9760476968965	0.876777497445247	29.4426896825396	0.623924534887087	0.65026108077291	0.630064341432313	0.581403652624211	0.614715360956346	0.626852045193107
GSM1205428	-0.464937602120926	-0.68345299654928	-0.735663713519299	-0.761864991771639	-0.750253583875661	-0.728429044468581	-0.850014706791845	-0.766821221797222	-0.786556811141696	-0.841198546553136	-2.23741988872066	-0.797969237150321	-1.27606448479103	-0.713966117555684	4.56584920634921	-0.810866213681133	-0.810866213681133	-0.912230328254547	-0.712944780409937	357.486782657331	-0.592540784798863	-0.635824138367579	-0.659416771057628	-0.67005088458619	-0.620454765986835	-0.638887319939888	-0.653598483134138	-0.305442201672224	-0.647381560996726	-2.35947770662016	-0.558598171324326	-0.465760101737622	-2.16845051019189	-1.12706689371208	5.18352063492064	-0.810866213681133	-0.810866213681133	-0.997278292917602	-0.660309940434431	369.66731962344	-1.19003281570765	-0.598770367107635	5.96124484126984	-0.665972827778278	-0.634261884734751	-0.623087040433771	-0.582334616036138	-0.623484923855705	-0.641804916837846
GSM1205429	-0.243191467793177	-0.388158559983987	-0.387540043901336	-0.382372573365608	-0.373087878384313	-0.361824358902665	-0.378469533499448	-0.358571353626759	-0.35871233216023	-0.369492614100326	-1.82402638514261	-0.354522405161292	-0.750498771093641	-0.405050419567815	10.749344047619	-0.270346877965231	-0.270346877965231	-0.388368550507882	0.000716220720316955	-20.2520365620464	-0.302703151823023	-0.331787092893358	-0.344492979938788	-0.338169223017641	-0.320041607577263	-0.316989605975785	-0.313176241657493	-0.117583082068362	-0.298960818783028	-1.81414211658106	-0.270875791577085	-0.284110832325705	-1.78493887889196	-0.797126554205979	11.7145226190476	-0.270346877965231	-0.270346877965231	-0.354675708012997	0.0331873055716808	-10.7579066484929	-0.493784391319667	-0.265834669790239	12.1458452380952	-0.107904456857734	-0.131650866637286	-0.122993114085445	-0.106897592855747	-0.113135712579208	-0.114554243754259
GSM1205430	-0.895533853756598	-1.00045016311827	-1.01117171779494	-1.01738221170396	-1.01260671376144	-1.00481980455817	-1.04500901322017	-1.01655832858617	-1.02297189651406	-1.04164309460844	-2.47381526427494	-1.02639250439945	-0.928381716446903	-1.01341375074913	1.57569007936508	-1.13431028529667	-1.13431028529667	-1.06938032146781	-1.17284907631296	653.814936585748	-0.973704529199263	-0.957219055066438	-0.959193542420565	-0.961342174938215	-0.951881435852014	-0.956927338250041	-0.961564397682989	-0.917929228941748	-0.964167553867647	-2.56029407065685	-0.952053335374702	-0.932659058424767	-2.36355792031146	-0.721447505313223	1.97788174603175	-1.13431028529667	-1.13431028529667	-1.03530403851997	-1.14681189310828	702.041622285108	-0.914868388188819	-0.995108396609211	1.73071904761905	-1.23574893463277	-1.2124457924988	-1.20553797227854	-1.17884464854521	-1.20734032489262	-1.219659760252
GSM1205431	0.168175759664265	0.237047066958837	0.266295065764211	0.282063950535565	0.279522937991548	0.272472830666639	0.326998021829901	0.293574172139012	0.303426370182416	0.326053037166975	-1.81872910739273	0.311033855072216	0.305618970151825	0.247366989132056	32.7955281746031	0.243604338979358	0.243604338979358	0.346970021452543	-0.0888185487477916	34.3612834719686	0.134936468129829	0.176695365287025	0.191414338139218	0.202904955841493	0.196022820221106	0.208731240054784	0.219175448802297	0.146975839313764	0.229245823759602	-2.0877819181818	0.213192009502393	0.146925502406727	-1.85082618847953	0.144769378178402	36.2580734126984	0.243604338979358	0.243604338979358	0.29495189463406	-0.064931985888969	63.1509365568086	-0.0403278423288159	0.12156215408253	35.3241531746031	-0.167966457910821	-0.166590864821585	-0.154641964130148	-0.120806624277655	-0.148470945303538	-0.159981496691442
GSM1205432	2.14188151084913	2.76023560031053	3.10509031844347	3.27982412621747	3.24613855276235	3.16054322930904	3.77058872583908	3.38802726332678	3.49455504134544	3.7502070700992	0.79656481451777	3.56889026659465	3.36312940355823	2.88202361166193	77.9656087301587	4.04423213463061	4.04423213463061	4.04194898930084	0.894821947469418	-450.791878213095	1.94037968229548	2.33238741940335	2.53932200868532	2.65429901763647	2.4982172882424	2.6260661404158	2.72819829054586	1.39532435868385	2.77554403266376	0.684856355465355	2.46163090014871	1.91757535247287	0.497907387422028	3.31421866902932	76.7756710317461	4.04423213463061	4.04423213463061	4.02100754239124	0.857424632193369	-526.18161423346	3.08748277427531	1.70103948296349	81.6992218253969	1.27571983052804	1.2513055552916	1.23373589568828	1.1760512549472	1.23077196833139	1.25388205315108
GSM1205433	1.14320936601845	1.13776471471572	1.15427676602641	1.16157046480059	1.163195112514	1.16410880363809	1.1747914265135	1.17109918621089	1.17345623454397	1.17648200908008	-0.650310515732628	1.17566146638661	1.46463245656937	1.13735113523506	19.9237333333333	1.19009367909357	1.19009367909357	1.18303480902634	0.974293012915806	-570.62663344193	1.06742299788186	1.08384851419472	1.08765445042042	1.10040923551166	1.11554378156691	1.1238112315504	1.13033351039362	1.02248835473353	1.14489360217255	-1.03071111159006	1.16765542016876	1.17357868896821	-0.889715930132217	1.4890330356868	15.2545579365079	1.19009367909357	1.19009367909357	1.07636303820689	0.857336034924826	-598.51201484464	1.38453561329648	1.04354257390088	16.8269738095238	1.05143380259613	1.04701506971663	1.03935941949643	1.01713836392873	1.03639010893866	1.04408337506192
GSM1205434	1.2183625349397	1.45524942949149	1.54430090161777	1.59068238260419	1.57635667258611	1.54656834051296	1.74098789137411	1.61241561814059	1.64506463989709	1.73066914382433	0.896644225164155	1.66626495027526	2.00795786066227	1.49814302853561	82.1912511904762	1.82067050516394	1.82067050516394	1.84043028388612	1.1610943298198	-618.604760178618	1.28437287841846	1.39135092827747	1.42956251300947	1.44793636953185	1.38626041858344	1.41310319027852	1.43460195053983	1.00068566156147	1.43195980077555	0.558562560951541	1.32560794513015	1.21194513023031	0.650968085916166	1.75447674274709	82.8385535714285	1.82067050516394	1.82067050516394	1.9066918646631	1.30580510518952	-715.32752797461	1.25946958807424	1.22714250158782	88.5995658730158	0.97000265628139	0.972044292659457	0.956423093471533	0.916439280616282	0.946063803060513	0.957890054999161
GSM1205435	0.214103012130111	0.592285888254252	0.621873094153166	0.633002580647831	0.616818281651824	0.592009523988847	0.684926254600179	0.614910331826686	0.628100760232416	0.672216580752856	-0.654619880511342	0.632051657141439	1.24850064298586	0.628586546982614	47.8841857142857	0.710182356566865	0.710182356566865	0.728631368464189	0.163045691210844	-43.7791145832023	0.488593892422775	0.557473481777935	0.577127979614309	0.575807894311494	0.508122702715418	0.517873556911241	0.524716552946089	0.0496188501090002	0.499140493710752	-0.963561937079883	0.374634413021235	0.277016768732481	-0.755564648683265	1.33581563928002	44.2573242063492	0.710182356566865	0.710182356566865	0.86997558031272	0.00135836099931486	-34.5583848894694	1.25075990163686	0.454794317940041	45.484051984127	0.27251121317145	0.271420646873395	0.268279042582315	0.2588728977065	0.267124844501044	0.270477662003372
GSM1205436	-1.14519709672192	-1.30558415139698	-1.38580193244368	-1.42796893351708	-1.42347139355577	-1.40776162015923	-1.54238473302215	-1.4618873243568	-1.486445159498	-1.54132829584935	-2.76359728519944	-1.50507418301407	-1.56773983521975	-1.32789446417994	0.371045238095238	-1.80374120706154	-1.80374120706154	-1.60018592305431	-1.11784862949244	653.432898508576	-1.05020357336392	-1.15942100524496	-1.21167910972251	-1.24513001951384	-1.22667220373964	-1.26036119090397	-1.28822940020546	-1.02478320294457	-1.31359321665221	-2.89928289556291	-1.26728603232815	-1.13542459103803	-2.5969660835008	-1.46147730648229	0.487440079365079	-1.80374120706154	-1.80374120706154	-1.50517655344946	-0.992419357858259	677.025807945944	-1.48687893936065	-0.972898763173751	0.503570238095238	-1.05070103187539	-1.04731873731454	-1.04557148942198	-1.03986522725505	-1.04586766942582	-1.04797352595871
GSM1205437	0.082008755518283	0.115697612953102	0.153698292094675	0.17210939492407	0.171076751017647	0.164891320872644	0.214652198370943	0.187908704548796	0.197310484928848	0.214968051447864	-2.08870628499351	0.203695018130016	0.653405583347819	0.125618243246398	7.76481031746032	0.0942247107476144	0.0942247107476144	0.239606472211115	0.187416355705109	-119.15341522898	0.02420539526286	0.077382867563431	0.103521600208074	0.118409514079164	0.101618136387153	0.116659044342094	0.128604976769596	-0.0395031608583618	0.134597644956201	-2.27069113565503	0.100594071094349	-0.00192001622378899	-1.97438622742687	0.521055444028715	7.94735793650794	0.0942247107476144	0.0942247107476144	0.262944888685509	0.332899111163109	-162.919405368527	0.165755211206689	0.0048481740867108	5.28276865079365	0.3463883971664	0.334363975147667	0.318780791981004	0.271281026156498	0.313095902919566	0.330851750601896
GSM1205438	-0.101104711614639	0.156455061326279	0.157559038255173	0.157742136015651	0.140970400223846	0.117909485065849	0.196254573805628	0.129817806994851	0.139833730378601	0.181863536842951	-2.44922896073649	0.141802024454704	0.245257891683728	0.188867610775013	3.78414404761905	0.167390085512495	0.167390085512495	0.236798882514971	0.187482004672647	-52.7942787559212	0.0462037342585923	0.0307474995959655	0.0235288356394614	0.0193696670778538	-0.00371957074789731	-0.0044168716098321	-0.00397753526067693	-0.253712375558396	-0.0140974276060298	-2.6631273718951	-0.0557399304159782	-0.150758038248777	-2.36545463254832	0.171492315950121	3.48793690476191	0.167390085512495	0.167390085512495	0.140248066015909	0.0640198864686911	-28.4312708374842	0.174459608577513	0.0786346969494127	2.89079325396825	0.116172009789101	0.122717249625333	0.116554244047461	0.102084941201986	0.111523540916839	0.115073485647211
GSM1205439	-0.333302189417612	-0.430744411998744	-0.509609890414132	-0.551594142820977	-0.544796035317452	-0.52607917205311	-0.672264479796286	-0.581040401236372	-0.606934684217204	-0.668724082047532	-2.02115978808043	-0.626198855315622	-0.576423344350636	-0.456270271446359	9.3994623015873	-0.669087019314101	-0.669087019314101	-0.731976232376108	0.450542608357287	-265.139179560791	-0.187393108683912	-0.305487056669463	-0.362553568322481	-0.390938307113293	-0.363088656325466	-0.393246179256055	-0.418345005388069	-0.114979772579371	-0.435454228711109	-2.05313739264889	-0.371738770240228	-0.19011684410261	-1.91180636029076	-0.47451334349679	10.424521031746	-0.669087019314101	-0.669087019314101	-0.684464257209565	0.501570579490601	-310.244731411573	-0.35357531271116	-0.101450858883861	10.8956226190476	-0.0805196747160277	-0.0879883920081866	-0.0903408577235255	-0.0982700917120873	-0.0911775064156319	-0.0876184035537887
GSM1205440	-1.06107430378389	-1.22905429700237	-1.34221332681031	-1.40321446055556	-1.39541616994606	-1.37127208447536	-1.57680514342841	-1.45103253366179	-1.48812381021428	-1.57387035805965	-2.45203364302804	-1.51649001600819	-1.66742153935647	-1.2639807455953	1.97258373015873	-1.72751153098367	-1.72751153098367	-1.66800202583089	-0.550902991204515	267.226509200808	-0.988446395617296	-1.10315961304494	-1.17199743025628	-1.21044448748026	-1.16729114536841	-1.21074192095861	-1.24616816774502	-0.829946020762322	-1.26933553343206	-2.63673066940377	-1.18222811575608	-1.00317954499286	-2.32646925509162	-1.4302123852458	2.32592658730159	-1.72751153098367	-1.72751153098367	-1.65034298801333	-0.436997280553087	257.43987221833	-1.1706069400515	-0.934862835925599	2.32020555555556	-0.374138492031033	-0.355890909950761	-0.370480238314048	-0.406065264945322	-0.382042022782532	-0.372719901747132
GSM1205441	-0.382661582223055	-0.0973431558838323	-0.0402229928026586	-0.011437951883441	-0.0277284151482808	-0.0571742884305235	0.093012034136298	-0.0100833297494984	0.0141270240246535	0.0811447791614724	-2.46716838593624	0.0272352853290545	0.226193273560655	-0.0531808747036924	3.52910912698413	0.0302879142690882	0.0302879142690882	0.168437559868449	-0.0784071799454168	96.2745679065785	-0.166840110263053	-0.133568492071556	-0.113566073898681	-0.103267191551771	-0.182156744165762	-0.159558995232557	-0.140950259380868	-0.60856516418484	-0.155079500672239	-2.538842055877	-0.294313076682432	-0.46860478166038	-2.34260519225617	0.146193899146043	4.31699960317461	0.0302879142690882	0.0302879142690882	0.360248603735058	-0.0249644449251111	117.576431069145	0.589169658259523	-0.116009106219178	7.43492936507937	-0.194565650712715	-0.2108304399538	-0.222666254169366	-0.260422081251457	-0.226491021653264	-0.211367347003897
GSM1205442	-0.340705631410324	-0.306878711003065	-0.362719907485969	-0.390281160759192	-0.39202592166348	-0.388305529241731	-0.448675098802825	-0.41865002339181	-0.430685515565964	-0.451489012616874	-2.18715437170702	-0.441044937224753	-0.197716732724396	-0.312818154589397	10.5908817460317	-0.441183112665726	-0.441183112665726	-0.471489167244505	0.300958680663324	-146.704202415688	-0.208447595013222	-0.287818359097235	-0.312152898901787	-0.335125544824732	-0.325744789006021	-0.346674358144239	-0.363043364790767	-0.243497664329083	-0.377374985756507	-2.29418876876028	-0.350995741687159	-0.224188343314126	-2.2172911597307	-0.142859137463316	10.5148658730159	-0.441183112665726	-0.441183112665726	-0.470386968227661	0.184097426088738	-121.99955145638	-0.171117511998283	-0.150885952283514	10.4283904761905	-0.269132884085147	-0.263402640716716	-0.261895718564246	-0.254301055714747	-0.2639411664424	-0.267786001136493
GSM1205443	-0.242369731058091	-0.175884111632233	-0.173126696977972	-0.172348622974229	-0.177366213010836	-0.184309148050045	-0.162666245573888	-0.181456658635135	-0.178830244066251	-0.167148845267317	-2.51302034609725	-0.178330230699775	-0.224136166277581	-0.166545362419353	1.82511031746032	-0.412637727087787	-0.412637727087787	-0.154851295809928	-0.273139903270598	150.448377288155	-0.137359389681553	-0.154848437617297	-0.162297042606691	-0.167591530254886	-0.190978092440714	-0.189229738514625	-0.188425535546449	-0.211451496089475	-0.198468982766721	-2.68509685740857	-0.234626200033969	-0.198799223485606	-2.40078010482692	-0.160524508378559	2.321575	-0.412637727087787	-0.412637727087787	-0.0671451603796944	-0.267929369877889	185.900427049327	0.042166373351494	-0.0940278243620623	1.79697023809524	-0.238790679460004	-0.249062326712358	-0.247274977230754	-0.245506871834759	-0.244405016596889	-0.243324504239919
GSM1205444	-0.996307583629244	-1.19778671949833	-1.34741053545383	-1.42371563185498	-1.40864049854613	-1.37100874566563	-1.64385832804878	-1.47072597456222	-1.51805562304802	-1.63402319223795	-2.15839864158022	-1.55105296494737	-1.85833436753179	-1.25093232263712	2.39361944444444	-1.79390922678531	-1.79390922678531	-1.77111812893735	-0.189514752260016	44.5886509400083	-0.78579304058999	-0.994902717666239	-1.10022748119904	-1.14972258731356	-1.08572656910212	-1.13918455465916	-1.18233636245978	-0.484737593758298	-1.20380881341085	-2.32202745546338	-1.07771234328907	-0.850004271303937	-2.08623911835875	-1.72804899886059	2.09920436507937	-1.79390922678531	-1.79390922678531	-1.74775559333099	-0.140092609397864	53.6272840123691	-1.24611845975596	-0.637233274070766	2.22736547619048	-0.221582836360941	-0.216982831907275	-0.209908439334694	-0.189147390698194	-0.206996458774559	-0.214441092242553
GSM1205445	-1.15268132182024	-1.02282002723805	-1.03162997550425	-1.03487351406706	-1.04204943526616	-1.05162990193001	-1.02308496248181	-1.04870048852762	-1.04522703236906	-1.02916779313625	-2.71134779264708	-1.0451363314766	-1.01891584430117	-1.01015223740119	0.459142857142857	-0.840697084698908	-0.840697084698908	-1.00548272010197	-0.361592417603274	280.643721893734	-0.917400715747048	-0.968391222324358	-0.983733627841421	-0.995583755079675	-1.03150153031083	-1.03730883338108	-1.04138613309787	-1.13016780975691	-1.06335052421063	-2.82174940956256	-1.12500642410881	-1.18417550239113	-2.52595056384457	-1.02731435518591	0.734782142857143	-0.840697084698908	-0.840697084698908	-0.843401051874602	-0.337442723541626	291.348305030574	-0.810431353916923	-0.826660466043741	1.04779126984127	-0.874409579202545	-0.871023982273062	-0.872240792068671	-0.873224758566527	-0.87525281976012	-0.875673497366966
GSM1205446	-0.641334654739404	-0.868810666437126	-0.992857130982541	-1.05630854046731	-1.04096752544639	-1.00582500905485	-1.24383557317672	-1.09038766762969	-1.13111699503743	-1.23349252802652	-2.04061667628067	-1.15896487100791	-1.38032849905178	-0.918249462797846	4.10325555555555	-1.25382812094443	-1.25382812094443	-1.34992467527211	-0.0876493898685021	-11.8974001189284	-0.530015912947374	-0.712670113331876	-0.781888842903713	-0.819651935839314	-0.756664968994166	-0.801760627773324	-0.837623613620876	-0.274843387045055	-0.85046556660891	-2.26959481146789	-0.727898029897646	-0.529271486040517	-1.94171934540052	-1.37489881358718	3.59007341269841	-1.25382812094443	-1.25382812094443	-1.33639670497111	0.00629995163307736	-21.9031774955251	-1.25599001432966	-0.418147537501362	3.52360119047619	-0.116289724897508	-0.112309449301676	-0.110440480710192	-0.104350837505763	-0.110095035641691	-0.112596155765048
GSM1205447	-0.104229781310103	0.188265873381429	0.303414790516077	0.361910060397014	0.338856925580991	0.293926659228835	0.555661644682903	0.378110456092115	0.421020134228358	0.537898129370014	-2.21632363375102	0.447396075097058	0.0222519586957106	0.25140279255504	1.79416666666667	0.70305867206389	0.70305867206389	0.678692456234955	-0.503520867801926	361.361774795904	-0.173545977241262	-0.0344304462322223	0.0295651046568059	0.0632828959676076	-0.00364520288939976	0.0357261236101528	0.0682210787696345	-0.482545962787246	0.0762276002017227	-2.51536228709714	-0.0507889309851823	-0.273969748428129	-2.2047604670239	0.00311436663304365	1.93507301587302	0.70305867206389	0.70305867206389	0.608536542700967	-0.471343797263998	370.499092357288	-0.176055184300284	-0.235350944478124	1.29209484126984	-0.393879319740413	-0.380634198663136	-0.396555688006282	-0.43684015187495	-0.408194469871739	-0.396713913580167
GSM1205448	-0.749687744011339	-0.8162028889501	-0.938304120885884	-1.00304640718423	-1.00032878702728	-0.981956981996674	-1.1714794188297	-1.06210836432456	-1.09749910085752	-1.17253422838342	-2.35129924395958	-1.1255096193146	-1.18858434482509	-0.842865353369187	2.98989087301587	-1.29534025117015	-1.29534025117015	-1.25793516836007	-0.365097639501406	175.700920844187	-0.590212803665608	-0.733299173334518	-0.80725325458485	-0.849950064643704	-0.809317865441344	-0.854797987469539	-0.891549949308049	-0.524094813669424	-0.917026312391158	-2.55671814667608	-0.835849091612555	-0.686600969558054	-2.25244899323807	-1.03578682057682	3.03118611111111	-1.29534025117015	-1.29534025117015	-1.29296781839185	-0.386689706563135	205.335925247252	-0.784130685348856	-0.519982701467727	2.28838650793651	-0.357710960727995	-0.342750629294545	-0.33826337414547	-0.321426782954287	-0.33859898450254	-0.346388751993352
GSM1205449	-1.36423652453969	-1.89918728183865	-2.1277987905508	-2.24401731784923	-2.2096741919241	-2.13679707722822	-2.60122230070467	-2.29566385184848	-2.37394877909415	-2.57693128854472	-2.27087460808789	-2.42562896760087	-2.50914401996035	-2.00161839088702	2.56146388888889	-2.74170699778629	-2.74170699778629	-2.81171498285011	-0.320185530128275	76.352366035651	-1.35097841567093	-1.66774444823582	-1.79845873111268	-1.86174163035978	-1.70778534404497	-1.78913260825111	-1.85425805417128	-0.712859595092445	-1.85816962961305	-2.48838666113944	-1.5628959870691	-1.1920700928586	-2.17363169112325	-2.55179307435436	2.59153611111111	-2.74170699778629	-2.74170699778629	-2.99628256106408	-0.161522869867612	64.7488745077093	-2.47113148401245	-1.18474190959493	2.39466547619048	-0.311654669102771	-0.294203162957512	-0.295033638845766	-0.292027179059007	-0.299428245407587	-0.303008164483603
GSM1205450	-0.461401102782883	-0.870664036537688	-0.932403669522309	-0.96425626332358	-0.94543504288308	-0.912332886904927	-1.08207527428399	-0.963754813697249	-0.99097489430212	-1.06846836091188	-2.75485907620029	-1.00674835619812	-0.926194311115086	-0.917347310060716	0.847705952380952	-1.16640354558234	-1.16640354558234	-1.1532696547135	-0.485392282653112	277.819458869345	-0.677572379139931	-0.726699918471462	-0.753701209028489	-0.768954245376144	-0.709999570621048	-0.734985488575262	-0.755803499950231	-0.45448148598614	-0.753181644719694	-2.83172041723905	-0.638002948786262	-0.483656675156162	-2.51784849818881	-0.83505977082692	2.49944801587302	-1.16640354558234	-1.16640354558234	-1.15314146486403	-0.346444754374104	254.053463397291	-1.13746841935063	-0.683842844533685	2.30066150793651	-0.618684717887039	-0.638930102587454	-0.635706979593341	-0.633691171168956	-0.629743997255523	-0.626895146265994
GSM1205451	1.38625380963249	1.15434929828381	1.16256671006517	1.17004755948797	1.18201837701208	1.19741470353983	1.17365493971416	1.19890384189249	1.19751675404547	1.18379313432825	-0.0945836920708341	1.20139605810878	1.38710527981081	1.13134716709779	31.3660682539682	1.04181898690063	1.04181898690063	1.168361143206	1.21294638617875	-738.818306306993	1.1028994284212	1.1067031137803	1.11998573113072	1.13516115177256	1.18977693380176	1.19618806087374	1.20256251289239	1.32025453915254	1.23804584901947	-0.413842653703728	1.33771010124298	1.42309432531061	-0.211725412509173	1.082983030178	24.914378968254	1.04181898690063	1.04181898690063	0.991767636805066	1.18787033585679	-744.222916179861	1.04032629769206	1.0515131516536	27.2081587301587	1.14030641153175	1.10602162277486	1.10818604219153	1.10436766964769	1.11664390180977	1.12270455220249
GSM1205452	-0.626842468282601	-0.748375953293486	-0.802887955335587	-0.829754956290598	-0.824108392147776	-0.810244403022801	-0.904050910485384	-0.845925021965502	-0.86230323820677	-0.900877692020046	-2.67525665181744	-0.873519594851893	-1.01247352428079	-0.769585557912104	0.438325	-0.893250353902232	-0.893250353902232	-0.942710629705772	-0.100004656719062	68.7259042411327	-0.608386310789168	-0.697200380906104	-0.734168957830576	-0.750973323777085	-0.717237712654775	-0.737723506431511	-0.753774559313977	-0.510661790395835	-0.756849001479697	-2.8275263915408	-0.690159724713335	-0.593999769952998	-2.5199112310073	-0.997636478687149	0.534829761904762	-0.893250353902232	-0.893250353902232	-0.979793183211806	-0.112462108532467	73.1424112569555	-0.731496545889778	-0.552072619596931	0.5599	-0.261571796460179	-0.27824662818935	-0.278089715886206	-0.282729026211937	-0.274812603331211	-0.270646189026252
GSM1205453	-0.814407499962366	-0.656273629012628	-0.652221616620428	-0.651584072427712	-0.661448276368102	-0.675515884866073	-0.632497766021564	-0.667552969386232	-0.662052987575565	-0.640651842719722	-2.68431497277584	-0.661607677996228	-0.937813006040137	-0.634914704411477	0.795922222222222	-0.453195367166194	-0.453195367166194	-0.612733044272621	-0.734079986320088	466.952209848736	-0.703444126945704	-0.69002709032381	-0.692571847741077	-0.695961568289015	-0.725464926466961	-0.725203378796829	-0.724840949887675	-0.829285513722186	-0.738305058128227	-2.82542134159362	-0.791235185801292	-0.87108030582934	-2.5102396418613	-0.86323050852434	0.868790476190476	-0.453195367166194	-0.453195367166194	-0.580056045013616	-0.713308443655563	473.538275575505	-1.01232360471813	-0.681726941976917	1.00861111111111	-0.604519749708057	-0.572826764317147	-0.582319612128083	-0.598974437829608	-0.594390763850488	-0.593600702059849
GSM1205454	-1.05249261814553	-1.12055030370443	-1.14562934904327	-1.15646227255525	-1.1502978786891	-1.13947854248564	-1.19205077091565	-1.15627956864739	-1.1646394033135	-1.18748545562044	-2.56610325807673	-1.1688846355378	-1.17956915483356	-1.13958798089218	2.25598928571429	-1.16326218243703	-1.16326218243703	-1.2171059724036	-0.318842397669665	223.091736062069	-0.951216053993281	-1.01878744469987	-1.04102565297313	-1.04941444821691	-1.04282015745558	-1.05137985477612	-1.05804242826296	-0.869931301217998	-1.06442001971194	-2.66692713981696	-1.0564664877649	-0.990700476711944	-2.42019149165992	-1.10044225193098	2.30902182539683	-1.16326218243703	-1.16326218243703	-1.0958745618726	-0.425747754131582	270.586278819098	-0.747271434201796	-0.877474017492863	4.32268174603175	-0.764413619951352	-0.781733150416616	-0.774189681710559	-0.757407750189983	-0.767956265441197	-0.771038046498078
GSM1205455	-0.417467186667735	-0.650806704672925	-0.777556006466993	-0.843127504551277	-0.828590566320891	-0.794103056589684	-1.03825606935738	-0.881824110122358	-0.923982712219268	-1.02895828515447	-1.58751825445438	-0.953314869322524	-1.14577194574227	-0.699003239819833	7.90709365079365	-1.23567137850919	-1.23567137850919	-1.15035601955969	0.353812474110237	-259.245380239255	-0.385412005686003	-0.580443071078168	-0.664741269583174	-0.697816332698427	-0.608373194996781	-0.652900060756131	-0.68868229979231	0.0127822354655912	-0.689129512779398	-1.78410901889281	-0.521680775681247	-0.302074773101746	-1.67623831809876	-1.22446283272079	10.2011543650794	-1.23567137850919	-1.23567137850919	-1.34649658265777	0.415244987100722	-285.525666105122	-1.01780050619226	-0.287304117708271	7.21985674603175	0.0888390684810726	0.0907674669915708	0.0957733300218737	0.110335495665378	0.098055994855346	0.0928864978387242
GSM1205456	-0.513752101770032	-0.362960533796392	-0.392828435909287	-0.407363863499917	-0.41501496652523	-0.422489242751173	-0.423967173649847	-0.433528455287935	-0.435844089712522	-0.430862129016308	-2.42015458662288	-0.44034606444364	-0.296682132229337	-0.353169317086883	3.31701944444444	-0.341517072269756	-0.341517072269756	-0.422391349125768	0.207942744681985	-77.5049346622005	-0.297887117341119	-0.369207951191358	-0.390391836670991	-0.405492474104379	-0.420168883798845	-0.430679819769649	-0.438612852238232	-0.415534964890379	-0.454857253119768	-2.6267538276768	-0.477799995504287	-0.501705976873259	-2.33479975811659	-0.335795020837096	2.64397222222222	-0.341517072269756	-0.341517072269756	-0.385491144609356	0.131016173329953	-52.2011439534499	-0.031623576723484	-0.224307479925848	2.90447777777778	-0.0835006183517182	-0.084755247220199	-0.0876029620931283	-0.095271056314756	-0.0896474584389911	-0.0870626579962929
GSM1205457	-0.923773515987242	-1.16869176349776	-1.2859039794905	-1.34878385562795	-1.33401180464356	-1.29971340981793	-1.54210457838849	-1.38528618908752	-1.4272085733855	-1.53263884595568	-2.5040894395247	-1.456994874106	-1.0691016288022	-1.21548087717829	3.81559404761905	-1.97419173091621	-1.97419173091621	-1.64895982022981	-0.736928746727681	394.143063883016	-0.846446274008641	-0.977379905733698	-1.04376274149983	-1.08499117558385	-1.03316493569613	-1.07870482121234	-1.11701562279828	-0.778961827779193	-1.13966618655094	-2.64477343420956	-1.03217193030212	-0.825691308918607	-2.36705429524661	-0.926670371011102	3.31580476190476	-1.97419173091621	-1.97419173091621	-1.61183268861232	-0.623445465457314	392.519271522571	-0.836017014721336	-0.786709675454776	2.75464365079365	-0.792939126940679	-0.807982801362827	-0.798369176913811	-0.777038027124852	-0.790150229502317	-0.794459007338885
GSM1205458	-0.384762998601807	-0.565327964802571	-0.603670648421463	-0.623035931965265	-0.612841053260149	-0.594486095746413	-0.692304527278035	-0.62414665249064	-0.639776325888789	-0.684554124308586	-2.39916159580575	-0.648675778269761	-0.893008107835245	-0.590913559578417	1.80826904761905	-0.672654602399928	-0.672654602399928	-0.740195560713214	-0.655826856902212	361.472597606653	-0.439796840706605	-0.477780502362091	-0.508718898140835	-0.517398281552738	-0.486602466536828	-0.499931034595962	-0.510148228143365	-0.244274197791717	-0.506837941269126	-2.58108961161912	-0.449345651523466	-0.336725626275862	-2.30697969639182	-1.03142439755542	2.28924166666667	-0.672654602399928	-0.672654602399928	-0.727238923811628	-0.602196677934667	394.062880849359	-0.957643140687964	-0.42563981970796	1.85241984126984	-0.759893526153295	-0.748422192335271	-0.73175707570953	-0.682207955183033	-0.724948139928182	-0.7429577264548
GSM1205459	-0.578454565404078	-0.754232885323709	-0.849352919093565	-0.900069995801355	-0.886057831577997	-0.855463466613786	-1.06160245357982	-0.92572152226301	-0.960731031888247	-1.0516343297028	-2.16186297899673	-0.984315214103442	-1.17525714250207	-0.796214173192017	5.23996388888888	-1.06845365882241	-1.06845365882241	-1.16230684149898	-0.575343539830653	269.806365377637	-0.518283611556406	-0.607744558059063	-0.659615551676872	-0.69012034901192	-0.641435047172929	-0.676520556329586	-0.705941593164844	-0.294026549228045	-0.718702460779817	-2.32108154335666	-0.624687654369049	-0.491688747793088	-2.01243794851726	-0.962540258082834	5.15771706349206	-1.06845365882241	-1.06845365882241	-1.16109657357865	-0.503432218676521	269.606565922665	-0.983507878107871	-0.484476848975018	5.8115246031746	-0.391996258599223	-0.364720029497476	-0.356202562728521	-0.325129961770987	-0.356595834932334	-0.370733726690673
GSM1205460	-2.04909854921666	-2.48979645996143	-2.78786839435048	-2.94216188856917	-2.91603360672125	-2.84588755353192	-3.37927887976403	-3.04690529223947	-3.14091644881384	-3.36465200827472	-2.82872188643274	-3.20865860282144	-2.96130597970218	-2.5907035121485	0.36391746031746	-3.64418583209711	-3.64418583209711	-3.61975689265983	-0.702184796959657	321.932753683906	-1.78331916335999	-2.16201961002122	-2.33508236182399	-2.43380920514797	-2.30170675849198	-2.4130345033097	-2.50294557253974	-1.27954584904867	-2.54934393069017	-2.94154744447416	-2.28897718130506	-1.84358205546397	-2.60318058974981	-2.82996651990386	0.431362698412698	-3.64418583209711	-3.64418583209711	-3.6322484981493	-0.58996557162302	342.464117542277	-2.53956349016963	-1.56855317361185	0.43639246031746	-0.769921334521902	-0.741274596171934	-0.744261718425938	-0.743680947241981	-0.752444342568263	-0.756889333601121
GSM1205461	1.57296202747814	1.87265292703767	1.95646818225813	1.99555046710917	1.97750618970837	1.94428087620114	2.12154826315574	2.002118122855	2.030747571491	2.10846220853366	-1.44991847459149	2.04694940872828	1.90438032867453	1.92632082654066	14.3111559523809	2.08261799489723	2.08261799489723	2.20586810369304	0.714162981736892	-376.001206764087	1.72879209051985	1.86680926785015	1.92688001706548	1.94349798679659	1.83346887307662	1.86782422119309	1.89476653070727	1.14023288265697	1.87627426554382	-1.45609785056752	1.68116306078712	1.44021363343173	-1.26350278855313	2.03199350656226	16.5226805555556	2.08261799489723	2.08261799489723	2.51516934794788	0.717240594392161	-335.367508459862	2.37105506822712	1.67476637079077	15.1226190476191	1.10385035571206	1.09640611797302	1.09390211270687	1.08259171658977	1.09597885975543	1.10134060121384
GSM1205462	0.0136147853711142	0.083941276236348	0.123459803095156	0.146254809921009	0.147803782351021	0.144491652790336	0.203800628334382	0.173356069711744	0.185388503627303	0.207090634052639	-2.06652480721775	0.195853356731552	0.42841773094556	0.0878877051292279	12.4570321428571	0.376101605007598	0.376101605007598	0.231164220661626	0.216913884266943	-102.642059884333	0.0142391195300311	0.0192937404599056	0.0437040806950319	0.0609791152677371	0.0653943083891025	0.0800574957817904	0.0924517062284047	0.115300430151962	0.109425847921877	-2.25931402065344	0.109353839451211	-0.00921528312703571	-1.96951234671765	0.092618485783956	13.4143650793651	0.376101605007598	0.376101605007598	0.147760053394001	0.273176152218471	-137.024521750724	-0.127365410677038	0.012466635292936	9.22038412698413	0.528254093796583	0.528485491655791	0.5152955243228	0.47925569448851	0.507749927290387	0.519420126485779
GSM1205463	-0.178757868995634	-0.177071587833901	-0.162897435918465	-0.153466643708051	-0.155824503484506	-0.160925665181513	-0.119103478997473	-0.148229144493998	-0.141104753162685	-0.121022368567176	-2.39675876415807	-0.135296179731441	-0.462205914568021	-0.172151230893615	4.27762341269841	-0.0570137499393453	-0.0570137499393453	-0.103196475810724	-0.208334677189515	149.281937316099	-0.211541118599258	-0.190143811328345	-0.193881628839127	-0.189789211482532	-0.19514464015111	-0.189942921860752	-0.184806743786102	-0.17751876291187	-0.180487884929416	-2.53786757124757	-0.193059390311033	-0.159718176909247	-2.30071617088034	-0.508658871766334	4.97467976190476	-0.0570137499393453	-0.0570137499393453	-0.101408872537851	-0.301071282967275	192.964639100579	-0.174819974703998	-0.226778348214624	5.15261706349206	-0.650116239576995	-0.654888377714994	-0.635107349610791	-0.58079923011937	-0.623875665196658	-0.641356826195134
GSM1205464	-0.558173188677163	-0.785090358777183	-0.863568365182258	-0.904556643263887	-0.890061296913737	-0.860927031539969	-1.03746482142783	-0.919048893381851	-0.948538082165105	-1.02698722024308	-2.55099023348953	-0.967709767346352	-0.768237586057087	-0.826156650227607	2.36002658730159	-0.997107672904824	-0.997107672904824	-1.11659578074369	-0.495877792447697	249.653619702653	-0.641577557155608	-0.732818822720371	-0.773057931972029	-0.790308776267537	-0.721381177342378	-0.74875722441085	-0.77069626258146	-0.402384201216042	-0.764056831702704	-2.73961715072519	-0.634960693231727	-0.51789559838205	-2.42905372230337	-0.825639193328179	2.32703571428571	-0.997107672904824	-0.997107672904824	-1.24764535333351	-0.465133105367819	256.828731339552	-0.978260085828498	-0.618773170260045	2.05605119047619	-0.12748377011284	-0.101180908336952	-0.111778384431562	-0.132809512144251	-0.123157207646153	-0.120325247698041
GSM1205465	-1.59934514176799	-2.03678172843048	-2.29913440266756	-2.43532622318368	-2.40990905697026	-2.34478070859205	-2.82844444051746	-2.52387891817224	-2.6085954771879	-2.81339999994744	-2.65117419797001	-2.66901200354449	-2.39920073825108	-2.12915264606311	2.83493968253968	-3.17749862776245	-3.17749862776245	-3.04741583884989	-0.250528745399922	55.4083584369583	-1.36334459543567	-1.73824014984338	-1.88885876931694	-1.97409457758177	-1.85439701438885	-1.95050187043907	-2.02879338459308	-0.906427524027135	-2.06717235396033	-2.75633269701587	-1.83020268133155	-1.4203879065638	-2.47800375750951	-2.18213854865941	2.45286666666667	-3.17749862776245	-3.17749862776245	-3.05374711521698	-0.126641777314179	48.866863277456	-2.19960974976262	-1.11607608958565	3.61993253968254	-0.447225254311204	-0.422177981236013	-0.427421704086306	-0.433416883710739	-0.436537639926238	-0.438572187498093
GSM1205466	-0.00843437907579811	0.0383326563201583	0.0630950401872831	0.0733956328000449	0.0690895765434101	0.0614675621022635	0.103467101884262	0.0734660039171273	0.0797527845527211	0.0992961002615619	-1.86545669044625	0.0831975568488624	-0.122205653324957	0.0476235440345841	7.23126507936509	0.0591964254943171	0.0591964254943171	0.122599015483676	-0.783798201361125	415.818967495819	-0.0234750179579021	-0.0165974456187966	-0.00629787878089796	0.00143900282436706	-0.0042737960877151	0.0043181789117446	0.0109353331701845	-0.117755953267561	0.0163843333823819	-2.09678106541007	0.00898042127310097	0.008165357720609	-1.90041797359616	-0.0808202444801494	6.29547658730159	0.0591964254943171	0.0591964254943171	0.07834309372088	-0.767421552734481	462.999218563277	0.193326248091966	-0.0524793110477653	6.16343650793651	0.0108742359802333	0.034753555321528	0.0174346841353084	-0.0237407609805491	0.00353648449405133	0.0136370800678723
GSM1205467	-1.16444842212185	-1.44318432584905	-1.65670185500199	-1.76780617996382	-1.74906766617729	-1.69866503957356	-2.08563225042468	-1.84365462591958	-1.91177834444278	-2.07479476208662	-2.28847475344342	-1.96100589881366	-1.98587487630731	-1.51521986022255	3.21494246031746	-2.28526021690369	-2.28526021690369	-2.26248372063058	-0.1145987258066	-16.9737382460948	-0.932882824751854	-1.21613923850663	-1.33901991325435	-1.40855796615477	-1.31575881243434	-1.39366239040854	-1.45651794378192	-0.530213590242722	-1.48886512672509	-2.44295760771611	-1.30899095709484	-0.994041991728407	-2.14756110400997	-1.92708950765764	2.98639682539683	-2.28526021690369	-2.28526021690369	-2.26815095070639	-0.0246606412309433	-23.9820515682236	-1.56513990085718	-0.771481074529677	4.00929444444445	-0.0554611801473269	-0.0464764891014934	-0.0453033805222106	-0.0398578651722453	-0.0459809883243655	-0.0489945259577604
GSM1205468	0.00271335369738626	-0.147778811901336	-0.140585737259499	-0.131845736126761	-0.120727619858583	-0.107636190530037	-0.121687476745519	-0.10095643790539	-0.100204345544935	-0.111087927861697	-2.01743394828187	-0.0949528122566465	-0.2011729985403	-0.167508712411116	6.74729682539683	0.0963295974877491	0.0963295974877491	-0.124849142787513	0.609812375333882	-342.297391136144	0.00521555596892028	-0.0235632983208916	-0.0318759839102421	-0.0266619293964304	-0.0220069825947231	-0.0182552999429309	-0.0141128323339683	0.148860020212251	-0.00649717399478602	-2.01260497583899	3.29529644588211e-06	0.00406384017262235	-1.76303192248064	-0.299108074072221	10.2641238095238	0.0963295974877491	0.0963295974877491	0.0368714090478373	0.665091866981511	-383.086494842945	-0.220257239468111	0.0690657775645611	7.73133373015873	0.350494164726486	0.326175948184124	0.324185992255234	0.31223035398056	0.327348272387057	0.334676734582502
GSM1205469	-0.50135390858341	-1.08616768132705	-1.30628436592344	-1.41975709366387	-1.38489347181472	-1.31137181485411	-1.77453832933395	-1.47075727472943	-1.54898958431856	-1.75039421198269	-1.97780920731907	-1.60022981345946	-1.09850851162408	-1.19226887939284	5.80098174603175	-2.11472550843596	-2.11472550843596	-1.98770613006596	-0.179717079451342	-36.8259142072875	-0.504108558568278	-0.752715433806853	-0.883648790081228	-0.951377624219435	-0.818899555118619	-0.901510520879698	-0.968977750117629	-0.0086919809974404	-0.988794227667168	-1.98616849641596	-0.736161617954921	-0.344304233433974	-1.74572838536165	-0.924752988185048	7.11625396825397	-2.11472550843596	-2.11472550843596	-1.99910235484037	-0.0431701918483276	-73.0141096361104	-0.845525355282229	-0.414725864260963	7.64542301587302	0.205419976358908	0.20582016908563	0.211473664603049	0.226294518027748	0.215824313601011	0.211059748001884
GSM1205470	-0.757730962337017	-0.74009994166856	-0.783466699672322	-0.805438674412601	-0.800081606536391	-0.788166613469517	-0.87532405524066	-0.818308415716556	-0.833124619943735	-0.871419513708987	-2.20237146990756	-0.843147632316145	-1.39482083710119	-0.759462806016452	4.82045952380952	-0.973019825532358	-0.973019825532358	-0.925447832877561	-0.027392017977294	-31.1796634315694	-0.646095945202961	-0.686256134581176	-0.709083784063866	-0.72288648589948	-0.703912329384537	-0.71924394671991	-0.731628068775193	-0.35698672873741	-0.739258397733884	-2.23852989620337	-0.712695803803167	-0.648707453648473	-2.09413243297468	-1.28048653061484	3.99529285714286	-0.973019825532358	-0.973019825532358	-0.910853853985018	-0.0171913942331311	-40.4528194823283	-1.18509405665653	-0.611457361103406	4.47427301587302	-0.0616455374933647	-0.0589188986924822	-0.0529704895570859	-0.0360469842678958	-0.0499963567718571	-0.0558822390603472
GSM1205471	-0.0155774433831582	-0.463665828695502	-0.547251675138707	-0.586385219026134	-0.556272632028953	-0.506064548468127	-0.740450476067939	-0.571391136323903	-0.607182396449329	-0.716085107744795	-1.25706938779941	-0.624851431977313	-0.375187155292447	-0.537464974384197	9.81120476190476	-0.903783127458296	-0.903783127458296	-0.850866680883771	0.116696159253884	-149.653147029346	-0.158675106466407	-0.305996995704578	-0.35986677607723	-0.374950524961897	-0.270897900560702	-0.300312403741288	-0.32362659500587	0.344407504402409	-0.302642247837734	-1.34945176457493	-0.116353891727553	0.0664552206501701	-1.15092909688899	-0.625377429344704	10.3520559523809	-0.903783127458296	-0.903783127458296	-0.963464497442244	0.213848452800255	-185.881807302509	-0.307842383193338	-0.117974438157354	9.30883293650794	0.531506282676723	0.492494733343374	0.502785376464265	0.518088249952668	0.517981400913823	0.519186614359376
GSM1205472	0.877117860088259	0.865180092677838	1.03441233609911	1.1204821962001	1.11837934163992	1.09691471145526	1.33380890632878	1.1971440685965	1.24104176718642	1.33508526536267	-1.23194037579614	1.27669358831675	1.18611517838815	0.892780470304658	12.3645849206349	1.46089281250239	1.46089281250239	1.42847908023321	-1.47285946250919	822.003774620295	0.494390508646668	0.713400557173356	0.829822905756115	0.893889027870886	0.855341202041614	0.91890436171855	0.969782939497816	0.409599012134525	1.01191143838491	-1.50252576662381	0.924384371291947	0.762244350566379	-1.38351215103797	1.41486140380626	14.1179841269841	1.46089281250239	1.46089281250239	1.41945029978915	-1.61267610250593	912.11939247148	1.24894458244466	0.302904588314786	13.6946706349206	0.103778112829473	0.170359888041998	0.143947399514138	0.090136748825492	0.116757226225937	0.124598043335436
GSM1205473	0.432486550773145	0.889803032843167	0.982812542866309	1.02603895751134	1.00089234826846	0.956356663223209	1.17466777117267	1.02342111031126	1.05792477721608	1.15554189567535	-1.46801084813532	1.07592181609102	1.01139531818979	0.956380703819782	11.983151984127	1.11057752792624	1.11057752792624	1.2763133327409	0.144738350977022	-71.5470863641612	0.532958509972365	0.701024755257095	0.765860741802808	0.788105370602058	0.70152841022426	0.735439821159263	0.761738975300041	0.110246600198696	0.75204709573923	-1.79564050533161	0.594549534802387	0.381202407046351	-1.5583837943591	1.18705969584042	8.17821944444444	1.11057752792624	1.11057752792624	1.30076594227458	0.159373051836644	-87.664101002376	0.726098920498671	0.459341013401499	8.951975	0.328742679896812	0.340016103774982	0.322410602736905	0.276379578609154	0.310620822654004	0.324350844019528
GSM1205474	0.21368572834476	0.287342604632322	0.40811729249204	0.470986134537368	0.461387355264054	0.434397185562992	0.649924606394656	0.514999377645358	0.552860030892635	0.643854822365378	-2.35961748968075	0.58054245430026	0.156993407985756	0.324980448242395	2.76054325396825	0.814642194155268	0.814642194155268	0.748262286077104	-0.589551191027553	397.268716025736	-0.0235974820165354	0.14186049307931	0.215477430792774	0.256406729791453	0.216814063642597	0.258443584919447	0.292551268926213	-0.239510123183169	0.315514948334705	-2.53027968783502	0.236495265889139	0.0231227646204595	-2.25808286499382	0.158890130957336	3.8039746031746	0.814642194155268	0.814642194155268	0.689519554782104	-0.56007915416134	412.270115610058	0.0218589142194935	-0.135171301668555	3.62482142857143	-0.454813318652982	-0.438937510226981	-0.442580304153645	-0.447704613642479	-0.447967214915419	-0.448677536767579
GSM1205475	-0.174698675204262	-0.33568718984906	-0.375814167687361	-0.393600034642334	-0.384402270434891	-0.367566450360564	-0.450237569291649	-0.394104148392163	-0.407204616327854	-0.44327739889118	-2.24299557027666	-0.413927139712588	-0.406505729102252	-0.361789749185324	5.57009880952381	-0.548619829073068	-0.548619829073068	-0.488879787167141	-0.0846112408840512	54.9790190401077	-0.188480047898114	-0.265438756694074	-0.299455736896417	-0.309686191910451	-0.272151683846983	-0.287304651732667	-0.298352396502486	-0.00168004316358982	-0.293503504488197	-2.49019529129796	-0.22614209151238	-0.119472729983137	-2.21482444974105	-0.715013347347732	5.33262738095238	-0.548619829073068	-0.548619829073068	-0.50846378285108	-0.100862877529889	69.5228103605093	-0.359287918484339	-0.155666361732993	5.05588373015873	-0.162364965567981	-0.183941096161701	-0.166859327020459	-0.125940533330529	-0.152791557319975	-0.163107984375955
GSM1205476	-0.792291836235097	-0.891713965754339	-0.919644182538353	-0.931802715459682	-0.923064638760388	-0.908621181729078	-0.975934649511141	-0.926764309522844	-0.936845321801352	-0.968593823953342	-2.77723019006005	-0.941595339320651	-1.34332935743982	-0.913076826560631	0.569825	-0.802379098959145	-0.802379098959145	-1.00962913516358	-0.591330736209723	324.642263839793	-0.799542594123451	-0.869253964451952	-0.891992452582553	-0.894865124814699	-0.856487431483981	-0.866472859019667	-0.873589357867877	-0.503013911417672	-0.863505373462031	-2.90179961504764	-0.797952707181833	-0.753959530553655	-2.58890172815474	-1.51342804090003	0.569858333333333	-0.802379098959145	-0.802379098959145	-1.08731341165818	-0.515980960097062	325.739548546779	-1.46969961715584	-0.75262537040398	0.737416666666667	-0.511884700520718	-0.489357829328047	-0.489386045950976	-0.481963095473922	-0.494719892612193	-0.500741357746127
GSM1205477	-0.23492881186208	-0.139775861036189	-0.114224612509222	-0.103280449930885	-0.104634916396578	-0.109075238034126	-0.0822639492555954	-0.0980377545165755	-0.0934422322691378	-0.0832607656062717	-2.45012567203791	-0.0907191393147871	0.426049826934913	-0.13694552587265	3.47110436507936	-0.121127587181662	-0.121127587181662	-0.0755338267306815	-0.228772600934454	144.018150314205	-0.188381351257014	-0.161847386892173	-0.146494092259586	-0.13853276221552	-0.150289677061756	-0.141669357992363	-0.135330623973133	-0.2112209306417	-0.135611059217211	-2.60835899392048	-0.166898277399748	-0.186577002304192	-2.35518923551001	0.329329656942167	2.59138452380952	-0.121127587181662	-0.121127587181662	-0.0581467211822815	-0.285435544306533	151.415803167479	0.50331830848972	-0.21782213231704	2.87895515873016	-0.00965226913432715	-0.0123306841706613	-0.0162171801543581	-0.0282032276100036	-0.0173043232011692	-0.0128142502622465
GSM1205478	-0.356874434121032	-0.246871511545707	-0.195899475872495	-0.167301433870563	-0.172918950524084	-0.187300525126235	-0.0798686880611182	-0.148015353061336	-0.129124311525146	-0.0830937595457971	-2.37091731720942	-0.115474789322948	-0.517912726004924	-0.227698563977525	2.93378611111111	-0.0200645681638825	-0.0200645681638825	-0.0305852757173732	0.277814058584631	-119.635597446966	-0.316922639835745	-0.27622238548209	-0.239270325210017	-0.223079603482164	-0.263157714266646	-0.242090229798216	-0.224065232837298	-0.412806795372144	-0.221363584787276	-2.58904762691438	-0.300437440222918	-0.407588666551532	-2.29100665710765	-0.486978503064179	3.42776984126984	-0.0200645681638825	-0.0200645681638825	0.0988573545161504	0.23141743040309	-100.451330669514	-0.230679112302617	-0.288055657959933	3.16542301587302	-0.189272347236678	-0.20818035230996	-0.206565657800916	-0.206877153236475	-0.20281026300283	-0.200055114835301
GSM1205479	0.974476942363899	1.17311523462254	1.30440790897986	1.36983617616578	1.35772394536742	1.32636675660377	1.55095507424218	1.41089472520835	1.45002649078725	1.54351644195991	-1.36567645346114	1.47709901622301	1.43222703083541	1.21838042101198	35.4016174603175	1.68669265058841	1.68669265058841	1.65142169792551	0.522903295520437	-281.926559914751	0.839092692866951	1.03777956623785	1.12111771361053	1.16526231687308	1.0992899782146	1.14776608147417	1.1862011894284	0.570504406822057	1.19981772164793	-1.48061493751887	1.06720747241117	0.840893737510068	-1.29319047446547	1.6695836000778	36.20175	1.68669265058841	1.68669265058841	1.70157299484435	0.499969049982011	-327.635298972509	1.38631131463116	0.727706221079401	34.8065162698413	0.632475602883994	0.647003679778199	0.630877482601273	0.590896175450578	0.619212553677509	0.629989653595722
GSM1205480	0.680738155339156	0.616238392067692	0.604303209817679	0.599156313259635	0.60280518392975	0.609207917349441	0.581965734225878	0.601114048236156	0.597002161109891	0.585134418656305	-1.00507697613531	0.595228281841447	1.2376406794889	0.606794519743526	19.5227535714286	0.627146799792331	0.627146799792331	0.572852399705019	0.805594102189834	-440.624792948326	0.730058855440754	0.716841114733648	0.707985524592842	0.702851459378906	0.691160914409453	0.689268268407521	0.687877318962827	0.679657191694885	0.680339722378859	-1.02395360892713	0.660272665820726	0.655799883514486	-0.707858355296619	1.11762787674265	20.6820527777778	0.627146799792331	0.627146799792331	0.755530240147198	0.747167603093656	-441.425024674917	1.12974507744423	0.767319507897105	16.9583738095238	0.896245460747235	0.872714337730166	0.869895590165222	0.8551507795627	0.873707630547375	0.881902685196595
GSM1205481	-0.56560623495143	-0.543551506555744	-0.555542500278957	-0.562046768019713	-0.565436331785795	-0.568794175266029	-0.571378064347508	-0.573946672459265	-0.575294867283787	-0.574412886387707	-1.29682027461422	-0.577574430112612	-0.795051721294473	-0.537207905947521	32.4557424603175	-0.569983039687994	-0.569983039687994	-0.572727651556071	-0.521842444198135	346.132672426518	-0.452680679918181	-0.452773809535483	-0.462216308606848	-0.472140774373213	-0.508131539877553	-0.511086970662979	-0.513460385802727	-0.63352955394029	-0.533064077378871	-1.55106363454144	-0.594767644510922	-0.586651650740132	-1.34285639073519	-0.596162386718118	31.1460916666667	-0.569983039687994	-0.569983039687994	-0.355419139619991	-0.590754944082074	412.108391102414	-0.19761494728377	-0.415347501265816	30.2484384920635	-1.006192566497	-1.01912808184428	-0.999516761188656	-0.949662706189457	-0.986384974485048	-1.00049087456296
GSM1205482	-0.685576100415873	-0.614784298729346	-0.503743383288326	-0.447315652755747	-0.45628647939697	-0.481323220011861	-0.290737871951919	-0.409778830245979	-0.376283727973554	-0.296374821521676	-1.59739962385413	-0.3523291381558	-0.145269639604334	-0.580442799439025	6.85239404761905	-0.240752559428433	-0.240752559428433	-0.203115023619515	-1.88405021524409	1175.58732037237	-0.790008639828244	-0.652580427895952	-0.587966210397053	-0.557606322659338	-0.622372105804183	-0.585591574398327	-0.556940322106674	-1.04786213997156	-0.554415749577173	-1.72819167029358	-0.676789416514571	-0.826714226187073	-1.58575416817409	-0.0908334384084382	6.69125476190478	-0.240752559428433	-0.240752559428433	-0.0572303972338066	-1.86271927423006	1235.34878971911	-0.640493460861717	-0.859968514452069	6.32991706349206	-1.38991184582711	-1.40763690320628	-1.40885219689696	-1.41960492893156	-1.40558166273536	-1.39828157795483
GSM1205483	-0.123169008175378	-0.434348239315664	-0.487011521035708	-0.514988948178206	-0.494560988773504	-0.460200796384261	-0.631760971877347	-0.508464665989047	-0.535320834969766	-0.615724544038819	-2.39400277180166	-0.550151902253496	-0.0613183222290458	-0.484186904649192	3.04812658730159	-0.671441444531251	-0.671441444531251	-0.713164941369766	-0.226187264488345	63.2429511085908	-0.318298161715918	-0.374394324229762	-0.385659528616166	-0.390276843922466	-0.320512098957055	-0.335651929981458	-0.348113768979767	-0.0362600851372644	-0.330267648600081	-2.39470404528698	-0.204448835718057	-0.0552374561576401	-2.28967044472857	-0.0526725562047137	2.35129563492063	-0.671441444531251	-0.671441444531251	-0.797569247659007	-0.254825631708333	78.055364499853	-0.201133711963436	-0.325152552190444	5.34219603174603	0.08535321543379	0.0895851886058728	0.0844742901183358	0.0711303432624062	0.0813436607283966	0.0852307992909238
GSM1205484	0.145156182306106	0.452708519618585	0.580079847963687	0.646229958859275	0.629808915416856	0.592306693526866	0.843402335116435	0.682530630189684	0.725931083689557	0.83338284466192	-2.11036312616175	0.755768856006649	0.629636053484462	0.506085772053787	5.66613928571429	0.875746320946858	0.875746320946858	0.953293866397427	-0.385918368151074	270.981911266775	0.116602074255459	0.256095108889968	0.325713583903366	0.369342627546833	0.303211982360604	0.354641115485388	0.396973393040955	-0.155171840960078	0.417275389003906	-2.36802337550395	0.284208905275542	0.0477923518721261	-2.08892970319073	0.413949946084081	4.92924166666667	0.875746320946858	0.875746320946858	0.943716071008834	-0.522624147268745	332.866725484831	0.705853910358268	0.0538716283521605	5.48743412698413	-0.260790993664406	-0.292102400085975	-0.279865914674432	-0.256528272258317	-0.265906581738111	-0.268456508284448
GSM1205485	0.201425857700818	0.0311591522344771	0.126026227608543	0.174704401760347	0.180822713904324	0.178627729772373	0.281571886781913	0.230502210792985	0.25141665818126	0.288116847034292	-1.96864160719979	0.270779563040509	0.0382821663009666	0.0329696849994962	5.28505238095238	0.450865205754208	0.450865205754208	0.325484609525975	-1.03232007581599	593.682894828975	-0.174315008192333	-0.0655218212807756	0.000116125325967387	0.0434632086737476	0.0534311715191446	0.0890526997884971	0.117825403849285	-0.145158495938471	0.157250437635427	-2.14381997169958	0.165885834242106	0.119532123974319	-1.94554005890043	0.186198243511503	4.79142936507937	0.450865205754208	0.450865205754208	0.221132710195569	-1.09187687406216	631.987267516845	0.141327707901599	-0.284778454631822	5.68780277777778	-0.495810239468669	-0.475783740092036	-0.486311138003336	-0.510269862400944	-0.495912842892214	-0.490636947604728
GSM1205486	0.254703888787177	0.592321484694993	0.79754979479878	0.900988142717211	0.87841745069	0.824095721237695	1.19820250498384	0.96073466249519	1.02525474130972	1.18337470835499	-2.01267561872446	1.06930896107247	0.641388654527126	0.669810508492463	2.4180376984127	1.23219759394069	1.23219759394069	1.36468431919029	-1.12369604341045	658.55258755853	0.0782873986258528	0.339381223602388	0.461609114044779	0.52810458715898	0.425017812438722	0.500556463977515	0.561710171151775	-0.341839083495014	0.587076376106522	-2.19340909486702	0.387187919380718	0.064893656959398	-2.02277326057629	0.650783322511569	2.86304484126984	1.23219759394069	1.23219759394069	1.39410745519543	-1.04235093963131	701.630733850786	0.731112387897924	-0.06402970866945	2.56000238095238	-0.556470294330707	-0.524192471839802	-0.540545143377511	-0.576244621105912	-0.556168087568208	-0.549117607809155
GSM1205487	0.785141527096919	0.805032607899617	0.843517061097712	0.864685503049664	0.863624148236799	0.856826729227098	0.920810095924136	0.885220629733342	0.897667699274485	0.922171768699918	-0.840905009337671	0.907611024546528	1.47095345123637	0.816931720936849	31.7850146825397	0.987119529671595	0.987119529671595	0.947019278389879	0.41437840834214	-221.749297565135	0.683153351567619	0.71842816455866	0.73818579482796	0.756359055920315	0.75418385701945	0.770931165889842	0.784384246049048	0.714156631884353	0.799664596027248	-1.15472650438588	0.786986812573169	0.688142373586192	-0.993828713847245	1.39209758458392	30.8071607142857	0.987119529671595	0.987119529671595	0.844696101428856	0.373146017348976	-258.554748701456	0.755018287739381	0.682396897882369	32.2341746031746	0.671862767957683	0.661911517198009	0.659006500480269	0.64648264325438	0.660599971834586	0.666635948260215
GSM1205488	0.67229670005406	0.563186340852602	0.580422210050839	0.590044423213484	0.594847931730803	0.599503182908489	0.605302374858651	0.608778463290341	0.611364212536314	0.610173389642406	-1.59797790563138	0.61539259601783	0.49709255335179	0.559310419151003	8.64776031746032	0.554342681878065	0.554342681878065	0.608190093917594	0.133125856776466	-94.6928216260979	0.504464830588889	0.525287337226022	0.534178562587384	0.548558894707778	0.564870940997645	0.57649191520739	0.587033854604581	0.563213979942079	0.610336684146665	-1.8154160886466	0.642486678404159	0.656622864785346	-1.52110605131848	0.205598401656863	10.4843623015873	0.554342681878065	0.554342681878065	0.540597515042686	0.137063909556957	-62.5708447685026	0.412895524942472	0.488272326484469	8.65273015873016	0.253548601394513	0.253001546647912	0.259665223138648	0.277814083686509	0.263969041108909	0.257996272593408
GSM1205489	0.561125849781457	0.692850603310419	0.714294547358973	0.725819982877801	0.721209373150187	0.712323986195604	0.76479874463345	0.730070442876853	0.73885151630588	0.761780575868047	-0.25084575173496	0.744429134939303	0.164482327690884	0.706238904594758	43.7549396825397	0.88674292812665	0.88674292812665	0.788351744197072	0.838258769309648	-500.413885765142	0.677307032046722	0.665137930038558	0.657600338817715	0.663986950958379	0.651268581495421	0.659239261673294	0.665958247698426	0.683630033997282	0.668297531010009	-0.453454231488236	0.643381454246421	0.59661813583095	-0.392779604764544	0.196907406455199	44.7408194444445	0.88674292812665	0.88674292812665	0.767237291837872	0.875640197079075	-558.360225942245	0.512740751402229	0.72069772841283	45.9569436507937	0.994462186161071	1.00780616046398	0.994850498850157	0.963446036170878	0.985121736351122	0.993124709585183
GSM1205490	-0.138174086005749	-0.112254198300228	-0.104907731662029	-0.100431507412101	-0.0984403295352805	-0.096988321495076	-0.0935779164147615	-0.0911663248476152	-0.0894763373041217	-0.0904970479421717	-1.88019539285762	-0.0871942963588931	-0.174344578511338	-0.112706948851766	9.29565515873016	-0.155135630255371	-0.155135630255371	-0.094547844386716	-0.190618309881615	89.8776772714445	-0.133666447798779	-0.145986025670495	-0.141893533789854	-0.133565072408481	-0.126948894269047	-0.120292721533468	-0.114697316011854	-0.124259296640942	-0.104705121558424	-2.16956855802529	-0.0994106895649564	-0.163883312872103	-1.83731197646004	-0.24360706482815	8.82140119047619	-0.155135630255371	-0.155135630255371	-0.141443920780848	-0.206062983147604	111.65385197661	-0.0555096128734321	-0.139537984698821	8.21791825396826	-0.205864936460434	-0.232835476175503	-0.217706785230723	-0.185040803218439	-0.203236488339759	-0.20952550712984
GSM1205491	0.362368801418572	0.691045611317475	0.852713591740258	0.935635374009664	0.917004213728695	0.872813850915554	1.18061968769647	0.983028849827336	1.03592762272351	1.16813675191918	-1.93087963195926	1.07208677410748	1.3807230719353	0.751470303496975	11.6551265873016	1.32152461941273	1.32152461941273	1.32242848780813	-0.0131712595817693	123.480176436966	0.356720738538103	0.572050239160811	0.66837693170231	0.710974588472101	0.613379399053208	0.665564999672924	0.706667259415117	-0.156776337435982	0.707229211118799	-2.08462957316865	0.516304014387594	0.286929264724066	-1.84462186109789	1.60763111860132	12.2868380952381	1.32152461941273	1.32152461941273	1.43991898041415	-0.128380414698035	93.9946183856632	1.30541744119276	0.225728375012316	11.248930952381	-0.511852370543086	-0.527465958062896	-0.521759711932499	-0.509613281892522	-0.516630567559864	-0.518483058686793
GSM1205492	0.512220950373603	0.590414583540038	0.650559654022437	0.68218116976698	0.678039506238804	0.6657747701282	0.769366206556406	0.704477040872703	0.722754394381636	0.766974180716413	-1.3821350582037	0.736523559761631	0.981420486957774	0.605173002136991	34.2513611111111	0.988154943781551	0.988154943781551	0.814891071549226	0.0933648247562521	45.5146595583901	0.422767094529801	0.499987298163301	0.542665433343495	0.563441595158284	0.548606915468495	0.571252107051616	0.589757757410497	0.461349185981577	0.604620297966641	-1.62536136534765	0.57015543368808	0.52801005649878	-1.38506838336443	0.739546728633128	31.9900567460318	0.988154943781551	0.988154943781551	0.766840183269603	-0.129576738880621	72.0305224464731	0.662968792090122	0.354020772954152	30.6962111111111	0.586192700278076	0.568624609441071	0.564996217465318	0.548681851818665	0.567723483269875	0.575978042441611
GSM1205493	0.849342635313906	1.0619246925364	1.14643433456824	1.19042598928973	1.17585264734735	1.14620984937703	1.33246373375688	1.20698318617726	1.23787793425932	1.32116417680046	-0.173634594469545	1.25767015443119	1.48521360759767	1.10188656522341	48.8738702380952	1.5532319753462	1.5532319753462	1.42430234090124	1.1995926698146	-570.883036720289	0.925482750733676	1.0022664459916	1.03827356395188	1.05568969706752	0.996050291069898	1.02110540340781	1.04110033773099	0.64315860061237	1.03614803272643	-0.330925522673789	0.928093232347575	0.830100191251224	-0.221055090377202	1.4152337368627	47.5106456349206	1.5532319753462	1.5532319753462	1.49360639106142	1.14410916194985	-652.10865486199	1.18375809986366	0.912648828634014	51.0424936507936	0.808653555893247	0.786813598604551	0.775929374344389	0.739933299476612	0.774088664196852	0.788943752663098
GSM1205494	1.2633210472	1.67818780966948	1.89554881923339	2.00201270552567	1.9758431968184	1.91559684242154	2.30689572009578	2.05652639167815	2.12326271916486	2.28883632548554	-0.804849308747688	2.16683616256806	2.49875622311452	1.76484500530608	43.1163968253968	2.31092072363951	2.31092072363951	2.48508710902093	0.204593481881398	-129.605136967376	1.10020718386875	1.38032026958746	1.5085893440351	1.57974881188927	1.47062026174597	1.54932596025058	1.61180233531977	0.486671599049897	1.63426964443755	-1.15164568532444	1.42199813169318	1.05778478173556	-0.937226646296932	2.68209374938828	46.2841059523809	2.31092072363951	2.31092072363951	2.46293012018258	0.296975006711507	-171.731874709221	2.47144475828305	0.927710367940176	44.2753246031746	0.471535467102402	0.503275562070087	0.470138111990621	0.387774341994228	0.445578219279066	0.467986184529087
GSM1205495	0.456913744335863	0.408274102517732	0.312567065846351	0.26298615354789	0.268454018532724	0.286801919488297	0.127623829490105	0.224865215766945	0.196531834667369	0.130496548309766	-1.62712754513169	0.175114033712186	0.402714375011264	0.383923209309313	9.10191666666667	0.0218495065170021	0.0218495065170021	0.0572516819119529	0.729390882198609	-479.884156827814	0.52208640872053	0.436264342430821	0.388879865467623	0.356325145149168	0.402913406902964	0.368569734338542	0.341023996268574	0.809054073974154	0.331888330386079	-1.84625335889717	0.429569395485554	0.623754210369999	-1.47437044133103	0.193639140299673	11.8635734126984	0.0218495065170021	0.0218495065170021	-0.0570351979033935	0.807210211727683	-518.835749616717	-0.24465771368554	0.573371549468819	10.7331884920635	0.968495900880396	0.958144879520466	0.953371570216422	0.935086515216558	0.954392311601494	0.962500038555121
GSM1205496	1.49816752136048	1.86409550084306	1.96172974923102	2.00810958961893	1.98695206105899	1.94768997301972	2.15724718863594	2.01492584451015	2.04854872965543	2.14095052168124	0.627951051677102	2.0675249224187	1.72841618385508	1.92239652058591	71.7061222222223	2.23808473815505	2.23808473815505	2.25429884031224	1.71440559375666	-942.506541620254	1.6021208140344	1.73581673140264	1.77764529559655	1.80420173166262	1.72543346094675	1.76104303773936	1.78903372195037	1.37376925701488	1.78447871504314	0.433928534130039	1.63650196197864	1.47761987520615	0.476167598201172	1.74915970459351	72.9020702380952	2.23808473815505	2.23808473815505	2.31091631244709	1.73002323368568	-1039.05308252563	1.59121532524397	1.56464203840059	73.9365547619047	1.52596603285861	1.5541437291035	1.5326345056037	1.48374943811427	1.51446492228479	1.52526956219252
GSM1205497	0.986926339789761	1.09948591151903	1.10834519259233	1.11223113013647	1.10559670445442	1.09592877656705	1.13646546942365	1.10416619707305	1.10985353049685	1.13071005034572	-1.36339308333025	1.11196093352804	1.52649762928074	1.11330534738418	19.132773015873	1.30040795671332	1.30040795671332	1.16047068393512	1.03607103337626	-524.079635560859	0.972956382479062	1.02955620544839	1.04154502725207	1.04092360971602	1.03868433160828	1.03795898267457	1.03671937674874	0.874534496269257	1.03332560019331	-1.55072834028344	1.03109479563737	1.01771018584102	-1.20795654071016	1.58765665577524	19.6419928571429	1.30040795671332	1.30040795671332	1.05226573196982	0.874267988326432	-585.792263534966	0.913197699772906	0.913663041902365	16.9337916666667	1.02474678726917	1.01246956747539	1.00446553296772	0.977907424017395	1.00325639925809	1.01396682540436
GSM1205498	1.15414429445288	1.39249701557024	1.45033692419825	1.47740151289091	1.45878747450702	1.42757098454661	1.58018281762387	1.47124630193577	1.49484598561262	1.5653146487974	-1.19348363120454	1.5070493513056	1.71897602580124	1.44048071056278	15.6719626984127	1.49063253851338	1.49063253851338	1.65615320029524	0.382412648579134	-177.712851000289	0.998710145879496	1.10577779240488	1.14728867766055	1.16758381650902	1.15677276471491	1.1777498827196	1.19439640921583	0.875769181199968	1.21122770239278	-1.5351937250047	1.19643494786391	1.10838332096769	-1.34007106624555	1.4212678618939	13.6847686507936	1.49063253851338	1.49063253851338	1.32349075491698	0.356052266674796	-199.137039409741	0.415985933801733	0.891378986779364	14.0781023809524	0.618808431471177	0.627461101318879	0.61906339398518	0.598680499829113	0.612917042290146	0.618108408683981
GSM1205499	0.365517994101905	0.521135935130449	0.510360912600524	0.500167177359321	0.495055288260138	0.49027649294031	0.473872359951204	0.480032046229818	0.475401640152083	0.469070044372078	-0.756843261529794	0.468661628996049	0.487753364382195	0.530247543859162	59.2098686507937	0.349008014739556	0.349008014739556	0.467249908903781	0.651795226627381	-423.429222682384	0.374336128209227	0.38540023358655	0.402659519984821	0.405471208184496	0.416981265340458	0.416873157928497	0.416076207022833	0.413528364699317	0.419788668348785	-0.915072703525289	0.438090347812342	0.400888642085042	-0.936493634531126	0.539036934492832	53.9418003968254	0.349008014739556	0.349008014739556	0.300235385132247	0.65202282863512	-443.491365186905	0.106455093265988	0.349066661242236	53.8205523809524	0.932751657298207	0.968823021741927	0.94278982075016	0.882648933844868	0.92070050252761	0.934564193536078
GSM1205500	0.582188282414777	0.790967490160474	0.900691498712714	0.954742193589933	0.938575166688018	0.904459303051855	1.11775498899508	0.977748451605809	1.01349403844856	1.1059703574052	-1.43783123478491	1.03658777708673	0.420046189183589	0.84151058396546	40.4044289682539	1.30088472089049	1.30088472089049	1.2154171560903	-0.0824315449649504	90.7734300477159	0.496511724859621	0.680930641382742	0.756956110745776	0.788244907289291	0.710947188546288	0.750516359819484	0.782070277227767	0.132881510888856	0.78385607410917	-1.60874380742111	0.640856189771047	0.460406858773851	-1.34403263376321	0.706454302058083	42.1499535714286	1.30088472089049	1.30088472089049	1.31908600799099	-0.104886605920567	98.9436627127592	0.737073901237439	0.381997478706432	42.3385988095239	-0.257526217906554	-0.252548829908489	-0.249374780503333	-0.239800624018131	-0.248222309121146	-0.251862963908361
GSM1205501	0.0623405743677987	-0.0334924792669085	-0.068193118598697	-0.088333962363854	-0.0824903859997629	-0.0701573781723866	-0.15689906003991	-0.0982792877316842	-0.112810859603771	-0.152364784447538	-0.86004476685327	-0.123090644115557	0.300772502439651	-0.0473277408904454	39.9745492063492	-0.285747141202047	-0.285747141202047	-0.194860625343574	-0.175506931762451	93.2946533544197	-0.00108154146534822	-0.024863145745707	-0.0382778898328078	-0.0450888328637339	-0.0175927116910997	-0.027785746798486	-0.0371511520657477	-0.0131904621177155	-0.035154058301662	-1.21366018954543	0.020312778595247	0.0850798821139138	-1.04256957686976	0.406577040916266	36.1004158730159	-0.285747141202047	-0.285747141202047	-0.27517421405941	-0.218245902210082	101.857653958784	0.101552993490133	-0.0126036819744028	37.6002674603175	-0.280498808963171	-0.301429801968932	-0.291984099810721	-0.273940252305591	-0.281845671523376	-0.283909207809639
GSM1205502	1.04197638466745	1.1291895718157	1.18037196961753	1.20496843591916	1.19645952523772	1.17961423213243	1.28194552258146	1.21307320793257	1.22987049480302	1.2752759647389	-1.71933291655644	1.24025957422153	1.156650962488	1.15427023951303	7.40433928571429	1.3573340477023	1.3573340477023	1.33198664369915	0.305823364908644	-188.884173535421	1.06147500214683	1.14465447303299	1.17128723536792	1.17927456836847	1.12808616790195	1.1432631455557	1.15497576045292	0.746587086852858	1.14519413127105	-1.6548978948397	1.0593639813777	0.991133622787859	-1.45204954356902	1.39041928208619	11.4106968253968	1.3573340477023	1.3573340477023	1.48486887361568	0.374510032068499	-229.40203163735	1.56418939864864	1.00922085897729	9.57568531746032	0.827580857804069	0.843568517348289	0.824921529614481	0.777056072497783	0.812603877004083	0.82617394168749
GSM1205503	0.809124875731713	1.04191694864668	1.02965194128804	1.02024358517693	1.00625480828084	0.989329073909697	1.02155603876391	0.986661128251187	0.988775236663733	1.00931128542304	-1.59051458606793	0.984963540365479	0.979085547968122	1.06895023058408	13.1623666666667	0.851076042463643	0.851076042463643	1.04102774824492	1.02684490740479	-604.296035358525	0.968716172052413	0.986858522898008	0.98282656960693	0.971097798802532	0.938170035770374	0.934117509415871	0.929910230519349	0.722766590016608	0.909093626537007	-1.62821180559458	0.856873674346133	0.846831837020121	-1.42233534702004	1.2552504450615	12.2329547619048	0.851076042463643	0.851076042463643	1.05162107605002	0.974045270549587	-636.196868207386	0.967088213691929	0.975036809384278	14.0338547619048	0.902276443004567	0.901236906072181	0.893884168400988	0.8735490212816	0.890126021788446	0.89672435849712
GSM1205504	0.895455352552673	1.37152882778588	1.47826985912623	1.53153897459285	1.50532502331644	1.45753897947507	1.71599776622241	1.53867900577658	1.58039224209606	1.69650822303699	-0.753085116361576	1.60461671152493	1.80931752320094	1.44129573625608	30.6852337301587	1.92057447771057	1.92057447771057	1.83836745766529	0.71859915124991	-317.919203543059	0.978900385004108	1.12299683346491	1.18658586095145	1.21503141232577	1.14240947257868	1.18103007208099	1.21209090751362	0.648653247640955	1.21585240328963	-1.29813400607016	1.08262841627655	0.855159935660982	-1.00122893266296	1.57466591430213	24.3905849206349	1.92057447771057	1.92057447771057	1.73537770539911	0.616742148277458	-343.35990805741	1.21748746989272	0.904720707994857	22.1030690476191	0.908315551151714	0.922278444050405	0.903781257980039	0.857816341265785	0.890382145429169	0.902935459942211
GSM1205505	0.83977501988543	0.990620770830014	1.04752109594226	1.07772226732612	1.06728887362968	1.04627095952908	1.17987207371724	1.09021689319753	1.11254871557235	1.1721980392232	0.259431262317547	1.12697047615132	1.09745490315306	1.02163984961874	64.2598047619048	1.39397491641659	1.39397491641659	1.25001141293788	1.03238448874418	-550.184828708065	0.823103472600597	0.877758120830821	0.90831447544426	0.924423575856237	0.896521927615084	0.91665974948666	0.933157955646286	0.673489006525275	0.941708152712583	0.103177361736106	0.897628542488752	0.820366479386617	0.207663025620715	1.03179560867146	62.7501698412698	1.39397491641659	1.39397491641659	1.18405355840452	1.05130025511623	-593.736709361452	0.982439136673923	0.794359488343887	65.139634920635	0.745182735074004	0.738812812008666	0.723367579226087	0.679427264968835	0.715446804412597	0.73062548703824
GSM1205506	0.0410195177180687	0.585246578839905	0.710577878852721	0.774381550815061	0.744371639257667	0.688747118661692	0.99312360506892	0.785807069738103	0.835589307323037	0.971737766020288	-1.07386086922016	0.865545186113793	0.922371472146943	0.666676929386645	25.4337511904762	1.07618533884153	1.07618533884153	1.13209494236346	-0.357998757709868	321.988400665437	0.207173199089409	0.371457682149683	0.445478523102396	0.47566205057599	0.366578587925504	0.414131690567748	0.452259652493587	-0.287357539885797	0.447168765969338	-1.43099316813968	0.246372287231237	-0.0505033026445524	-1.23226213718708	0.77941376035769	23.3208956349207	1.07618533884153	1.07618533884153	1.18913163728922	-0.515947442038072	376.188975362606	0.568523598798215	0.160492348545899	23.8480591269841	-0.313171332904587	-0.342365118251442	-0.333491032446248	-0.318707263058004	-0.322381766648361	-0.322392768450314
GSM1205507	1.07064443992466	0.977392699666286	1.07280725498327	1.1215190776795	1.12094898394688	1.10940521240055	1.24351705230383	1.16580566785963	1.19076728893684	1.24404230778478	-1.47972932737196	1.21073147064999	1.7340335856765	0.992906029358038	49.0696976190476	1.39853646574322	1.39853646574322	1.30945728134644	0.569445042656251	-263.616570951413	0.76982769386109	0.869547681460885	0.925385042833169	0.966739040425441	0.960929485453154	0.995337603516884	1.02310238662159	0.696835744992435	1.05306008225374	-1.43725854820553	1.03337277732052	0.936607143413051	-1.52947297437002	1.57437637974177	46.0795988095238	1.39853646574322	1.39853646574322	1.23211648800315	0.535270593053654	-291.362415153045	1.07283904110222	0.686919053632618	49.8762396825396	0.281973049208234	0.277292551785376	0.267275441762207	0.238644399421021	0.262315537655091	0.272297221910648
GSM1205508	0.474016630846611	0.60152352790097	0.598674141903635	0.593049386519837	0.581898149990582	0.568271920574718	0.594689883646331	0.566598851031819	0.568119145307109	0.584297748626946	-1.62650348574803	0.564751823206976	0.575374341559764	0.623640440644467	40.7930920634921	0.511034011933765	0.511034011933765	0.609591382540422	0.1341911258351	-43.0311526003269	0.462633189134263	0.491833395325003	0.497541267639031	0.496480236082954	0.486400211311829	0.487189883686397	0.487234611189736	0.281871400609714	0.482822816755128	-1.72434557641127	0.468801458759673	0.418681669561469	-1.49947185338917	0.674595006862702	38.5270166666667	0.511034011933765	0.511034011933765	0.495131839730114	0.028763778745207	-6.57521388090671	0.521150234219716	0.432896342731044	39.0607325396825	0.422381566758381	0.44667329574897	0.434508310950054	0.407947283528082	0.423230447470797	0.428290012240022
GSM1205509	0.533080731951605	0.611834568245566	0.652493992797451	0.676625162456203	0.676443219490407	0.670641356059667	0.742932506884113	0.700103923237811	0.71391722251668	0.744109241544252	-0.823338140387277	0.725646914838412	1.36808888664045	0.61585289053716	24.335273015873	0.798507066413003	0.798507066413003	0.775395605593029	0.983006622175353	-547.389486194417	0.589348773255395	0.619513540724233	0.641235382136621	0.650317790481713	0.631829114677617	0.644793088551808	0.65545718523113	0.609493130800327	0.65890335321474	-1.23353219754661	0.621584999051479	0.599776154560476	-0.7730798771583	1.12551917279848	22.897396031746	0.798507066413003	0.798507066413003	0.848415084178761	0.971262135682808	-588.966523679042	0.78692894171963	0.59985306865306	20.6412027777778	0.756299248415432	0.720777333884941	0.719954833039036	0.707233682520677	0.72672838862157	0.736131068448376
GSM1205510	-0.424381453153904	-0.47336409351604	-0.577082479347633	-0.630825589443623	-0.627229526445646	-0.610243930084163	-0.770791132287206	-0.675629188677411	-0.704988325354157	-0.769952053650828	-1.6186776846555	-0.727738526384698	-0.495178217557268	-0.495736941353628	7.56795912698412	-0.759846694940766	-0.759846694940766	-0.841255300250839	-0.0891396584823188	73.4148269210155	-0.290793447133725	-0.408783684656141	-0.471670559931026	-0.507931204933062	-0.46920442566634	-0.506562710032195	-0.536550410533706	-0.155744390993048	-0.552854637434085	-1.89469254710516	-0.468886483616146	-0.297430181655784	-1.67649017934757	-0.602392049679836	7.07194761904762	-0.759846694940766	-0.759846694940766	-0.900520778140085	-0.161167251552853	102.278096649398	-0.656964320608654	-0.221148090754925	5.96149166666667	-0.132119984043402	-0.114581217957276	-0.114146778062819	-0.107392609829596	-0.117980334885061	-0.122919672237246
GSM1205511	0.149124064082275	0.155263703997761	0.141203025624721	0.133401135137805	0.132741083227028	0.133681570164245	0.112643325815118	0.124962105421474	0.120918188507373	0.112048544807265	-1.9660517648523	0.117154159105738	0.393719114571316	0.155655975440581	5.80676706349206	-0.0518748667230154	-0.0518748667230154	0.103776905725278	-0.182022953515746	137.216356704535	0.161783748053135	0.14495103376258	0.133354737311566	0.12782289188325	0.133293431841214	0.129167656870257	0.126037441153126	0.227246432935289	0.125882127785589	-2.0296193046727	0.140289106035563	0.186067754134551	-1.79370632427529	0.00876809317104432	6.79900277777778	-0.0518748667230154	-0.0518748667230154	0.0659437761877205	-0.174778726829382	144.411434883878	0.0530620193474581	0.168661126956393	5.84519166666667	0.237026862588302	0.22555043340702	0.228783826743104	0.233498826707511	0.233846996041238	0.23420845032186
GSM1205512	-0.457275185859299	-0.426701324921943	-0.497566752120145	-0.532489248597306	-0.534775575928297	-0.530054873364982	-0.606639967865823	-0.567831101937538	-0.583019101592284	-0.610037581188386	-2.52037092246001	-0.596204492055681	-0.174171800281557	-0.432912949339968	4.1681880952381	-0.537937384687591	-0.537937384687591	-0.633634173006306	-0.0923169297890486	129.740250270296	-0.356461003762519	-0.47587255160623	-0.521854281640717	-0.546401107337749	-0.508569704570722	-0.534969448764044	-0.555173432021063	-0.263134042974594	-0.559261296029677	-2.67149398562708	-0.478833428011587	-0.348057499614991	-2.39814409425698	-0.571766988556957	4.1105496031746	-0.537937384687591	-0.537937384687591	-0.826788897092259	-0.202919252181036	163.105074777557	-0.566425320823808	-0.282603671204982	4.00942182539683	-0.196194968887101	-0.189189526915749	-0.191363503198284	-0.194127409677536	-0.195164812023521	-0.195621096744676
GSM1205513	-0.223256440496287	-0.292548080811289	-0.31088297211072	-0.320977770178785	-0.31827532698258	-0.312429788716034	-0.354382026672998	-0.326144808840811	-0.333275220766414	-0.352404661304844	-2.44486460947513	-0.338525136578078	-0.0671198518721381	-0.299323633657085	1.61965158730159	-0.65664791813511	-0.65664791813511	-0.371395111833379	-0.469846264137705	270.29738691675	-0.263202610021332	-0.292106225287657	-0.302117014888975	-0.308095228416841	-0.292041444382799	-0.298769672302525	-0.30461451749704	-0.20785856026566	-0.303610782223948	-2.55624590902529	-0.270198689170372	-0.24666192576601	-2.25561436664047	-0.278537161792267	2.07136904761905	-0.65664791813511	-0.65664791813511	-0.437074757979725	-0.34462732238191	270.9897138405	-0.322416654963704	-0.259621203305515	1.79275238095238	-0.151679487114348	-0.174296412217319	-0.171622769174765	-0.172229425051747	-0.164788571502337	-0.160707035716715
GSM1205514	0.265631402303726	0.207675739647128	0.216324049307265	0.221805657151326	0.22338230188722	0.224240875432086	0.233950966415192	0.231624325801329	0.234251622616274	0.236400026015153	-1.94228587867666	0.237132806797829	0.249528816289993	0.209858265427168	5.41616746031746	0.326848982767294	0.326848982767294	0.240805239635507	-0.0532057234166505	61.3914819144982	0.0969561076784789	0.102055399504041	0.115764037516239	0.125432586070041	0.151867086857274	0.15814895476175	0.163061296327637	0.232545597585946	0.183195048055167	-2.0954675035504	0.234195530607844	0.207096844425939	-1.87796281047346	0.184279781947924	5.20955555555556	0.326848982767294	0.326848982767294	0.0311240319068473	-0.0883446139644156	43.0963817885358	-0.298680815872253	0.0807244966069972	4.82832817460317	0.360162529949765	0.343685317219751	0.337879686108828	0.315172798374559	0.339025477453884	0.349577194901599
GSM1205515	0.137100072223429	0.295042247766509	0.351690545787983	0.382030433701691	0.372878547092599	0.353344325376363	0.478643035185827	0.397179174406733	0.418572262205056	0.472711572037956	-2.32884884963079	0.432605105912392	0.713239896182022	0.323648480761855	3.4885496031746	0.49629752250223	0.49629752250223	0.539477238352585	0.0531129951429492	41.1673099402266	0.177755065434461	0.212040391053143	0.238482531618949	0.252625244501178	0.218322850627689	0.238440070916619	0.255002385203982	0.110871192135558	0.259893239479047	-2.55146865252939	0.199771245525222	0.145325940139856	-2.2845922332718	0.330375419465702	4.00956428571428	0.49629752250223	0.49629752250223	0.531751326843244	0.0836357317450729	18.9284155544477	0.0293233283955461	0.199087849193073	4.30731547619048	0.118734376080275	0.105724898142892	0.101418802899035	0.0861889564071394	0.101220265874832	0.108029826452479
GSM1205516	-0.632568687101693	-0.566320907741599	-0.610898350172894	-0.633757393530773	-0.638950097357022	-0.641106078604676	-0.678651691192986	-0.663575162240133	-0.672034229532658	-0.683828273058214	-2.60353545982263	-0.680868440993754	-0.745718285825839	-0.561578833251609	0.97969126984127	-0.868692073569455	-0.868692073569455	-0.693492768353523	-0.499153417801678	303.058293049409	-0.482286579655581	-0.568162055248824	-0.599964870148565	-0.61860906370201	-0.620513852885708	-0.634844094808872	-0.64575995587951	-0.470590813466472	-0.65797703224919	-2.77244586607218	-0.651678900701803	-0.612928550769765	-2.46100975804908	-0.995372911641774	1.24754880952381	-0.868692073569455	-0.868692073569455	-0.694702895543427	-0.448008794675595	357.703327215998	-0.553131164033425	-0.399111185179753	1.04691865079365	-0.319447047188096	-0.314695164425645	-0.316473779060991	-0.31991747911647	-0.31875637472763	-0.318269608110252
GSM1205517	-0.38118554228768	-0.605878015983365	-0.567299326133083	-0.541752093264735	-0.530869826254436	-0.52151752954076	-0.485463089242951	-0.495381306212509	-0.485420608447458	-0.474697343174092	-1.47247617119443	-0.472301835863126	-0.366458203531339	-0.621994588396769	5.68064642857143	-0.424634512135226	-0.424634512135226	-0.467731547900249	-1.59730355388573	920.91288660169	-0.560032059981986	-0.577091078855474	-0.566703388537182	-0.548833759525641	-0.526270191052732	-0.513132557531442	-0.500952849992769	-0.52543709090999	-0.474041868150241	-1.71364431395293	-0.436491795292346	-0.471261321948906	-1.50776938125891	-0.595846323837244	4.90655753968254	-0.424634512135226	-0.424634512135226	-0.489862731541427	-1.57500525594106	998.689388368416	-0.0134281925117535	-0.578524882779714	5.83016547619048	-0.517839302670275	-0.539450870231012	-0.541480917436118	-0.556061808073331	-0.536873955000194	-0.527806118221863
GSM1205518	-1.52118756772407	-1.71453924026148	-1.85871832754842	-1.93129862110334	-1.92157387318665	-1.89218330950988	-2.12538955898466	-1.98400752060715	-2.02562987931325	-2.12077137392458	-2.63530680098905	-2.05589884688541	-2.21023151383128	-1.75802031127935	1.66518134920635	-2.34212830817806	-2.34212830817806	-2.22854333986498	-0.450112415612715	236.288476499909	-1.3387150762647	-1.55880444062578	-1.64756161297707	-1.6974342424388	-1.6410950596333	-1.69512783926841	-1.73817413388272	-1.17745201900063	-1.76332144380168	-2.76176721280763	-1.6501879987854	-1.44538369377272	-2.48386001407845	-2.08978334265205	1.92835198412698	-2.34212830817806	-2.34212830817806	-2.21425597937774	-0.404692743833668	269.917644162337	-1.47853692454618	-1.19984296578979	2.47968373015873	-0.966624415225651	-0.975638611113517	-0.965998292094011	-0.941405491697781	-0.960004875070551	-0.966735576982046
GSM1205519	-0.193294079624412	-0.218565796294518	-0.203507845491873	-0.194748864955006	-0.191555815361881	-0.18921207555857	-0.180743444230427	-0.180617682514842	-0.177834526040748	-0.177033148568608	-2.00869101110631	-0.173882630260954	-0.392144425649357	-0.222633016210491	4.36090238095238	-0.17477028923602	-0.17477028923602	-0.185929630614303	-0.584765371143868	315.932330615609	-0.209833629108088	-0.20628380106148	-0.204447536025523	-0.196060478486093	-0.19649367586379	-0.188277336219578	-0.18121838792666	-0.0824185980255798	-0.173007157172572	-2.22546797201539	-0.181293292238723	-0.200950695688601	-1.95304261658203	-0.468911700938104	4.30572380952381	-0.17477028923602	-0.17477028923602	-0.151881093214287	-0.603621266122357	348.347023087229	-0.109583986505559	-0.215678640551027	3.65369484126984	-0.13488104662547	-0.127402766927775	-0.122109473852352	-0.105985554099372	-0.119876103732433	-0.126108873936697
GSM1205520	0.47746737787122	0.659513490523544	0.683755943849971	0.694975081945757	0.685744947881976	0.670846014504592	0.738146030171762	0.689010358808408	0.699139353755829	0.730829186090596	-1.5049321506032	0.704010332463548	0.733780402554551	0.680460962539172	9.68720357142857	0.892506289674976	0.892506289674976	0.767843854135912	0.410146113984755	-173.285273377419	0.501104255987845	0.544182436298303	0.563616948473852	0.570349759732997	0.558710015664382	0.567500955440322	0.574351367751533	0.490103812919175	0.576590877950324	-1.85514217900877	0.552153045997152	0.500109789653094	-1.57996689972269	0.651175076651897	7.01063492063492	0.892506289674976	0.892506289674976	0.654386310453791	0.252239431452656	-191.271949946086	0.462695093350453	0.463159977159369	6.50793333333333	0.814676559498863	0.814158513924151	0.805305559724441	0.779845386828818	0.801616902647535	0.810194837777919
GSM1205521	-0.371860304683034	-0.200942991971537	-0.194351828896673	-0.191481181903635	-0.201849012732293	-0.216591284400902	-0.163672399723129	-0.206956321238034	-0.199891600795858	-0.172441102838997	-2.03775160351905	-0.197832269608306	-0.157951671889072	-0.180445939282129	6.33932380952381	0.180803804111468	0.180803804111468	-0.138238564387984	-0.190663575947591	237.881186677905	-0.178328852846883	-0.210893147192998	-0.219026636519175	-0.225383736384409	-0.257002879889089	-0.25687533769636	-0.25716329977163	-0.361348498039435	-0.272892787043436	-2.20238504108538	-0.327744642038427	-0.377305324445086	-1.89921610968998	-0.125428913926148	5.81697500000001	0.180803804111468	0.180803804111468	-0.099659324229076	-0.361418075169227	248.306288995839	0.0727231930188289	-0.129314864915359	5.77829960317461	-0.12984692248071	-0.132249613740221	-0.13466966771845	-0.142867443745106	-0.135196010150717	-0.131809804352744
GSM1205522	-0.237856624835603	0.146266020767867	0.21661682046696	0.250207953788607	0.229241326770191	0.19290482499608	0.371409654093319	0.246203637073428	0.27416639914671	0.355370232098142	-1.95505262973725	0.289073556608932	0.300214262346174	0.198366648869748	4.41297222222222	0.46078260947497	0.46078260947497	0.450353550013714	-0.810700247874411	517.154292345495	-0.00582692022368667	0.0937915803900239	0.135378140353711	0.143880464523923	0.0515381696845908	0.0745050797611208	0.0919503612700825	-0.388455065994971	0.0677270626757775	-2.142103317071	-0.101097610964356	-0.300730371111251	-1.92367386032476	0.529849768335188	4.06115436507937	0.46078260947497	0.46078260947497	0.640158396342487	-0.846054519013944	544.149200988641	0.46389498986959	-0.0433387124573348	4.49836825396826	0.0707904472266458	0.112938629233662	0.0873439424930915	0.0290010662708885	0.0646500692163249	0.0776019327311896
GSM1205523	0.195337536996746	0.208404921821908	0.196656457332878	0.190287431823941	0.186480990551004	0.183016403873247	0.183164134379384	0.17765783486308	0.176456299725035	0.179398712542722	-1.93103271675371	0.174182626174052	-0.0344125361550956	0.214923147056473	3.46170238095238	0.139207903451495	0.139207903451495	0.187114316388507	0.325710921376565	-145.049281024932	0.234578348323565	0.202178939311727	0.186807142703545	0.180215764246412	0.179669317517889	0.174759860091451	0.170345069402051	0.129924428228457	0.165072564414761	-2.16397496185238	0.170477655150946	0.169238745549673	-1.94527910666033	0.0967577124008698	3.75103571428572	0.139207903451495	0.139207903451495	0.144354139653732	0.279340946772119	-158.152373130821	0.0410153015023892	0.268707723111109	4.45958095238095	0.215456906549909	0.202641300549628	0.204108580956664	0.204157593381545	0.207623771358008	0.209580242634217
GSM1205524	-0.199116303746609	-0.297134084259192	-0.355311908187293	-0.384339623040466	-0.383090918836478	-0.374742951523222	-0.453145693604882	-0.409912023744559	-0.424635915766234	-0.453950457231157	-2.26590843675335	-0.436103328154855	0.00819874367737705	-0.310117011088588	5.65414523809524	-0.422847809380251	-0.422847809380251	-0.482512836745376	-0.0825002589605007	79.9918534852112	-0.168939756725072	-0.278312288933765	-0.321880885470651	-0.342269277932029	-0.309635397966186	-0.333632834706376	-0.352423239225837	-0.187790124325153	-0.358856664756087	-2.47314011786501	-0.290676361141246	-0.220007431053793	-2.22104506658208	-0.126994446870358	5.87915476190476	-0.422847809380251	-0.422847809380251	-0.573727578661516	-0.094834916055516	78.1107526968063	0.0336946995016505	-0.118453839868566	5.02914722222222	0.0628520609385028	0.0642641358745599	0.0551419765623049	0.0301492103924882	0.0499973992758368	0.0580929814570084
GSM1205525	-0.638032194918693	-0.712397983319805	-0.749068468728977	-0.767666884138239	-0.763113475158724	-0.75306251823483	-0.823866483409473	-0.777945378444214	-0.789874204855989	-0.820574667614511	-2.31997828805893	-0.797950164235538	-0.872193702053489	-0.727191012231899	1.94164761904762	-0.730800584156009	-0.730800584156009	-0.858012185917991	-0.503953438581433	272.91439816993	-0.616670023209129	-0.68223158301592	-0.707614009929339	-0.718980300030496	-0.695421847545929	-0.709825267802091	-0.721602561591503	-0.484118287925379	-0.724773588864129	-2.4837686451461	-0.681280979942084	-0.632136784089859	-2.18186031819366	-0.812735528314768	1.66248809523809	-0.730800584156009	-0.730800584156009	-0.900934300115844	-0.437907024052774	252.526424927618	-0.694254407671608	-0.593035484098035	1.62294761904762	-0.403607792470593	-0.409415549509975	-0.40793091907015	-0.406931132821591	-0.405215692924586	-0.404115094437724
GSM1205526	-0.256164396157863	-0.34333643918975	-0.332936977500513	-0.327382140288085	-0.32195576203202	-0.315988323336812	-0.32520044526879	-0.312515084819689	-0.312575043887091	-0.319966185240541	-1.23956822938382	-0.310778605227177	0.175559485580253	-0.351355520128686	44.6038738095238	-0.461874452324342	-0.461874452324342	-0.328839131071837	-0.489055530921916	300.171272602264	-0.365610280218461	-0.343622549790864	-0.335932981465897	-0.327465381998277	-0.315097968062431	-0.309756839872346	-0.305975419683673	-0.399644502535663	-0.296311170357369	-1.46158784599592	-0.278298796634125	-0.289706395489338	-1.30723594224602	0.209090385374788	44.485526984127	-0.461874452324342	-0.461874452324342	-0.362551658698113	-0.550482850317523	334.696385278495	-0.103550198268475	-0.383105613944223	46.4788674603175	-0.657199401734233	-0.690209729854195	-0.677073184229552	-0.651672363551175	-0.66309510945471	-0.66593832224581
GSM1205527	0.511548712917368	0.635202994428047	0.717158551204886	0.761493858288609	0.755957776331085	0.738354358544071	0.888271367906942	0.79502489803183	0.821838013888036	0.885274960614963	-1.41248440609867	0.841953953824299	1.10010040871639	0.656815652014294	13.1828142857143	1.06156110620941	1.06156110620941	0.957603000791826	0.63968325504677	-304.9711148175	0.491334428331553	0.542277926858872	0.574904210217914	0.603012305392807	0.582664729525444	0.609948578120277	0.632550785321955	0.432758923109545	0.649273094311018	-1.69447447636772	0.600877771859892	0.524931037989934	-1.5670636589834	0.865583652402499	11.1363281746032	1.06156110620941	1.06156110620941	0.900877369573494	0.570108596091048	-337.219446745729	0.775424504104457	0.476238033927893	15.4086214285714	0.252444749061415	0.238992047841241	0.238695935094579	0.234919433393684	0.240466327401738	0.243368667017885
GSM1205528	0.336908146097534	0.632560048526626	0.705418981556815	0.741235976571715	0.723956045914335	0.692405766483258	0.86286696917767	0.745307615434023	0.772632997755754	0.849571222331397	-1.99858626957578	0.788374887909085	0.956688607130916	0.67672792502975	6.68860992063492	1.02012710172495	1.02012710172495	0.941042834782003	-0.200785090389988	203.89683072926	0.379461076950407	0.46948921771937	0.506451918225352	0.527329562297343	0.482795895044893	0.508005978467279	0.528773906861979	0.0892952016438534	0.532371031798949	-2.17544176714981	0.444396013263005	0.247096346616978	-1.9294697231849	0.75118572248224	8.35596547619048	1.02012710172495	1.02012710172495	0.859052980282811	-0.333714178224547	231.750095766556	0.678666244862698	0.331235696307336	7.09846150793651	0.480080309213392	0.494633650219161	0.479298851837855	0.440156761818755	0.469047361621079	0.480015134688915
GSM1205529	-0.685330844021825	-0.668479773936548	-0.754866415946085	-0.802388661987275	-0.798701237250528	-0.783565973017074	-0.938935353799517	-0.843861727489025	-0.872035161157552	-0.937615846963267	-2.25767296763491	-0.894681645531201	-0.568869355906442	-0.689810736653629	5.90638531746032	-0.950545658281799	-0.950545658281799	-1.0126497041858	-0.0724010254654051	38.2189963390358	-0.493625417553939	-0.633288327160135	-0.681705650264838	-0.708915601483063	-0.675820633753232	-0.706357271519452	-0.73141315191332	-0.422451052207385	-0.747174455806162	-2.42645047950974	-0.687284630480337	-0.613362281026676	-2.14240579638555	-0.572497690686833	5.48909444444444	-0.950545658281799	-0.950545658281799	-1.07843960333841	-0.120707143334932	27.3376069813837	-0.36208989842768	-0.409614309049308	6.02607896825396	0.207585796331376	0.205043346215844	0.197867833924101	0.174820610801932	0.196062592741809	0.20485891116012
GSM1205530	-0.165473226832265	-0.048487997680086	0.0424999183494659	0.0919258715206022	0.0824513898205493	0.0582569603644191	0.241367371177399	0.125346902901255	0.15761060922445	0.236069576916258	-2.40551301285441	0.181176106537122	0.125880727118571	-0.0144211992389197	4.42207420634921	0.407523766035942	0.407523766035942	0.324662470003153	-0.514465233691524	382.30770582848	-0.250767774856456	-0.144159674506358	-0.0898580720513574	-0.0596332801333978	-0.106795051621637	-0.0728585419738777	-0.0448028379902043	-0.456078266477767	-0.0334830890126756	-2.51017780715194	-0.129040528427428	-0.310442337031104	-2.25053837183003	0.134000593926632	4.82559841269841	0.407523766035942	0.407523766035942	0.373783434625193	-0.638821965083489	419.897960499669	-0.0337307636003957	-0.299106916848272	4.28439007936508	-0.707253644679614	-0.725218970124661	-0.714544219104238	-0.690270245765802	-0.70549957755612	-0.710678499178442
GSM1205531	-1.38900992142018	-1.44242279143427	-1.54251146096835	-1.5955972381718	-1.59395705978476	-1.58006183678237	-1.73360097534013	-1.64571111719846	-1.67460906453656	-1.73537728179864	-2.72901420421552	-1.69804642682135	-1.72195869071854	-1.4642496753912	0.448889682539682	-1.88112650559906	-1.88112650559906	-1.80349081473265	-0.725169443174373	413.148544996834	-1.23286118354612	-1.33756497247632	-1.39764676384143	-1.43482131776996	-1.4144111749148	-1.45294472675012	-1.48389233826753	-1.14516886960711	-1.51281571218587	-2.8744371186645	-1.4712879402718	-1.33741475863409	-2.55730615999768	-1.61490985090334	0.503720238095238	-1.88112650559906	-1.88112650559906	-1.72981132536942	-0.705697030928345	448.428138364917	-1.29564673293683	-1.15493952297181	0.502053571428571	-0.881767113057252	-0.865643437551676	-0.867363549033424	-0.866857769252782	-0.8722789072695	-0.874854295437721
GSM1205532	0.924853951065863	0.955792656936965	1.02856112633989	1.06408310516948	1.07145751732782	1.07373670185342	1.1241286665832	1.10823973885044	1.11998796472139	1.13232505834344	-0.92988053032346	1.13175571892189	1.78232531220652	0.950073959926275	17.0790412698413	1.34539609033343	1.34539609033343	1.13659420222332	0.50372459268384	-260.240156976607	0.709359433230962	0.83196892875238	0.889801704256121	0.928344041254884	0.949498865421608	0.980385097120152	1.00512482041661	0.949251489351661	1.0429971996528	-1.20085679137935	1.05935257716496	0.966878196052759	-0.963207337678526	1.36927459299812	16.1514952380952	1.34539609033343	1.34539609033343	0.964395319824381	0.31243492419621	-272.928165334227	0.919303581847173	0.575298264370327	14.8174555555556	1.34408584006649	1.34668736027666	1.33419733387554	1.29882339393484	1.32896901987048	1.34046202013173
GSM1205533	-0.409340661086128	-0.608972446279208	-0.706831713724268	-0.757365893077383	-0.741193195028075	-0.707739834799709	-0.91805045307346	-0.778403501395393	-0.813685228674486	-0.906350503317058	-2.15858511240309	-0.837036937264301	-0.68928659440645	-0.657292106232606	3.84462579365079	-0.706002649948578	-0.706002649948578	-1.01346791662126	-0.00359018641167276	-13.6798756895773	-0.395337269379204	-0.51706496899148	-0.571014718828631	-0.597184777609116	-0.522642981599146	-0.559405845893612	-0.589020822871817	-0.0707595190657172	-0.590042783363089	-2.24061550576558	-0.453657173373406	-0.3163615419634	-1.95856660742675	-0.736631430287418	4.03949404761905	-0.706002649948578	-0.706002649948578	-1.13295267880778	-0.00966894570807342	-60.0138351686863	-0.825358468104828	-0.356332538283346	3.60033333333333	0.547705793930502	0.557073590463249	0.543702167768573	0.508202572072891	0.535665669690934	0.546295445482923
GSM1205534	0.130740584337422	0.0821547558093069	0.0862272293186242	0.0856208815579234	0.0932680425308364	0.103784745818369	0.0568646427069691	0.0952830892813055	0.0885703968887106	0.0632943310776045	-2.07814077370143	0.0852529562692688	0.811370674415733	0.0657482734572076	6.96742301587302	0.0504372399503475	0.0504372399503475	0.0274301252988937	-0.272265661552106	152.582848459145	0.0562812822638322	0.0839656776642272	0.0910549366778518	0.0973315476423924	0.119259982676424	0.120723664039439	0.121052306907578	0.117810467284783	0.130208966364364	-2.17133384760096	0.161143009479088	0.159637509298194	-1.99211488666195	0.670385948012955	6.93802936507936	0.0504372399503475	0.0504372399503475	-0.0445328155903366	-0.316453306382789	155.890824082502	0.480584910501876	-0.00028798438773317	8.12424801587301	0.134956891084716	0.14319750698839	0.14424819072955	0.148122101278071	0.144595802759238	0.142492313407499
GSM1205535	0.459886500565685	0.762309976848467	0.834824051826817	0.869908287933209	0.8548013455471	0.82639896893796	0.983676498886906	0.876060172005383	0.901462040299638	0.972198139044991	-2.02323869052685	0.916428251237	1.27719481736376	0.800383320470279	9.06860952380952	1.18619302809425	1.18619302809425	1.05450119780718	0.144415257631579	-25.397463446913	0.467975652190563	0.577738894856775	0.62165771764442	0.644079769824947	0.6129524728904	0.636756114095837	0.655582627796062	0.186850172473723	0.661634957865446	-2.2333280806725	0.592655822422074	0.370976699671925	-1.95305397194544	1.25170975758448	8.16205992063492	1.18619302809425	1.18619302809425	0.901143802695172	0.00247218791392297	-33.4514066674895	0.934652205081004	0.373780695607003	7.48831746031746	0.64836655067512	0.651678406940014	0.638957917022539	0.603590579613872	0.632653256503728	0.644064334860612
GSM1205536	-0.615114244703134	-0.728989883790754	-0.81256885569679	-0.856602212755222	-0.848173319683673	-0.826939363136617	-0.986619067253694	-0.885150510986105	-0.912982114857145	-0.981288306615666	-2.31862818770027	-0.932736196431663	-0.893589931109133	-0.759075807061905	2.27315357142857	-1.22042618304117	-1.22042618304117	-1.06418688312504	-0.410150306367461	168.779662722384	-0.602278602736296	-0.659836689356899	-0.703959785178911	-0.728496033103414	-0.686400074229411	-0.715604655111122	-0.739232438994223	-0.427675638935904	-0.748060824583752	-2.47658632275054	-0.670716109635655	-0.566845236378942	-2.19696349553347	-0.836893806244001	4.10946984126984	-1.22042618304117	-1.22042618304117	-1.10278663883594	-0.363528878077375	201.413957980453	-0.891316826151404	-0.579973360516685	4.23949007936508	-0.52608927485759	-0.513247550192576	-0.501422546171178	-0.46475846526941	-0.497591141055708	-0.511619850598072
GSM1205537	-0.334441978199692	-0.563228956936805	-0.611202033714961	-0.635277881606426	-0.627933747860927	-0.612104398649373	-0.708986132666328	-0.647840794068494	-0.664614902582563	-0.705129563734968	-2.15012446394095	-0.675514539129111	-0.434900236615117	-0.588451455963648	10.6867579365079	-0.996268686577993	-0.996268686577993	-0.752534707821817	-0.32458978818272	218.945371893162	-0.424090721162177	-0.491714308611831	-0.532969678350025	-0.547238735817084	-0.510763057116231	-0.529270206822422	-0.543460282345869	-0.2787644893846	-0.543030518017567	-2.28131299208739	-0.473074322750973	-0.312459349141102	-2.13006408000128	-0.733531717233024	11.1311765873016	-0.996268686577993	-0.996268686577993	-0.773969646942967	-0.330847152351705	256.373092731307	-0.248908175740347	-0.40665048209597	11.7187563492064	-0.510660416887895	-0.530752825131647	-0.516474441135235	-0.482765565259709	-0.50440515511865	-0.512531672546533
GSM1205538	-0.142501650511861	-0.221730382523687	-0.243645387242919	-0.256465464638804	-0.253583108830021	-0.246712446046574	-0.298029674253346	-0.264556825804601	-0.273448934039037	-0.296094284817548	-1.87739240476741	-0.279768481114174	-0.294674962868485	-0.229961399208714	7.85262380952381	-0.299913449676507	-0.299913449676507	-0.323872377931636	-0.686991034432862	378.169079650273	-0.275677061044319	-0.280295556924195	-0.284735378238393	-0.285163702036365	-0.254168718023056	-0.25967149656242	-0.264008470628037	-0.207266516737666	-0.253565376855429	-1.9038109435749	-0.197532480680501	-0.186318816165973	-1.76896555945064	-0.321553915468414	7.13398174603175	-0.299913449676507	-0.299913449676507	-0.480622368724295	-0.707807932525124	420.376150353862	-0.382813435871315	-0.30376792367442	7.82392936507936	-0.361351351339842	-0.349349045450888	-0.344652892728595	-0.32932412703651	-0.343499637786086	-0.349932631971938
GSM1205539	-0.0729017049065838	-0.117056410498111	-0.142264408202162	-0.158141507117926	-0.158886142097025	-0.155850238471198	-0.200891398440978	-0.178137968107337	-0.187518231605034	-0.203631428646178	-1.87431078097605	-0.195853866092499	-0.035895527403866	-0.123937488423493	6.73444325396826	-0.453937318407053	-0.453937318407053	-0.219272385693662	-0.422999877455199	196.520734667203	-0.0993408450900027	-0.133305331127331	-0.139182420993233	-0.148411955287198	-0.131644008216399	-0.143034209443479	-0.152987915830134	-0.159978679228129	-0.158464766862992	-2.04181301552177	-0.124198911371628	-0.0650095421700814	-1.86444797798705	0.168344037952144	6.42669603174603	-0.453937318407053	-0.453937318407053	-0.275181858734194	-0.416962878796241	213.482589443771	0.0172949551667199	-0.0955950772348527	7.2297503968254	0.282189605282185	0.293145896926122	0.271130840929079	0.212853026109829	0.257466686365782	0.275220584322387
GSM1205540	-1.09359296051654	-1.33586460998774	-1.46955267491599	-1.54121669176354	-1.5273201326182	-1.49195144054611	-1.7540944371321	-1.58901146220356	-1.63507990078519	-1.74615679903642	-2.09919039484936	-1.66778322309515	-1.65393577698765	-1.38711683406208	4.909025	-1.9709459891691	-1.9709459891691	-1.87665245646892	-1.34425558233946	664.379346464338	-1.01978213828189	-1.16598391536815	-1.24028290731259	-1.28565097362836	-1.22306981401419	-1.27387012804509	-1.31638305466335	-0.736335130499867	-1.33917661724094	-2.31387755103135	-1.21389979853895	-0.981266327831795	-2.03987165718409	-1.36117514368971	3.52488253968254	-1.9709459891691	-1.9709459891691	-1.86440572910272	-1.21143204586336	697.284447717964	-1.52266501000095	-0.96106670389865	4.99464722222223	-0.633263953942249	-0.598081082309006	-0.607682684258127	-0.624278827559758	-0.619947949767898	-0.619486485895661
GSM1205541	0.428319058183174	0.0523670477562257	-0.071855625980481	-0.135555108217841	-0.113583284355886	-0.0686850711154656	-0.337445482298906	-0.160388635736888	-0.205496715218981	-0.322269416084575	-1.56488127981759	-0.234286381919131	0.122652469319615	-0.0126457915421754	9.50628134920635	-0.341829049894382	-0.341829049894382	-0.456256681351911	0.873912114749931	-550.119241563352	0.321231023802983	0.152348978449047	0.0830650846990348	0.0520749213541327	0.161767649649042	0.116427599541571	0.079324268650385	0.732067929843415	0.0862539745452319	-1.72733518044583	0.292419542915837	0.581838086841884	-1.53774567868214	0.203106026601507	9.23303214285715	-0.341829049894382	-0.341829049894382	-0.667608559666384	0.810759814888951	-601.423233024504	-0.0432243550976109	0.358625993899662	9.67992261904761	0.829490103793886	0.817406820630189	0.814418190434357	0.802392618297686	0.815694248825625	0.821376985270924
GSM1205542	-0.13476822242786	-0.0619509246797778	-0.0749199196185671	-0.08045358375503	-0.0832255567841118	-0.0861539328167972	-0.085126629156348	-0.0887564250398011	-0.0890959617490399	-0.0871070490253275	-1.57597138301754	-0.0902915394761251	0.0727060740907317	-0.057271580288894	49.4064896825397	0.050511205396208	0.050511205396208	-0.0846141236900484	0.261154744575007	-114.628504579389	-0.0757210571502568	-0.112642588504505	-0.129597486735274	-0.132216883408762	-0.122152927291996	-0.126593362061467	-0.12987264203599	-0.0336759012961598	-0.129074175209639	-1.87969049123755	-0.113714140668399	-0.139245068749847	-1.66047894510122	0.0470366641498211	48.6980511904762	0.050511205396208	0.050511205396208	-0.194651459054673	0.192012981704496	-133.015586631201	-0.287413287114466	-0.0240966124045587	48.1514488095238	0.133411696896859	0.14850665307837	0.142551289385389	0.131417762482678	0.135448011400744	0.136565462791651
GSM1205543	0.0905216718706759	0.131459570110296	0.162264035268253	0.178994609148279	0.17591577334383	0.16792163675001	0.22980749575709	0.190979953227741	0.201835076151411	0.228129724337357	-2.50833944941033	0.209464505217606	0.554213843433223	0.142971855816712	3.29291785714286	0.246802076820494	0.246802076820494	0.263251042406323	0.213159495235287	-88.4005947109295	0.117470179971226	0.121766670868907	0.129267968622596	0.137395392763515	0.118314447127329	0.129539377554147	0.138557386290005	-0.035957102643349	0.140603073030052	-2.60468789722115	0.108288878734507	0.00938984489722535	-2.35487275005134	0.468327218818675	3.93226944444445	0.246802076820494	0.246802076820494	0.29647541623528	0.261412414595537	-107.323588491252	0.362907711525794	0.145816111750077	2.75275952380952	0.414049573782693	0.405786288504959	0.390062762721972	0.344533646215253	0.382792777437252	0.398889375324381
GSM1205544	0.500209352416291	0.504560019632235	0.472391765220546	0.452516367201574	0.452396494298849	0.456729259341187	0.395794124178759	0.431040111672257	0.41918785006427	0.39416168951914	-1.14786645023309	0.40854411181262	0.334790117209309	0.498896826207564	15.2673484126984	0.320135579094827	0.320135579094827	0.369896765674997	0.658219001114353	-438.06937913756	0.393640139577601	0.357317871544231	0.340860332785058	0.341380344530322	0.39437117033546	0.384623258733965	0.377215231407764	0.468119711172552	0.393740964361515	-1.6232825756988	0.487513236110591	0.462065226844242	-1.20647810455139	0.254793330018824	13.6757761904762	0.320135579094827	0.320135579094827	0.0340370792519789	0.694152019875026	-470.140600166648	0.237330457071776	0.375830540002409	11.4832623015873	1.19794685197808	1.22183834199172	1.19535354986702	1.12821283196017	1.17740422678545	1.19603648929765
GSM1205545	0.968383722014913	0.981022658739942	0.965080047078378	0.956163465598249	0.953587901550426	0.95155911852207	0.939105463092039	0.94395502202981	0.941251131750099	0.936883368832327	-1.36380320853837	0.937668327966943	1.54711575623783	0.986933315359882	15.3711757936508	0.732625732770722	0.732625732770722	0.938154137269404	0.862374535160602	-541.529451037902	0.907105919143478	0.914727892529108	0.925763531384876	0.921741490493294	0.928122710689313	0.922734655198433	0.918686277523164	0.982885258484442	0.918247744453901	-1.62170721850863	0.935725442957668	1.00072272379564	-1.31130627123167	1.23982111798413	18.8830845238095	0.732625732770722	0.732625732770722	0.877522660322915	1.00198349553863	-598.879789168567	0.199493763167335	0.893011998811367	17.0797186507937	0.578431378244675	0.574112731103122	0.573417760765535	0.570319721193655	0.57401589219919	0.575543526899825
GSM1205546	0.346939496734248	0.330452750292298	0.258682541985386	0.22144025914796	0.224796073002546	0.238147374824582	0.124009832957054	0.191145220143483	0.170202538599754	0.124916016589028	-1.90507039145317	0.154306213544617	0.301650933582507	0.310893491966852	10.7297916666667	0.207091972157353	0.207091972157353	0.0771617673193218	1.05556523982152	-621.537288076468	0.387273405002075	0.301664994205683	0.275331776651862	0.254045110888906	0.301671496102647	0.276646225290451	0.256504469142008	0.532182951242153	0.255612949118403	-2.08301654544295	0.351099762264449	0.503103671034454	-1.89107687358985	0.328792858724465	9.63682579365079	0.207091972157353	0.207091972157353	-0.0877081032481592	0.932654407152061	-641.756101813722	0.2831774332864	0.406154995821703	11.6648686507936	0.843350864152921	0.846836781442526	0.837306585623871	0.813203555580123	0.830757802320486	0.837629083577195
GSM1205547	-0.807206886989138	-0.743631420661204	-0.780544510456009	-0.803949464845521	-0.804288842806704	-0.79992713193311	-0.876693125416419	-0.830801335419243	-0.845415090062978	-0.878179723471613	-1.92036657254924	-0.858412345508394	-0.810025784001291	-0.750798937680765	4.92837817460317	-0.971992805175411	-0.971992805175411	-0.919046363160307	-0.503682990202077	273.616768059128	-0.702474452038481	-0.736004694192234	-0.747240630837569	-0.760238727016151	-0.755975025263901	-0.769503922362527	-0.781755764503105	-0.586991978207896	-0.797332856175716	-2.26594998628546	-0.796329164835039	-0.744094359812555	-1.95111315434578	-0.649561539131092	4.74832936507936	-0.971992805175411	-0.971992805175411	-0.916280310700206	-0.504201614328922	258.249340215497	-0.770189480148754	-0.694660598275361	4.35875634920635	-0.316931094736835	-0.310619612648772	-0.312709471631253	-0.317734649397065	-0.314307388093727	-0.313182379302174
GSM1205548	-0.550502169886929	-0.611626119265451	-0.638687119454209	-0.650563294654118	-0.64651611762208	-0.63846418633202	-0.683554670315142	-0.653673944203049	-0.661034415640345	-0.680513097573206	-2.60082044423889	-0.665402257867705	-0.721523683019243	-0.623863289925897	0.899670238095238	-0.637240464814733	-0.637240464814733	-0.702577946990241	-0.158752647719717	109.968798541446	-0.514579507024695	-0.580205394903705	-0.602946438462133	-0.612055040019285	-0.590600678820099	-0.601991106722413	-0.610872686276018	-0.379242572995005	-0.61114973650937	-2.76074700490877	-0.569472883338467	-0.541624088942065	-2.46853667661198	-0.800994357535447	1.20488809523809	-0.637240464814733	-0.637240464814733	-0.743612320078184	-0.100157215015441	92.3269682501354	-0.693694431309668	-0.473938923869393	1.20698888888889	-0.0893365242795127	-0.08533130730329	-0.092946489806738	-0.112366746208995	-0.0985658624889862	-0.092849419026359
GSM1205549	0.819153521935856	0.987748168620573	0.955925297097967	0.93389975976037	0.924042333254655	0.915831000127672	0.886357831708809	0.89271867493606	0.88429141705853	0.87678711594641	-1.95560094617485	0.873513458536318	1.05286088004503	1.00219331633642	11.2137674603175	0.902596872182341	0.902596872182341	0.867036125462801	0.116011310838647	-79.046404489873	0.861068915007885	0.910662766527825	0.900843263107173	0.885852363120598	0.885614085394731	0.872378192322791	0.859943534854179	0.787112903690482	0.844250346381346	-2.06985644795434	0.847522636426209	0.792671429642316	-1.87070186938885	1.20198337697327	10.2926928571429	0.902596872182341	0.902596872182341	0.717748289164851	0.0786295668199672	-87.3420040567369	0.539699369645112	0.785188059765007	12.8667349206349	0.818211607721763	0.863570069050462	0.856251657914275	0.847836098830368	0.845085833794178	0.841327803910511
GSM1205550	0.806706334973988	0.965821623079879	1.04346467891395	1.08486169808271	1.0780131341747	1.05926496049562	1.20306427453695	1.11321916710673	1.13856220290492	1.19921478850423	-1.30866558614915	1.15669981356033	1.41604878333233	0.990631062584561	17.634798015873	1.32698759027725	1.32698759027725	1.26807856893615	1.24773909259824	-642.804670105754	0.785043343944023	0.831911641195316	0.884291628629279	0.912974755552513	0.88695298248385	0.91772521791423	0.943582412466318	0.659678311534219	0.962413609265707	-1.37184312859965	0.904690379384671	0.805159884250914	-1.35304660742891	1.21282131817591	18.0325384920635	1.32698759027725	1.32698759027725	1.21174708592894	1.05450237300227	-665.101776459374	1.18673640245575	0.779618496148677	18.9540650793651	0.991132912137608	0.97329776203808	0.967406030034908	0.946315051714137	0.96785370571574	0.977142976451545
GSM1205551	1.16476784641068	1.07312868923033	1.18561088203064	1.2447934868651	1.24899391967487	1.24181555914858	1.3820913986768	1.30690320913683	1.33442915831094	1.38745798769107	-0.248080849548841	1.35871139681702	1.60378243181776	1.08036372706816	54.1846071428571	1.26277320413185	1.26277320413185	1.44402200234367	1.03329380002281	-581.789457599155	1.00230836719019	1.12062583446653	1.18285352813567	1.2196956286889	1.18134090846673	1.22106692825075	1.25221127209926	0.877624799373396	1.26989754496547	-0.125497505121038	1.19382410560837	1.10894949911071	-0.212592755604217	1.67287927026982	54.9598444444444	1.26277320413185	1.26277320413185	1.62899779890131	1.07698651533447	-634.988254577455	1.57075233918321	0.943276831455387	61.6423361111111	0.706191870209047	0.665449712605905	0.666090996270347	0.655655340133261	0.674903779061429	0.684414243693511
GSM1205552	0.332623595205512	0.556546493933988	0.724141974480969	0.811828353069922	0.803512040035429	0.772173927466837	1.04615240168888	0.882210025476669	0.931982304752561	1.04343014884974	-2.06016521857996	0.969916348369723	1.62542955457646	0.597880154525056	7.34369920634921	1.20347067370644	1.20347067370644	1.16084604627735	-0.495187154799104	352.2352223275	0.17578649381866	0.366161876558661	0.464417544025262	0.526886918954682	0.47023575090584	0.536278134894989	0.590529067449375	0.0367862463143225	0.629065654285646	-2.15094426518163	0.503923038877873	0.264861696187277	-2.05215142215477	1.20974474776224	6.34909166666667	1.20347067370644	1.20347067370644	1.14650758933565	-0.675862441572072	462.061646481489	1.12785171713077	0.0582216172674479	8.71845238095238	-0.3124284209785	-0.287661070980248	-0.290761571004392	-0.290788324845135	-0.298549723723104	-0.302599847947379
GSM1205553	-0.178082299888583	-0.168812560324775	-0.201803284818435	-0.216493851751016	-0.217675528796927	-0.216136617264541	-0.242738546807865	-0.231439588602779	-0.23677556384584	-0.244366130953264	-1.43299442356166	-0.241251723500194	0.34290624283116	-0.172485038880554	56.5137317460317	-0.134124781171413	-0.134124781171413	-0.250383043169713	0.288082452167596	-82.9739604074831	-0.0305347125430788	-0.0643424953952513	-0.082462122056937	-0.103663160736728	-0.11947742110521	-0.13551115857118	-0.14851877950681	-0.11129544042376	-0.17222633734377	-1.71639317889237	-0.193799394088672	-0.117981101193101	-1.53323234017788	0.402535446503688	54.4622964285714	-0.134124781171413	-0.134124781171413	-0.0896859252776476	0.170545647441006	-91.8805352946629	0.0650246222477407	0.0307489124729878	56.3530884920634	-0.101377452240171	-0.118768907415567	-0.116103591625416	-0.113700160748046	-0.111821064127464	-0.109968024704152
GSM1205554	-0.321101213691215	-0.532367215091619	-0.553131462687738	-0.561580904022906	-0.548516892960394	-0.528767343064432	-0.605850719298506	-0.546670020175623	-0.55748257632662	-0.594956555201253	-2.03337484328821	-0.561287857302546	-0.694650189030886	-0.561082511081529	6.83666071428572	-0.601121565664421	-0.601121565664421	-0.639889194613925	-0.107739125721594	57.1012971569447	-0.352277669966289	-0.377704564466233	-0.384451356199079	-0.389788030087145	-0.379570984789402	-0.385649024053776	-0.390396137377037	-0.188927567083355	-0.391311535788577	-2.18109211291134	-0.370626501054334	-0.261587974062317	-1.91489747833599	-0.642415237193199	8.50613611111111	-0.601121565664421	-0.601121565664421	-0.445375933814735	-0.089895419269146	69.614990462533	-0.559004735186272	-0.321818124873871	7.86127420634921	-0.366928359395474	-0.404508639413955	-0.393044997857437	-0.373385636317297	-0.379087377369258	-0.379486994789136
GSM1205555	-0.848367096806814	-0.998601075819056	-1.12253501737104	-1.18686355942934	-1.17807844744112	-1.15140121543708	-1.36583899702387	-1.23451820994447	-1.27283625076019	-1.36149078945268	-2.44641983425856	-1.30080211973789	-1.45791627812786	-1.03731363920944	2.51605119047619	-1.32497907656926	-1.32497907656926	-1.46495275551119	-0.474826599943158	252.799826237584	-0.562621978796373	-0.698440668461846	-0.780876975789236	-0.836888143600628	-0.82697320530182	-0.878337560618459	-0.921102684720924	-0.423152740085155	-0.969399406504374	-2.26381879120699	-0.935817660167105	-0.743697332212435	-2.07212555157497	-1.1213122172995	5.78954404761905	-1.32497907656926	-1.32497907656926	-1.1801567149695	-0.348777201128391	206.932576551171	-1.11352479403949	-0.459399335978958	7.14064523809524	-0.0470671020008326	-0.0242291812439291	-0.0313430810619007	-0.0443334106780208	-0.0395707181101051	-0.0387152747124206
GSM1205556	0.867302299442265	1.04657446473285	1.23803152125841	1.33452178244516	1.32423099495337	1.28879177627905	1.58555612357088	1.40621502079082	1.45950966811216	1.58070151394213	-0.35880449985358	1.4998582083173	0.644998369741711	1.09404459133547	50.8542246031746	1.89901547269005	1.89901547269005	1.70393957877594	-0.659697992808189	328.269381195796	0.569035319129023	0.803993651991619	0.930376586727757	1.00462475525589	0.946129081514002	1.02101294110273	1.08134936299806	0.576360152653987	1.12509725860244	-0.734910755867416	0.992441683951433	0.780487895504372	-0.632285163270386	0.87419491268717	50.4489765873016	1.89901547269005	1.89901547269005	1.67387628217325	-0.77090280908461	374.070695738787	0.922757579405815	0.383333150058279	47.279921031746	0.116706037776281	0.161774427564745	0.149407329566715	0.128084069672381	0.134469862439108	0.134783233936028
GSM1205557	0.799716849813459	0.793930916227006	0.834125803964362	0.855401228687095	0.853307504429722	0.845886189723152	0.916560018355453	0.87337170869605	0.886123288353559	0.915688460981163	-1.02761471417983	0.895894614840827	1.02161681887566	0.806016845308212	37.3663841269842	0.925586096243882	0.925586096243882	0.95443406978364	0.598076256769613	-345.40619166174	0.790391227587799	0.832474558414912	0.839443167624031	0.849773689419949	0.821604593648364	0.835570112899041	0.846528493082502	0.559326136176705	0.846992368394994	-1.01686887053252	0.801552331300072	0.738843347046138	-0.980202556882127	1.13874339784526	38.3053265873016	0.925586096243882	0.925586096243882	1.06582237094469	0.660030726221786	-375.358231131373	0.932080873995567	0.786016180878961	39.4158634920635	0.456088786892786	0.45331047466554	0.44655084504545	0.427839590308254	0.442856340145477	0.449116725363732
GSM1205558	1.34423731294815	1.76664581349559	1.87378329641431	1.92668325805555	1.9035059423573	1.86007212582372	2.10257912376974	1.93795467870065	1.97745210725663	2.08558948026174	-0.10018460213276	2.00104856049005	1.75916663708754	1.8308829834248	38.3838261904762	2.14622643272715	2.14622643272715	2.21620101299411	1.04768209184737	-586.261184910598	1.44471983737	1.58787346517895	1.64024823438586	1.66741288140307	1.5903745429044	1.62876550451409	1.65876228685205	1.02827202651045	1.65842569260455	-0.0705137079452844	1.51783425200925	1.31265273901669	-0.15123139616397	1.97644533519006	40.0608682539683	2.14622643272715	2.14622643272715	2.18409522945295	1.00164189220493	-639.149906256758	1.77035168172818	1.3714770385663	44.9540583333333	1.19732879527372	1.19625184382652	1.18209230616125	1.14252072303321	1.17490290114754	1.18794963925081
GSM1205559	1.38662042590115	1.63644792984542	1.69317006136309	1.72278530974772	1.70741362408759	1.68019391954908	1.83484588800092	1.72688030849829	1.75166347243204	1.82302758623546	0.900759773414922	1.76633376679381	2.01233523787034	1.67675119340174	74.0381892857143	1.94975547433258	1.94975547433258	1.91584498477931	1.24463011038227	-677.651247875704	1.47643717389988	1.56533710995887	1.5944310282132	1.60328417049595	1.54622109207048	1.56597661679929	1.58249567234276	1.12735935354745	1.5779431876941	0.841297905797971	1.48638020983097	1.38684268828257	1.00905663531459	1.83308049641377	80.7656361111111	1.94975547433258	1.94975547433258	1.98046282517532	1.24315024135432	-694.379795938005	1.68011061100928	1.44452335020088	80.6646444444445	1.31200835327207	1.324249790977	1.304925744796	1.2568342219881	1.29115369152188	1.30435747567498
GSM1205560	-0.0611573632047395	0.17242190668798	0.228271129259165	0.256976198950299	0.240327302712532	0.211431710560861	0.366553309076046	0.25626027031529	0.280722400306509	0.353199971086378	-1.93886215995157	0.294881928557149	0.176621667676331	0.212868562785654	26.3120884920635	0.469180905499696	0.469180905499696	0.441937734202904	-0.262660248556437	253.567859418209	0.0247533793003508	0.0839283462815202	0.102829958670727	0.112989838725273	0.0646556961741424	0.0811721205249302	0.09463688897666	-0.334018496330835	0.0878962338258405	-2.02141822430227	0.000258256715545187	-0.126702924170518	-1.83985799198	0.158857831474301	25.1923492063492	0.469180905499696	0.469180905499696	0.439955334524254	-0.367170716796011	280.471878081651	0.276510119813167	-0.00855825312667541	27.662828968254	-0.50796972831441	-0.516019636202091	-0.507871791894051	-0.487156123135018	-0.502322933280299	-0.508046138752956
GSM1205561	0.445243661384672	0.303590148452044	0.320425786558843	0.332190603297349	0.338878137114543	0.345213681182135	0.355289493358821	0.356900272811783	0.360815325308815	0.361752930857427	-1.46830648061414	0.366500956006278	0.772898465954687	0.294551147804687	14.850728968254	0.356473275757231	0.356473275757231	0.367479576950896	0.831278632522585	-452.762172367392	0.408413884292967	0.386783221405063	0.387261242785178	0.39175613171339	0.389741905949988	0.394274727768141	0.397975413394072	0.379086072678944	0.401621754273033	-1.70586955521217	0.400887815817551	0.401430354869782	-1.41987649397384	0.693374984873692	17.4816694444445	0.356473275757231	0.356473275757231	0.466346208500736	0.941299013453171	-530.188657554721	0.513466019478136	0.448323132902367	16.4788011904762	0.457642678573711	0.410262684754246	0.41025744620409	0.39603881139318	0.419794073946073	0.431639274731726
GSM1205562	-0.636718155843074	-1.04257052178563	-1.14741011289122	-1.2031860711492	-1.18401920784129	-1.14490729134064	-1.38480493290077	-1.22658780364673	-1.26713183896013	-1.37217452500375	-2.49448835722485	-1.29358914441223	-0.993901769067559	-1.09863505106657	5.6270880952381	-1.70623384204	-1.70623384204	-1.49185776996195	-1.00423900716394	508.713626367247	-0.74035098465552	-0.842365002686186	-0.901870505645739	-0.936249006082789	-0.870119860963122	-0.912342097647128	-0.947909914406789	-0.554208080889917	-0.960274060831919	-2.55294390669622	-0.82769606493575	-0.631666117469427	-2.32755118936285	-0.818516344274493	9.12137182539683	-1.70623384204	-1.70623384204	-1.47356051794662	-0.788594217529503	512.478506002845	-0.778803275642235	-0.729630458103419	8.32798214285715	-0.689919576875634	-0.693082122888168	-0.690748588375392	-0.68642214927144	-0.688231570248778	-0.688650504666159
GSM1205563	1.41383488459609	1.82196517756084	1.97286724047883	2.05122499610825	2.02738680467952	1.97703638705135	2.2983388394664	2.08736928354391	2.14183812463344	2.28223856275628	-0.168088139639464	2.17778132163174	2.03822850831328	1.89532915299649	68.0186158730158	2.48589921396426	2.48589921396426	2.44913435828026	1.14623102997765	-604.20026581395	1.34349674292032	1.56113884649689	1.66472458497878	1.70913796433919	1.6232591845661	1.6792798099707	1.72477001837792	0.985865543254906	1.74064483077282	-0.608898785825272	1.58123667908064	1.33677877335435	-0.256315511109596	2.01298342830634	64.329292063492	2.48589921396426	2.48589921396426	2.39706894824052	1.07684049329807	-643.892566305608	1.55999723727721	1.22560286005062	64.0809634920634	0.90799491831622	0.87797222260031	0.875003027420247	0.857215574001755	0.879979960915316	0.8904620546359
GSM1205564	1.003595497323	1.57180821868503	1.76292260749578	1.85647616686188	1.82594751594379	1.76272660040709	2.13731058866144	1.89434663508529	1.95758483567287	2.11743459960714	-0.188028491802713	1.99805255523112	1.67979345188494	1.66946333932987	45.7000658730159	2.14836401030478	2.14836401030478	2.29396536380284	-0.782922273526151	480.220567134309	1.00070272658646	1.27984167996653	1.39445304539002	1.45207280834501	1.32733450632238	1.4013196751673	1.45924815643303	0.332213902389768	1.47096478450423	-0.524989683843992	1.23248091030134	0.862103617717303	-0.4322846822388	2.0123081952932	44.7454000000001	2.14836401030478	2.14836401030478	2.25648889802572	-0.929006663748545	546.140672580687	1.99830451176129	0.80750360187818	46.1857801587302	-0.895756172848495	-0.874011456372461	-0.841211910721982	-0.745602406933772	-0.826737477176172	-0.860932004049583
GSM1205565	1.24966817651031	1.15488752028401	1.14988386411537	1.14875348570945	1.15144249486048	1.15589715110061	1.14702732138135	1.15290937748632	1.15159840006564	1.14865722418248	1.25604427829533	1.15161243358151	1.55827072439469	1.14821926423944	91.6332972222224	1.12949982142218	1.12949982142218	1.1516412954302	1.52037663071506	-873.137066466644	1.36284630568174	1.33361897325435	1.31627019715676	1.30240121153149	1.27628807473757	1.26962943575372	1.26368518830538	1.15991197841909	1.24442402417938	1.00859357394745	1.21123184979291	1.23958152870722	1.20073206003588	1.65374573442821	92.992301984127	1.12949982142218	1.12949982142218	1.40093997773203	1.67124870892371	-969.205601668864	1.60791798503275	1.42592363033688	90.5875789682539	1.47653445805822	1.46866816530113	1.45232033979375	1.40603564284118	1.44482224326853	1.46055865424787
GSM1205566	0.0828532411836235	-0.165952258185238	-0.234980564378564	-0.267185062245418	-0.249827011046486	-0.218621243743663	-0.37361507672273	-0.266027460097754	-0.29047862467482	-0.359946470952922	-1.29802162353518	-0.303696851122225	-0.557213860397429	-0.211503808459621	16.9037531746032	-0.197591385237205	-0.197591385237205	-0.440234912219347	0.579268023833664	-382.480683939944	0.106567908118891	-0.00233880145830815	-0.0455814005544869	-0.0616855806879262	-0.0149929261817437	-0.0382228292816432	-0.0553980254636742	0.414946310457928	-0.0533647325103743	-1.31370603441153	0.0311428414508409	0.152870849476244	-1.08555981736576	-0.754234339193152	17.589978968254	-0.197591385237205	-0.197591385237205	-0.335567642485929	0.656561473395732	-401.511580564036	-0.620509785908968	0.174616215086733	16.6293341269841	0.600873242658683	0.590677806728309	0.590688983805128	0.588382515938027	0.592862735558426	0.594766674447294
GSM1205567	0.217495194372137	0.717594227730097	0.848690860786415	0.91595700952775	0.889335392422877	0.837223353069977	1.13986717083159	0.936774980455048	0.987055519844925	1.12133183334917	-1.89025882276623	1.0183477658997	1.516995905838	0.791425302776592	13.2306464285714	1.15948976623673	1.15948976623673	1.27879256445411	-0.102417626896563	126.364263683279	0.27012897190398	0.46669020363601	0.553098341998958	0.592081221219782	0.499744054917916	0.548411107489409	0.588274335370209	-0.254461184014866	0.591537340504326	-1.97850664156273	0.406552080298278	0.0552906741187209	-1.83369370559821	1.40292472113599	14.3426896825397	1.15948976623673	1.15948976623673	1.27398688994635	-0.243201228066354	172.645531853614	0.926588606596639	0.171028899437349	14.8605365079365	-0.244914821229299	-0.267395535284085	-0.260816725211533	-0.249557974943264	-0.252628970645403	-0.252810825017916
GSM1205568	1.09700750836108	0.994317008825394	0.957810887361605	0.940630009728432	0.951285345233824	0.969510827246122	0.878496228806186	0.944102371821977	0.930107916066298	0.887476856005278	0.150446720157331	0.922279503762944	1.34020851877643	0.969544939340511	52.5284293650794	0.914983812116259	0.914983812116259	0.838523410000183	1.67064233080982	-985.150808420347	1.01395798096104	0.970991143381763	0.968456112998471	0.964251484002218	1.01460412162121	1.00331902921034	0.9952694870528	1.24883123015337	1.01103439482931	-0.0509185130749639	1.10196274524532	1.20283823242062	0.21630798441098	1.00091786370006	53.0897797619048	0.914983812116259	0.914983812116259	0.676875654803183	1.6739534350153	-1064.29792609939	0.316429486783799	1.02395270340229	50.6293996031747	1.29045506845049	1.28084210378708	1.28435730929991	1.2917344035168	1.28868655171439	1.28722656101883
GSM1205569	0.995023557733156	0.767758331861651	0.756832510033149	0.749477722416918	0.754867782254601	0.764471201642594	0.718327998496207	0.748681817527138	0.740792913995331	0.720728936236502	-1.47071736693986	0.73601608558522	0.882874678058218	0.753738663860718	19.9947353174603	0.63849837459626	0.63849837459626	0.703423706606583	1.06159078881402	-586.651770358142	0.766298753915804	0.75391688677296	0.748564048938983	0.755408845142969	0.791549135340905	0.78859202512618	0.786257160583541	0.811938514534249	0.799816644430846	-1.60821156190223	0.864997276426826	0.969992408861121	-1.61365405975488	0.962007586515488	16.8708103174603	0.63849837459626	0.63849837459626	0.615304701022394	0.94606880915913	-602.592043697288	0.711845818303733	0.732171291185194	19.1473353174603	0.502688277765102	0.498356744463729	0.494169970548485	0.482251674723677	0.492293791014372	0.496466403696396
GSM1205570	-0.0505386572254027	-0.168070348699632	-0.114063082852838	-0.0850559711746488	-0.0776783490845705	-0.0742760513264867	-0.0289526600361728	-0.0446680480142176	-0.0337499904047815	-0.0210839436195032	-1.85713264796229	-0.0219849400243849	0.395454154206135	-0.173537009515868	23.8540932539682	0.00593032884757094	0.00593032884757094	-0.00995365448115032	-0.232017385059129	172.066575316919	-0.181080670131166	-0.0978209908201243	-0.0503743311782189	-0.0323877356529072	-0.0507363728715698	-0.0325173301428766	-0.0188886898820495	-0.223127763847235	-0.0128122620338276	-1.89205903809396	-0.0521303804147443	-0.154779143187978	-1.71528924602219	0.42709226433566	24.1840226190477	0.00593032884757094	0.00593032884757094	0.14601155535792	-0.166747570317418	151.868706538479	-0.116515410380898	-0.235814458120528	22.0084976190476	-0.496329908201074	-0.541310451223884	-0.526164250504865	-0.499205245886659	-0.508158850516067	-0.509610139523473
GSM1205571	0.0474903365798838	0.00435838185152696	0.0268986118559815	0.035922535154679	0.0378442385226507	0.0385761344954172	0.0446236832707673	0.0442758866657493	0.0456426785962033	0.0456722072018123	-2.2699746678014	0.0470497506685166	-0.00713329617258043	0.00170066097868621	5.88191031746032	-0.395339916666353	-0.395339916666353	0.0430194023514916	-0.0290592576274463	-46.3320141499916	-0.0299290722032456	0.00900995974596218	0.0388357335924207	0.0463936310312429	0.0406771007027165	0.0485450555590042	0.0533776392479165	0.031400050545702	0.054256292507563	-2.49853914910407	0.0418939043069899	0.0649767494900311	-2.24878851831117	0.203612040187775	6.39517301587301	-0.395339916666353	-0.395339916666353	0.0948759494191643	0.0817177266369613	-59.3026336372734	-0.184419106575412	-0.0489477538165175	6.22713690476191	0.127956830285961	0.126045986981224	0.116155182670824	0.0882936641688485	0.110943258140613	0.120415859935843
GSM1205572	-0.307391214662413	-0.139858236011383	-0.109438597464662	-0.0943079029114521	-0.108404433844154	-0.131045942338434	-0.0263689225455511	-0.105239228633669	-0.0897206602315108	-0.0387809967371578	-2.25574292388487	-0.0820183988817523	-0.701536208037979	-0.109466412860591	14.7655595238095	-0.0711085384252029	-0.0711085384252029	0.0205911205330694	-0.215294607693422	147.255677119733	-0.299194213676901	-0.217253925539812	-0.19356524608016	-0.191256310706197	-0.229069218841239	-0.222233794222121	-0.216136158442658	-0.469715371488645	-0.226534886551637	-2.39366889562028	-0.29523926735714	-0.358683450226029	-2.20818925679425	-0.606511480053289	14.3953162698413	-0.0711085384252029	-0.0711085384252029	0.0345153551148457	-0.172620923409294	163.396271812363	-0.789491986541994	-0.32708174023498	17.440726984127	-0.753302129831467	-0.738781257919626	-0.72882991027347	-0.695950873473462	-0.7270495129705	-0.740338055581048
GSM1205573	0.0969541635298413	0.0683610997359842	0.0315871028766936	0.0117893895711753	0.0110881528593625	0.0143700053605376	-0.0364454688127557	-0.00932013539515075	-0.0192339663870824	-0.0386145746311283	-1.63765871851489	-0.0279533638884055	0.0191587534023312	0.0643175536016586	10.3494071428571	-0.0395893064614012	-0.0395893064614012	-0.0547483572702775	0.634403182617211	-339.406768357677	0.166578033562778	0.108367506135421	0.0854938732823663	0.0728820849885429	0.0763744046782324	0.0625816452212732	0.0517480221036681	0.177720966945155	0.0405516777553983	-1.61288831808112	0.0519593563737841	0.146344182933102	-1.62969691755557	-0.0360770896887824	11.074726984127	-0.0395893064614012	-0.0395893064614012	-0.00292970163697982	0.638904127896623	-348.303154801078	-0.0371195602746218	0.21162062970702	14.3719515873016	-0.11248474249764	-0.115244310773855	-0.11195119484947	-0.103026120148844	-0.110448806808002	-0.1131239070081
GSM1205574	0.400674172642566	0.231009637260462	0.181950194351329	0.156764174962355	0.16910066425921	0.191591168807749	0.0659874961400879	0.153420699199767	0.133138316373008	0.0754188523339536	0.167797463899171	0.120853796182828	0.171915484213946	0.198824644661069	65.4590607142857	-0.0626283079189819	-0.0626283079189819	0.00592240868263576	0.70947841745014	-481.23720640163	0.417512057302304	0.32332963690368	0.291429581115073	0.281719611163166	0.318319582908325	0.303453708695145	0.291961340981004	0.736566894259354	0.295405494412006	0.334034893392083	0.360633910428938	0.474859259344885	0.309019908184369	-0.0588251418568793	68.7512666666666	-0.0626283079189819	-0.0626283079189819	0.0423245568303042	0.837645180496492	-519.620259906283	0.0217556348902986	0.478981902188994	74.4666896825396	1.00396341817404	1.02149712806168	1.00838436644551	0.978190052539834	0.997837863097545	1.00462319635725
GSM1205575	1.25146835826982	1.08008034982434	0.959818845836043	0.895988522203227	0.910104867255487	0.944138547460555	0.705161865030176	0.858478651085255	0.81695534408202	0.71423793880278	-0.547277060596834	0.787553957480858	1.04798301970318	1.03366278662094	41.3084626984127	0.782035731428448	0.782035731428448	0.600067400298393	1.86667926338088	-1153.07927591414	1.42811298538811	1.28385728862905	1.21226401107486	1.16997489910219	1.2172186847418	1.17163327342854	1.13411996366863	1.57842000758384	1.11120762839478	-0.645041144380265	1.21003285377727	1.42219198665903	-0.478445740224227	1.20613459060807	44.7445345238096	0.782035731428448	0.782035731428448	0.67124304943078	1.95244356342258	-1274.07169739236	1.13554013228902	1.49628060049797	42.6928456349206	2.04951939937324	2.08515816355422	2.064045624903	2.01748610225316	2.04569177240236	2.05479609017078
GSM1205576	0.727043687311388	0.776423270815647	0.752839635632202	0.740446679809296	0.737341538923455	0.736053684187356	0.717376483375882	0.722941498493196	0.718513467914169	0.714010138852072	-0.9282843186869	0.713989369512214	0.866607239634191	0.77839738157683	52.458284920635	0.736238074346213	0.736238074346213	0.710535615676678	0.972887610782106	-561.005628767843	0.823744864097543	0.787649229286714	0.775678155038114	0.765217013262792	0.762988981182402	0.753809361651489	0.74645947158071	0.749803756257417	0.736658310123646	-0.624799294337874	0.736849770300883	0.767917849660651	-0.833982865407472	0.873834488797839	50.2522067460318	0.736238074346213	0.736238074346213	0.733158509808412	0.920410072370013	-582.817575573655	1.11598513321078	0.833913182298908	54.4882845238095	0.669975460557533	0.669446846818754	0.671094925555945	0.675863802893618	0.672216684171156	0.670446970900697
GSM1205577	-0.885073297742069	-1.35230279929073	-1.6120271731742	-1.74586330695552	-1.71656799426951	-1.64663589703326	-2.14102536174292	-1.82407639951045	-1.90934866342932	-2.12161468386429	-1.93400816296207	-1.96847952016677	-1.83022531889957	-1.44907734023389	8.03647301587302	-2.49673514668877	-2.49673514668877	-2.36902674167923	0.208309641638198	-226.958116880016	-0.721530263993865	-1.07388189626884	-1.23620942399309	-1.31853933690307	-1.17545522122369	-1.27177652991719	-1.35046670808136	-0.205461832483914	-1.37742553744512	-2.12383248486072	-1.09988845775492	-0.742455421750876	-1.76875542102596	-1.71269843263209	8.2024742063492	-2.49673514668877	-2.49673514668877	-2.53809002117592	0.402576667192752	-300.955882275621	-1.59406205990233	-0.5298707974289	7.0161988095238	0.097893066047747	0.106235651103745	0.119132952270093	0.15679098581869	0.125196214387792	0.111596713102722
GSM1205578	1.97659185035511	1.93125226183172	1.91772099826755	1.91094739903688	1.90763214615792	1.90522252056017	1.90561384713939	1.89909063865125	1.89795704170288	1.90194821885937	0.300451658738282	1.8958022967544	2.36771084512391	1.93678219492125	49.7732694444444	1.80010857778809	1.80010857778809	1.91619850485568	1.63499902037727	-930.875219132196	2.02537827799549	2.00713903585173	1.98596737020663	1.97230381626325	1.95378376135964	1.94686586288874	1.94150013086838	1.85899124437188	1.9284033914729	0.0931218430759108	1.9119116285541	1.97277901258296	0.555392462133914	2.17015487578216	51.6241674603175	1.80010857778809	1.80010857778809	2.02863532687161	1.71442127755723	-998.90490020114	1.94094092783461	2.07436372726138	44.9175392857143	2.04614044124469	2.02983646092125	2.01400052999367	1.96452563817565	2.01036685403774	2.02899196598445
GSM1205579	0.470625704979739	0.253764463654056	0.191621654577558	0.162197559060374	0.174314182944976	0.197638464858514	0.0716217582945617	0.157327918085652	0.136935418540102	0.081030345121686	-1.06246125862235	0.12484334283016	0.161246951630643	0.222567635749754	18.4338916666667	0.175310654235434	0.175310654235434	0.020942142961013	0.980942666292853	-562.571147254058	0.529203387363897	0.420365805468935	0.374220352323813	0.35252173944262	0.381917442740883	0.357873816983362	0.33869608525723	0.637580899621443	0.330440011113226	-1.25557053399372	0.393954997317785	0.477163094922883	-0.986485483591917	0.137231580657581	21.3437384920635	0.175310654235434	0.175310654235434	0.108477500841649	1.09650973837269	-648.018343063007	0.0776557610133807	0.620753317733608	19.1055448412698	0.929886538718507	0.921479740454021	0.915434756341539	0.896706904613774	0.913908409701493	0.921005642465342
GSM1205580	-0.342899677557556	-0.560505270175224	-0.643371475622864	-0.687589119664746	-0.67817916378592	-0.655005321553934	-0.819569418339637	-0.715682205412292	-0.744536013754958	-0.814394327017239	-2.34066402558443	-0.764891848423131	-0.982197889922527	-0.592855549220898	4.95001865079365	-1.09069443681029	-1.09069443681029	-0.892275277080788	-0.61370666260198	302.179619706248	-0.409002775658949	-0.478623857977142	-0.522793184777663	-0.548966618449474	-0.497633418614146	-0.529632879485791	-0.555759842738713	-0.22149425311938	-0.562428322196228	-2.30958022069054	-0.458701328263549	-0.308846600697947	-2.15485809031619	-1.00629316093914	5.00307658730159	-1.09069443681029	-1.09069443681029	-0.956403596386311	-0.473002040055259	315.976149967332	-1.2464549116334	-0.387315147661574	7.63205555555556	-0.271731637799009	-0.27424330337197	-0.271188963660053	-0.264799305325272	-0.268046072988401	-0.269303917181208
GSM1205581	0.203827470248745	0.160853334540625	0.0669794121910655	0.017197349762452	0.018660074485272	0.0318572497250353	-0.10961385700564	-0.0281828700945195	-0.0547678287443856	-0.111012340344534	-1.01017598984172	-0.0765518546505816	0.452006245992015	0.144270556286076	18.1098535714286	-0.274861352926174	-0.274861352926174	-0.164969719151449	0.877858234704056	-501.977292274072	0.471607490908663	0.328191190045716	0.26211359429204	0.220209051713096	0.225963094317278	0.187875200708952	0.156265005193893	0.293200527009365	0.121228842848108	-0.748779795364445	0.151768796419659	0.250807627959026	-0.907088656618806	0.516374371661319	25.4093015873016	-0.274861352926174	-0.274861352926174	-0.038193641533138	1.00311681753312	-549.722738081358	0.778492829454487	0.581780488936789	30.069951984127	0.612427725923916	0.620507876165809	0.608781818319776	0.579562978256029	0.600037385226507	0.608120984310454
GSM1205582	-0.330715382247142	-0.536147590691199	-0.598736076900358	-0.629343594911063	-0.618392604505506	-0.596415385671779	-0.723004083122857	-0.638910873793016	-0.659937472668629	-0.71510438081339	-2.03992658873005	-0.67335002128262	-0.386867665731854	-0.567628189114793	5.10951944444445	-0.507728318539619	-0.507728318539619	-0.773676395527162	-0.141969373076624	153.430454215696	-0.295611405749749	-0.400602330278879	-0.439899620927824	-0.462942687184427	-0.428047515764268	-0.454874624423935	-0.476541397029093	-0.200041726518565	-0.486392974286125	-2.0597045339472	-0.415776817782509	-0.304398803595066	-1.80983906300827	-0.385804423519337	5.70145873015873	-0.507728318539619	-0.507728318539619	-0.743041329469335	-0.173973698541009	106.351336093124	-0.522611835489039	-0.223248793699992	6.62971666666667	0.296439775174468	0.2825815812716	0.271209659769866	0.234283743970345	0.26861110126161	0.283328965597769
GSM1205583	-0.388517694878763	-0.502541361184645	-0.561269563659539	-0.591819520155233	-0.58473096174033	-0.567930330063292	-0.68400456733608	-0.60974123964971	-0.62985031921063	-0.67947011166073	-2.27640080327346	-0.643138667901728	-1.25452426658951	-0.526415450097307	9.9662503968254	-0.896764034098049	-0.896764034098049	-0.74653636978362	-0.40829656224656	189.904210904631	-0.322342553775415	-0.372916348893907	-0.413900971576836	-0.437772893183455	-0.414209593027791	-0.440331265925411	-0.462646314150115	-0.207134727186017	-0.48022514396984	-2.44074802485861	-0.439206931810391	-0.337154580022832	-2.18503319226063	-0.857013111478333	8.96752738095238	-0.896764034098049	-0.896764034098049	-0.723586450415516	-0.341860937614646	166.581682124035	-0.746516292434652	-0.316457103071385	10.3615111111111	-0.849699678833363	-0.831871742332479	-0.799986619394965	-0.705375032368084	-0.786562197736505	-0.820809613564823
GSM1205584	-0.680207562109537	-1.05743366451434	-1.21902732209142	-1.30096982792386	-1.28272253225824	-1.23914892777072	-1.53821905796978	-1.34945502891953	-1.40133594341435	-1.52720430531523	-2.52557494131077	-1.43675323556519	-1.28414879214744	-1.12117817380469	2.75162023809524	-1.79521676482717	-1.79521676482717	-1.67324498799381	0.242003123955264	-164.629807308287	-0.64239342933958	-0.845843506612454	-0.949280581726136	-1.00242306508274	-0.915994291223817	-0.978267943735269	-1.02872805846722	-0.347688361263956	-1.04942750630863	-2.66750195385265	-0.882125420597246	-0.618238471035061	-2.38276301901525	-1.17109953017742	3.1680376984127	-1.79521676482717	-1.79521676482717	-1.70745023928358	0.301174696278924	-197.1893533948	-0.949922365211086	-0.535050620262587	3.22147896825397	-0.320841306554016	-0.337656253216715	-0.320870126118646	-0.278918675640003	-0.308415733528407	-0.319890234190068
GSM1205585	-0.984529053405894	-1.06021670984892	-1.14749899177851	-1.19511341869095	-1.19114864075249	-1.17558688604963	-1.32665881133777	-1.2352644648578	-1.26285039509468	-1.32573025844007	-2.6599209715881	-1.28489983329191	-1.14090071817919	-1.08185053419077	2.68242579365079	-1.32836943479079	-1.32836943479079	-1.39346275789819	-0.454822420841124	216.4428346695	-0.939602062681865	-1.02705508061005	-1.0717408939974	-1.09692366172681	-1.0620841303702	-1.0929457778844	-1.11762765585592	-0.870705256672592	-1.13102715365289	-2.81607475446963	-1.0636362726597	-0.970278932375248	-2.51064777474056	-0.989802113244232	1.98632579365079	-1.32836943479079	-1.32836943479079	-1.43300558470677	-0.400719136773302	227.984626064911	-1.09999171419388	-0.891114557272329	1.96761944444444	-0.530930489134359	-0.493608930147282	-0.509000005208874	-0.539919195119464	-0.525766262340206	-0.521241943353988
GSM1205586	0.693269278332525	0.378585749582849	0.28630885214939	0.236581913235172	0.255978468187931	0.294074009457951	0.0658549795885956	0.219990145017871	0.182015834336782	0.0797632218777086	-0.823855567685123	0.157883069311648	-0.0200022853064262	0.325925873118287	18.7907896825397	-0.0693711881830724	-0.0693711881830724	-0.0433313488796057	0.866312648679625	-597.465017153109	0.441500843693994	0.379798764678396	0.344685754418003	0.332972936221304	0.434882508448054	0.406518755705417	0.383691933262479	0.890906064186116	0.404684144141817	-1.27168496577062	0.585492473560549	0.768386312713081	-0.893518178520121	-0.0325548270732423	20.0328900793651	-0.0693711881830724	-0.0693711881830724	-0.313577769131751	0.853220200781095	-614.359786896016	-0.307868160220631	0.402084304994001	17.2811150793651	0.519523906244074	0.534318670408958	0.549729378486735	0.59741887663831	0.55578010900302	0.537345191632218
GSM1205587	-0.0258304582085806	-0.140277521406491	-0.211349456113332	-0.246817398759381	-0.239083832596425	-0.220446075493719	-0.346410206277071	-0.266698660528097	-0.288448923065498	-0.341452314731809	-2.32639115835144	-0.303245113816003	-0.591443226131223	-0.166609861514931	7.43880873015873	-0.251565760511124	-0.251565760511124	-0.40027396512311	0.859655964441271	-509.324894031613	0.0821505427047683	-0.0223532122884337	-0.0729226452289159	-0.0940628914401222	-0.0679782252294783	-0.0918143592235228	-0.110264523393104	0.236081024406833	-0.119647256693885	-2.48854855220563	-0.0680768927029379	0.0857666121509788	-2.25070839707224	-0.562466737689907	8.18390119047619	-0.251565760511124	-0.251565760511124	-0.316610175232153	0.833974041423998	-522.907310325651	-0.42681096976065	0.172586312277187	7.4896257936508	0.112682462577961	0.111118716632014	0.119226364958217	0.143216630366587	0.122712049716326	0.114306806381835
GSM1205588	-0.0215562136653525	-0.215722079087274	-0.246148082872004	-0.261031577861437	-0.248897086764219	-0.228397901827075	-0.321463342558111	-0.254440293116314	-0.268921047697681	-0.312024827307555	-2.4191410681213	-0.276185040483405	-0.573807592431202	-0.244925909905574	2.92757142857143	-0.363472327995144	-0.363472327995144	-0.362119832630933	0.147312095453967	-90.7037489584189	-0.170005847849389	-0.204460255387233	-0.200215773418888	-0.203278050954055	-0.151097178201757	-0.16171575065462	-0.170420199777959	0.00442675077573722	-0.156089882332407	-2.58803166249829	-0.060414651613007	0.00497780729505841	-2.33769058432801	-0.525683410033482	2.37168968253968	-0.363472327995144	-0.363472327995144	-0.493466936836394	0.129744630486264	-102.655772741679	-0.660690744629882	-0.194455633810642	4.18875317460317	0.075367992171688	0.0557099411155411	0.0645966023469189	0.0833941465094	0.0736149176183718	0.0703142983377389
GSM1205589	0.808258870634969	0.58131007578245	0.512547783885816	0.475209030908048	0.48720145152914	0.512639218083344	0.352766067000159	0.457707652331109	0.430521713700226	0.360777874243206	-1.71970041831777	0.41278111566865	0.379345493049868	0.546421983912605	8.80531349206349	0.212971003043733	0.212971003043733	0.277547275991006	0.698987515019646	-444.252619023837	0.648389985793283	0.610470865405801	0.577377605199579	0.565299155986493	0.628113006928806	0.607449192504631	0.590575241469942	0.867429943501352	0.600364072499321	-1.83924790503258	0.715549655742847	0.881577210739118	-1.66296283253706	0.425052812972161	8.16995555555556	0.212971003043733	0.212971003043733	0.138520736229507	0.576147527191395	-423.451561261367	0.420945836196027	0.611154017216614	9.75572976190476	0.434749068943595	0.425531089425038	0.444584291622985	0.494180938192188	0.457922176331025	0.442879001023945
GSM1205590	0.186451635426165	-0.0768063954012472	-0.139890267735645	-0.172730656581804	-0.155959269527612	-0.125601940701075	-0.291534590919692	-0.17737882146812	-0.204167256521005	-0.279204218747221	-1.55963641390119	-0.219772280058912	-0.301218931683915	-0.12063770264696	15.8666202380952	-0.491155276234759	-0.491155276234759	-0.372474278469393	0.206883470193279	-232.959246747369	0.0453199317984404	-0.0382285492363814	-0.0705403128945031	-0.0802520829452535	-0.00555835022383777	-0.0259518179187467	-0.042521007800196	0.361329303161518	-0.0262620477136486	-1.73658438805419	0.110460763118897	0.294156361149339	-1.61571513234091	-0.280612264160513	15.2155757936508	-0.491155276234759	-0.491155276234759	-0.537739752055619	0.284637806283836	-212.136178423841	-0.124946065852037	0.0456847941505331	16.0865349206349	-0.232695228287719	-0.234047990218605	-0.21694714815893	-0.170478132721871	-0.207105807080467	-0.222066981383435
GSM1205591	-0.0490674136981186	0.199550537957288	0.192079414590454	0.186825854398273	0.175569997922811	0.16126196902772	0.195802351406913	0.162888594835317	0.166356632678812	0.186518500342752	-1.40940104698908	0.165040283910059	0.299023831298461	0.220610663371117	42.7049007936507	0.165320319676854	0.165320319676854	0.21159259816946	0.202069265095085	-100.798314116925	0.14322033868405	0.170974721313949	0.171654680880708	0.162486651711795	0.126861000807835	0.125243688462562	0.123498963217244	-0.0530024395602472	0.103770095636165	-1.66079744750772	0.0389722861951926	-0.00499436565013646	-1.47414336292165	0.483519892390418	38.771203968254	0.165320319676854	0.165320319676854	0.279143674264601	0.0688801641568665	-65.3506091430107	0.427705549180774	0.139847848060088	39.2656253968254	0.0213059828078823	0.0276419988557993	0.0298101884271341	0.0385372134015884	0.0290002799646961	0.0248884737476227
GSM1205592	-0.855386282859783	-0.873695119389373	-0.941305096634573	-0.980746023249303	-0.982886992317849	-0.977145368871615	-1.08374104527196	-1.0255081686693	-1.04671181269034	-1.08834666260543	-2.29945692029921	-1.06583384290188	-0.823501241655418	-0.881715087540931	1.99124166666667	-1.20783503817686	-1.20783503817686	-1.13097999237055	-0.688989450042408	384.072118235063	-0.798536862449648	-0.84333913312874	-0.877384276412063	-0.902259917303024	-0.890438147911196	-0.916950487719951	-0.939455406316319	-0.881030095961107	-0.962609681251374	-2.56617883623232	-0.935362619444308	-0.880698505402573	-2.23822458065832	-0.467539600884981	2.23098531746032	-1.20783503817686	-1.20783503817686	-1.13674623301249	-0.676410471515126	400.610797767575	-0.53146244921735	-0.784263109578485	1.41578055555555	-0.49448033072118	-0.453221769935046	-0.473488083493872	-0.517057728911206	-0.493501103529043	-0.485282718608712
GSM1205593	0.612940940324491	0.280003275324381	0.415333593573587	0.484483843990881	0.498297101674539	0.502305408582672	0.625217563576254	0.572149574671271	0.598836712460768	0.638884638183575	-1.99729408688139	0.625900808696412	0.926982623996744	0.271785947284785	5.3696126984127	0.704220604056326	0.704220604056326	0.675156382615234	-1.60152702986126	856.954300396959	0.0910694055157974	0.27789988234738	0.366448509833273	0.423413220844056	0.418168798632132	0.468562040237069	0.508522574174397	0.0748121329165046	0.553780828647419	-2.18535436948079	0.533330491545719	0.453077941418721	-2.01269257793086	1.09728413310675	5.24653174603175	0.704220604056326	0.704220604056326	0.748250376512569	-1.51192686222313	924.514119701439	1.19377553742842	-0.110900934094385	5.31166825396826	-0.635860779763294	-0.600498615205857	-0.614681567379542	-0.64384192639157	-0.629314074608123	-0.624772374722798
GSM1205594	-0.555596926838578	-0.838389839592217	-0.937235797943418	-0.985429714672374	-0.967507153480335	-0.932022866454785	-1.13579599846602	-0.999589229426893	-1.03302913918827	-1.12218227501615	-2.39297513701321	-1.05300598350706	-0.814798073303388	-0.889419679176977	7.44215634920635	-1.25156014965079	-1.25156014965079	-1.23146063278167	-0.258477705350005	118.109672385209	-0.587773747570444	-0.6985949578929	-0.750704740065639	-0.776692442638939	-0.712223453229509	-0.744861700012466	-0.770811776347932	-0.305367634684578	-0.771234432708782	-2.52087770793274	-0.651362079506447	-0.478780453265917	-2.3077731057815	-0.810664118042805	7.99386071428572	-1.25156014965079	-1.25156014965079	-1.22885415183682	-0.34732566264623	177.968633058321	-0.967976656721543	-0.522676635875425	7.66345277777778	-0.571167146046408	-0.584713191904437	-0.562739021875031	-0.505497255342425	-0.548465962840336	-0.565389964062558
GSM1205595	-0.0644549130633002	0.147520568564685	0.2311070775755	0.275869049370493	0.264230326999415	0.237927054420764	0.414561755218975	0.301498601297655	0.332169972927635	0.407884006359216	-2.08015069310741	0.353312196903985	0.468888770553189	0.186335842615545	5.18543333333333	0.431695049433763	0.431695049433763	0.494653724256055	-0.426896929119815	307.827671757297	-0.0645007104354596	0.0247689569546483	0.0732199087301608	0.0994769546335662	0.0491915959883376	0.0828048967182077	0.110317185745214	-0.262625980405591	0.120434438202798	-2.30753337122853	0.0238975909594171	-0.144610919937349	-2.01068277597221	0.357235914206624	5.72713253968254	0.431695049433763	0.431695049433763	0.507744738016055	-0.526538702078974	350.611036820888	0.288974860285304	-0.0810192962766768	5.52080873015873	-0.264059967253676	-0.285822441143107	-0.28232842190857	-0.279808143873004	-0.275992568826918	-0.273212959425768
GSM1205596	0.118127857648549	-0.315090112346076	-0.354596911653834	-0.373893663092979	-0.355470741164351	-0.32536084763457	-0.458664525623568	-0.362559298612196	-0.38294493958955	-0.444813148660905	-0.935532364865445	-0.39213425085372	-0.721497499776964	-0.358262244641822	32.2651023809524	-0.620357634881603	-0.620357634881603	-0.525313126939879	-0.575995627102666	298.767894872305	-0.237705239812524	-0.283473749752505	-0.310641605856715	-0.310215856426877	-0.227819022714165	-0.24089706636106	-0.251202817452864	0.0839884139712821	-0.223390744954121	-1.27161373735844	-0.0744952186498473	0.0987647897054047	-1.08076771098813	-0.724172281754339	29.2275361111111	-0.620357634881603	-0.620357634881603	-0.738552999843128	-0.583038670729098	336.802664708674	-0.554562605965944	-0.265148861527376	28.8604107142857	-0.865674611564465	-0.878199328593164	-0.845242486509985	-0.758754129402241	-0.823710439976799	-0.849986512654849
GSM1205597	0.727879802596045	1.03150403707429	1.12637268079216	1.17309102124867	1.15665737244804	1.12346336729218	1.31588608033575	1.18860037011075	1.22059539458481	1.30424026768419	-0.495944095563425	1.24045621697571	0.56837597663638	1.07919725527349	30.1768190476191	1.44886719766844	1.44886719766844	1.39901694013906	0.621908015481805	-374.664623911248	0.665795221225301	0.813443970073357	0.8766475778619	0.910496624645465	0.861650894227901	0.899897275649292	0.931178875764287	0.574835228254975	0.945884723628664	-0.784632682273632	0.844890397033551	0.670555714903294	-0.540653024823265	0.637235704559513	27.5263170634921	1.44886719766844	1.44886719766844	1.31016364053337	0.588325479814339	-401.769254215861	0.69866310019884	0.581782232446649	28.6333948412699	0.801775615919276	0.804893434405719	0.795732277033887	0.77037950254403	0.79139781121	0.799411110524572
GSM1205598	1.31629658690994	1.48041296204008	1.49201832699409	1.49558456013295	1.48054138790888	1.45997544819473	1.5346861481203	1.47033095193799	1.47962738780888	1.52062929949703	-1.28834025286705	1.48188038974405	1.52820736563594	1.50891865509587	13.5833992063492	1.3359272339141	1.3359272339141	1.57412893349944	0.97612776668797	-548.656590192671	1.31274133404936	1.37339038363735	1.38077090802163	1.37639581594341	1.35732211086916	1.3584073308453	1.35836731547676	1.06422987383494	1.34920714445406	-1.67629343023001	1.32382353776231	1.3463982943862	-1.42375909157947	1.78430753491789	11.2609146825397	1.3359272339141	1.3359272339141	1.46504309273295	0.833189472010673	-556.068963640039	1.51937040810945	1.26129221334536	8.02622063492063	1.10510937606664	1.09024602997444	1.08222389579535	1.05461206132651	1.08191821969331	1.0934050759733
GSM1205599	0.50720888762145	0.553617272456769	0.57155822473181	0.574472017010981	0.568216859817289	0.559022192892902	0.578960775148666	0.561778557748348	0.563584081111698	0.572854909747718	-1.13421985077652	0.561967908012329	0.518416900668247	0.567932702680524	24.8505218253968	0.293765260859516	0.293765260859516	0.58272844006471	-0.856844329294946	355.76906911758	0.537753012678193	0.616188612155593	0.616620430489571	0.613715033213459	0.568747068414279	0.573095761475001	0.574491470068948	0.327908402655653	0.55381442225187	-1.21884223316274	0.47985129108054	0.473638553163607	-1.07936397916128	1.00538189767214	30.5357964285714	0.293765260859516	0.293765260859516	0.772302402925814	-0.628723618938771	356.384000887491	1.19593154717185	0.472220936037729	29.7898079365079	0.378924888349181	0.426347843654842	0.396513798865925	0.325516134037942	0.372521683869347	0.389599703339773
GSM1205600	-0.67185290433592	-0.802443133515887	-0.916442030080435	-0.974960821755644	-0.971328015641601	-0.953420920634776	-1.12410585215421	-1.02408633684924	-1.05543184975531	-1.12383315561168	-2.15671970657373	-1.08004559012256	-0.574263060826549	-0.825971143899277	5.39827698412698	-1.26359941036357	-1.26359941036357	-1.19360466011223	-0.30241080100461	222.098191149803	-0.560746100504204	-0.737597405505681	-0.812573601275282	-0.852178889494364	-0.804299863022247	-0.847461758734498	-0.881864598185695	-0.514012911958719	-0.899068169470424	-2.38612619740203	-0.795880293327655	-0.62583905403538	-2.10342505711755	-0.788086480650907	5.4376003968254	-1.26359941036357	-1.26359941036357	-1.28898440388318	-0.302240635756401	240.448205456608	-0.715676478884606	-0.443343096271114	4.22819047619048	-0.467752780517223	-0.469665758971589	-0.468800526927233	-0.467158181250202	-0.468406148927919	-0.468451201185431
GSM1205601	-0.0523084214607919	-0.141597656034813	-0.167938150024578	-0.180233404774667	-0.174776994264175	-0.164517088856311	-0.218866225163299	-0.182727199146477	-0.19168897540396	-0.215124227493334	-2.1036491084114	-0.197486658011107	0.19256332117346	-0.157945075942167	12.0118007936508	-0.402997523851054	-0.402997523851054	-0.237184476739674	0.353421703275887	-136.593940764092	-0.158605798887884	-0.191746737496987	-0.190247787401597	-0.193099696640798	-0.153460500234921	-0.162233858664997	-0.16807615722358	0.00405349679752281	-0.156168083684639	-2.18165077267553	-0.087496340760974	0.0728577835006477	-1.97245315030083	-0.191274031334634	13.2831115079365	-0.402997523851054	-0.402997523851054	-0.379188873932809	0.188388842539156	-125.817411056879	-0.273818886066114	-0.160504907777536	11.5353591269841	-0.0492934169807369	-0.107222643534334	-0.0912150776203088	-0.0646481871899079	-0.0704196275197826	-0.0702690272731755
GSM1205602	-0.686691360737697	-0.588381633943438	-0.712060254443071	-0.780136908411085	-0.782606902237021	-0.770908175264509	-0.952630895345224	-0.851209393003622	-0.886419117998966	-0.957758553683066	-2.22889669203419	-0.917130044008278	-0.522296079278305	-0.603468527176223	2.85512023809524	-1.21289051495499	-1.21289051495499	-1.03272855688758	-0.303844153023779	121.563473067087	-0.416193707076707	-0.53427890728822	-0.601490016037898	-0.648900853697246	-0.625723212573424	-0.671657774298486	-0.709465972413564	-0.428884164754962	-0.744453540924615	-2.38487138743066	-0.689792684388601	-0.571359961126408	-2.10205596590829	-0.480302923988299	3.3294880952381	-1.21289051495499	-1.21289051495499	-1.05868428962282	-0.248603590670728	137.609009740259	-0.47723118877885	-0.350610674796762	2.2662	0.180431930031961	0.213308354307164	0.196050691027862	0.158061502630175	0.179978105382488	0.18754390250245
GSM1205603	-0.716106906020817	-0.77421233431823	-0.776090605186719	-0.776018885722707	-0.776409149782481	-0.776816894525803	-0.77172543607374	-0.776565141672753	-0.775927472286184	-0.772535633929417	-2.51956341278652	-0.775411571180206	-0.851302370981726	-0.775218691283798	3.62200595238095	-0.700597281805096	-0.700597281805096	-0.767633094756714	-0.798357773077276	532.025431016996	-0.804938711447961	-0.829085941177297	-0.833612813599293	-0.829235891272622	-0.811575107185165	-0.811428521563454	-0.810099317560597	-0.738228345835332	-0.79970815066511	-2.73169977438896	-0.771134283415	-0.778090501883691	-2.42055255632393	-1.09585280548114	3.89834642857143	-0.700597281805096	-0.700597281805096	-0.865491700876476	-0.887437914182871	587.723618732503	-0.840983915372357	-0.795444542258697	3.29827976190476	-0.616522621467905	-0.618439823148806	-0.618361580602065	-0.6187269375472	-0.617999001769172	-0.6174787827227
GSM1205604	-0.452082436861251	-0.804404083394212	-0.958506990629773	-1.03711405201169	-1.01745696841306	-0.972849692956932	-1.26964886912238	-1.079384176828	-1.13034903130575	-1.25697155759011	-2.52177615942746	-1.16501053186955	-0.620405161109424	-0.869431588083234	3.93973452380952	-1.40167438178358	-1.40167438178358	-1.40071693092643	0.296320577504986	-216.032224811184	-0.42653428992137	-0.6302920079606	-0.724112185339459	-0.770312044337453	-0.67865560846083	-0.735855475350681	-0.78151646383544	-0.119278483738069	-0.793140555224007	-2.6777866305172	-0.617220632360264	-0.351676518333829	-2.41262837762645	-0.726862512283306	2.63888293650794	-1.40167438178358	-1.40167438178358	-1.46016868953647	0.347523007775617	-239.878104948223	-0.45010514839669	-0.330748789539205	3.52073809523809	0.161360508550076	0.161036285392396	0.159381261524682	0.155327382513597	0.158438801765033	0.159553680445456
GSM1205605	-1.32155188175706	-1.57365390741406	-1.78839889286136	-1.89802125024254	-1.88035080946432	-1.8313963816208	-2.20283522033005	-1.97243945726808	-2.03794534177438	-2.19250202430678	-2.35115204373737	-2.08452793318582	-2.21665504719594	-1.64395428784431	6.39417023809524	-2.28562080646051	-2.28562080646051	-2.37489300644732	-0.360287544558152	168.024299485214	-1.10111651446305	-1.35939707685966	-1.49063358232861	-1.56138750439473	-1.46294077377451	-1.54165549938333	-1.60513240724314	-0.667972213161204	-1.63536114449805	-2.53217895980412	-1.44605825002028	-1.10674219997804	-2.30701326385452	-2.04340664706076	4.87943968253968	-2.28562080646051	-2.28562080646051	-2.43909191835702	-0.451947794825197	198.836650142305	-1.94500831891116	-0.949369183597081	4.64866904761905	-0.583557144444383	-0.561478041276852	-0.545785997032691	-0.494463724301815	-0.54258433606118	-0.563246585341041
GSM1205606	-0.800094008961871	-1.09262204704572	-1.17086113301005	-1.20984928734996	-1.19200427811043	-1.15876224613434	-1.34201531737896	-1.21804728617653	-1.24781629807417	-1.32893567068447	-1.29877140547289	-1.26524216770839	-1.42114156890733	-1.14381855284326	31.1636456349206	-0.987988931358116	-0.987988931358116	-1.42997706403776	-0.882139079293307	462.838904184919	-0.816771066962421	-0.958809465495395	-1.00326902369081	-1.02342344888876	-0.962122701589221	-0.990968594381676	-1.01358180575846	-0.428660190295713	-1.0118141636536	-1.51901395590201	-0.900403646396301	-0.718386650639579	-1.37384609725699	-1.4356104399928	31.2092464285714	-0.987988931358116	-0.987988931358116	-1.41446152716539	-0.861306558777698	477.805389839107	-0.969220089902856	-0.763886002574393	31.6587714285714	-0.232363398567459	-0.219901590942787	-0.227682706134016	-0.247390205794609	-0.233015393935084	-0.227735662503119
GSM1205607	0.211708813823307	0.352975270034616	0.297627569586962	0.268017300470633	0.26250713790265	0.26183518405428	0.205655540764234	0.229353898843405	0.216896059385712	0.199223079677475	-1.96497084221862	0.204689691507427	0.448183814760163	0.352647464591058	10.1381293650794	0.281759433470543	0.281759433470543	0.180697580401825	1.0200397669694	-557.451674148691	0.466662447973055	0.39422978295963	0.348995891284616	0.323178757114704	0.321680993728181	0.298953058791928	0.280505806530081	0.367673014680617	0.257030978816265	-2.20687267874085	0.259196561446605	0.338003185080768	-1.89484824087735	0.46576879039885	9.93755674603175	0.281759433470543	0.281759433470543	0.193974231847785	0.91003738711678	-576.449881635407	0.712561524968078	0.519106241993341	7.56308293650794	0.389051153533784	0.413770068741918	0.416884689160898	0.435501377019893	0.412243604250246	0.401345028140214
GSM1205608	0.539260277052565	0.596128403307239	0.67377697533186	0.710925363500247	0.705786378726856	0.690669942788442	0.806536451800574	0.736012548858354	0.756365277467183	0.803413833720669	-1.01377010064667	0.771015228545708	0.499579677807929	0.61838095757807	38.329048015873	0.819550721388101	0.819550721388101	0.853311077263979	-0.520556174056644	256.087836530119	0.326693949040068	0.476362541330178	0.529323847438579	0.55956951054201	0.540578838818953	0.569356554527106	0.591860335719992	0.275209444715235	0.609495142817207	-1.25756231684361	0.567219693584071	0.453774591465216	-1.15406325125953	0.677133996447757	37.1299265873015	0.819550721388101	0.819550721388101	0.778338346302217	-0.479574214141086	263.99629509224	0.266596969869363	0.196571609415626	36.175198015873	-0.0545574262131801	-0.00893339443986996	-0.0182024054501365	-0.0298093904009613	-0.0324569559125358	-0.0357123281115515
GSM1205609	0.19063476350968	0.333865819458018	0.406681019606416	0.446589322454977	0.435803556589022	0.412115583757672	0.575217608639921	0.468299751645192	0.496199390468106	0.567762421342614	-2.38925510825735	0.515448000870542	-0.0142419989308167	0.367443989618158	5.22945873015873	0.726360104241086	0.726360104241086	0.653940007031504	0.252643868437591	-87.982194015969	0.200362131898234	0.264024798198878	0.295579015865578	0.31474072566664	0.270769648674956	0.295376014230501	0.316303459576965	0.0691138054380341	0.322276149672938	-2.41230180783715	0.243358796736508	0.109957280144492	-2.17006975499474	-0.231838231048381	4.34498611111111	0.726360104241086	0.726360104241086	0.690223153574649	0.348944809301376	-111.616996213235	-0.201264387475567	0.19236059002422	4.34241468253968	0.0687525467057401	0.0572497152020932	0.0565246613192777	0.0515853916360434	0.0581365071759652	0.0613321010578106
GSM1205610	0.14418348632885	0.249050753035914	0.268762986013722	0.282954521599388	0.276839010413699	0.265281187608742	0.343189014277658	0.288235151494857	0.301255619137568	0.338630422642058	-0.751578696217486	0.310595972894248	0.0184091491539624	0.262148770938824	61.5935448412698	0.353082635538107	0.353082635538107	0.379009117393148	0.725013696807795	-426.150107488211	0.193341417030421	0.208834064899948	0.220906959825441	0.225621679866094	0.206858384161956	0.214232491704838	0.22216742702015	0.159115919601935	0.223628557423815	-1.21957147998103	0.18527401098165	0.133343426382018	-0.954948098742217	-0.103824958514519	57.8330333333333	0.353082635538107	0.353082635538107	0.425296449989293	0.705857929405096	-413.807824335491	-0.191319741046361	0.223099189985131	58.3902365079365	0.23559344424561	0.231380204044299	0.235940355323807	0.249296025273689	0.238270656655522	0.233744235120514
GSM1205611	0.30519393238093	0.372625221485924	0.340016116281231	0.323138467123428	0.32261138961999	0.325595720311177	0.282715799564362	0.305859946788878	0.297549953794426	0.28136710203878	-1.71559093853312	0.290462099796657	0.317636645923485	0.366951599844993	15.2575234126984	0.386966967384599	0.386966967384599	0.263229218310319	0.96805472068056	-549.84484001024	0.516469358128997	0.483288253264285	0.457090529960139	0.437964452990921	0.425192734815388	0.408182155319025	0.394052895656524	0.595201737221607	0.369005851159525	-1.82202872550732	0.344456536376225	0.425528323032982	-1.5308060759895	0.353283077570261	19.9121928571429	0.386966967384599	0.386966967384599	0.412710043776825	1.0205044720121	-636.15319284031	0.0452662627059356	0.551398123055276	17.4249281746032	0.520376537964927	0.533008282470268	0.533718749787777	0.541323082848888	0.530696270770197	0.525506234414253
GSM1205612	0.642089682860851	0.868431684752033	0.992225215273721	1.05672848659096	1.04728067538092	1.01977335641659	1.23462727648171	1.103264793046	1.14171055261503	1.23031580123664	-0.60562826384774	1.16991358462135	0.913032081639982	0.90726355389214	50.7409396825396	1.31272596340099	1.31272596340099	1.328015002174	0.545174038422176	-289.449225269039	0.451165366447046	0.613016393126045	0.699631603239981	0.752462991455613	0.724333175702994	0.776361134781959	0.819671647518541	0.465634357567092	0.858976649792432	-1.05363600785705	0.787871323798425	0.582059969209329	-0.842234182808689	0.510557705909415	49.9972908730158	1.31272596340099	1.31272596340099	1.17739415539016	0.4310038732596	-273.923141598022	0.285529444781207	0.344980408023447	47.9564821428571	0.312685467346095	0.282779366763264	0.295444606015218	0.321746340088742	0.308898203901606	0.304550758370958
GSM1205613	0.883600974303052	1.08665473185398	1.33047360571742	1.45566732506456	1.44296004618241	1.3974191023858	1.78782892847491	1.55281242113437	1.62329218998235	1.78239985246296	-1.31649085712762	1.67628861345978	1.40834320019594	1.14965920707892	33.7250396825397	2.09840600716593	2.09840600716593	1.95868781124673	-0.516244208247444	346.227275237923	0.441788105956979	0.786838163137243	0.9483837391202	1.0384882586222	0.966559962275175	1.05748295636217	1.13082212111252	0.319408416447349	1.18439604447046	-1.48486246553208	1.02916917022127	0.701724886513157	-1.3761460041396	1.38325368287249	33.7018769841269	2.09840600716593	2.09840600716593	1.87429886775137	-0.587416955035793	358.304932289828	0.581600607873435	0.204413492954449	35.5447373015873	-0.0159113891698572	-0.0109474418299649	-0.0246749063924992	-0.0624442670682772	-0.0325416538759864	-0.0203520861407213
GSM1205614	-0.101845858063216	0.132893548581574	0.213762832245843	0.25396047349519	0.243540455856236	0.219694785797478	0.369757473034668	0.275478676627187	0.301282901576422	0.363347368266983	-2.14575378961187	0.317719359990874	0.181948257525011	0.168686711533145	9.21144206349206	0.393982522068259	0.393982522068259	0.440229744939379	0.0706981269480574	-20.7499368730434	-0.0646137091142439	0.0484261357100834	0.107537805329918	0.133930281489577	0.0711083334479117	0.104399945606703	0.131601683343099	-0.186146278166118	0.134707503549609	-2.40502139844664	0.013742927676011	-0.169229644752029	-2.02533239123539	-0.025220648566453	10.8006365079365	0.393982522068259	0.393982522068259	0.573638496984108	0.183180402622263	-18.9195681570184	-0.257900810603448	-0.0851147731374277	8.96323333333333	0.0917606606588872	0.0900098030163002	0.0776379146384007	0.0433787166342405	0.0706673501038798	0.0821061202968352
GSM1205615	0.0950363012460066	0.408272700498205	0.392104151838878	0.380697140463581	0.365183675557214	0.346020479349789	0.378939906540762	0.343722407970329	0.345876972057709	0.36588119427347	-0.444495609504182	0.34118585454812	0.195860401945524	0.439346531825741	58.9059416666666	0.496668342635435	0.496668342635435	0.397698614826064	0.81078668382313	-436.009367467246	0.425328404169543	0.398531743480687	0.380079124609251	0.364676770906546	0.315628678327308	0.308516097140445	0.301951235323929	0.168007018316255	0.270030267532637	-0.525380640236605	0.185607011971555	0.162022237959149	-0.468739697128803	0.471140673038018	61.3113369047618	0.496668342635435	0.496668342635435	0.496983394086619	0.774792827071408	-500.77898933444	0.513290495919274	0.485964134144454	64.2398317460317	0.289253663172851	0.311076072475912	0.304172500635764	0.293003602148552	0.294790570926287	0.294681107145551
GSM1205616	0.477009219208087	0.877018106743412	1.02596782858508	1.10266250775046	1.08123191753339	1.03469672653006	1.33707693316326	1.14087251251286	1.19241968354722	1.32308870147481	-1.9933398860725	1.22715198535642	0.516589494779559	0.943903981374983	11.4503912698413	1.55373998810535	1.55373998810535	1.47031805896157	0.100700063128127	5.47840526009578	0.451005987220029	0.656816605346049	0.749475066559574	0.796989514997125	0.712594421339782	0.768284399710708	0.813477296667131	0.179640628028688	0.827310924429674	-2.20095375213058	0.656024963325472	0.387608495083247	-2.00100812130245	0.579351244563957	10.2280365079365	1.55373998810535	1.55373998810535	1.47034174696566	-0.0295050783587273	6.13945354408696	0.276578233385745	0.332310543636889	9.15122261904762	-0.242200054854872	-0.250674482158411	-0.233023310569545	-0.185817914686162	-0.221898124172714	-0.236528329900974
GSM1205617	-0.326576958387173	-0.444353890817511	-0.577289642613509	-0.647998521515885	-0.638621681086806	-0.609821117959697	-0.84867864462322	-0.701001602970852	-0.743640029902884	-0.843707361278003	-1.91401869148563	-0.775311290601558	-0.949050164154239	-0.484042745051841	6.23207222222223	-0.940735017581491	-0.940735017581491	-0.957803981034388	0.356614506302128	-288.168393845985	-0.255024599578728	-0.40154878190403	-0.452833239296769	-0.491958950173739	-0.422772376555224	-0.468795315197375	-0.506647770417723	0.0690229389704922	-0.52005721054398	-2.16118186760741	-0.387551591071642	-0.259819531069426	-1.83847770799482	-0.779093774640259	6.07368412698413	-0.940735017581491	-0.940735017581491	-1.08947535293182	0.407309958834912	-315.476070230475	-1.40523521779857	-0.188582180270514	5.76275952380952	0.752920987005835	0.766349493605138	0.752749089637255	0.718555264096114	0.743385394347391	0.752677172934518
GSM1205618	1.42864245857922	1.60312054049677	1.72247547078229	1.78384966767438	1.77429523646256	1.74724068872474	1.95514425901098	1.82577141530235	1.86233956373487	1.94936307801322	0.399239875717287	1.88815556490829	2.03475413067456	1.63982353994639	71.8024293650794	2.07095610938473	2.07095610938473	2.05028281196171	1.56984101197809	-861.397927775676	1.37653231368773	1.54085584500748	1.61660813521355	1.65806748228803	1.58032069664427	1.62792806665078	1.66817329102066	1.02443617864503	1.67947432581758	0.939803010569495	1.52211674329888	1.36672772406986	0.761227205795664	1.98428482043116	81.6317607142857	2.07095610938473	2.07095610938473	2.27992482617484	1.39768895634801	-853.167145737735	2.21512693702558	1.31139758396165	82.9629777777778	1.13963535348801	1.13085606122049	1.1231032508501	1.09947306151262	1.12098727020055	1.12972276567854
GSM1205619	0.676564745628015	0.200975128624246	0.108506832627404	0.060734475011543	0.0853504820501134	0.130116474705478	-0.109017996846852	0.0548678376411162	0.0161210619342824	-0.0914389493900164	-1.77145373348836	-0.00677253965649346	0.0674850307670113	0.13682406206751	9.2651384920635	-0.194556914407974	-0.194556914407974	-0.213803260199775	0.891401920702791	-571.320264068522	0.461594367864474	0.368732165913084	0.328011347016352	0.310249035301543	0.392636282726183	0.360606821960444	0.335040859782686	0.884925809740202	0.343035181977348	-1.73437783997961	0.49537292132162	0.769076884021524	-1.50928700956746	0.022798452350751	12.2496035714286	-0.194556914407974	-0.194556914407974	-0.198563883188383	0.942700217643827	-595.770342895325	-0.119535594848413	0.475350658886261	15.195371031746	0.45217317127826	0.427943665096765	0.435812569464839	0.449689501783503	0.445703909786277	0.444912757852362
GSM1205620	2.19947720236826	2.36199019843684	2.50243268841404	2.57298906470886	2.55621669456007	2.51817741793853	2.7830716064908	2.61060276731559	2.65551329562396	2.77059567876252	1.39863003455643	2.68569024103416	2.65422869820275	2.41753787233902	86.558478968254	2.70081541902238	2.70081541902238	2.91574096726529	1.39285369049777	-749.893195110165	1.97524485795084	2.13105190738222	2.19647116340147	2.24642038932476	2.20068123899457	2.2531702587979	2.29609028292711	1.54346895700811	2.32812664281633	1.74986104595353	2.24422000704659	2.07048080923314	1.41823019452872	2.42115951880568	86.6591095238096	2.70081541902238	2.70081541902238	2.75880034836957	1.35399187907818	-759.433142679172	2.85761355417819	1.86120008374993	91.6650503968254	1.28740129404909	1.2494159636645	1.24244270186684	1.21107514707226	1.24742224389462	1.26352118788292
GSM1205621	0.218569119806434	0.347010239585753	0.429117205284741	0.471606106156077	0.465178259437342	0.446368355468972	0.58820193435572	0.503261891869826	0.528784689726656	0.585682155831807	-1.8460295512037	0.546993664055664	0.499843527128477	0.376413692828957	6.2935623015873	0.694503854439654	0.694503854439654	0.651311926591431	-0.183674520266506	123.053365333137	0.107395260494187	0.2267780605782	0.280696774899063	0.310203994638518	0.276377740145689	0.308960589230255	0.335355747102299	0.111508897181588	0.352018459903784	-2.05023607395511	0.285670642565055	0.124343375366483	-1.79523263525695	0.380498826223521	7.74625396825396	0.694503854439654	0.694503854439654	0.622373945209253	-0.111672951821692	94.469752352253	-0.0525449282835845	0.0555639331746309	6.45255873015874	0.395436313049219	0.411451586797975	0.391881513757557	0.342136037609183	0.378120484742418	0.39221223246268
GSM1205622	-0.579284479668504	-0.462477820903606	-0.430978790490032	-0.414577060157134	-0.427781566691558	-0.449688224673556	-0.342881049517744	-0.42050627516363	-0.404100701003007	-0.353605305980962	-1.92630925732177	-0.395513526693791	-0.000953212533648218	-0.430852060093572	6.76021825396826	-0.372194164424522	-0.372194164424522	-0.291136750883744	-1.10870917408726	727.814630323116	-0.521079297369432	-0.504961031957499	-0.498122936067204	-0.496863410129077	-0.540291701384979	-0.532078728106585	-0.525338981726724	-0.85776260852983	-0.537199621449984	-2.0968010101754	-0.610935211639401	-0.737421514408131	-1.92133444765567	-0.0353239807101984	6.72699920634921	-0.372194164424522	-0.372194164424522	-0.250219561828918	-1.10591171705517	776.917200657474	0.144910322240842	-0.50593405636035	6.80421269841271	-0.748282626079215	-0.723109738987094	-0.733878997681836	-0.755831346341615	-0.745566378799784	-0.742060057748552
GSM1205623	-0.283425210759154	-0.137247399115631	-0.156134093766788	-0.167217789206092	-0.173667132279068	-0.180360471110246	-0.18581156815599	-0.188021963932916	-0.190255871364774	-0.190548064936571	-1.2576267941912	-0.194391189634296	-0.56208322234807	-0.123580278339204	13.9439055555556	-0.0962117343273019	-0.0962117343273019	-0.192126331813328	-0.690484596728033	391.752580025174	-0.128455197837696	-0.133056190851013	-0.148783579705503	-0.161573446694486	-0.1822868589295	-0.189015920678961	-0.194882686538707	-0.24562085265421	-0.210287634403629	-1.39208047381527	-0.241337893136997	-0.2916015586528	-1.19792643354632	-0.498449070922385	13.8762305555556	-0.0962117343273019	-0.0962117343273019	-0.171797438438944	-0.641781038186755	404.513043552097	-0.526212756860965	-0.110593785320014	13.702705952381	-0.426683411413095	-0.429463565826303	-0.413983554329493	-0.374864739012893	-0.403089357663523	-0.414553684609796
GSM1205624	-1.13928962368014	-1.22073793692426	-1.18172640166314	-1.15892292383208	-1.15723015833152	-1.16023266416424	-1.09893770442774	-1.1335142292725	-1.12161255148364	-1.09710238797922	-2.43219769764765	-1.11100458493901	-1.03599433082199	-1.22014970702259	1.73391706349207	-0.934042620270306	-0.934042620270306	-1.07086605539321	-1.31121640096322	838.202361782084	-1.31638748032181	-1.28171974547358	-1.25800143753053	-1.23963921449641	-1.22963818555826	-1.2168245676368	-1.20521261915029	-1.19404578626398	-1.18648372595522	-2.63703331025516	-1.17727797924823	-1.23258098816656	-2.35134216950261	-1.31880872364892	1.58146626984127	-0.934042620270306	-0.934042620270306	-1.14552321575434	-1.32838583394318	905.944650484292	-1.33384474054493	-1.33979258991109	1.36450674603175	-1.31049935805268	-1.30082974248485	-1.30238589570897	-1.30312956841764	-1.30647124685326	-1.30761097403658
GSM1205625	0.614545392249134	1.15560106226673	1.30782411986446	1.38344260172342	1.35150070695676	1.29015250883629	1.62998206782831	1.40222045822077	1.45815395944594	1.60725153036073	-1.57709069918234	1.49181732478058	1.03125093020416	1.24712393128831	25.2257813492064	1.58185625206204	1.58185625206204	1.7808714795447	0.0419946602447623	-6.70339974335244	0.66501505306559	0.91042111378984	1.00191644816131	1.04170159905651	0.921208240135561	0.976439557229653	1.02037117510179	0.194861728911643	1.01639063604061	-1.70459381698565	0.789452740674491	0.434280240677503	-1.52307790929177	1.17687955636826	26.5745896825397	1.58185625206204	1.58185625206204	1.81757229815053	0.148131925019013	-44.8269575898782	0.609912045141178	0.554454515415287	26.1811337301587	0.058938683141305	0.0759788898516976	0.074130583313321	0.0740346642286361	0.0698884359703634	0.0673286670906916
GSM1205626	1.09635827768172	1.30196206694683	1.37289344077924	1.40859053107572	1.39714938566403	1.3735774765969	1.5199888865095	1.42395949016183	1.44846208750149	1.51194942851861	-0.68902008406771	1.46392702123506	1.99999723467639	1.33655609319031	30.4460492063492	1.60431643162022	1.60431643162022	1.59134798829058	1.01506219902549	-535.424671977076	1.07628443467312	1.20282634589069	1.2549453250733	1.27280765598205	1.22711650797654	1.25107815295232	1.26993286660927	0.950794980178159	1.27098470034521	-0.942333579359125	1.18950053162978	1.08866992806104	-0.587483129010747	1.81613038330779	31.7568531746032	1.60431643162022	1.60431643162022	1.60964809907717	1.03898221776999	-611.610978779261	1.22769467100833	0.995293084027516	29.5029658730158	1.12903127336432	1.1488617466669	1.12677183002273	1.07372325187317	1.10970079348081	1.12327129961083
GSM1205627	1.70083650712016	2.37347002083086	2.68281768076478	2.84158640399274	2.80713051777681	2.72349062179325	3.30122692343189	2.93791879288603	3.03851631008687	3.2807854561714	-0.0525709931072329	3.10750669434632	2.69043941396447	2.49611455826532	67.0028123015873	3.58546339555037	3.58546339555037	3.56097558368853	0.931800025122985	-480.622037533453	1.47766242537927	1.82609340465202	2.00832133392301	2.12185804241657	1.99905431285721	2.12126574403815	2.22173799587501	1.07084497930559	2.28712982109722	-0.40882052963411	2.03567341613221	1.45364827765172	-0.451518885960746	2.14763691642869	63.9479698412698	3.58546339555037	3.58546339555037	3.31716968580629	0.911099008299513	-501.764135893114	2.16027481192019	1.29904504500164	66.7761908730159	1.38084249667528	1.3938763563342	1.3660764744676	1.29302891146913	1.34869011383105	1.3705981982822
GSM1205628	-0.976111150849898	-0.966076801469655	-0.937638411372819	-0.917409012501898	-0.916745019799756	-0.920550001072799	-0.85558462820466	-0.893452586824838	-0.880603405833216	-0.853305335896036	-2.37975388728669	-0.868392619321507	-1.75388750403951	-0.963062932260877	4.12073888888889	-0.68973400984955	-0.68973400984955	-0.833296376224273	-1.14382833335713	679.869668357721	-1.00510840240186	-0.990329268024555	-0.983578217568566	-0.973146269673654	-0.971363675811157	-0.962057342249784	-0.953077078575748	-0.812055940295076	-0.940700058868955	-2.47310142129659	-0.947401206536319	-0.981724490059147	-2.22385596234258	-1.8072929189074	4.35504841269841	-0.68973400984955	-0.68973400984955	-0.870497817591318	-1.17005706018741	730.351228115595	-1.63039534321752	-1.00831170352642	4.38434682539683	-1.27564282144939	-1.28124969954234	-1.25577127129367	-1.18692197268352	-1.24119184052997	-1.26285356245638
GSM1205629	0.488265045799771	0.591430955114986	0.693613861549985	0.746521735557067	0.73583702083412	0.709464703912615	0.901351949635842	0.778382584472261	0.81136578549479	0.893882515664489	-1.14664167835774	0.834336082339223	1.17607907505885	0.626852977536814	33.6892876984127	0.845738102158071	0.845738102158071	0.990236549379975	0.202202988758987	-46.7212122318681	0.361017814153046	0.498941065714758	0.571605771660293	0.602229095093473	0.543701008073973	0.580459879119488	0.61041712631374	0.0987813299803712	0.618122490036484	-1.22702282620168	0.504494162031324	0.333573827828631	-1.0807979719595	1.13138931160257	32.4814222222222	0.845738102158071	0.845738102158071	1.08359394362417	0.166499440340844	-33.7528968130701	0.929508400432069	0.300004014602049	34.16425	0.261486387637577	0.260669805512998	0.248914876832341	0.217179765894348	0.242217921892741	0.25241145601962
GSM1205630	-0.93772061893497	-0.851308792307836	-0.852188849945808	-0.849765008784611	-0.854245394603045	-0.861349641950466	-0.828234219321206	-0.851567000720952	-0.846198124057925	-0.830806358449507	-2.09218751498233	-0.842993571972778	-1.16657216746092	-0.839849946785907	18.289769047619	-1.06467675240127	-1.06467675240127	-0.8170001331685	-0.705712371305167	449.803747890472	-0.795602499919955	-0.803306748913471	-0.80463214626475	-0.810938316270602	-0.845646201608888	-0.844811070323275	-0.843325724669397	-0.846758935262028	-0.857913258893532	-2.29330639431376	-0.92398606616504	-0.963482437106742	-2.0990926159297	-1.16360598375309	18.9626079365079	-1.06467675240127	-1.06467675240127	-0.654116377737566	-0.727998217335302	500.194652505218	-1.13106798543529	-0.732161554320266	18.707430952381	-0.945341701463324	-0.942147872456405	-0.924874159644673	-0.874496005824014	-0.917567465106332	-0.93505790138839
GSM1205631	-0.458708040159068	-0.33596283746395	-0.316970760369932	-0.310336435863102	-0.318387283857494	-0.331260725822332	-0.286553010575824	-0.319797249785507	-0.313429612865794	-0.293136702549171	-1.64806304673645	-0.311643108039728	-0.213147915148831	-0.317130699648568	6.06445833333334	-0.384265861564698	-0.384265861564698	-0.270041259434715	-1.02070245323014	555.266153497786	-0.389535810538591	-0.381129908677784	-0.37520008440958	-0.371638173928017	-0.400528524068055	-0.39253336837249	-0.38649698807276	-0.480638839816853	-0.39275312779441	-1.90536377288967	-0.444083143955105	-0.494850044379502	-1.7086586130398	-0.306997997121407	5.26155634920635	-0.384265861564698	-0.384265861564698	-0.228186745701242	-0.901694805214332	592.688244254503	-0.163236004280813	-0.382327050799582	4.8717126984127	-0.47696266771821	-0.457723067370601	-0.467091298130897	-0.488525184110255	-0.475388791154909	-0.47070698877601
GSM1205632	0.825108044686727	0.513014516855023	0.607850603792139	0.657272280180493	0.674611875460123	0.686772809761428	0.738801876978452	0.733177360419034	0.74814446286739	0.755669938419452	-1.65164394528456	0.76597924500424	1.31174455629367	0.496186160542621	14.6586551587302	0.575509697517681	0.575509697517681	0.760925574234358	0.10867448964285	-78.0526469811479	0.423342722717225	0.536741934548711	0.610139241737993	0.653010069738012	0.659962308196959	0.696485635237487	0.725391405886465	0.5340825918921	0.763265348412255	-1.73361275779443	0.766631242285201	0.770082368222259	-1.48709505790644	1.19661709473909	15.5920793650794	0.575509697517681	0.575509697517681	0.814015349994975	0.238829307893297	-119.023315031684	0.869587742141862	0.325779761445026	13.5415452380952	-0.0233585042669753	-0.0791418151272248	-0.0710927388957161	-0.0684138775020885	-0.0538864648429437	-0.0452616664374087
GSM1205633	0.506763929287457	0.497249455516713	0.546784202246054	0.570852432225891	0.56595643164188	0.554151444842108	0.637653870187897	0.583880142941678	0.598010001390864	0.633727235367324	-1.66973615561576	0.607439700000901	0.791972795568134	0.514160704739465	13.8243503968254	0.4808932322453	0.4808932322453	0.677910164423602	-0.386367644820844	254.274473785095	0.337438238351494	0.393899975262919	0.421487129085721	0.439616604755783	0.434061155659956	0.451571826104762	0.46562900982832	0.233724098310535	0.480417792754879	-1.86648265541839	0.470647565550987	0.427566729794968	-1.67399583718432	0.666278495232403	14.3514158730159	0.4808932322453	0.4808932322453	0.562873591309999	-0.399052359309585	273.17705645856	0.74305763011422	0.276887092275338	13.8888845238095	0.28987833787225	0.285120782805119	0.272992061103056	0.236312084870387	0.268622855347323	0.281978157050443
GSM1205634	-0.506442928758663	-0.479996358133957	-0.425601890708955	-0.393639094586237	-0.388927830557994	-0.390058674169367	-0.31672957090572	-0.352294594589153	-0.336788391716672	-0.310516605868629	-2.51885550848604	-0.322094054252354	-0.312772638921549	-0.481730359374564	2.81138373015873	-0.270947280386035	-0.270947280386035	-0.285940581171551	-0.446036177340859	249.478992827494	-0.619226058515397	-0.563380312655565	-0.531431634579769	-0.504914864307813	-0.490404829582605	-0.469403594103687	-0.451077395840922	-0.431670599976127	-0.422372257395937	-2.73414276066998	-0.411169322435627	-0.525106474064705	-2.4308596961523	-0.630077592754798	3.35794087301587	-0.270947280386035	-0.270947280386035	-0.398213328740604	-0.418807985171732	272.648107059241	-0.685387634952736	-0.659630161547006	2.35977857142857	-0.0575733519459979	-0.0649758934518178	-0.0733269120284113	-0.0987228285879663	-0.076742701212184	-0.0671381894669809
GSM1205635	-0.279374894534482	-0.280097649044948	-0.298676474296729	-0.30652096982277	-0.307861443171739	-0.307918042646681	-0.318240551649258	-0.315401294166222	-0.317709199606551	-0.319667181181402	-2.45674770062513	-0.319760339244553	-0.57738627967061	-0.280338099124628	1.17478055555556	-0.299226357316576	-0.299226357316576	-0.320507847746451	0.11365929212729	-27.7841300598722	-0.167179724246645	-0.195268754827056	-0.21155196280779	-0.223226094405707	-0.242496527558306	-0.249326008565402	-0.254103721481626	-0.240136064090945	-0.268496290392665	-2.58858926196507	-0.299373480532812	-0.282780299299741	-2.3055917933222	-0.569876087769146	3.0258496031746	-0.299226357316576	-0.299226357316576	-0.156279978208806	0.0900002610319497	-12.4592675173655	-0.160198289600219	-0.115048755112345	2.17658571428571	-0.167192360329049	-0.191948242725575	-0.181946257585722	-0.161962630371352	-0.171284661942994	-0.17400739110163
GSM1205636	1.35540054041466	1.75816834729252	1.88517722350267	1.95037396680126	1.92983191750315	1.88713837354057	2.15432052031165	1.97804808984962	2.02309849395407	2.14031797909084	-0.112569696612885	2.05272959508128	1.96673261364183	1.81853573308603	29.0618686507937	2.18746245216776	2.18746245216776	2.27552999036612	1.43234836901029	-786.953069219122	1.39111849915293	1.51454219038116	1.58149974542535	1.62571620306284	1.56250526960516	1.61324434632015	1.65439290998257	1.0959471700169	1.67324660181419	-0.41723405324417	1.54213100666502	1.31187412709936	-0.280892530706972	1.92666528215157	24.6339880952381	2.18746245216776	2.18746245216776	2.18580117465503	1.22633907207435	-792.046802457243	2.03459399651011	1.34175779164254	26.5622746031746	1.06872027372077	1.03092761018309	1.03542322115157	1.03672179851978	1.04588507732235	1.0509153372836
GSM1205637	-0.197278827803042	-0.190851522086593	-0.224024228118951	-0.240476177851347	-0.23996475942506	-0.23624850453448	-0.280676110934678	-0.254087721574739	-0.262006654236021	-0.28021101642821	-2.45573200671694	-0.268602197717426	0.26478152958439	-0.194686122618814	8.88685753968254	-0.286915205736006	-0.286915205736006	-0.297904375451078	0.651647196232312	-337.735314917979	-0.0589855868409077	-0.104283887435798	-0.122200513233082	-0.135554419308368	-0.153931537527275	-0.16336965579761	-0.170639002299647	-0.248267713835839	-0.188130877982587	-2.57073885137142	-0.220421959683926	-0.206499650698342	-2.31076247355739	0.349872077301753	8.10134761904762	-0.286915205736006	-0.286915205736006	-0.124023030834918	0.56898222970363	-332.667073057782	0.398284493933268	0.0179183374736662	8.17905952380952	-0.345306306814029	-0.377673550040362	-0.360115518646355	-0.320981112267747	-0.344484124519706	-0.35248500820726
GSM1205638	-1.07109949803157	-1.58894784253864	-1.89905814473773	-2.0567061239829	-2.02310399635063	-1.94160387573332	-2.51260313193459	-2.15074989000053	-2.24971352601252	-2.49120885760561	-1.64939760768719	-2.31792880146173	-2.73889329759651	-1.70609057743253	15.5972845238095	-2.92033546867399	-2.92033546867399	-2.77409243930699	1.05577274254555	-735.028348413147	-0.698652363486808	-1.07720958421132	-1.26238578836649	-1.37301293495952	-1.25543089699128	-1.3731418738573	-1.46901871204076	-0.232076246751503	-1.53090163093785	-1.77768714819262	-1.29757037609536	-0.79053748792108	-1.53405236204406	-2.07911622083537	15.6194876984127	-2.92033546867399	-2.92033546867399	-2.56435258720728	1.16053957084223	-820.100139861688	-1.05014480085995	-0.47755371023418	18.6912579365079	0.110399103880686	0.0839730053166368	0.113373676540721	0.187375349453353	0.134800227780411	0.114097257088429
GSM1205639	0.591281294312062	0.627243637975389	0.595873071269339	0.580033481887998	0.584973529413946	0.594920767152645	0.528655530074269	0.57406169364023	0.563521907034603	0.533557721635624	-1.47054356495072	0.556907790096882	0.82103152893899	0.614133311987445	11.9994186507936	0.450966239508722	0.450966239508722	0.492375682509219	0.722313932571688	-498.026855904622	0.610179909540658	0.590331501753647	0.589767661608388	0.585100017879344	0.611252018265786	0.604490258663919	0.599443691427877	0.688054621180837	0.60662437000275	-1.74623284864433	0.65028232255424	0.673804191596709	-1.48957099116915	0.735440973985251	10.6462638888889	0.450966239508722	0.450966239508722	0.39585306108515	0.666358621857397	-496.974750552889	0.727101575430523	0.591243554022597	10.8911011904762	0.583635482594851	0.557309029808576	0.576407438386112	0.619473951437326	0.594012519074431	0.584253360696994
GSM1205640	1.30563655429313	1.85453696587775	1.95307616963248	2.00197149013028	1.97110101752252	1.91802667280193	2.18601789964813	1.99635432826826	2.03847402964082	2.16211462260547	2.0494850150423	2.06150157951528	1.88029509365306	1.93134672534636	89.9701932539683	2.46387877966063	2.46387877966063	2.31346547319708	1.47079414222739	-766.515012523021	1.55671932543468	1.71362175813039	1.76691033031358	1.78330966745386	1.66840930078749	1.7034387713818	1.73162699595344	1.12193453020458	1.71168811859735	1.8701058343141	1.50596291431786	1.30632025664533	2.00294132834606	1.88548571643518	96.3768067460318	2.46387877966063	2.46387877966063	2.46911780737291	1.37609185035641	-808.048135152823	1.86598678968547	1.50157083158403	93.2184845238095	1.42933319023725	1.43680531685132	1.41828165999925	1.3701973536661	1.40654348517413	1.42070056039387
GSM1205641	0.493505176017303	0.470816764267307	0.558246998510468	0.607720747016274	0.607436316756051	0.596302014085897	0.742378678037445	0.657472947055327	0.685328463174141	0.745181058033879	-0.723213543617417	0.709506309718584	0.306590451219819	0.485724493668972	48.5493821428571	0.815081812086513	0.815081812086513	0.804513370417069	-0.297053551288158	181.049980201485	0.26520965733256	0.367907060603931	0.417335093028589	0.454349248861836	0.44665396164031	0.48172894372628	0.510964046522478	0.216555002043048	0.542903404520056	-0.987788460349507	0.51509656383468	0.372748602181876	-0.805221740066868	0.40314182798539	48.2775837301587	0.815081812086513	0.815081812086513	0.730511739276248	-0.467383350484173	229.794523077712	0.513748761757564	0.182070945933849	48.1609214285714	-0.195292533670656	-0.231055166007052	-0.209466507116033	-0.161474762924612	-0.189501579288617	-0.1995808582399
GSM1205642	1.7393583850111	1.78480582919632	1.80410769359904	1.81328644353103	1.81407717899113	1.812651826153	1.83200974184241	1.8250384052131	1.82937517144594	1.83384624937941	-0.269617353793993	1.8325069275772	0.957371998006627	1.79224152560022	47.9919916666667	1.97570199589149	1.97570199589149	1.84409040042517	2.20993027451454	-1372.60814104635	1.77348290536433	1.75287030958939	1.74922204158767	1.76267682212937	1.76188687144498	1.77286616502182	1.78253841810643	1.77457610685815	1.79617204359875	-0.308682996582448	1.79582119972661	1.80611514600832	-0.334921137972851	1.07419707842262	46.9565119047619	1.97570199589149	1.97570199589149	1.80281707508258	2.36058480048674	-1501.15529623447	1.17867247251329	1.83700852005993	50.3855825396826	1.73106674915431	1.73807144176141	1.72809977003652	1.70239526573592	1.72187872354077	1.72904890416082
GSM1205643	0.766445426006614	1.10683379421106	1.25214345111026	1.32077725505161	1.29402068225818	1.2417934129987	1.53375851895218	1.33747004437707	1.3850195456989	1.51316552707338	-0.760659379821657	1.41314420179268	1.55211269217361	1.18339462026067	46.6217805555555	1.30053117902394	1.30053117902394	1.66552900218731	-0.508133158630024	279.43544038148	0.696064345833099	0.948345521315263	1.03543457884096	1.07300328323702	0.957880442482605	1.00801208654587	1.04676363557517	-0.0108291287403916	1.03765328146751	-1.19236516013651	0.825340146222325	0.530678568273174	-0.964085497635336	2.0309030056849	46.4649305555555	1.30053117902394	1.30053117902394	1.79782091980724	-0.410251209899591	289.404958675816	1.9089211524982	0.546289385033036	43.9401380952381	-0.308884459731674	-0.272391866345212	-0.28719304970292	-0.317661288673605	-0.302527419866381	-0.29778620342106
GSM1205644	-0.323876858649929	-0.378892346298072	-0.560535090296815	-0.651342543886996	-0.640783467580923	-0.605533067985778	-0.888817683321599	-0.715667564887126	-0.766213313678838	-0.882578037350537	-0.018347069715326	-0.803536280164297	-0.862051512784999	-0.426337877892777	65.9500722222221	-0.845999365075217	-0.845999365075217	-1.00875515041085	0.543037985278422	-301.94657255	0.184893055170946	-0.000464509493413002	-0.105696770934416	-0.18830809882141	-0.173182713091107	-0.246341445590582	-0.305732693371765	0.404050739155072	-0.369638116155269	-0.432134807818182	-0.313408486433598	-0.0508629320616349	-0.0646070762246215	-0.863757372996338	68.2135313492063	-0.845999365075217	-0.845999365075217	-0.661430852768715	0.65358968311767	-392.601932013238	-1.4148457137102	0.356743694786049	65.2112761904761	1.42632244429747	1.44395894659244	1.42417770394341	1.37566580194367	1.40961704448083	1.42237701765223
GSM1205645	1.3151197042129	1.56614737772675	1.69678269709935	1.76603153703636	1.75394710786199	1.72234113362219	1.96925533012085	1.81459088679614	1.85800055454902	1.96266921337976	-0.572938655990916	1.88940938052325	0.984369340999781	1.61238933761191	54.562898015873	2.08033816653002	2.08033816653002	2.08494043267943	1.0431394096771	-613.171268828817	1.24576670061145	1.41298172196546	1.50394676004094	1.54224185979619	1.48375930042464	1.52972091182224	1.56752673690964	0.915768706498017	1.58743505138162	-0.454746739083691	1.47898038648374	1.24701460769308	-0.515902209105465	1.01116920708788	51.6421285714286	2.08033816653002	2.08033816653002	2.05833887604916	1.14191274107106	-687.356314235341	1.66664817279472	1.10552755926582	56.8452444444445	1.02193088052253	1.00082509323539	1.0054116555929	1.01214222469402	1.01295301738944	1.01352932007066
GSM1205646	-1.47682529584123	-1.73904261488813	-1.8503466360793	-1.90662624748094	-1.89058421877734	-1.85652485362816	-2.07864550875283	-1.93253263956546	-1.96994173179858	-2.06743002634305	-2.72000519810579	-1.99515670623497	-1.91211537006528	-1.78686052061634	2.18725634920635	-2.19607195723485	-2.19607195723485	-2.17644473070394	-0.731884315435487	422.851061347012	-1.36337176422814	-1.54025851156415	-1.60868107128682	-1.6450871587844	-1.59712484831753	-1.63813066648431	-1.67069226360497	-1.1444451936341	-1.6863764987448	-2.81541326604399	-1.58809742116989	-1.37562533004942	-2.53272909136642	-2.0925590224808	2.15702619047619	-2.19607195723485	-2.19607195723485	-2.07342129783423	-0.598472870042035	437.098460848667	-2.06535740898981	-1.23012249344675	2.2763373015873	-1.1856977844548	-1.20093331908033	-1.18906050547431	-1.16094979927689	-1.18024201338364	-1.18686363197644
GSM1205647	-0.178930068427762	-0.258882263077678	-0.319997246456629	-0.355333168042933	-0.34945901872052	-0.333575665930525	-0.466063590006324	-0.381482092572706	-0.405021642960455	-0.462987856757123	-2.00227124166532	-0.422958396734337	-0.425728320905983	-0.280188915377234	16.4249341269841	-0.74492939163514	-0.74492939163514	-0.528239062093659	-0.173228810222175	-11.3395975163846	-0.0224116287821784	-0.0558771822415124	-0.0960769177857356	-0.125664200177947	-0.13292255190087	-0.159288226889548	-0.182358977960181	0.0461789526751943	-0.215210189015059	-1.94572458539382	-0.218187984670613	-0.114908712240518	-1.87430629382524	-0.224499585789377	17.4592682539683	-0.74492939163514	-0.74492939163514	-0.283369902723426	0.172529859799626	-87.1725409899779	-0.476197749972058	0.0228389331819555	21.3113865079365	0.17714673529388	0.212291913403252	0.198571589864188	0.171888236474981	0.183817899646572	0.186967698684079
GSM1205648	-1.17504526245451	-1.16166860795567	-1.15899611472179	-1.15962075893888	-1.16101165317639	-1.16313139464811	-1.16481988916856	-1.16438730785651	-1.16504639964617	-1.16616598871971	-2.35991661800068	-1.16641011381995	-1.2004317895533	-1.15940763815248	2.27821547619047	-1.2294247926444	-1.2294247926444	-1.169169873068	-1.49542178926534	843.006381608906	-1.07446665579868	-1.0657347206323	-1.06051849612414	-1.06699689806711	-1.10329753068489	-1.10365974703575	-1.10533027023482	-1.11540259773648	-1.1263832427903	-2.53612245374721	-1.19012232606836	-1.16213105172548	-2.28733818081397	-0.855620930218855	2.28282857142857	-1.2294247926444	-1.2294247926444	-0.924587757163298	-1.42327124131513	878.42830119268	-0.916910895883606	-1.05840843363468	2.79565277777778	-1.11354652678476	-1.09931400364896	-1.10895228886281	-1.132072654624	-1.11759381948485	-1.11157759087132
GSM1205649	-0.846800101527185	-1.03421465015041	-1.09393911329507	-1.12175232670906	-1.11122645926426	-1.09074922595966	-1.20408400982417	-1.12849340040462	-1.14705991673054	-1.19645869968434	-2.25645215366925	-1.15825189031566	-0.934749290298257	-1.06405056285641	8.4205503968254	-1.1665340538527	-1.1665340538527	-1.25263257991147	-0.227965849714288	189.465498291629	-0.754148197067631	-0.860507692261611	-0.903992734854549	-0.92468913847757	-0.909401774826784	-0.930907410519064	-0.946750613259641	-0.737627903302031	-0.957218842282631	-2.42266340781334	-0.923867138585967	-0.766822763429364	-2.19967599393187	-1.14573987993193	9.25225158730159	-1.1665340538527	-1.1665340538527	-1.07756002144864	-0.2739304400835	248.428401634172	-0.567184274219153	-0.662477151939247	9.12296785714286	-1.2647727342651	-1.26914383876746	-1.24353857903355	-1.17171683888937	-1.23073567735966	-1.25431751659614
GSM1205650	1.3850213499639	1.53023830293385	1.58908102788464	1.62021026289096	1.61853369055205	1.60896782025966	1.7014631984232	1.65012943358204	1.66767923355075	1.70277080690532	0.0197792470585693	1.6809671051048	1.39415550179931	1.54690030843237	52.6164353174603	1.76155539293015	1.76155539293015	1.74623009259383	1.72923404181245	-1066.11584064059	1.56757663184576	1.59780919797278	1.6193755689616	1.63339618102256	1.57949168486545	1.60126920187667	1.6193032906969	1.33673646525515	1.6166189232413	-0.329923297480177	1.51913206015735	1.39541584682326	-0.0433398657599372	1.30517739325323	51.7990230158731	1.76155539293015	1.76155539293015	1.97376011180614	1.98250929828109	-1194.32750661952	1.51257615989493	1.61120768016419	49.6654420634921	1.62698744403252	1.6176840879929	1.61109483317164	1.59071699828489	1.61000615096773	1.61755416639258
GSM1205651	1.56965339146328	1.67537423651354	1.70038674074988	1.71162446653447	1.70217054676048	1.68666738993254	1.75848933882529	1.70490468085585	1.71563244699017	1.75003304913521	-0.291731535310791	1.72047349493028	1.95484801984086	1.6983286934609	63.2697984126984	1.62890702359344	1.62890702359344	1.79873133309476	2.12889608617221	-1242.92047271972	1.65655333840698	1.68333146519471	1.69119362960852	1.69399057551858	1.65088543620748	1.65872452570868	1.66495224757625	1.30801492361642	1.65197704291037	-0.242024241753507	1.57901544609302	1.55672688282372	-0.213511959685276	2.11503205667146	67.7021285714286	1.62890702359344	1.62890702359344	1.93717139376533	2.17617923204686	-1314.95147205346	2.10795401358057	1.66564246122431	66.182607936508	1.12110100205837	1.11003199652117	1.10578470991067	1.09200077356248	1.105111207188	1.11070993918407
GSM1205652	1.28248968182204	1.77672844730375	1.93689251208094	2.01122386099732	1.9832977361519	1.92859007351981	2.23291720626071	2.03111425862852	2.08087816334657	2.21248054006464	-1.30248616094497	2.11020661360023	1.81793186219568	1.8587059071631	20.9440492063492	2.18806731739044	2.18806731739044	2.36742337140348	0.0772907998044584	-55.4426881091777	1.28173044897501	1.50961631551923	1.62335119473795	1.6725387706293	1.56623164141775	1.62747113063928	1.67473331024491	0.658784785372835	1.67986399468345	-1.33069212082963	1.47851756761681	1.18266536591889	-1.36346618405092	2.32311940890789	17.9861797619048	2.18806731739044	2.18806731739044	2.36931218797897	-0.0440288464225018	-53.5032576531139	2.25101026707765	1.12405701743288	20.5432503968254	0.734725272317638	0.765596598383605	0.744770219730975	0.695204160358779	0.728255685586861	0.740192547061887
GSM1205653	0.475232743461361	0.458559054012986	0.426720836739251	0.406994190297521	0.409556806012283	0.418415998345797	0.344346710848861	0.390421975133254	0.376688377765818	0.345311638347386	-1.04161040596285	0.36645571011966	0.0581062974806241	0.447359923776048	23.5475301587302	0.321068773567873	0.321068773567873	0.304997008166579	0.190656184583593	-111.272399748276	0.404393252067808	0.421749791175223	0.412165627867875	0.406419623687748	0.442235951508536	0.431793217208217	0.421903726673527	0.48536816251731	0.425494380415828	-1.32765976226061	0.488048765529556	0.499220825153547	-1.10561592054888	0.38310168119223	21.4259511904762	0.321068773567873	0.321068773567873	0.119518821771523	0.012920246305056	-105.355903963356	0.250407264066396	0.336546103237283	17.311376984127	0.644679033377268	0.680881490243321	0.678435855198899	0.683137465561975	0.670126412570675	0.662658616893925
GSM1205654	-0.782256248034051	-0.588636732957395	-0.695759338231227	-0.762702869713646	-0.776066646811897	-0.779573148127575	-0.927456924696643	-0.855259023029019	-0.887334546268014	-0.942638338518328	-1.78513087684788	-0.920623925502331	-1.10847721050168	-0.576568465775408	12.6809571428572	-1.24191844224206	-1.24191844224206	-0.991891813952968	-0.73131355119737	381.879827186429	-0.435348507176001	-0.549391857194011	-0.640478234959938	-0.683378515305804	-0.694158053600763	-0.73343032983128	-0.76791084218403	-0.835042818611759	-0.815863250396511	-1.96073292870231	-0.820991523097933	-0.797708635946443	-1.70962603228145	-0.607162824964129	11.9431444444445	-1.24191844224206	-1.24191844224206	-1.01318183391175	-0.617362155638307	406.20624395338	-0.542931584636447	-0.32501645697496	13.2816182539683	-0.751811131546464	-0.702039376518927	-0.708908765589798	-0.713882383619428	-0.722593671997661	-0.728049848844064
GSM1205655	0.7148338966853	0.869667293559095	0.982486876623852	1.04127388676869	1.03867911709058	1.02225042452695	1.19262532654726	1.09372903272338	1.12521470402387	1.19328117502237	-1.29999558840888	1.15008078705078	0.718730419083318	0.891092961681552	16.4865376984127	1.60781223108432	1.60781223108432	1.26691071887998	0.736068663074836	-400.962396399908	0.768894317165748	0.88692354616634	0.955706662004314	0.986966665506838	0.928307764317549	0.964920040790675	0.993814658952588	0.494382910892383	0.999048536962783	-1.39473217233468	0.881701012297913	0.716042528648752	-1.21360604431974	1.03072838283136	19.0467718253968	1.60781223108432	1.60781223108432	1.44099324850402	0.724655351058369	-492.474230512223	1.09011462231089	0.703851708031246	18.4491920634921	0.566354795267471	0.573440267938723	0.572561114450891	0.573494669909859	0.570408534786473	0.568439865948345
GSM1205656	-1.12832270086557	-1.32743922827239	-1.4622631082613	-1.52875436084375	-1.51280242439982	-1.47628581171933	-1.71989669215349	-1.56316924041246	-1.60472090973859	-1.70882037608885	-2.2038317732541	-1.63253561762724	-1.69947315693981	-1.38065184003907	7.71213492063492	-1.86667309409799	-1.86667309409799	-1.83177759066214	0.0716821198871396	-96.3895316934806	-0.820377104491047	-1.02554246961168	-1.11334909929283	-1.16732904623071	-1.13100102513986	-1.18546597068038	-1.22945212644831	-0.665222877915455	-1.26605445749896	-2.32511037824084	-1.18944281440345	-1.00136506871559	-2.05789494106123	-1.58088931428543	10.9216615079365	-1.86667309409799	-1.86667309409799	-1.61180979974618	0.275358292988137	-154.671117672317	-1.29656174231779	-0.664606231803932	9.84165634920634	-0.504014361204455	-0.497784827179083	-0.483597574789031	-0.440244865698468	-0.478609826183618	-0.494561134580191
GSM1205657	0.421098170440443	0.293783715550373	0.38855118719427	0.439572312529838	0.449665260132111	0.452234506071859	0.547909222709892	0.507844073604525	0.52890010762188	0.559200003763143	-2.32214996519815	0.5502714504591	-0.74321389291994	0.291009014622378	9.05527857142858	0.841654932752928	0.841654932752928	0.58304628923122	-0.0356661371942923	-43.5916253606791	0.196416676533048	0.299574713225938	0.352423278888582	0.391170833147	0.390022659937207	0.422976914882708	0.449677317197133	0.26665561607866	0.481536282219268	-2.41390884731438	0.467667256324274	0.369605768465584	-2.10609118652836	-0.381459805421885	12.8498884920635	0.841654932752928	0.841654932752928	0.58000774165819	0.116689557036136	-126.693117472437	-0.146252876841437	0.112970990543874	12.3736642857143	-0.206095479353021	-0.166548963887642	-0.15884519313687	-0.123894921623123	-0.163445645576596	-0.181633387562295
GSM1205658	0.720407408258746	0.411317769601363	0.271746038149933	0.201455556079437	0.223588951969602	0.269430304064367	-0.0165566676186525	0.173907428896712	0.126401543296715	0.000293690807696478	-0.836392593181833	0.0957035363713509	-0.011071304177467	0.349714863673606	18.2700845238095	-0.251547648228037	-0.251547648228037	-0.147230060627029	1.38393807359021	-931.30572584472	0.821098422884222	0.656556831825786	0.5680941888813	0.521100161619985	0.593384690518009	0.540711593458653	0.497241579161032	1.16465250098441	0.479305714523124	-1.13141578399463	0.623253275317348	0.88997872852683	-0.838342309027333	0.297666695602801	19.2457678571429	-0.251547648228037	-0.251547648228037	-0.121127202615986	1.58431839264987	-1078.90799770311	-0.0836629637382289	0.926151355209499	21.3512432539683	1.2149775174925	1.19739227696366	1.20594572061967	1.22349261546809	1.21533201655781	1.21223001206853
GSM1205659	-0.168675753623415	-0.124829505076551	-0.0688666312850044	-0.0403762560413155	-0.0444165503071615	-0.0564564616668876	0.0358708471040035	-0.0198442141014401	-0.00312927777876054	0.0343432891069931	-1.70882693012199	0.00957646180338589	-0.79428722640032	-0.105634723447233	12.343178968254	0.107087112026757	0.107087112026757	0.0696668295124728	-1.01994449371784	549.513229263538	-0.320565157035153	-0.227608092944433	-0.187786613296042	-0.163674982947719	-0.181942506579442	-0.156486908553931	-0.135774334644822	-0.32985027779278	-0.118116427412014	-1.9710082708341	-0.156390743083421	-0.248612355357134	-1.68638582128645	-0.55482793832668	11.0366630952381	0.107087112026757	0.107087112026757	0.0295924120649715	-1.06083832261642	616.549452904584	-0.220712326923042	-0.394824851287857	9.97390079365079	-0.716691429600899	-0.70986175942522	-0.699882762136714	-0.672245215296531	-0.694716529960961	-0.704066550081736
GSM1205660	0.420997753296702	0.358991150658361	0.372691343905289	0.376553790169194	0.381391095640859	0.38757375134036	0.366330418850207	0.38510083330968	0.382264096637183	0.370182680052981	-1.20116224273573	0.381750361461488	0.207460065538786	0.348214476299536	17.6663297619048	0.359375659270279	0.359375659270279	0.347450249045233	-1.03011461095928	439.516210257778	0.313323697757729	0.336686197392478	0.356647473752404	0.366293205491561	0.379211514721711	0.386918265322367	0.392262928745381	0.557191746640877	0.404297867703569	-1.48493485579199	0.425493372764248	0.458526997197987	-1.33826094147908	0.356953443656006	15.8579603174603	0.359375659270279	0.359375659270279	0.33652871596785	-0.92302354397786	477.386735016858	0.240573380603981	0.236905769235044	16.9599496031746	0.964163569157063	1.0180463703258	0.97660780388952	0.875633248335536	0.945262038125412	0.97105594172005
GSM1205661	0.503168886266914	0.400469016339598	0.403446492863735	0.404380764932275	0.410196361166035	0.418505098612164	0.394682560762703	0.413466040888886	0.410120678068878	0.398749844988545	-2.16278539214042	0.409395944829455	0.836197755590967	0.386109421805043	8.49382341269841	0.412076473692239	0.412076473692239	0.38783466710729	0.480481907521682	-259.871745526278	0.491336959719833	0.500604789432088	0.486031927950548	0.484068264062846	0.491332822003313	0.487155307570314	0.482435982665142	0.401056715493696	0.477704650695009	-2.17997814430479	0.490951846686689	0.535518875540773	-1.98578177337805	1.05430175236881	11.1259130952381	0.412076473692239	0.412076473692239	0.44699187346538	0.451802216477878	-316.278744814394	1.08068977039531	0.461466236544195	10.9011646825397	0.442251383268395	0.425327328920819	0.42102813227341	0.404337065779657	0.42211733551636	0.430022503323923
GSM1205662	-0.258630560555047	-0.391283704366474	-0.460706822730458	-0.494375379283626	-0.480331975125406	-0.453679207857585	-0.60446886419953	-0.50257550392239	-0.527022401032525	-0.593511027300418	-1.47615823074143	-0.541570909090002	-0.284795254690694	-0.432587212002595	13.8285476190476	-0.346890826292889	-0.346890826292889	-0.674853398750979	0.920184239975609	-530.852496958024	-0.14161502060622	-0.256169318171183	-0.299828828236406	-0.318377326235041	-0.277226063848651	-0.301107064748465	-0.320284908318256	0.080393949657977	-0.325984168892764	-1.65410612576886	-0.257577436906519	-0.165931572597699	-1.4770762982477	-0.179482711845748	13.2972384920635	-0.346890826292889	-0.346890826292889	-0.612462093991493	0.790893503417827	-573.82202458901	-0.0563625762560165	-0.0626123064395899	13.5671563492063	0.6015109342816	0.568296605765273	0.570961759354248	0.568001641086858	0.579674299191334	0.585704967908183
GSM1205663	-1.07976348542055	-1.14006262679329	-1.2095948852626	-1.245535334862	-1.23844707659943	-1.22084615060776	-1.35221501442256	-1.26804547058452	-1.29087468412476	-1.347484575862	-2.64439720332735	-1.30711569104307	-1.49200756048653	-1.16574684388714	0.749586507936508	-1.37467584006595	-1.37467584006595	-1.41466875025927	-0.445690858995736	242.840655122658	-0.757290698373831	-0.876563904240976	-0.918809173300482	-0.953427150916404	-0.974124991958556	-1.00108449434553	-1.02368549910959	-0.69864014087668	-1.06237694605306	-2.56410003527161	-1.09219787129755	-0.957263323933531	-2.29181206456123	-1.22722456474112	4.09934365079365	-1.37467584006595	-1.37467584006595	-1.03028278438818	-0.363165603496853	228.266770516453	-0.76004211668155	-0.632821353054306	4.90467341269841	-0.331205656635345	-0.320551334361682	-0.325730786673013	-0.336085237128964	-0.331504995957183	-0.329882315121121
GSM1205664	1.26238475363867	1.51457939959798	1.62113089912839	1.67319553851017	1.66410243176202	1.64011252317704	1.8137050716812	1.70599653860445	1.73646615374688	1.80871871537754	-1.24853313119601	1.75763671227253	1.93318516446669	1.54744228953993	15.9217261904762	2.21882770063197	2.21882770063197	1.88996633754741	0.494477468440724	-299.665990946538	1.22259592106199	1.34969424291109	1.41137229358633	1.45042786408677	1.41710859945351	1.4553365215951	1.48580945513539	0.924618323017195	1.50505462169141	-1.42314292814427	1.42685338747111	1.18147982860857	-1.16827884665164	1.98461571916166	18.0682468253968	2.21882770063197	2.21882770063197	1.78706625924805	0.409083991846071	-353.801873663832	2.01984783501364	1.09106909954111	16.3528757936508	1.28313582662073	1.27877738465808	1.26547777260223	1.22467891911346	1.26207419428263	1.27678391689391
GSM1205665	0.640509381362448	0.699755882207327	0.704923527339364	0.707691247952872	0.707318192167901	0.70645301538716	0.714746960017585	0.711052982991094	0.712791751898788	0.715408214439734	-1.31089239621639	0.714339894253604	0.317218504178603	0.703437819528843	10.8641051587302	0.833535128535235	0.833535128535235	0.71670047002368	0.430464995338912	-260.755625119273	0.636651430670386	0.636746779185138	0.634546933995497	0.641581359305527	0.653800574063142	0.659405944046081	0.664458800096082	0.703369453668279	0.677769369247105	-1.66602009225706	0.69889157474754	0.666379859181534	-1.40815294860922	0.185503051655928	9.21508452380953	0.833535128535235	0.833535128535235	0.60017834986207	0.372585760380291	-268.213575903625	0.319453337339535	0.624220387606047	8.61469325396826	0.807293380545209	0.811209944913948	0.81166685913074	0.813485306173968	0.812224540248246	0.811024102785373
GSM1205666	-0.345054637215907	-0.38544530773934	-0.476547925811402	-0.525510683507798	-0.52784418593787	-0.519736867411248	-0.641834614010759	-0.578179201301107	-0.602436252006122	-0.647093377190818	-2.49542931231765	-0.623258430701294	-0.857717184610102	-0.396973036260787	3.78662619047619	-0.842858054753419	-0.842858054753419	-0.692013514942545	-0.0360595276783554	-25.6038014684291	-0.255111273677245	-0.327034817761708	-0.384787374471762	-0.421872489003899	-0.398999751149333	-0.436949048559555	-0.467917000976703	-0.358863532644301	-0.494256518339932	-2.6961974722598	-0.438712939344317	-0.304948162781293	-2.39969303501809	-0.57126124549971	4.31799603174603	-0.842858054753419	-0.842858054753419	-0.724952477826677	0.0412945600251963	-40.16689666083	-0.535111526089727	-0.220837752678136	4.00437380952381	-0.46792619340552	-0.460735451627324	-0.453040883836347	-0.428868128063277	-0.450656081985986	-0.459928748878513
GSM1205667	0.469452098577435	0.610056266904075	0.649936293725377	0.668188521787535	0.662031711754191	0.649371522054023	0.717292225126995	0.674741916250745	0.686308393285889	0.713643776565825	-1.32577503846566	0.693866560292625	-0.0337383533881503	0.631418875286215	18.1525825396825	0.695273264871434	0.695273264871434	0.733396272152497	-0.358979625421781	127.427256916696	0.598512024314918	0.700214282516082	0.708684915494478	0.712586370546649	0.647776052265292	0.662151028999395	0.672609985693492	0.501788440815991	0.654440426984284	-1.37507937093741	0.535709566942057	0.465567826264126	-1.08737663113924	0.294273013203759	17.8694047619048	0.695273264871434	0.695273264871434	0.997594759618652	-0.202471656599644	118.98707872089	0.992962691985929	0.53499988630504	15.868328968254	-0.194184681216128	-0.136743205401519	-0.124732423689922	-0.0740134685223241	-0.129488449380153	-0.155116289618827
GSM1205668	1.56820767856965	1.7897447861268	1.89591814557632	1.95089422966469	1.93867335780998	1.9101702113611	2.11471000334953	1.98273565149827	2.01786778811586	2.10649275594269	0.355648693123834	2.04222735455843	2.14171617555767	1.8294734322792	51.6830337301588	2.04579139488032	2.04579139488032	2.21319929698187	1.18202488762294	-644.082805596253	1.56139306271626	1.68167502664129	1.73656782758032	1.76545899662679	1.71420383991009	1.75031143932181	1.7791342475175	1.35137281070674	1.78955587704945	0.192097600454508	1.69427690806123	1.58850197521041	0.335664000044032	1.91007809553174	56.4619670634921	2.04579139488032	2.04579139488032	2.21139594762333	1.19406042764866	-700.476697156259	1.89496894108347	1.48314680270298	49.4504797619048	1.2565093401574	1.2179053373466	1.21648910231134	1.20111662853438	1.2241816491601	1.23480930170313
GSM1205669	0.528312068824986	0.758800252492878	0.858522439374238	0.910944263368898	0.898558958245363	0.869720723825368	1.06883902558006	0.940921826912337	0.975176760682198	1.06078788889326	-1.71735816530669	0.998629806274464	1.04813044389868	0.798429478880047	11.0328932539683	1.07893948954233	1.07893948954233	1.15981156535828	0.580733803340873	-306.496763111758	0.628211837420868	0.748580034441645	0.804718414823703	0.82619528927479	0.742779388698266	0.77633877327043	0.803277413810196	0.305044226828562	0.795365858085922	-1.75963521903115	0.641279128375655	0.467271609130072	-1.52666852162568	1.17428847456908	13.6051134920635	1.07893948954233	1.07893948954233	1.39233137138497	0.62700245832441	-354.363291611769	1.27392953274469	0.598199534265033	13.7390234126984	0.747191641228103	0.750971722507187	0.732039101479183	0.681694047145222	0.720454392065262	0.736083101742611
GSM1205670	-0.509441583256986	-0.488668378199695	-0.561446527552103	-0.60013735925456	-0.602618300061342	-0.597277577357708	-0.691460293171245	-0.642027618865217	-0.660650825038047	-0.695478085960159	-2.56516793261515	-0.676932651633791	-0.576069422194595	-0.495724679003539	2.18857857142857	-0.935176535919394	-0.935176535919394	-0.729898461128993	-0.31846879377236	159.719141920766	-0.280492245191009	-0.376783644231174	-0.420827480944512	-0.455024633150571	-0.463128943160418	-0.491604336756538	-0.514858011460435	-0.418711758205752	-0.546470426386517	-2.71938552253148	-0.547647672913184	-0.473352710916963	-2.43579602418813	-0.557625466572331	3.57284801587302	-0.935176535919394	-0.935176535919394	-0.582770624779647	-0.215479642597945	182.033320983566	-0.203164177685166	-0.197688712891275	4.01223690476191	-0.274539833369013	-0.286568065272173	-0.282830900104616	-0.276576595137082	-0.27806276130836	-0.278091474062815
GSM1205671	-0.617332428438341	-0.621448528825838	-0.645061951544548	-0.65698237124769	-0.653501601768695	-0.646751798539363	-0.694856968014574	-0.661943673161399	-0.669786953408016	-0.691888416797728	-2.39205618047025	-0.675249034623821	-0.808571082312969	-0.63181344208569	4.97184007936508	-0.60567019452554	-0.60567019452554	-0.718833141364823	0.158938723837031	-129.402499279201	-0.584777780970462	-0.594186252490413	-0.601107777255675	-0.603177940144415	-0.600529813245745	-0.605156809525616	-0.60791720467101	-0.411327729711842	-0.610731738026737	-2.63126825420182	-0.614830041989349	-0.606747990211515	-2.32790920606046	-0.816388209249766	4.91345515873016	-0.60567019452554	-0.60567019452554	-0.626546557698747	0.196075934253689	-132.048583067235	-0.566825926349211	-0.557004428642263	4.78032142857143	-0.206294993854074	-0.199705666706652	-0.20237574716117	-0.206802163827295	-0.205916746987541	-0.20574535756672
GSM1205672	0.995362212778098	1.22360362373665	1.33825850800374	1.39676482809175	1.38507977594823	1.35564857263408	1.56261326266446	1.43359278281217	1.46991629455938	1.55601820862103	-0.894662355704095	1.49520879609528	1.10148306955476	1.26720845801701	19.8818642857143	1.61840425776594	1.61840425776594	1.65455212252302	0.763609281632812	-477.002538132429	0.88635213057217	1.03545240411726	1.11051809968211	1.15205327531712	1.10474755910426	1.14963811748503	1.18609414453129	0.799878522199692	1.20821478264261	-1.14532214305897	1.11238494948956	0.892882826548233	-0.967623907876201	1.01932863389947	20.5293388888889	1.61840425776594	1.61840425776594	1.59955724730559	0.881251306592709	-536.926734104038	0.92526945766552	0.78996572558592	19.4513198412699	0.897318733351245	0.895693507796664	0.88552516728707	0.856677554847053	0.880994939750668	0.890645799720791
GSM1205673	-0.090039090095684	0.169645980994861	0.23494068010045	0.268355426736601	0.255946321303752	0.231399382043065	0.376806852562464	0.278986141527405	0.303041232566281	0.367841366915063	-2.40956291532501	0.318223195227388	-0.495601857101919	0.202902347320332	3.67194047619048	0.503120226000062	0.503120226000062	0.443484515061379	0.23123464839993	-171.565657724449	-0.0189649705377574	0.0678127161941984	0.119158050178766	0.134075982528254	0.0853087762517965	0.107480107728236	0.125038412446523	-0.117173389707067	0.122586804476968	-2.55544509334443	0.0307421494128505	-0.0915326850619664	-2.25337672196519	-0.23210335991155	5.11621865079365	0.503120226000062	0.503120226000062	0.478672659796981	0.341720321029471	-222.280233006304	-0.281830661137078	-0.0549176590969927	4.36466468253968	0.253835880751008	0.242216368382788	0.232856892972736	0.203494753640176	0.230155218902621	0.2415748698927
GSM1205674	1.34157999903596	1.21541614750701	1.16916172756329	1.14850759250873	1.16028517735859	1.18164849394112	1.08112673773525	1.14927879008522	1.13326997712146	1.0899126654062	0.686746561567851	1.12519018354353	1.28334477570233	1.1812231984522	97.0049793650793	1.02007179928705	1.02007179928705	1.03626723915524	2.25244226585368	-1363.17723867982	1.42279038100935	1.33903297440976	1.31263021228261	1.29604906679743	1.33092192890051	1.31184707862786	1.29667519714134	1.59721312135173	1.29408432083616	0.41080007533738	1.35972970452936	1.50816586791729	0.608053622601983	1.32480261681856	98.7077519841269	1.02007179928705	1.02007179928705	1.08534957571167	2.24789291020389	-1464.63711989344	1.9684410787618	1.43610536111082	96.3987079365078	1.92377175198962	1.90857707349032	1.90398682697224	1.88874132570783	1.90435007264483	1.91058023422002
GSM1205675	2.29780490005308	2.31329601384329	2.50839914246683	2.60818874573041	2.60149841998169	2.57016003994344	2.86622985505071	2.69033381695628	2.74435609718525	2.86394493955444	0.820410555876497	2.78592608533006	2.76200317029217	2.3579983819923	78.9656785714286	3.07585188409598	3.07585188409598	3.00340476759426	1.74017078796839	-986.762816747275	1.8355646511801	2.07760569953759	2.19308936666494	2.26890297917252	2.22854105840754	2.30256820837711	2.36198693978146	1.74144341206973	2.41541235385397	0.694947922312295	2.33111859000139	2.14764588401417	0.705896233537304	2.68483638641323	83.844525	3.07585188409598	3.07585188409598	2.87440031869068	1.8011447796446	-1077.10872005059	2.72233575277956	1.63439643380461	85.8664726190476	1.11848013194362	1.09185001496344	1.08425349508014	1.05548984522815	1.08579155964484	1.09903970575756
GSM1205676	0.872356236931848	1.24175401250176	1.31767113499624	1.35622002181716	1.33662396748293	1.30096388888189	1.49056306119632	1.35902915806351	1.38968161100278	1.47591860012822	0.0104412469838703	1.40792496212716	0.998032943224754	1.29148698353948	45.2747615079365	1.58575755434731	1.58575755434731	1.57218321342925	1.09473993525097	-628.962088730256	0.801246871993474	0.928295763444193	0.975719091118059	1.00778409804338	0.982680172257692	1.01634530190999	1.04503382498503	0.814864386974587	1.06890729188653	-0.524203046466719	1.00857363412812	0.876952336870947	-0.175979577019263	0.72009716390737	41.1280591269841	1.58575755434731	1.58575755434731	1.30991524530125	0.928295634736935	-609.138968949606	0.700819705681466	0.727862140521197	40.5315908730159	0.633178323089069	0.619120426092247	0.629800025136549	0.65515065856541	0.639215843075309	0.632776815700991
[truncated: 557 more rows]
[truncated: 48 more columns]
