# Supplementary material for: Tertiary lymphoid structures-driven immune infiltration patterns and their association with survival in neuroblastoma
Source: PeerJ. 2025 Jul 22;13:e19767. doi: 10.7717/peerj.19767 (PMC12292307; doi:10.7717/peerj.19767)
Supplement: Supplemental Information 6 [file peerj-13-19767-s006.zip › Raw Data/RNA-seq/03CMML/The screened genes.txt]

CCL2
CCL3
CCL4
CCL5
CCL8
CCL19
CCL21
CD200
ICOS
SH2D1A
PDCD1
CD4
CCR5
CXCR3
CSF2
IGSF6
CD38
CD40
CD5
MS4A1
GFI1
IL1R1
IL1R2
IL10
CCL20
IRF4
STAT5A
