# Supplementary material for: Tertiary lymphoid structures-driven immune infiltration patterns and their association with survival in neuroblastoma
Source: PeerJ. 2025 Jul 22;13:e19767. doi: 10.7717/peerj.19767 (PMC12292307; doi:10.7717/peerj.19767)
Supplement: Supplemental Information 6 [file peerj-13-19767-s006.zip › Raw Data/RNA-seq/03CMML/Training_class.txt]

Sample	OS.time	OS
GSM1205238	3.731506849	1
GSM1205239	7.769863014	1
GSM1205240	3.263013699	1
GSM1205241	5.605479452	0
GSM1205242	0.602739726	1
GSM1205243	6.073972603	0
GSM1205244	8.635616438	0
GSM1205245	9.660273973	0
GSM1205246	6.317808219	0
GSM1205247	2.961643836	1
GSM1205248	5.736986301	0
GSM1205249	4.928767123	0
GSM1205250	1.312328767	1
GSM1205251	8.394520548	0
GSM1205252	3.635616438	0
GSM1205253	7.443835616	0
GSM1205254	7.843835616	0
GSM1205255	9.610958904	0
GSM1205256	6.846575342	0
GSM1205257	9.501369863	0
GSM1205258	8.62739726	0
GSM1205259	14.41917808	0
GSM1205260	12.30684932	0
GSM1205261	11.09863014	0
GSM1205262	5.756164384	0
GSM1205263	1.936986301	0
GSM1205264	10.28219178	0
GSM1205265	8.953424658	0
GSM1205266	3.75890411	0
GSM1205267	11.9260274	0
GSM1205268	13.21369863	0
GSM1205269	10.06849315	0
GSM1205270	13.36164384	0
GSM1205271	11.61643836	0
GSM1205272	10.43013699	0
GSM1205273	13.62191781	0
GSM1205274	12.77260274	0
GSM1205275	12.38630137	0
GSM1205276	10.2739726	0
GSM1205277	10.28219178	0
GSM1205278	9.073972603	0
GSM1205279	11.95890411	0
GSM1205280	4.353424658	0
GSM1205281	7.098630137	0
GSM1205282	9.457534247	0
GSM1205283	10.91506849	0
GSM1205284	9.391780822	0
GSM1205285	5.271232877	0
GSM1205286	10.79726027	0
GSM1205287	9.468493151	0
GSM1205288	7.542465753	0
GSM1205289	14.89041096	0
GSM1205290	5.630136986	0
GSM1205291	7.460273973	0
GSM1205292	6.860273973	0
GSM1205293	12.48219178	0
GSM1205294	9.183561644	0
GSM1205295	9.043835616	0
GSM1205296	10.93150685	0
GSM1205297	11.1260274	0
GSM1205298	9.794520548	0
GSM1205299	13.69041096	0
GSM1205300	9.95890411	0
GSM1205301	10.06849315	0
GSM1205302	3.317808219	0
GSM1205303	7.597260274	0
GSM1205304	12.31232877	0
GSM1205305	14.05753425	0
GSM1205306	2.317808219	1
GSM1205307	10.11232877	0
GSM1205308	10.49863014	0
GSM1205309	17.75890411	0
GSM1205310	9.769863014	0
GSM1205311	9.739726027	0
GSM1205312	2.723287671	0
GSM1205313	12.16438356	0
GSM1205314	12.60273973	0
GSM1205315	8.523287671	0
GSM1205316	14.10136986	0
GSM1205317	1.139726027	1
GSM1205318	7.747945205	0
GSM1205319	9.947945205	0
GSM1205320	8.789041096	0
GSM1205321	14.33972603	0
GSM1205322	14.0630137	0
GSM1205323	10.45753425	0
GSM1205324	7.901369863	0
GSM1205325	14.56986301	0
GSM1205326	9.797260274	0
GSM1205327	2.090410959	1
GSM1205328	10.42191781	0
GSM1205329	3.95890411	1
GSM1205330	10.78082192	0
GSM1205331	3.542465753	1
GSM1205332	10.63835616	0
GSM1205333	10.89589041	0
GSM1205334	9.975342466	0
GSM1205335	11.0739726	0
GSM1205336	5.936986301	0
GSM1205337	8.254794521	0
GSM1205338	6.452054795	0
GSM1205339	6.663013699	0
GSM1205340	7.380821918	0
GSM1205341	6.983561644	0
GSM1205342	10.14520548	0
GSM1205343	10.67945205	0
GSM1205344	2.419178082	0
GSM1205345	7.693150685	0
GSM1205346	8.057534247	0
GSM1205347	12.2739726	0
GSM1205348	10.84109589	0
GSM1205349	7.75890411	0
GSM1205350	8.994520548	0
GSM1205351	7.323287671	0
GSM1205352	10.15616438	0
GSM1205353	6.734246575	0
GSM1205354	8.81369863	0
GSM1205355	2.783561644	0
GSM1205356	4.98630137	1
GSM1205357	8.769863014	0
GSM1205358	6.849315068	0
GSM1205359	4.857534247	1
GSM1205360	9.106849315	0
GSM1205361	8.123287671	0
GSM1205362	8.824657534	0
GSM1205363	6.589041096	0
GSM1205364	15.9260274	0
GSM1205365	6.991780822	0
GSM1205366	6.479452055	0
GSM1205367	9.756164384	0
GSM1205368	2.742465753	0
GSM1205369	12.3890411	0
GSM1205370	9.873972603	0
GSM1205371	10.6	0
GSM1205372	14.01917808	0
GSM1205373	4.534246575	1
GSM1205374	0.997260274	1
GSM1205375	9.556164384	0
GSM1205376	11.49315068	0
GSM1205377	2.463013699	1
GSM1205378	10.02739726	0
GSM1205379	9.328767123	0
GSM1205380	11.22191781	0
GSM1205381	6.805479452	0
GSM1205382	7.767123288	0
GSM1205383	7.342465753	0
GSM1205384	5.55890411	0
GSM1205385	6.506849315	0
GSM1205386	1.430136986	1
GSM1205387	8.904109589	0
GSM1205388	4.816438356	0
GSM1205389	11.99452055	0
GSM1205390	7.263013699	0
GSM1205391	9.819178082	0
GSM1205392	9.802739726	0
GSM1205393	7.6	0
GSM1205394	3.945205479	0
GSM1205395	5.276712329	0
GSM1205396	6.942465753	0
GSM1205397	3.317808219	0
GSM1205398	4.008219178	0
GSM1205399	6.402739726	0
GSM1205400	6.254794521	0
GSM1205401	5.95890411	0
GSM1205402	4.980821918	0
GSM1205403	5.791780822	0
GSM1205404	4.556164384	0
GSM1205405	4.063013699	0
GSM1205406	1.621917808	1
GSM1205407	9.41369863	0
GSM1205408	6.328767123	0
GSM1205409	3.852054795	0
GSM1205410	9.273972603	0
GSM1205411	9.345205479	0
GSM1205412	4.369863014	0
GSM1205413	4.147945205	0
GSM1205414	6.463013699	0
GSM1205415	5.750684932	0
GSM1205416	5.287671233	0
GSM1205417	5.731506849	0
GSM1205418	4.58630137	0
GSM1205419	4.728767123	0
GSM1205420	5.465753425	0
GSM1205421	4.375342466	0
GSM1205422	5.863013699	0
GSM1205423	3.95890411	0
GSM1205424	6.745205479	0
GSM1205425	3.076712329	1
GSM1205426	4.147945205	0
GSM1205427	3.068493151	1
GSM1205428	5.843835616	0
GSM1205429	4.219178082	1
GSM1205430	6.235616438	0
GSM1205431	1.106849315	1
GSM1205432	0.98630137	1
GSM1205433	7.663013699	0
GSM1205434	0.282191781	1
GSM1205435	1.44109589	1
GSM1205436	4.145205479	0
GSM1205437	5.863013699	0
GSM1205438	2.126027397	0
GSM1205439	3.947945205	0
GSM1205440	5.350684932	0
GSM1205441	4.95890411	0
GSM1205442	2.975342466	0
GSM1205443	7.704109589	0
GSM1205444	4.235616438	0
GSM1205445	5.112328767	0
GSM1205446	5.501369863	0
GSM1205447	6.2	0
GSM1205448	3.545205479	0
GSM1205449	5.257534247	0
GSM1205450	4.506849315	0
GSM1205451	4.090410959	0
GSM1205452	5.463013699	0
GSM1205453	7.276712329	0
GSM1205454	3.578082192	0
GSM1205455	4.81369863	0
GSM1205456	4.15890411	0
GSM1205457	4.980821918	0
GSM1205458	11.98082192	0
GSM1205459	2.761643836	0
GSM1205460	4.64109589	0
GSM1205461	16.05479452	0
GSM1205462	4.610958904	0
GSM1205463	4.884931507	0
GSM1205464	7.002739726	0
GSM1205465	4.254794521	0
GSM1205466	4.630136986	0
GSM1205467	1.068493151	0
GSM1205468	4.449315068	0
GSM1205469	4.671232877	0
GSM1205470	5.060273973	0
GSM1205471	3.624657534	0
GSM1205472	13.48493151	0
GSM1205473	3.452054795	0
GSM1205474	6.019178082	0
GSM1205475	7.690410959	0
GSM1205476	5.753424658	0
GSM1205477	9.775342466	0
GSM1205478	3.838356164	0
GSM1205479	1.715068493	1
GSM1205480	7.643835616	0
GSM1205481	1.646575342	1
GSM1205482	7.693150685	1
GSM1205483	5.273972603	0
GSM1205484	4.273972603	0
GSM1205485	4.449315068	0
GSM1205486	6.049315068	0
GSM1205487	3.063013699	1
GSM1205488	12.35068493	0
GSM1205489	2.309589041	1
GSM1205490	4.512328767	0
GSM1205491	5.887671233	0
GSM1205492	1.649315068	1
GSM1205493	2.435616438	1
GSM1205494	1.309589041	1
GSM1205495	5.731506849	0
GSM1205496	1.947945205	1
GSM1205497	4.909589041	0
GSM1205498	9.780821918	0
GSM1205499	1.243835616	1
GSM1205500	0.98630137	1
GSM1205501	2.147945205	1
GSM1205502	6.232876712	0
GSM1205503	5.715068493	0
GSM1205504	4.643835616	1
GSM1205505	1.367123288	1
GSM1205506	3.767123288	1
GSM1205507	1.071232877	1
GSM1205508	1.02739726	1
GSM1205509	4.654794521	0
GSM1205510	7.964383562	0
GSM1205511	2.868493151	0
GSM1205512	9.783561644	0
GSM1205513	8.665753425	0
GSM1205514	13.27123288	0
GSM1205515	9.117808219	0
GSM1205516	8.890410959	0
GSM1205517	9.569863014	0
GSM1205518	13.8630137	0
GSM1205519	6.246575342	0
GSM1205520	9.150684932	0
GSM1205521	7.630136986	0
GSM1205522	10.68767123	0
GSM1205523	9.454794521	0
GSM1205524	6.602739726	1
GSM1205525	7.235616438	0
GSM1205526	1.147945205	1
GSM1205527	7.208219178	0
GSM1205528	7.090410959	0
GSM1205529	4.326027397	0
GSM1205530	6.643835616	0
GSM1205531	6.161643836	0
GSM1205532	4.512328767	0
GSM1205533	6.150684932	0
GSM1205534	5.942465753	0
GSM1205535	2.734246575	0
GSM1205536	5.789041096	0
GSM1205537	9.049315068	0
GSM1205538	3.816438356	0
GSM1205539	4.62739726	0
GSM1205540	3.624657534	0
GSM1205541	5.493150685	0
GSM1205542	0.180821918	1
GSM1205543	6.8	0
GSM1205544	3.942465753	0
GSM1205545	5.473972603	0
GSM1205546	5.224657534	0
GSM1205547	5.761643836	0
GSM1205548	7.665753425	0
GSM1205549	7.463013699	0
GSM1205550	5.756164384	0
GSM1205551	1.476712329	1
GSM1205552	5.123287671	0
GSM1205553	0.57260274	1
GSM1205554	2.928767123	0
GSM1205555	3.123287671	0
GSM1205556	1.128767123	1
GSM1205557	2.01369863	1
GSM1205558	2.317808219	1
GSM1205559	1.334246575	1
GSM1205560	1.397260274	1
GSM1205561	4.767123288	0
GSM1205562	3.04109589	0
GSM1205563	0.246575342	1
GSM1205564	1.97260274	1
GSM1205565	0.904109589	1
GSM1205566	12.79178082	0
GSM1205567	8.073972603	0
GSM1205568	2.873972603	1
GSM1205569	7.865753425	0
GSM1205570	3.367123288	1
GSM1205571	5.849315068	0
GSM1205572	3.673972603	1
GSM1205573	5.619178082	0
GSM1205574	0.654794521	1
GSM1205575	6.663013699	0
GSM1205576	0.736986301	1
GSM1205577	2.219178082	0
GSM1205578	3.945205479	0
GSM1205579	3.863013699	0
GSM1205580	0.410958904	0
GSM1205581	1.97260274	0
GSM1205582	4.02739726	0
GSM1205583	4.356164384	0
GSM1205584	2.95890411	0
GSM1205585	5.435616438	0
GSM1205586	13.80821918	0
GSM1205587	13.39726027	0
GSM1205588	18.08219178	0
GSM1205589	6.246575342	0
GSM1205590	5.506849315	1
GSM1205591	1.208219178	1
GSM1205592	7.682191781	0
GSM1205593	12.60821918	0
GSM1205594	10.69315068	0
GSM1205595	12.08219178	0
GSM1205596	3.156164384	1
GSM1205597	2.912328767	1
GSM1205598	4.460273973	0
GSM1205599	2.939726027	1
GSM1205600	3.643835616	0
GSM1205601	5.178082192	0
GSM1205602	4.293150685	0
GSM1205603	9.931506849	0
GSM1205604	8.578082192	0
GSM1205605	7.81369863	0
GSM1205606	1.991780822	1
GSM1205607	5.520547945	0
GSM1205608	1.482191781	1
GSM1205609	5.956164384	0
GSM1205610	0.57260274	1
GSM1205611	8.860273973	0
GSM1205612	0.997260274	1
GSM1205613	1.364383562	1
GSM1205614	6.367123288	1
GSM1205615	1.136986301	1
GSM1205616	5.62739726	0
GSM1205617	7.591780822	0
GSM1205618	0.945205479	1
GSM1205619	13.89041096	0
GSM1205620	0.567123288	1
GSM1205621	10.43561644	1
GSM1205622	3.983561644	1
GSM1205623	5.84109589	1
GSM1205624	8.249315068	0
GSM1205625	2.778082192	1
GSM1205626	11.20547945	0
GSM1205627	1.279452055	1
GSM1205628	7.720547945	0
GSM1205629	2.098630137	1
GSM1205630	3.383561644	1
GSM1205631	6.216438356	0
GSM1205632	6.690410959	0
GSM1205633	3.838356164	1
GSM1205634	9.783561644	0
GSM1205635	7.690410959	0
GSM1205636	2.679452055	0
GSM1205637	2.284931507	0
GSM1205638	3.78630137	0
GSM1205639	3.402739726	0
GSM1205640	0.556164384	1
GSM1205641	1.164383562	1
GSM1205642	1.665753425	0
GSM1205643	1.04109589	1
GSM1205644	1.268493151	1
GSM1205645	1.520547945	1
GSM1205646	1.610958904	0
GSM1205647	0.709589041	0
GSM1205648	3.468493151	0
GSM1205649	5.865753425	0
GSM1205650	0.635616438	0
GSM1205651	1.816438356	1
GSM1205652	2.150684932	0
GSM1205653	2.646575342	0
GSM1205654	3.221917808	0
GSM1205655	2.835616438	0
GSM1205656	0.723287671	0
GSM1205657	5.101369863	0
GSM1205658	5.249315068	0
GSM1205659	3.216438356	0
GSM1205660	3.898630137	0
GSM1205661	3.394520548	0
GSM1205662	4.967123288	0
GSM1205663	7.312328767	0
GSM1205664	4.378082192	0
GSM1205665	2.884931507	0
GSM1205666	8.156164384	0
GSM1205667	3.778082192	0
GSM1205668	0.767123288	0
GSM1205669	8.871232877	0
GSM1205670	3.402739726	0
GSM1205671	8.342465753	0
GSM1205672	4.671232877	0
GSM1205673	10.5369863	0
GSM1205674	0.032876712	1
GSM1205675	1.243835616	1
GSM1205676	2.542465753	1
GSM1205677	2.18630137	1
GSM1205678	8.189041096	0
GSM1205679	3.216438356	1
GSM1205680	1.304109589	1
GSM1205681	1.624657534	1
GSM1205682	0.597260274	1
GSM1205683	3.252054795	1
GSM1205684	2.898630137	1
GSM1205685	1.643835616	0
GSM1205686	7.504109589	0
GSM1205687	13.39726027	0
GSM1205688	11.26027397	0
GSM1205689	4.273972603	0
GSM1205690	3.534246575	0
GSM1205691	0.547945205	1
GSM1205692	6.087671233	0
GSM1205693	1.356164384	1
GSM1205694	2.383561644	1
GSM1205695	3.82739726	1
GSM1205696	3.273972603	0
GSM1205697	3.810958904	0
GSM1205698	1.580821918	0
GSM1205699	1.78630137	0
GSM1205700	1.723287671	0
GSM1205701	0.457534247	1
GSM1205702	1.106849315	0
GSM1205703	1.783561644	0
GSM1205704	0.734246575	0
GSM1205705	0.482191781	0
GSM1205706	1.775342466	0
GSM1205707	7.906849315	0
GSM1205708	7.098630137	0
GSM1205709	3.383561644	0
GSM1205710	4.898630137	0
GSM1205711	5.21369863	0
GSM1205712	0.717808219	1
GSM1205713	2.901369863	0
GSM1205714	2.687671233	0
GSM1205715	9.77260274	0
GSM1205716	4.194520548	0
GSM1205717	0.62739726	0
GSM1205718	1.049315068	0
GSM1205719	0.416438356	0
GSM1205720	5.079452055	0
GSM1205721	0.512328767	0
GSM1205722	0.252054795	0
GSM1205723	1.131506849	0
GSM1205724	3.060273973	0
GSM1205725	2.726027397	0
GSM1205726	2.402739726	0
GSM1205727	3.008219178	0
GSM1205728	2.704109589	0
GSM1205729	2.443835616	1
GSM1205730	12.29315068	0
GSM1205731	13.22739726	0
GSM1205732	6.75890411	0
GSM1205733	15.83561644	0
GSM1205734	13.37808219	0
GSM1205735	7.594520548	0
