# Supplementary material for: Tertiary lymphoid structures-driven immune infiltration patterns and their association with survival in neuroblastoma
Source: PeerJ. 2025 Jul 22;13:e19767. doi: 10.7717/peerj.19767 (PMC12292307; doi:10.7717/peerj.19767)
Supplement: Supplemental Information 6 [file peerj-13-19767-s006.zip › Raw Data/RNA-seq/05.KM/K-M/GSE49710/EFS/Riskscore1.xlsx]

## Sheet: riskscore
EFS	EFS_time	Riskscore
1	1.62466	14.7539
1	5.52329	4.64956
1	2.30137	33.4581
0	5.60548	3.79861
1	0.580822	63.1676
0	6.07397	3.38674
1	1.53973	4.15057
0	9.66027	18.9647
0	6.31781	9.02153
1	1.69863	51.4377
0	5.73699	2.23456
0	4.92877	8.31144
1	0.978082	40.7563
0	8.39452	3.65713
1	1.13425	3.60687
0	7.44384	6.35056
0	7.84384	1.61348
0	9.61096	2.26091
0	6.84658	3.9259
0	9.50137	3.44559
0	8.6274	2.64993
0	14.4192	0.30236
0	12.3068	0.97817
0	11.0986	4.72093
0	5.75616	6.52323
0	1.93699	7.9109
0	10.2822	1.02084
0	8.95342	0.671137
0	3.7589	3.5825
0	11.926	1.49021
0	13.2137	1.99584
0	10.0685	2.27041
0	13.3616	3.90149
0	11.6164	1.51914
0	10.4301	4.26212
0	13.6219	4.1821
0	12.7726	2.13281
0	12.3863	2.46062
0	10.274	3.3757
0	10.2822	4.28793
0	9.07397	1.089
0	11.9589	2.37258
0	4.35342	2.29474
0	7.09863	8.49482
0	9.45753	1.84538
0	10.9151	2.39663
0	9.39178	1.03395
0	5.27123	6.81782
0	10.7973	1.91807
0	9.46849	1.75086
0	7.54247	1.19044
0	14.8904	7.84426
0	5.63014	25.81
0	7.46027	1.27949
0	6.86027	1.58207
0	12.4822	1.39195
0	9.18356	0.620583
0	9.04384	5.37883
0	10.9315	1.63497
0	11.126	0.62429
0	9.79452	1.24629
0	13.6904	2.21576
1	1.32877	5.00088
0	10.0685	2.13266
0	3.31781	3.43479
1	1.78356	1.38692
0	12.3123	6.43201
0	14.0575	9.97575
1	1.32329	32.7542
0	10.1123	0.78393
0	10.4986	2.33457
0	17.7589	5.16933
0	9.76986	3.62939
1	3.4137	16.4082
0	2.72329	0.875877
0	12.1644	4.17342
0	12.6027	4.57276
0	8.52329	0.823374
0	14.1014	0.415593
1	1.10137	66.7766
0	7.74795	6.79406
0	9.94795	1.97823
0	8.78904	8.89586
0	14.3397	1.21627
0	14.063	1.03889
1	4.8	1.39403
1	5.17808	3.46642
0	14.5699	10.5198
0	9.79726	3.01119
1	1.52055	30.5752
1	4.05479	5.62768
1	1.36164	9.04864
0	10.7808	3.15205
1	1.33151	14.625
0	10.6384	1.83815
0	10.8959	1.60803
0	9.97534	0.791551
0	11.074	13.0022
0	5.93699	1.5815
0	8.25479	5.68586
0	6.45205	2.68684
0	6.66301	1.76122
1	0.994521	3.70056
0	6.98356	6.36768
0	10.1452	3.5004
1	0.090411	3.7673
0	2.41918	1.28464
0	7.69315	2.54257
1	0.460274	0.92456
0	12.274	3.81023
0	10.8411	3.66176
0	7.7589	1.65051
1	0.306849	16.8901
0	7.32329	6.92631
0	10.1562	2.17061
0	6.73425	3.10197
1	0.361644	1.48283
0	2.78356	5.9093
1	1.84658	9.37981
0	8.76986	1.58981
0	6.84932	2.18906
1	2.07945	14.4093
0	9.10685	1.08717
1	0.147945	1.94085
0	8.82466	0.972669
0	6.58904	1.42024
0	15.926	1.93481
0	6.99178	1.09779
0	6.47945	6.81821
1	3.09041	2.51733
0	2.74247	11.9685
0	12.389	8.0939
1	0.564384	2.40699
0	10.6	9.85461
0	14.0192	6.02828
1	1.43014	28.7142
1	0.684932	56.2134
0	9.55616	8.85687
0	11.4932	1.61235
1	1.76712	40.8388
0	10.0274	2.48924
0	9.32877	3.34366
0	11.2219	4.33585
0	6.80548	6.08059
0	7.76712	3.05496
0	7.34247	2.41839
0	5.5589	8.08069
0	6.50685	2.30307
1	0.153425	42.2556
0	8.90411	3.66906
0	4.81644	13.0352
0	11.9945	4.07691
0	7.26301	10.4547
0	9.81918	2.06946
0	9.80274	6.68645
0	7.6	11.4507
0	3.94521	2.23418
0	5.27671	11.5035
0	6.94247	18.701
0	3.31781	3.83692
0	4.00822	2.45378
0	6.40274	8.57449
0	6.25479	4.61243
0	5.9589	5.96584
0	4.98082	2.67663
0	5.79178	1.76564
0	4.55616	3.46266
0	4.06301	6.37809
1	1.43562	50.8397
1	0.526027	4.04274
0	6.32877	1.00068
0	3.85205	18.1914
1	0.367123	8.2674
0	9.34521	5.51506
0	4.36986	15.0688
0	4.14795	3.9761
1	0.191781	4.5827
0	5.75068	0.604526
1	0.227397	1.92558
0	5.73151	14.1618
1	1.06849	2.07852
0	4.72877	13.4578
0	5.46575	4.77489
0	4.37534	1.60723
0	5.86301	0.839698
1	0.20274	1.8139
0	6.74521	14.9492
1	0.956164	36.1732
1	0.808219	21.387
1	1.47945	29.4427
1	0.879452	5.96124
1	2.3726	12.1458
0	6.23562	1.73072
1	0.90411	35.3242
1	0.950685	81.6992
0	7.66301	16.827
1	0.268493	88.5996
1	1.14247	45.4841
0	4.14521	0.50357
0	5.86301	5.28277
0	2.12603	2.89079
0	3.94795	10.8956
0	5.35068	2.32021
0	4.9589	7.43493
0	2.97534	10.4284
0	7.70411	1.79697
0	4.23562	2.22737
0	5.11233	1.04779
0	5.50137	3.5236
0	6.2	1.29209
0	3.54521	2.28839
1	0.186301	2.39467
0	4.50685	2.30066
0	4.09041	27.2082
0	5.46301	0.5599
0	7.27671	1.00861
0	3.57808	4.32268
0	4.8137	7.21986
0	4.1589	2.90448
0	4.98082	2.75464
0	11.9808	1.85242
1	2.54247	5.81152
1	0.515068	0.436392
1	4.31781	15.1226
0	4.61096	9.22038
0	4.88493	5.15262
1	0.424658	2.05605
0	4.25479	3.61993
0	4.63014	6.16344
0	1.06849	4.00929
1	2.02192	7.73133
1	0.161644	7.64542
1	0.205479	4.47427
1	0.509589	9.30883
1	1.35068	13.6947
0	3.45205	8.95197
0	6.01918	3.62482
0	7.69041	5.05588
0	5.75342	0.737417
1	3.83288	2.87896
0	3.83836	3.16542
1	1.45753	34.8065
0	7.64384	16.9584
1	1.30137	30.2484
1	2.06301	6.32992
1	5.10411	5.3422
1	2.4274	5.48743
0	4.44932	5.6878
0	6.04932	2.56
1	1.45753	32.2342
0	12.3507	8.65273
1	2.13699	45.9569
0	4.51233	8.21792
0	5.88767	11.2489
1	1.41918	30.6962
1	1.32055	51.0425
1	1.20822	44.2753
0	5.73151	10.7332
1	1.1863	73.9366
0	4.90959	16.9338
0	9.78082	14.0781
1	1.18082	53.8206
1	0.586301	42.3386
1	1.2137	37.6003
0	6.23288	9.57569
0	5.71507	14.0339
1	3.27945	22.1031
1	0.994521	65.1396
1	2.59178	23.8481
1	0.893151	49.8762
1	0.835616	39.0607
1	1.28219	20.6412
1	0.871233	5.96149
0	2.86849	5.84519
0	9.78356	4.00942
0	8.66575	1.79275
0	13.2712	4.82833
0	9.11781	4.30732
0	8.89041	1.04692
0	9.56986	5.83017
0	13.863	2.47968
1	0.783562	3.65369
0	9.15068	6.50793
1	0.810959	5.7783
0	10.6877	4.49837
0	9.45479	4.45958
1	3.45753	5.02915
0	7.23562	1.62295
1	1.09315	46.4789
0	7.20822	15.4086
0	7.09041	7.09846
0	4.32603	6.02608
0	6.64384	4.28439
0	6.16164	0.502054
1	0.0465753	14.8175
0	6.15068	3.60033
1	0.824658	8.12425
0	2.73425	7.48832
0	5.78904	4.23949
1	4.29315	11.7188
0	3.81644	7.82393
1	0.235616	7.22975
0	3.62466	4.99465
0	5.49315	9.67992
1	0.180822	48.1514
0	6.8	2.75276
0	3.94247	11.4833
0	5.47397	17.0797
1	0.449315	11.6649
0	5.76164	4.35876
1	0.567123	1.20699
0	7.46301	12.8667
0	5.75616	18.9541
1	0.961644	61.6423
0	5.12329	8.71845
1	0.441096	56.3531
0	2.92877	7.86127
0	3.12329	7.14065
1	0.783562	47.2799
1	1.0274	39.4159
1	0.49589	44.9541
1	0.884932	80.6646
1	0.827397	27.6628
0	4.76712	16.4788
0	3.0411	8.32798
1	0.246575	64.081
1	1.56164	46.1858
1	0.821918	90.5876
0	12.7918	16.6293
0	8.07397	14.8605
1	1.57808	50.6294
0	7.86575	19.1473
1	1.64932	22.0085
0	5.84932	6.22714
1	0.956164	17.4407
1	2.29315	14.372
1	0.306849	74.4667
0	6.66301	42.6928
1	0.736986	54.4883
0	2.21918	7.0162
1	0.328767	44.9175
0	3.86301	19.1055
0	0.410959	7.63206
0	1.9726	30.07
0	4.0274	6.62972
0	4.35616	10.3615
0	2.9589	3.22148
0	5.43562	1.96762
0	13.8082	17.2811
0	13.3973	7.48963
0	18.0822	4.18875
0	6.24658	9.75573
1	3.20548	16.0865
1	0.969863	39.2656
0	7.68219	1.41578
0	12.6082	5.31167
1	0.20274	7.66345
1	0.268493	5.52081
1	1.93973	28.8604
1	1.24384	28.6334
1	1.14521	8.02622
1	1.54247	29.7898
0	3.64384	4.22819
0	5.17808	11.5354
0	4.29315	2.2662
0	9.93151	3.29828
0	8.57808	3.52074
0	7.8137	4.64867
1	1.73699	31.6588
0	5.52055	7.56308
1	0.717808	36.1752
1	0.449315	4.34241
1	0.512329	58.3902
1	0.40274	17.4249
1	0.59726	47.9565
1	0.621918	35.5447
1	3.9863	8.96323
1	0.671233	64.2398
0	5.6274	9.15122
0	7.59178	5.76276
1	0.860274	82.963
0	13.8904	15.1954
1	0.550685	91.6651
1	1.93151	6.45256
1	2.22466	6.80421
1	1.70411	13.7027
0	8.24932	1.36451
1	0.536986	26.1811
0	11.2055	29.503
1	1.03288	66.7762
0	7.72055	4.38435
1	1.62466	34.1643
1	1.68493	18.7074
1	2.26849	4.87171
0	6.69041	13.5415
1	2.65753	13.8889
0	9.78356	2.35978
1	0.80274	2.17659
0	2.67945	26.5623
1	1.36712	8.17906
1	2.74521	18.6913
1	2.28219	10.8911
1	0.150685	93.2185
1	1.11507	48.1609
0	1.66575	50.3856
1	0.920548	43.9401
1	1.04658	65.2113
1	1.24384	56.8452
0	1.61096	2.27634
0	0.709589	21.3114
1	2.28493	2.79565
1	2.39452	9.12297
0	0.635616	49.6654
1	0.786301	66.1826
1	1.70685	20.5433
1	0.923288	17.3114
0	3.22192	13.2816
0	2.83562	18.4492
0	0.723288	9.84166
0	5.10137	12.3737
0	5.24932	21.3512
1	1.83014	9.9739
1	3.07397	16.9599
0	3.39452	10.9012
0	4.96712	13.5672
0	7.31233	4.90467
0	4.37808	16.3529
0	2.88493	8.61469
0	8.15616	4.00437
1	1.55068	15.8683
0	0.767123	49.4505
0	8.87123	13.739
0	3.40274	4.01224
0	8.34247	4.78032
0	4.67123	19.4513
0	10.537	4.36466
1	0.0219178	96.3987
1	1.2	85.8665
1	2.23014	40.5316
1	1.30137	76.0842
0	8.18904	13.9492
1	0.123288	18.3954
1	1.2411	86.3998
1	0.882192	45.7496
1	0.40274	96.3092
1	0.227397	19.138
1	1.16164	46.6045
1	0.336986	12.7399
0	7.50411	52.3817
0	13.3973	4.93776
0	11.2603	5.45765
0	4.27397	10.3896
0	3.53425	13.6218
1	0.128767	50.3008
0	6.08767	18.269
1	0.868493	63.8545
1	2.38356	60.384
1	1.72877	15.7854
0	3.27397	22.889
1	1.8	11.9902
0	1.58082	16.9686
0	1.7863	21.373
1	0.654795	5.58011
1	0.276712	83.4194
0	1.10685	67.0944
1	1.7726	10.2275
0	0.734247	25.3909
1	0.331507	19.467
1	1.74247	19.3223
0	7.90685	0.886635
0	7.09863	0.57031
0	3.38356	1.61109
0	4.89863	4.61766
1	0.090411	3.8735
1	0.684932	86.0034
0	2.90137	7.9356
0	2.68767	20.799
0	9.7726	9.37502
0	4.19452	16.2657
0	0.627397	25.2714
0	1.04932	29.5493
0	0.416438	9.5556
1	1.9589	18.6634
0	0.512329	35.11
0	0.252055	20.3289
1	1.07945	27.7266
0	3.06027	17.382
0	2.72603	11.0575
0	2.40274	34.7857
1	2.99726	17.8096
1	1.89315	14.7475
1	2.02192	28.3364
0	12.2932	9.70891
0	13.2274	0.931723
0	6.7589	0.715777
1	0.287671	13.0746
0	13.3781	4.91829
0	7.59452	2.86271
