# Supplementary material for: Tertiary lymphoid structures-driven immune infiltration patterns and their association with survival in neuroblastoma
Source: PeerJ. 2025 Jul 22;13:e19767. doi: 10.7717/peerj.19767 (PMC12292307; doi:10.7717/peerj.19767)
Supplement: Supplemental Information 6 [file peerj-13-19767-s006.zip › Raw Data/RNA-seq/05.KM/K-M/Riskscore.xlsx]

## Sheet: GSE49710
Sample	Riskscore
GSM1205238	14.7539
GSM1205239	4.64956
GSM1205240	33.4581
GSM1205241	3.79861
GSM1205242	63.1676
GSM1205243	3.38674
GSM1205244	4.15057
GSM1205245	18.9647
GSM1205246	9.02153
GSM1205247	51.4377
GSM1205248	2.23456
GSM1205249	8.31144
GSM1205250	40.7563
GSM1205251	3.65713
GSM1205252	3.60687
GSM1205253	6.35056
GSM1205254	1.61348
GSM1205255	2.26091
GSM1205256	3.9259
GSM1205257	3.44559
GSM1205258	2.64993
GSM1205259	0.30236
GSM1205260	0.97817
GSM1205261	4.72093
GSM1205262	6.52323
GSM1205263	7.9109
GSM1205264	1.02084
GSM1205265	0.671137
GSM1205266	3.5825
GSM1205267	1.49021
GSM1205268	1.99584
GSM1205269	2.27041
GSM1205270	3.90149
GSM1205271	1.51914
GSM1205272	4.26212
GSM1205273	4.1821
GSM1205274	2.13281
GSM1205275	2.46062
GSM1205276	3.3757
GSM1205277	4.28793
GSM1205278	1.089
GSM1205279	2.37258
GSM1205280	2.29474
GSM1205281	8.49482
GSM1205282	1.84538
GSM1205283	2.39663
GSM1205284	1.03395
GSM1205285	6.81782
GSM1205286	1.91807
GSM1205287	1.75086
GSM1205288	1.19044
GSM1205289	7.84426
GSM1205290	25.81
GSM1205291	1.27949
GSM1205292	1.58207
GSM1205293	1.39195
GSM1205294	0.620583
GSM1205295	5.37883
GSM1205296	1.63497
GSM1205297	0.62429
GSM1205298	1.24629
GSM1205299	2.21576
GSM1205300	5.00088
GSM1205301	2.13266
GSM1205302	3.43479
GSM1205303	1.38692
GSM1205304	6.43201
GSM1205305	9.97575
GSM1205306	32.7542
GSM1205307	0.78393
GSM1205308	2.33457
GSM1205309	5.16933
GSM1205310	3.62939
GSM1205311	16.4082
GSM1205312	0.875877
GSM1205313	4.17342
GSM1205314	4.57276
GSM1205315	0.823374
GSM1205316	0.415593
GSM1205317	66.7766
GSM1205318	6.79406
GSM1205319	1.97823
GSM1205320	8.89586
GSM1205321	1.21627
GSM1205322	1.03889
GSM1205323	1.39403
GSM1205324	3.46642
GSM1205325	10.5198
GSM1205326	3.01119
GSM1205327	30.5752
GSM1205328	5.62768
GSM1205329	9.04864
GSM1205330	3.15205
GSM1205331	14.625
GSM1205332	1.83815
GSM1205333	1.60803
GSM1205334	0.791551
GSM1205335	13.0022
GSM1205336	1.5815
GSM1205337	5.68586
GSM1205338	2.68684
GSM1205339	1.76122
GSM1205340	3.70056
GSM1205341	6.36768
GSM1205342	3.5004
GSM1205343	3.7673
GSM1205344	1.28464
GSM1205345	2.54257
GSM1205346	0.92456
GSM1205347	3.81023
GSM1205348	3.66176
GSM1205349	1.65051
GSM1205350	16.8901
GSM1205351	6.92631
GSM1205352	2.17061
GSM1205353	3.10197
GSM1205354	1.48283
GSM1205355	5.9093
GSM1205356	9.37981
GSM1205357	1.58981
GSM1205358	2.18906
GSM1205359	14.4093
GSM1205360	1.08717
GSM1205361	1.94085
GSM1205362	0.972669
GSM1205363	1.42024
GSM1205364	1.93481
GSM1205365	1.09779
GSM1205366	6.81821
GSM1205367	2.51733
GSM1205368	11.9685
GSM1205369	8.0939
GSM1205370	2.40699
GSM1205371	9.85461
GSM1205372	6.02828
GSM1205373	28.7142
GSM1205374	56.2134
GSM1205375	8.85687
GSM1205376	1.61235
GSM1205377	40.8388
GSM1205378	2.48924
GSM1205379	3.34366
GSM1205380	4.33585
GSM1205381	6.08059
GSM1205382	3.05496
GSM1205383	2.41839
GSM1205384	8.08069
GSM1205385	2.30307
GSM1205386	42.2556
GSM1205387	3.66906
GSM1205388	13.0352
GSM1205389	4.07691
GSM1205390	10.4547
GSM1205391	2.06946
GSM1205392	6.68645
GSM1205393	11.4507
GSM1205394	2.23418
GSM1205395	11.5035
GSM1205396	18.701
GSM1205397	3.83692
GSM1205398	2.45378
GSM1205399	8.57449
GSM1205400	4.61243
GSM1205401	5.96584
GSM1205402	2.67663
GSM1205403	1.76564
GSM1205404	3.46266
GSM1205405	6.37809
GSM1205406	50.8397
GSM1205407	4.04274
GSM1205408	1.00068
GSM1205409	18.1914
GSM1205410	8.2674
GSM1205411	5.51506
GSM1205412	15.0688
GSM1205413	3.9761
GSM1205414	4.5827
GSM1205415	0.604526
GSM1205416	1.92558
GSM1205417	14.1618
GSM1205418	2.07852
GSM1205419	13.4578
GSM1205420	4.77489
GSM1205421	1.60723
GSM1205422	0.839698
GSM1205423	1.8139
GSM1205424	14.9492
GSM1205425	36.1732
GSM1205426	21.387
GSM1205427	29.4427
GSM1205428	5.96124
GSM1205429	12.1458
GSM1205430	1.73072
GSM1205431	35.3242
GSM1205432	81.6992
GSM1205433	16.827
GSM1205434	88.5996
GSM1205435	45.4841
GSM1205436	0.50357
GSM1205437	5.28277
GSM1205438	2.89079
GSM1205439	10.8956
GSM1205440	2.32021
GSM1205441	7.43493
GSM1205442	10.4284
GSM1205443	1.79697
GSM1205444	2.22737
GSM1205445	1.04779
GSM1205446	3.5236
GSM1205447	1.29209
GSM1205448	2.28839
GSM1205449	2.39467
GSM1205450	2.30066
GSM1205451	27.2082
GSM1205452	0.5599
GSM1205453	1.00861
GSM1205454	4.32268
GSM1205455	7.21986
GSM1205456	2.90448
GSM1205457	2.75464
GSM1205458	1.85242
GSM1205459	5.81152
GSM1205460	0.436392
GSM1205461	15.1226
GSM1205462	9.22038
GSM1205463	5.15262
GSM1205464	2.05605
GSM1205465	3.61993
GSM1205466	6.16344
GSM1205467	4.00929
GSM1205468	7.73133
GSM1205469	7.64542
GSM1205470	4.47427
GSM1205471	9.30883
GSM1205472	13.6947
GSM1205473	8.95197
GSM1205474	3.62482
GSM1205475	5.05588
GSM1205476	0.737417
GSM1205477	2.87896
GSM1205478	3.16542
GSM1205479	34.8065
GSM1205480	16.9584
GSM1205481	30.2484
GSM1205482	6.32992
GSM1205483	5.3422
GSM1205484	5.48743
GSM1205485	5.6878
GSM1205486	2.56
GSM1205487	32.2342
GSM1205488	8.65273
GSM1205489	45.9569
GSM1205490	8.21792
GSM1205491	11.2489
GSM1205492	30.6962
GSM1205493	51.0425
GSM1205494	44.2753
GSM1205495	10.7332
GSM1205496	73.9366
GSM1205497	16.9338
GSM1205498	14.0781
GSM1205499	53.8206
GSM1205500	42.3386
GSM1205501	37.6003
GSM1205502	9.57569
GSM1205503	14.0339
GSM1205504	22.1031
GSM1205505	65.1396
GSM1205506	23.8481
GSM1205507	49.8762
GSM1205508	39.0607
GSM1205509	20.6412
GSM1205510	5.96149
GSM1205511	5.84519
GSM1205512	4.00942
GSM1205513	1.79275
GSM1205514	4.82833
GSM1205515	4.30732
GSM1205516	1.04692
GSM1205517	5.83017
GSM1205518	2.47968
GSM1205519	3.65369
GSM1205520	6.50793
GSM1205521	5.7783
GSM1205522	4.49837
GSM1205523	4.45958
GSM1205524	5.02915
GSM1205525	1.62295
GSM1205526	46.4789
GSM1205527	15.4086
GSM1205528	7.09846
GSM1205529	6.02608
GSM1205530	4.28439
GSM1205531	0.502054
GSM1205532	14.8175
GSM1205533	3.60033
GSM1205534	8.12425
GSM1205535	7.48832
GSM1205536	4.23949
GSM1205537	11.7188
GSM1205538	7.82393
GSM1205539	7.22975
GSM1205540	4.99465
GSM1205541	9.67992
GSM1205542	48.1514
GSM1205543	2.75276
GSM1205544	11.4833
GSM1205545	17.0797
GSM1205546	11.6649
GSM1205547	4.35876
GSM1205548	1.20699
GSM1205549	12.8667
GSM1205550	18.9541
GSM1205551	61.6423
GSM1205552	8.71845
GSM1205553	56.3531
GSM1205554	7.86127
GSM1205555	7.14065
GSM1205556	47.2799
GSM1205557	39.4159
GSM1205558	44.9541
GSM1205559	80.6646
GSM1205560	27.6628
GSM1205561	16.4788
GSM1205562	8.32798
GSM1205563	64.081
GSM1205564	46.1858
GSM1205565	90.5876
GSM1205566	16.6293
GSM1205567	14.8605
GSM1205568	50.6294
GSM1205569	19.1473
GSM1205570	22.0085
GSM1205571	6.22714
GSM1205572	17.4407
GSM1205573	14.372
GSM1205574	74.4667
GSM1205575	42.6928
GSM1205576	54.4883
GSM1205577	7.0162
GSM1205578	44.9175
GSM1205579	19.1055
GSM1205580	7.63206
GSM1205581	30.07
GSM1205582	6.62972
GSM1205583	10.3615
GSM1205584	3.22148
GSM1205585	1.96762
GSM1205586	17.2811
GSM1205587	7.48963
GSM1205588	4.18875
GSM1205589	9.75573
GSM1205590	16.0865
GSM1205591	39.2656
GSM1205592	1.41578
GSM1205593	5.31167
GSM1205594	7.66345
GSM1205595	5.52081
GSM1205596	28.8604
GSM1205597	28.6334
GSM1205598	8.02622
GSM1205599	29.7898
GSM1205600	4.22819
GSM1205601	11.5354
GSM1205602	2.2662
GSM1205603	3.29828
GSM1205604	3.52074
GSM1205605	4.64867
GSM1205606	31.6588
GSM1205607	7.56308
GSM1205608	36.1752
GSM1205609	4.34241
GSM1205610	58.3902
GSM1205611	17.4249
GSM1205612	47.9565
GSM1205613	35.5447
GSM1205614	8.96323
GSM1205615	64.2398
GSM1205616	9.15122
GSM1205617	5.76276
GSM1205618	82.963
GSM1205619	15.1954
GSM1205620	91.6651
GSM1205621	6.45256
GSM1205622	6.80421
GSM1205623	13.7027
GSM1205624	1.36451
GSM1205625	26.1811
GSM1205626	29.503
GSM1205627	66.7762
GSM1205628	4.38435
GSM1205629	34.1643
GSM1205630	18.7074
GSM1205631	4.87171
GSM1205632	13.5415
GSM1205633	13.8889
GSM1205634	2.35978
GSM1205635	2.17659
GSM1205636	26.5623
GSM1205637	8.17906
GSM1205638	18.6913
GSM1205639	10.8911
GSM1205640	93.2185
GSM1205641	48.1609
GSM1205642	50.3856
GSM1205643	43.9401
GSM1205644	65.2113
GSM1205645	56.8452
GSM1205646	2.27634
GSM1205647	21.3114
GSM1205648	2.79565
GSM1205649	9.12297
GSM1205650	49.6654
GSM1205651	66.1826
GSM1205652	20.5433
GSM1205653	17.3114
GSM1205654	13.2816
GSM1205655	18.4492
GSM1205656	9.84166
GSM1205657	12.3737
GSM1205658	21.3512
GSM1205659	9.9739
GSM1205660	16.9599
GSM1205661	10.9012
GSM1205662	13.5672
GSM1205663	4.90467
GSM1205664	16.3529
GSM1205665	8.61469
GSM1205666	4.00437
GSM1205667	15.8683
GSM1205668	49.4505
GSM1205669	13.739
GSM1205670	4.01224
GSM1205671	4.78032
GSM1205672	19.4513
GSM1205673	4.36466
GSM1205674	96.3987
GSM1205675	85.8665
GSM1205676	40.5316
GSM1205677	76.0842
GSM1205678	13.9492
GSM1205679	18.3954
GSM1205680	86.3998
GSM1205681	45.7496
GSM1205682	96.3092
GSM1205683	19.138
GSM1205684	46.6045
GSM1205685	12.7399
GSM1205686	52.3817
GSM1205687	4.93776
GSM1205688	5.45765
GSM1205689	10.3896
GSM1205690	13.6218
GSM1205691	50.3008
GSM1205692	18.269
GSM1205693	63.8545
GSM1205694	60.384
GSM1205695	15.7854
GSM1205696	22.889
GSM1205697	11.9902
GSM1205698	16.9686
GSM1205699	21.373
GSM1205700	5.58011
GSM1205701	83.4194
GSM1205702	67.0944
GSM1205703	10.2275
GSM1205704	25.3909
GSM1205705	19.467
GSM1205706	19.3223
GSM1205707	0.886635
GSM1205708	0.57031
GSM1205709	1.61109
GSM1205710	4.61766
GSM1205711	3.8735
GSM1205712	86.0034
GSM1205713	7.9356
GSM1205714	20.799
GSM1205715	9.37502
GSM1205716	16.2657
GSM1205717	25.2714
GSM1205718	29.5493
GSM1205719	9.5556
GSM1205720	18.6634
GSM1205721	35.11
GSM1205722	20.3289
GSM1205723	27.7266
GSM1205724	17.382
GSM1205725	11.0575
GSM1205726	34.7857
GSM1205727	17.8096
GSM1205728	14.7475
GSM1205729	28.3364
GSM1205730	9.70891
GSM1205731	0.931723
GSM1205732	0.715777
GSM1205733	13.0746
GSM1205734	4.91829
GSM1205735	2.86271

## Sheet: GSE62564
Sample	Riskscore
SEQC_NB001	15.8588
SEQC_NB002	4.49678
SEQC_NB003	63.7222
SEQC_NB004	6.42825
SEQC_NB005	66.4961
SEQC_NB006	26.8093
SEQC_NB007	4.15915
SEQC_NB008	54.6301
SEQC_NB009	23.2011
SEQC_NB010	65.4733
SEQC_NB011	2.5983
SEQC_NB012	5.36565
SEQC_NB013	26.023
SEQC_NB014	6.33157
SEQC_NB015	36.3723
SEQC_NB016	6.27798
SEQC_NB017	7.43152
SEQC_NB018	20.1618
SEQC_NB019	12.3046
SEQC_NB020	2.86319
SEQC_NB021	1.91728
SEQC_NB022	1.64743
SEQC_NB023	4.29476
SEQC_NB024	21.9716
SEQC_NB025	21.5742
SEQC_NB026	10.766
SEQC_NB027	0.99095
SEQC_NB028	9.40593
SEQC_NB029	10.2517
SEQC_NB030	1.81976
SEQC_NB031	12.4779
SEQC_NB032	3.07178
SEQC_NB033	22.6128
SEQC_NB034	16.1701
SEQC_NB035	5.96352
SEQC_NB036	9.13362
SEQC_NB037	5.32618
SEQC_NB038	6.36157
SEQC_NB039	5.20145
SEQC_NB040	5.55467
SEQC_NB041	12.5115
SEQC_NB042	11.2805
SEQC_NB043	6.27353
SEQC_NB044	33.1919
SEQC_NB045	4.97218
SEQC_NB046	5.61094
SEQC_NB047	3.91991
SEQC_NB048	25.8724
SEQC_NB049	3.0205
SEQC_NB050	1.03028
SEQC_NB051	5.17975
SEQC_NB052	22.7314
SEQC_NB053	46.5074
SEQC_NB054	1.19293
SEQC_NB055	4.40424
SEQC_NB056	4.82185
SEQC_NB057	4.26872
SEQC_NB058	10.3852
SEQC_NB059	3.69604
SEQC_NB060	5.00724
SEQC_NB061	3.51189
SEQC_NB062	6.95149
SEQC_NB063	14.479
SEQC_NB064	5.325
SEQC_NB065	4.4744
SEQC_NB066	4.5676
SEQC_NB067	15.3887
SEQC_NB068	13.3878
SEQC_NB069	25.3509
SEQC_NB070	2.50374
SEQC_NB071	15.4452
SEQC_NB072	7.3113
SEQC_NB073	9.10749
SEQC_NB074	18.2889
SEQC_NB075	4.77042
SEQC_NB076	28.0678
SEQC_NB077	13.0187
SEQC_NB078	3.57718
SEQC_NB079	3.05561
SEQC_NB080	50.4208
SEQC_NB081	25.7533
SEQC_NB082	4.68892
SEQC_NB083	16.8641
SEQC_NB084	4.31447
SEQC_NB085	4.1443
SEQC_NB086	5.37189
SEQC_NB087	8.65639
SEQC_NB088	17.1049
SEQC_NB089	29.5431
SEQC_NB090	26.3442
SEQC_NB091	9.55079
SEQC_NB092	4.3226
SEQC_NB093	1.03363
SEQC_NB094	8.71367
SEQC_NB095	2.85697
SEQC_NB096	14.5292
SEQC_NB097	7.43667
SEQC_NB098	36.1577
SEQC_NB099	3.69111
SEQC_NB100	11.6438
SEQC_NB101	5.6242
SEQC_NB102	1.67077
SEQC_NB103	11.3997
SEQC_NB104	13.5615
SEQC_NB105	10.5725
SEQC_NB106	10.1644
SEQC_NB107	8.14087
SEQC_NB108	12.7444
SEQC_NB109	1.92902
SEQC_NB110	8.11448
SEQC_NB111	9.92977
SEQC_NB112	6.7826
SEQC_NB113	48.022
SEQC_NB114	7.92083
SEQC_NB115	5.67525
SEQC_NB116	4.7475
SEQC_NB117	3.5211
SEQC_NB118	24.9088
SEQC_NB119	4.65365
SEQC_NB120	2.62403
SEQC_NB121	1.15625
SEQC_NB122	15.7594
SEQC_NB123	2.81958
SEQC_NB124	8.52605
SEQC_NB125	3.63655
SEQC_NB126	5.79121
SEQC_NB127	3.10669
SEQC_NB128	6.1255
SEQC_NB129	13.3208
SEQC_NB130	11.6685
SEQC_NB131	8.1929
SEQC_NB132	7.94401
SEQC_NB133	3.74647
SEQC_NB134	19.9581
SEQC_NB135	9.19173
SEQC_NB136	28.0195
SEQC_NB137	47.2631
SEQC_NB138	28.0223
SEQC_NB139	5.86108
SEQC_NB140	15.6146
SEQC_NB141	13.444
SEQC_NB142	22.5428
SEQC_NB143	8.45661
SEQC_NB144	4.84611
SEQC_NB145	6.87143
SEQC_NB146	11.4443
SEQC_NB147	13.038
SEQC_NB148	1.91997
SEQC_NB149	32.3315
SEQC_NB150	8.62083
SEQC_NB151	34.6311
SEQC_NB152	11.8893
SEQC_NB153	16.6818
SEQC_NB154	3.75144
SEQC_NB155	15.819
SEQC_NB156	53.303
SEQC_NB157	5.63839
SEQC_NB158	21.1314
SEQC_NB159	24.2247
SEQC_NB160	10.0117
SEQC_NB161	5.21464
SEQC_NB162	15.9544
SEQC_NB163	12.3277
SEQC_NB164	5.03684
SEQC_NB165	7.01249
SEQC_NB166	7.20231
SEQC_NB167	2.35624
SEQC_NB168	9.00768
SEQC_NB169	38.1453
SEQC_NB170	10.2925
SEQC_NB171	3.7741
SEQC_NB172	51.3735
SEQC_NB173	17.4049
SEQC_NB174	8.2306
SEQC_NB175	35.717
SEQC_NB176	7.80118
SEQC_NB177	10.3956
SEQC_NB178	11.07
SEQC_NB179	3.13859
SEQC_NB180	19.4156
SEQC_NB181	1.76854
SEQC_NB182	20.4565
SEQC_NB183	14.1605
SEQC_NB184	2.28353
SEQC_NB185	9.08449
SEQC_NB186	3.94626
SEQC_NB187	33.6239
SEQC_NB188	30.862
SEQC_NB189	55.9954
SEQC_NB190	31.2265
SEQC_NB191	15.3097
SEQC_NB192	7.95563
SEQC_NB193	3.85683
SEQC_NB194	6.37543
SEQC_NB195	68.1762
SEQC_NB196	39.8925
SEQC_NB197	68.748
SEQC_NB198	27.5322
SEQC_NB199	0.942055
SEQC_NB200	7.1536
SEQC_NB201	5.31148
SEQC_NB202	35.0469
SEQC_NB203	5.97794
SEQC_NB204	15.9877
SEQC_NB205	27.1513
SEQC_NB206	11.1846
SEQC_NB207	6.27379
SEQC_NB208	1.11367
SEQC_NB209	7.09188
SEQC_NB210	4.65039
SEQC_NB211	9.01213
SEQC_NB212	9.67552
SEQC_NB213	6.26767
SEQC_NB214	39.9054
SEQC_NB215	1.33795
SEQC_NB216	7.91014
SEQC_NB217	7.96628
SEQC_NB218	9.0487
SEQC_NB219	7.43402
SEQC_NB220	6.56974
SEQC_NB221	7.70096
SEQC_NB222	7.63555
SEQC_NB223	6.84305
SEQC_NB224	21.1836
SEQC_NB225	19.4089
SEQC_NB226	13.7855
SEQC_NB227	5.26747
SEQC_NB228	16.4744
SEQC_NB229	7.12299
SEQC_NB230	6.4657
SEQC_NB231	23.5636
SEQC_NB232	9.81238
SEQC_NB233	5.90255
SEQC_NB234	12.8456
SEQC_NB235	14.7453
SEQC_NB236	16.1467
SEQC_NB237	7.51505
SEQC_NB238	13.5356
SEQC_NB239	7.35802
SEQC_NB240	5.546
SEQC_NB241	8.00903
SEQC_NB242	28.8289
SEQC_NB243	28.2603
SEQC_NB244	19.386
SEQC_NB245	4.50438
SEQC_NB246	7.19075
SEQC_NB247	13.1475
SEQC_NB248	11.9776
SEQC_NB249	19.1667
SEQC_NB250	14.0945
SEQC_NB251	10.1698
SEQC_NB252	31.8508
SEQC_NB253	13.8736
SEQC_NB254	16.0823
SEQC_NB255	25.1843
SEQC_NB256	62.6275
SEQC_NB257	15.0467
SEQC_NB258	21.7126
SEQC_NB259	72.3616
SEQC_NB260	36.8888
SEQC_NB261	31.3289
SEQC_NB262	39.9797
SEQC_NB263	20.0808
SEQC_NB264	24.8482
SEQC_NB265	18.8654
SEQC_NB266	21.4333
SEQC_NB267	50.8604
SEQC_NB268	49.1217
SEQC_NB269	26.7865
SEQC_NB270	50.7801
SEQC_NB271	14.3566
SEQC_NB272	26.2971
SEQC_NB273	11.6727
SEQC_NB274	9.50148
SEQC_NB275	17.8334
SEQC_NB276	3.29454
SEQC_NB277	16.4915
SEQC_NB278	16.2276
SEQC_NB279	2.19461
SEQC_NB280	8.85867
SEQC_NB281	1.14077
SEQC_NB282	9.9359
SEQC_NB283	17.3855
SEQC_NB284	13.1898
SEQC_NB285	13.9414
SEQC_NB286	11.414
SEQC_NB287	11.8731
SEQC_NB288	5.14544
SEQC_NB289	27.48
SEQC_NB290	39.1684
SEQC_NB291	12.6929
SEQC_NB292	7.22897
SEQC_NB293	6.28343
SEQC_NB294	2.3604
SEQC_NB295	16.3041
SEQC_NB296	10.9082
SEQC_NB297	12.196
SEQC_NB298	17.7348
SEQC_NB299	0.396038
SEQC_NB300	27.8621
SEQC_NB301	12.6531
SEQC_NB302	10.4383
SEQC_NB303	11.2229
SEQC_NB304	37.1305
SEQC_NB305	23.1538
SEQC_NB306	18.5807
SEQC_NB307	8.85057
SEQC_NB308	29.9651
SEQC_NB309	20.9125
SEQC_NB310	9.12795
SEQC_NB311	6.93595
SEQC_NB312	12.8099
SEQC_NB313	53.6205
SEQC_NB314	55.1893
SEQC_NB315	21.2137
SEQC_NB316	48.5395
SEQC_NB317	9.61037
SEQC_NB318	15.3677
SEQC_NB319	13.6989
SEQC_NB320	36.8681
SEQC_NB321	32.7151
SEQC_NB322	64.4435
SEQC_NB323	9.38242
SEQC_NB324	32.6135
SEQC_NB325	7.23647
SEQC_NB326	39.6745
SEQC_NB327	33.2504
SEQC_NB328	68.6059
SEQC_NB329	21.8714
SEQC_NB330	17.765
SEQC_NB331	41.7161
SEQC_NB332	43.1198
SEQC_NB333	7.36587
SEQC_NB334	7.60673
SEQC_NB335	6.06973
SEQC_NB336	22.5316
SEQC_NB337	43.4163
SEQC_NB338	62.9933
SEQC_NB339	20.5438
SEQC_NB340	5.31905
SEQC_NB341	77.1076
SEQC_NB342	52.6155
SEQC_NB343	10.1424
SEQC_NB344	42.9756
SEQC_NB345	13.3873
SEQC_NB346	7.12881
SEQC_NB347	18.3975
SEQC_NB348	1.8152
SEQC_NB349	16.4454
SEQC_NB350	38.1103
SEQC_NB351	1.86326
SEQC_NB352	9.03698
SEQC_NB353	11.2923
SEQC_NB354	16.6398
SEQC_NB355	4.26597
SEQC_NB356	11.1792
SEQC_NB357	9.67395
SEQC_NB358	15.8683
SEQC_NB359	8.22715
SEQC_NB360	11.5534
SEQC_NB361	14.1564
SEQC_NB362	12.2601
SEQC_NB363	8.5489
SEQC_NB364	18.1813
SEQC_NB365	9.80842
SEQC_NB366	3.35088
SEQC_NB367	3.88605
SEQC_NB368	8.0775
SEQC_NB369	9.42661
SEQC_NB370	18.0869
SEQC_NB371	19.1595
SEQC_NB372	28.2445
SEQC_NB373	29.1247
SEQC_NB374	28.2507
SEQC_NB375	17.5161
SEQC_NB376	10.1205
SEQC_NB377	5.768
SEQC_NB378	42.5016
SEQC_NB379	15.975
SEQC_NB380	5.77297
SEQC_NB381	61.7095
SEQC_NB382	19.7212
SEQC_NB383	84.2866
SEQC_NB384	5.32541
SEQC_NB385	3.0418
SEQC_NB386	8.84137
SEQC_NB387	2.38039
SEQC_NB388	9.07451
SEQC_NB389	69.109
SEQC_NB390	41.4086
SEQC_NB391	11.6366
SEQC_NB392	27.6052
SEQC_NB393	6.92084
SEQC_NB394	4.33896
SEQC_NB395	25.3938
SEQC_NB396	6.6738
SEQC_NB397	2.60543
SEQC_NB398	5.04275
SEQC_NB399	28.6401
SEQC_NB400	16.2665
SEQC_NB401	6.50397
SEQC_NB402	25.3063
SEQC_NB403	73.8397
SEQC_NB404	27.9772
SEQC_NB405	55.4675
SEQC_NB406	20.3017
SEQC_NB407	48.4296
SEQC_NB408	36.1676
SEQC_NB409	3.38702
SEQC_NB410	24.7417
SEQC_NB411	5.39096
SEQC_NB412	17.3125
SEQC_NB413	51.5112
SEQC_NB414	46.7372
SEQC_NB415	19.9617
SEQC_NB416	19.9507
SEQC_NB417	15.4081
SEQC_NB418	8.55706
SEQC_NB419	1.5853
SEQC_NB420	12.1659
SEQC_NB421	23.987
SEQC_NB422	10.4629
SEQC_NB423	13.2792
SEQC_NB424	18.8498
SEQC_NB425	15.6778
SEQC_NB426	16.2383
SEQC_NB427	26.0511
SEQC_NB428	17.9898
SEQC_NB429	7.24093
SEQC_NB430	30.4173
SEQC_NB431	41.498
SEQC_NB432	20.4044
SEQC_NB433	4.19835
SEQC_NB434	5.1966
SEQC_NB435	10.5062
SEQC_NB436	4.55294
SEQC_NB437	72.6666
SEQC_NB438	43.2426
SEQC_NB439	19.3577
SEQC_NB440	90.199
SEQC_NB441	17.712
SEQC_NB442	6.42809
SEQC_NB443	44.9199
SEQC_NB444	16.5288
SEQC_NB445	80.8113
SEQC_NB446	6.57031
SEQC_NB447	16.7613
SEQC_NB448	7.44052
SEQC_NB449	75.8037
SEQC_NB450	6.47454
SEQC_NB451	3.89167
SEQC_NB452	5.70077
SEQC_NB453	3.90221
SEQC_NB454	13.5073
SEQC_NB455	20.262
SEQC_NB456	44.1439
SEQC_NB457	39.9479
SEQC_NB458	9.21555
SEQC_NB459	27.2913
SEQC_NB460	27.5783
SEQC_NB461	30.014
SEQC_NB462	20.1435
SEQC_NB463	0.814543
SEQC_NB464	38.8368
SEQC_NB465	85.5536
SEQC_NB466	9.97258
SEQC_NB467	19.7039
SEQC_NB468	22.2803
SEQC_NB469	20.2502
SEQC_NB470	11.0138
SEQC_NB471	1.13358
SEQC_NB472	4.70545
SEQC_NB473	2.9609
SEQC_NB474	19.3197
SEQC_NB475	37.7957
SEQC_NB476	11.6124
SEQC_NB477	16.5892
SEQC_NB478	9.20044
SEQC_NB479	6.66554
SEQC_NB480	12.8245
SEQC_NB481	12.1041
SEQC_NB482	2.66243
SEQC_NB483	49.1299
SEQC_NB484	28.6735
SEQC_NB485	4.82774
SEQC_NB486	28.895
SEQC_NB487	19.756
SEQC_NB488	6.25163
SEQC_NB489	43.5622
SEQC_NB490	27.4533
SEQC_NB491	13.5322
SEQC_NB492	8.89905
SEQC_NB493	17.601
SEQC_NB494	1.26619
SEQC_NB495	1.66279
SEQC_NB496	24.6521
SEQC_NB497	2.47554
SEQC_NB498	3.57584
