# Supplementary material for: Tertiary lymphoid structures-driven immune infiltration patterns and their association with survival in neuroblastoma
Source: PeerJ. 2025 Jul 22;13:e19767. doi: 10.7717/peerj.19767 (PMC12292307; doi:10.7717/peerj.19767)
Supplement: Supplemental Information 6 [file peerj-13-19767-s006.zip › Raw Data/RNA-seq/08.ROC/GSE49710/EFS/GSE49710.xlsx]

## Sheet: Sheet1
EFS	Riskscore
1	14.7539
1	4.64956
1	33.4581
0	3.79861
1	63.1676
0	3.38674
1	4.15057
0	18.9647
0	9.02153
1	51.4377
0	2.23456
0	8.31144
1	40.7563
0	3.65713
1	3.60687
0	6.35056
0	1.61348
0	2.26091
0	3.9259
0	3.44559
0	2.64993
0	0.30236
0	0.97817
0	4.72093
0	6.52323
0	7.9109
0	1.02084
0	0.671137
0	3.5825
0	1.49021
0	1.99584
0	2.27041
0	3.90149
0	1.51914
0	4.26212
0	4.1821
0	2.13281
0	2.46062
0	3.3757
0	4.28793
0	1.089
0	2.37258
0	2.29474
0	8.49482
0	1.84538
0	2.39663
0	1.03395
0	6.81782
0	1.91807
0	1.75086
0	1.19044
0	7.84426
0	25.81
0	1.27949
0	1.58207
0	1.39195
0	0.620583
0	5.37883
0	1.63497
0	0.62429
0	1.24629
0	2.21576
1	5.00088
0	2.13266
0	3.43479
1	1.38692
0	6.43201
0	9.97575
1	32.7542
0	0.78393
0	2.33457
0	5.16933
0	3.62939
1	16.4082
0	0.875877
0	4.17342
0	4.57276
0	0.823374
0	0.415593
1	66.7766
0	6.79406
0	1.97823
0	8.89586
0	1.21627
0	1.03889
1	1.39403
1	3.46642
0	10.5198
0	3.01119
1	30.5752
1	5.62768
1	9.04864
0	3.15205
1	14.625
0	1.83815
0	1.60803
0	0.791551
0	13.0022
0	1.5815
0	5.68586
0	2.68684
0	1.76122
1	3.70056
0	6.36768
0	3.5004
1	3.7673
0	1.28464
0	2.54257
1	0.92456
0	3.81023
0	3.66176
0	1.65051
1	16.8901
0	6.92631
0	2.17061
0	3.10197
1	1.48283
0	5.9093
1	9.37981
0	1.58981
0	2.18906
1	14.4093
0	1.08717
1	1.94085
0	0.972669
0	1.42024
0	1.93481
0	1.09779
0	6.81821
1	2.51733
0	11.9685
0	8.0939
1	2.40699
0	9.85461
0	6.02828
1	28.7142
1	56.2134
0	8.85687
0	1.61235
1	40.8388
0	2.48924
0	3.34366
0	4.33585
0	6.08059
0	3.05496
0	2.41839
0	8.08069
0	2.30307
1	42.2556
0	3.66906
0	13.0352
0	4.07691
0	10.4547
0	2.06946
0	6.68645
0	11.4507
0	2.23418
0	11.5035
0	18.701
0	3.83692
0	2.45378
0	8.57449
0	4.61243
0	5.96584
0	2.67663
0	1.76564
0	3.46266
0	6.37809
1	50.8397
1	4.04274
0	1.00068
0	18.1914
1	8.2674
0	5.51506
0	15.0688
0	3.9761
1	4.5827
0	0.604526
1	1.92558
0	14.1618
1	2.07852
0	13.4578
0	4.77489
0	1.60723
0	0.839698
1	1.8139
0	14.9492
1	36.1732
1	21.387
1	29.4427
1	5.96124
1	12.1458
0	1.73072
1	35.3242
1	81.6992
0	16.827
1	88.5996
1	45.4841
0	0.50357
0	5.28277
0	2.89079
0	10.8956
0	2.32021
0	7.43493
0	10.4284
0	1.79697
0	2.22737
0	1.04779
0	3.5236
0	1.29209
0	2.28839
1	2.39467
0	2.30066
0	27.2082
0	0.5599
0	1.00861
0	4.32268
0	7.21986
0	2.90448
0	2.75464
0	1.85242
1	5.81152
1	0.436392
1	15.1226
0	9.22038
0	5.15262
1	2.05605
0	3.61993
0	6.16344
0	4.00929
1	7.73133
1	7.64542
1	4.47427
1	9.30883
1	13.6947
0	8.95197
0	3.62482
0	5.05588
0	0.737417
1	2.87896
0	3.16542
1	34.8065
0	16.9584
1	30.2484
1	6.32992
1	5.3422
1	5.48743
0	5.6878
0	2.56
1	32.2342
0	8.65273
1	45.9569
0	8.21792
0	11.2489
1	30.6962
1	51.0425
1	44.2753
0	10.7332
1	73.9366
0	16.9338
0	14.0781
1	53.8206
1	42.3386
1	37.6003
0	9.57569
0	14.0339
1	22.1031
1	65.1396
1	23.8481
1	49.8762
1	39.0607
1	20.6412
1	5.96149
0	5.84519
0	4.00942
0	1.79275
0	4.82833
0	4.30732
0	1.04692
0	5.83017
0	2.47968
1	3.65369
0	6.50793
1	5.7783
0	4.49837
0	4.45958
1	5.02915
0	1.62295
1	46.4789
0	15.4086
0	7.09846
0	6.02608
0	4.28439
0	0.502054
1	14.8175
0	3.60033
1	8.12425
0	7.48832
0	4.23949
1	11.7188
0	7.82393
1	7.22975
0	4.99465
0	9.67992
1	48.1514
0	2.75276
0	11.4833
0	17.0797
1	11.6649
0	4.35876
1	1.20699
0	12.8667
0	18.9541
1	61.6423
0	8.71845
1	56.3531
0	7.86127
0	7.14065
1	47.2799
1	39.4159
1	44.9541
1	80.6646
1	27.6628
0	16.4788
0	8.32798
1	64.081
1	46.1858
1	90.5876
0	16.6293
0	14.8605
1	50.6294
0	19.1473
1	22.0085
0	6.22714
1	17.4407
1	14.372
1	74.4667
0	42.6928
1	54.4883
0	7.0162
1	44.9175
0	19.1055
0	7.63206
0	30.07
0	6.62972
0	10.3615
0	3.22148
0	1.96762
0	17.2811
0	7.48963
0	4.18875
0	9.75573
1	16.0865
1	39.2656
0	1.41578
0	5.31167
1	7.66345
1	5.52081
1	28.8604
1	28.6334
1	8.02622
1	29.7898
0	4.22819
0	11.5354
0	2.2662
0	3.29828
0	3.52074
0	4.64867
1	31.6588
0	7.56308
1	36.1752
1	4.34241
1	58.3902
1	17.4249
1	47.9565
1	35.5447
1	8.96323
1	64.2398
0	9.15122
0	5.76276
1	82.963
0	15.1954
1	91.6651
1	6.45256
1	6.80421
1	13.7027
0	1.36451
1	26.1811
0	29.503
1	66.7762
0	4.38435
1	34.1643
1	18.7074
1	4.87171
0	13.5415
1	13.8889
0	2.35978
1	2.17659
0	26.5623
1	8.17906
1	18.6913
1	10.8911
1	93.2185
1	48.1609
0	50.3856
1	43.9401
1	65.2113
1	56.8452
0	2.27634
0	21.3114
1	2.79565
1	9.12297
0	49.6654
1	66.1826
1	20.5433
1	17.3114
0	13.2816
0	18.4492
0	9.84166
0	12.3737
0	21.3512
1	9.9739
1	16.9599
0	10.9012
0	13.5672
0	4.90467
0	16.3529
0	8.61469
0	4.00437
1	15.8683
0	49.4505
0	13.739
0	4.01224
0	4.78032
0	19.4513
0	4.36466
1	96.3987
1	85.8665
1	40.5316
1	76.0842
0	13.9492
1	18.3954
1	86.3998
1	45.7496
1	96.3092
1	19.138
1	46.6045
1	12.7399
0	52.3817
0	4.93776
0	5.45765
0	10.3896
0	13.6218
1	50.3008
0	18.269
1	63.8545
1	60.384
1	15.7854
0	22.889
1	11.9902
0	16.9686
0	21.373
1	5.58011
1	83.4194
0	67.0944
1	10.2275
0	25.3909
1	19.467
1	19.3223
0	0.886635
0	0.57031
0	1.61109
0	4.61766
1	3.8735
1	86.0034
0	7.9356
0	20.799
0	9.37502
0	16.2657
0	25.2714
0	29.5493
0	9.5556
1	18.6634
0	35.11
0	20.3289
1	27.7266
0	17.382
0	11.0575
0	34.7857
1	17.8096
1	14.7475
1	28.3364
0	9.70891
0	0.931723
0	0.715777
1	13.0746
0	4.91829
0	2.86271
