# Supplementary material for: Tertiary lymphoid structures-driven immune infiltration patterns and their association with survival in neuroblastoma
Source: PeerJ. 2025 Jul 22;13:e19767. doi: 10.7717/peerj.19767 (PMC12292307; doi:10.7717/peerj.19767)
Supplement: Supplemental Information 6 [file peerj-13-19767-s006.zip › Raw Data/RNA-seq/08.ROC/GSE62564/OS/GSE62564.xlsx]

## Sheet: Sheet1
OS	Riskscore
1	15.8588
1	4.49678
1	63.7222
0	6.42825
1	66.4961
0	26.8093
0	4.15915
0	54.6301
0	23.2011
1	65.4733
0	2.5983
0	5.36565
1	26.023
0	6.33157
0	36.3723
0	6.27798
0	7.43152
0	20.1618
0	12.3046
0	2.86319
0	1.91728
0	1.64743
0	4.29476
0	21.9716
0	21.5742
0	10.766
0	0.99095
0	9.40593
0	10.2517
0	1.81976
0	12.4779
0	3.07178
0	22.6128
0	16.1701
0	5.96352
0	9.13362
0	5.32618
0	6.36157
0	5.20145
0	5.55467
0	12.5115
0	11.2805
0	6.27353
0	33.1919
0	4.97218
0	5.61094
0	3.91991
0	25.8724
0	3.0205
0	1.03028
0	5.17975
0	22.7314
0	46.5074
0	1.19293
0	4.40424
0	4.82185
0	4.26872
0	10.3852
0	3.69604
0	5.00724
0	3.51189
0	6.95149
0	14.479
0	5.325
0	4.4744
0	4.5676
0	15.3887
0	13.3878
1	25.3509
0	2.50374
0	15.4452
0	7.3113
0	9.10749
0	18.2889
0	4.77042
0	28.0678
0	13.0187
0	3.57718
0	3.05561
1	50.4208
0	25.7533
0	4.68892
0	16.8641
0	4.31447
0	4.1443
0	5.37189
0	8.65639
0	17.1049
0	29.5431
1	26.3442
0	9.55079
1	4.3226
0	1.03363
1	8.71367
0	2.85697
0	14.5292
0	7.43667
0	36.1577
0	3.69111
0	11.6438
0	5.6242
0	1.67077
0	11.3997
0	13.5615
0	10.5725
0	10.1644
0	8.14087
0	12.7444
0	1.92902
0	8.11448
0	9.92977
0	6.7826
0	48.022
0	7.92083
0	5.67525
0	4.7475
0	3.5211
0	24.9088
1	4.65365
0	2.62403
0	1.15625
1	15.7594
0	2.81958
0	8.52605
0	3.63655
0	5.79121
0	3.10669
0	6.1255
0	13.3208
0	11.6685
0	8.1929
0	7.94401
0	3.74647
0	19.9581
0	9.19173
1	28.0195
1	47.2631
0	28.0223
0	5.86108
1	15.6146
0	13.444
0	22.5428
0	8.45661
0	4.84611
0	6.87143
0	11.4443
0	13.038
0	1.91997
1	32.3315
0	8.62083
0	34.6311
0	11.8893
0	16.6818
0	3.75144
0	15.819
0	53.303
0	5.63839
0	21.1314
0	24.2247
0	10.0117
0	5.21464
0	15.9544
0	12.3277
0	5.03684
0	7.01249
0	7.20231
0	2.35624
0	9.00768
1	38.1453
0	10.2925
0	3.7741
0	51.3735
0	17.4049
0	8.2306
0	35.717
0	7.80118
0	10.3956
0	11.07
0	3.13859
0	19.4156
0	1.76854
0	20.4565
0	14.1605
0	2.28353
0	9.08449
0	3.94626
0	33.6239
1	30.862
0	55.9954
1	31.2265
0	15.3097
1	7.95563
0	3.85683
1	6.37543
1	68.1762
0	39.8925
1	68.748
1	27.5322
0	0.942055
0	7.1536
0	5.31148
0	35.0469
0	5.97794
0	15.9877
0	27.1513
0	11.1846
0	6.27379
0	1.11367
0	7.09188
0	4.65039
0	9.01213
0	9.67552
0	6.26767
0	39.9054
0	1.33795
0	7.91014
0	7.96628
0	9.0487
0	7.43402
0	6.56974
0	7.70096
0	7.63555
0	6.84305
0	21.1836
0	19.4089
0	13.7855
0	5.26747
0	16.4744
0	7.12299
0	6.4657
0	23.5636
0	9.81238
0	5.90255
0	12.8456
0	14.7453
0	16.1467
0	7.51505
0	13.5356
0	7.35802
0	5.546
0	8.00903
1	28.8289
0	28.2603
1	19.386
1	4.50438
0	7.19075
0	13.1475
0	11.9776
0	19.1667
1	14.0945
0	10.1698
1	31.8508
0	13.8736
0	16.0823
1	25.1843
1	62.6275
1	15.0467
0	21.7126
1	72.3616
0	36.8888
0	31.3289
1	39.9797
1	20.0808
1	24.8482
0	18.8654
0	21.4333
1	50.8604
1	49.1217
1	26.7865
1	50.7801
1	14.3566
0	26.2971
0	11.6727
0	9.50148
0	17.8334
0	3.29454
0	16.4915
0	16.2276
0	2.19461
0	8.85867
0	1.14077
0	9.9359
0	17.3855
0	13.1898
0	13.9414
0	11.414
1	11.8731
0	5.14544
1	27.48
0	39.1684
0	12.6929
0	7.22897
0	6.28343
0	2.3604
0	16.3041
0	10.9082
0	12.196
0	17.7348
0	0.396038
0	27.8621
0	12.6531
0	10.4383
0	11.2229
0	37.1305
1	23.1538
0	18.5807
0	8.85057
0	29.9651
0	20.9125
0	9.12795
0	6.93595
0	12.8099
0	53.6205
1	55.1893
0	21.2137
1	48.5395
0	9.61037
0	15.3677
1	13.6989
1	36.8681
1	32.7151
1	64.4435
1	9.38242
0	32.6135
0	7.23647
1	39.6745
1	33.2504
1	68.6059
0	21.8714
0	17.765
1	41.7161
0	43.1198
1	7.36587
0	7.60673
1	6.06973
0	22.5316
1	43.4163
0	62.9933
1	20.5438
0	5.31905
0	77.1076
0	52.6155
0	10.1424
0	42.9756
0	13.3873
0	7.12881
0	18.3975
0	1.8152
0	16.4454
0	38.1103
0	1.86326
0	9.03698
1	11.2923
1	16.6398
0	4.26597
0	11.1792
0	9.67395
0	15.8683
1	8.22715
1	11.5534
0	14.1564
1	12.2601
0	8.5489
0	18.1813
0	9.80842
0	3.35088
0	3.88605
0	8.0775
1	9.42661
0	18.0869
1	19.1595
0	28.2445
1	29.1247
0	28.2507
1	17.5161
1	10.1205
1	5.768
1	42.5016
0	15.975
0	5.77297
1	61.7095
0	19.7212
1	84.2866
1	5.32541
1	3.0418
1	8.84137
0	2.38039
1	9.07451
0	69.109
1	41.4086
0	11.6366
1	27.6052
1	6.92084
0	4.33896
0	25.3938
1	6.6738
0	2.60543
0	5.04275
0	28.6401
0	16.2665
0	6.50397
0	25.3063
1	73.8397
1	27.9772
0	55.4675
1	20.3017
1	48.4296
1	36.1676
0	3.38702
0	24.7417
0	5.39096
0	17.3125
0	51.5112
1	46.7372
0	19.9617
0	19.9507
0	15.4081
0	8.55706
0	1.5853
0	12.1659
0	23.987
0	10.4629
0	13.2792
0	18.8498
0	15.6778
0	16.2383
0	26.0511
0	17.9898
0	7.24093
0	30.4173
0	41.498
0	20.4044
0	4.19835
0	5.1966
0	10.5062
0	4.55294
1	72.6666
1	43.2426
1	19.3577
1	90.199
0	17.712
1	6.42809
1	44.9199
1	16.5288
1	80.8113
1	6.57031
1	16.7613
0	7.44052
0	75.8037
0	6.47454
0	3.89167
0	5.70077
0	3.90221
1	13.5073
0	20.262
1	44.1439
1	39.9479
1	9.21555
0	27.2913
0	27.5783
0	30.014
0	20.1435
0	0.814543
1	38.8368
0	85.5536
0	9.97258
0	19.7039
0	22.2803
0	20.2502
0	11.0138
0	1.13358
0	4.70545
0	2.9609
0	19.3197
1	37.7957
0	11.6124
0	16.5892
0	9.20044
0	6.66554
0	12.8245
0	12.1041
0	2.66243
0	49.1299
0	28.6735
0	4.82774
0	28.895
0	19.756
0	6.25163
0	43.5622
0	27.4533
0	13.5322
1	8.89905
0	17.601
0	1.26619
0	1.66279
0	24.6521
0	2.47554
0	3.57584
