# Supplementary material for: Tertiary lymphoid structures-driven immune infiltration patterns and their association with survival in neuroblastoma
Source: PeerJ. 2025 Jul 22;13:e19767. doi: 10.7717/peerj.19767 (PMC12292307; doi:10.7717/peerj.19767)
Supplement: Supplemental Information 6 [file peerj-13-19767-s006.zip › Raw Data/RNA-seq/09.time-indepROC/GSE49710/EFS/GSE49710.xlsx]

## Sheet: Sheet1
EFS	EFS_time	Riskscore
1	48.7397	14.7539
1	165.699	4.64956
1	69.0411	33.4581
0	168.164	3.79861
1	17.4247	63.1676
0	182.219	3.38674
1	46.1918	4.15057
0	289.808	18.9647
0	189.534	9.02153
1	50.9589	51.4377
0	172.11	2.23456
0	147.863	8.31144
1	29.3425	40.7563
0	251.836	3.65713
1	34.0274	3.60687
0	223.315	6.35056
0	235.315	1.61348
0	288.329	2.26091
0	205.397	3.9259
0	285.041	3.44559
0	258.822	2.64993
0	432.575	0.30236
0	369.205	0.97817
0	332.959	4.72093
0	172.685	6.52323
0	58.1096	7.9109
0	308.466	1.02084
0	268.603	0.671137
0	112.767	3.5825
0	357.781	1.49021
0	396.411	1.99584
0	302.055	2.27041
0	400.849	3.90149
0	348.493	1.51914
0	312.904	4.26212
0	408.658	4.1821
0	383.178	2.13281
0	371.589	2.46062
0	308.219	3.3757
0	308.466	4.28793
0	272.219	1.089
0	358.767	2.37258
0	130.603	2.29474
0	212.959	8.49482
0	283.726	1.84538
0	327.452	2.39663
0	281.753	1.03395
0	158.137	6.81782
0	323.918	1.91807
0	284.055	1.75086
0	226.274	1.19044
0	446.712	7.84426
0	168.904	25.81
0	223.808	1.27949
0	205.808	1.58207
0	374.466	1.39195
0	275.507	0.620583
0	271.315	5.37883
0	327.945	1.63497
0	333.781	0.62429
0	293.836	1.24629
0	410.712	2.21576
1	39.863	5.00088
0	302.055	2.13266
0	99.5342	3.43479
1	53.5068	1.38692
0	369.37	6.43201
0	421.726	9.97575
1	39.6986	32.7542
0	303.37	0.78393
0	314.959	2.33457
0	532.767	5.16933
0	293.096	3.62939
1	102.411	16.4082
0	81.6986	0.875877
0	364.932	4.17342
0	378.082	4.57276
0	255.699	0.823374
0	423.041	0.415593
1	33.0411	66.7766
0	232.438	6.79406
0	298.438	1.97823
0	263.671	8.89586
0	430.192	1.21627
0	421.89	1.03889
1	144	1.39403
1	155.342	3.46642
0	437.096	10.5198
0	293.918	3.01119
1	45.6164	30.5752
1	121.644	5.62768
1	40.8493	9.04864
0	323.425	3.15205
1	39.9452	14.625
0	319.151	1.83815
0	326.877	1.60803
0	299.26	0.791551
0	332.219	13.0022
0	178.11	1.5815
0	247.644	5.68586
0	193.562	2.68684
0	199.89	1.76122
1	29.8356	3.70056
0	209.507	6.36768
0	304.356	3.5004
1	2.71233	3.7673
0	72.5753	1.28464
0	230.795	2.54257
1	13.8082	0.92456
0	368.219	3.81023
0	325.233	3.66176
0	232.767	1.65051
1	9.20548	16.8901
0	219.699	6.92631
0	304.685	2.17061
0	202.027	3.10197
1	10.8493	1.48283
0	83.5068	5.9093
1	55.3973	9.37981
0	263.096	1.58981
0	205.479	2.18906
1	62.3836	14.4093
0	273.205	1.08717
1	4.43836	1.94085
0	264.74	0.972669
0	197.671	1.42024
0	477.781	1.93481
0	209.753	1.09779
0	194.384	6.81821
1	92.7123	2.51733
0	82.274	11.9685
0	371.671	8.0939
1	16.9315	2.40699
0	318	9.85461
0	420.575	6.02828
1	42.9041	28.7142
1	20.5479	56.2134
0	286.685	8.85687
0	344.795	1.61235
1	53.0137	40.8388
0	300.822	2.48924
0	279.863	3.34366
0	336.658	4.33585
0	204.164	6.08059
0	233.014	3.05496
0	220.274	2.41839
0	166.767	8.08069
0	195.205	2.30307
1	4.60274	42.2556
0	267.123	3.66906
0	144.493	13.0352
0	359.836	4.07691
0	217.89	10.4547
0	294.575	2.06946
0	294.082	6.68645
0	228	11.4507
0	118.356	2.23418
0	158.301	11.5035
0	208.274	18.701
0	99.5342	3.83692
0	120.247	2.45378
0	192.082	8.57449
0	187.644	4.61243
0	178.767	5.96584
0	149.425	2.67663
0	173.753	1.76564
0	136.685	3.46266
0	121.89	6.37809
1	43.0685	50.8397
1	15.7808	4.04274
0	189.863	1.00068
0	115.562	18.1914
1	11.0137	8.2674
0	280.356	5.51506
0	131.096	15.0688
0	124.438	3.9761
1	5.75342	4.5827
0	172.521	0.604526
1	6.82192	1.92558
0	171.945	14.1618
1	32.0548	2.07852
0	141.863	13.4578
0	163.973	4.77489
0	131.26	1.60723
0	175.89	0.839698
1	6.08219	1.8139
0	202.356	14.9492
1	28.6849	36.1732
1	24.2466	21.387
1	44.3836	29.4427
1	26.3836	5.96124
1	71.1781	12.1458
0	187.068	1.73072
1	27.1233	35.3242
1	28.5205	81.6992
0	229.89	16.827
1	8.05479	88.5996
1	34.274	45.4841
0	124.356	0.50357
0	175.89	5.28277
0	63.7808	2.89079
0	118.438	10.8956
0	160.521	2.32021
0	148.767	7.43493
0	89.2603	10.4284
0	231.123	1.79697
0	127.068	2.22737
0	153.37	1.04779
0	165.041	3.5236
0	186	1.29209
0	106.356	2.28839
1	5.58904	2.39467
0	135.205	2.30066
0	122.712	27.2082
0	163.89	0.5599
0	218.301	1.00861
0	107.342	4.32268
0	144.411	7.21986
0	124.767	2.90448
0	149.425	2.75464
0	359.425	1.85242
1	76.274	5.81152
1	15.4521	0.436392
1	129.534	15.1226
0	138.329	9.22038
0	146.548	5.15262
1	12.7397	2.05605
0	127.644	3.61993
0	138.904	6.16344
0	32.0548	4.00929
1	60.6575	7.73133
1	4.84932	7.64542
1	6.16438	4.47427
1	15.2877	9.30883
1	40.5205	13.6947
0	103.562	8.95197
0	180.575	3.62482
0	230.712	5.05588
0	172.603	0.737417
1	114.986	2.87896
0	115.151	3.16542
1	43.726	34.8065
0	229.315	16.9584
1	39.0411	30.2484
1	61.8904	6.32992
1	153.123	5.3422
1	72.8219	5.48743
0	133.479	5.6878
0	181.479	2.56
1	43.726	32.2342
0	370.521	8.65273
1	64.1096	45.9569
0	135.37	8.21792
0	176.63	11.2489
1	42.5753	30.6962
1	39.6164	51.0425
1	36.2466	44.2753
0	171.945	10.7332
1	35.589	73.9366
0	147.288	16.9338
0	293.425	14.0781
1	35.4247	53.8206
1	17.589	42.3386
1	36.411	37.6003
0	186.986	9.57569
0	171.452	14.0339
1	98.3836	22.1031
1	29.8356	65.1396
1	77.7534	23.8481
1	26.7945	49.8762
1	25.0685	39.0607
1	38.4658	20.6412
1	26.137	5.96149
0	86.0548	5.84519
0	293.507	4.00942
0	259.973	1.79275
0	398.137	4.82833
0	273.534	4.30732
0	266.712	1.04692
0	287.096	5.83017
0	415.89	2.47968
1	23.5068	3.65369
0	274.521	6.50793
1	24.3288	5.7783
0	320.63	4.49837
0	283.644	4.45958
1	103.726	5.02915
0	217.068	1.62295
1	32.7945	46.4789
0	216.247	15.4086
0	212.712	7.09846
0	129.781	6.02608
0	199.315	4.28439
0	184.849	0.502054
1	1.39726	14.8175
0	184.521	3.60033
1	24.7397	8.12425
0	82.0274	7.48832
0	173.671	4.23949
1	128.795	11.7188
0	114.493	7.82393
1	7.06849	7.22975
0	108.74	4.99465
0	164.795	9.67992
1	5.42466	48.1514
0	204	2.75276
0	118.274	11.4833
0	164.219	17.0797
1	13.4795	11.6649
0	172.849	4.35876
1	17.0137	1.20699
0	223.89	12.8667
0	172.685	18.9541
1	28.8493	61.6423
0	153.699	8.71845
1	13.2329	56.3531
0	87.863	7.86127
0	93.6986	7.14065
1	23.5068	47.2799
1	30.8219	39.4159
1	14.8767	44.9541
1	26.5479	80.6646
1	24.8219	27.6628
0	143.014	16.4788
0	91.2329	8.32798
1	7.39726	64.081
1	46.8493	46.1858
1	24.6575	90.5876
0	383.753	16.6293
0	242.219	14.8605
1	47.3425	50.6294
0	235.973	19.1473
1	49.4795	22.0085
0	175.479	6.22714
1	28.6849	17.4407
1	68.7945	14.372
1	9.20548	74.4667
0	199.89	42.6928
1	22.1096	54.4883
0	66.5753	7.0162
1	9.86301	44.9175
0	115.89	19.1055
0	12.3288	7.63206
0	59.1781	30.07
0	120.822	6.62972
0	130.685	10.3615
0	88.7671	3.22148
0	163.068	1.96762
0	414.247	17.2811
0	401.918	7.48963
0	542.466	4.18875
0	187.397	9.75573
1	96.1644	16.0865
1	29.0959	39.2656
0	230.466	1.41578
0	378.247	5.31167
1	6.08219	7.66345
1	8.05479	5.52081
1	58.1918	28.8604
1	37.3151	28.6334
1	34.3562	8.02622
1	46.274	29.7898
0	109.315	4.22819
0	155.342	11.5354
0	128.795	2.2662
0	297.945	3.29828
0	257.342	3.52074
0	234.411	4.64867
1	52.1096	31.6588
0	165.616	7.56308
1	21.5342	36.1752
1	13.4795	4.34241
1	15.3699	58.3902
1	12.0822	17.4249
1	17.9178	47.9565
1	18.6575	35.5447
1	119.589	8.96323
1	20.137	64.2398
0	168.822	9.15122
0	227.753	5.76276
1	25.8082	82.963
0	416.712	15.1954
1	16.5205	91.6651
1	57.9452	6.45256
1	66.7397	6.80421
1	51.1233	13.7027
0	247.479	1.36451
1	16.1096	26.1811
0	336.164	29.503
1	30.9863	66.7762
0	231.616	4.38435
1	48.7397	34.1643
1	50.5479	18.7074
1	68.0548	4.87171
0	200.712	13.5415
1	79.726	13.8889
0	293.507	2.35978
1	24.0822	2.17659
0	80.3836	26.5623
1	41.0137	8.17906
1	82.3562	18.6913
1	68.4658	10.8911
1	4.52055	93.2185
1	33.4521	48.1609
0	49.9726	50.3856
1	27.6164	43.9401
1	31.3973	65.2113
1	37.3151	56.8452
0	48.3288	2.27634
0	21.2877	21.3114
1	68.5479	2.79565
1	71.8356	9.12297
0	19.0685	49.6654
1	23.589	66.1826
1	51.2055	20.5433
1	27.6986	17.3114
0	96.6575	13.2816
0	85.0685	18.4492
0	21.6986	9.84166
0	153.041	12.3737
0	157.479	21.3512
1	54.9041	9.9739
1	92.2192	16.9599
0	101.836	10.9012
0	149.014	13.5672
0	219.37	4.90467
0	131.342	16.3529
0	86.5479	8.61469
0	244.685	4.00437
1	46.5205	15.8683
0	23.0137	49.4505
0	266.137	13.739
0	102.082	4.01224
0	250.274	4.78032
0	140.137	19.4513
0	316.11	4.36466
1	0.657534	96.3987
1	36	85.8665
1	66.9041	40.5316
1	39.0411	76.0842
0	245.671	13.9492
1	3.69863	18.3954
1	37.2329	86.3998
1	26.4658	45.7496
1	12.0822	96.3092
1	6.82192	19.138
1	34.8493	46.6045
1	10.1096	12.7399
0	225.123	52.3817
0	401.918	4.93776
0	337.808	5.45765
0	128.219	10.3896
0	106.027	13.6218
1	3.86301	50.3008
0	182.63	18.269
1	26.0548	63.8545
1	71.5068	60.384
1	51.863	15.7854
0	98.2192	22.889
1	54	11.9902
0	47.4247	16.9686
0	53.589	21.373
1	19.6438	5.58011
1	8.30137	83.4194
0	33.2055	67.0944
1	53.1781	10.2275
0	22.0274	25.3909
1	9.94521	19.467
1	52.274	19.3223
0	237.205	0.886635
0	212.959	0.57031
0	101.507	1.61109
0	146.959	4.61766
1	2.71233	3.8735
1	20.5479	86.0034
0	87.0411	7.9356
0	80.6301	20.799
0	293.178	9.37502
0	125.836	16.2657
0	18.8219	25.2714
0	31.4795	29.5493
0	12.4932	9.5556
1	58.7671	18.6634
0	15.3699	35.11
0	7.56164	20.3289
1	32.3836	27.7266
0	91.8082	17.382
0	81.7808	11.0575
0	72.0822	34.7857
1	89.9178	17.8096
1	56.7945	14.7475
1	60.6575	28.3364
0	368.795	9.70891
0	396.822	0.931723
0	202.767	0.715777
1	8.63014	13.0746
0	401.342	4.91829
0	227.836	2.86271
