# Supplementary material for: Tertiary lymphoid structures-driven immune infiltration patterns and their association with survival in neuroblastoma
Source: PeerJ. 2025 Jul 22;13:e19767. doi: 10.7717/peerj.19767 (PMC12292307; doi:10.7717/peerj.19767)
Supplement: Supplemental Information 6 [file peerj-13-19767-s006.zip › Raw Data/RNA-seq/09.time-indepROC/GSE49710/OS/GSE49710.xlsx]

## Sheet: Sheet1
OS	OS.time	Riskscore
1	113.5	14.7539
1	236.333	4.64956
1	99.25	33.4581
0	170.5	3.79861
1	18.3333	63.1676
0	184.75	3.38674
0	262.667	4.15057
0	293.833	18.9647
0	192.167	9.02153
1	90.0833	51.4377
0	174.5	2.23456
0	149.917	8.31144
1	39.9167	40.7563
0	255.333	3.65713
0	110.583	3.60687
0	226.417	6.35056
0	238.583	1.61348
0	292.333	2.26091
0	208.25	3.9259
0	289	3.44559
0	262.417	2.64993
0	438.583	0.30236
0	374.333	0.97817
0	337.583	4.72093
0	175.083	6.52323
0	58.9167	7.9109
0	312.75	1.02084
0	272.333	0.671137
0	114.333	3.5825
0	362.75	1.49021
0	401.917	1.99584
0	306.25	2.27041
0	406.417	3.90149
0	353.333	1.51914
0	317.25	4.26212
0	414.333	4.1821
0	388.5	2.13281
0	376.75	2.46062
0	312.5	3.3757
0	312.75	4.28793
0	276	1.089
0	363.75	2.37258
0	132.417	2.29474
0	215.917	8.49482
0	287.667	1.84538
0	332	2.39663
0	285.667	1.03395
0	160.333	6.81782
0	328.417	1.91807
0	288	1.75086
0	229.417	1.19044
0	452.917	7.84426
0	171.25	25.81
0	226.917	1.27949
0	208.667	1.58207
0	379.667	1.39195
0	279.333	0.620583
0	275.083	5.37883
0	332.5	1.63497
0	338.417	0.62429
0	297.917	1.24629
0	416.417	2.21576
0	302.917	5.00088
0	306.25	2.13266
0	100.917	3.43479
0	231.083	1.38692
0	374.5	6.43201
0	427.583	9.97575
1	70.5	32.7542
0	307.583	0.78393
0	319.333	2.33457
0	540.167	5.16933
0	297.167	3.62939
0	296.25	16.4082
0	82.8333	0.875877
0	370	4.17342
0	383.333	4.57276
0	259.25	0.823374
0	428.917	0.415593
1	34.6667	66.7766
0	235.667	6.79406
0	302.583	1.97823
0	267.333	8.89586
0	436.167	1.21627
0	427.75	1.03889
0	318.083	1.39403
0	240.333	3.46642
0	443.167	10.5198
0	298	3.01119
1	63.5833	30.5752
0	317	5.62768
1	120.417	9.04864
0	327.917	3.15205
1	107.75	14.625
0	323.583	1.83815
0	331.417	1.60803
0	303.417	0.791551
0	336.833	13.0022
0	180.583	1.5815
0	251.083	5.68586
0	196.25	2.68684
0	202.667	1.76122
0	224.5	3.70056
0	212.417	6.36768
0	308.583	3.5004
0	324.833	3.7673
0	73.5833	1.28464
0	234	2.54257
0	245.083	0.92456
0	373.333	3.81023
0	329.75	3.66176
0	236	1.65051
0	273.583	16.8901
0	222.75	6.92631
0	308.917	2.17061
0	204.833	3.10197
0	268.083	1.48283
0	84.6667	5.9093
1	151.667	9.37981
0	266.75	1.58981
0	208.333	2.18906
1	147.75	14.4093
0	277	1.08717
0	247.083	1.94085
0	268.417	0.972669
0	200.417	1.42024
0	484.417	1.93481
0	212.667	1.09779
0	197.083	6.81821
0	296.75	2.51733
0	83.4167	11.9685
0	376.833	8.0939
0	300.333	2.40699
0	322.417	9.85461
0	426.417	6.02828
1	137.917	28.7142
1	30.3333	56.2134
0	290.667	8.85687
0	349.583	1.61235
1	74.9167	40.8388
0	305	2.48924
0	283.75	3.34366
0	341.333	4.33585
0	207	6.08059
0	236.25	3.05496
0	223.333	2.41839
0	169.083	8.08069
0	197.917	2.30307
1	43.5	42.2556
0	270.833	3.66906
0	146.5	13.0352
0	364.833	4.07691
0	220.917	10.4547
0	298.667	2.06946
0	298.167	6.68645
0	231.167	11.4507
0	120	2.23418
0	160.5	11.5035
0	211.167	18.701
0	100.917	3.83692
0	121.917	2.45378
0	194.75	8.57449
0	190.25	4.61243
0	181.25	5.96584
0	151.5	2.67663
0	176.167	1.76564
0	138.583	3.46266
0	123.583	6.37809
1	49.3333	50.8397
0	286.333	4.04274
0	192.5	1.00068
0	117.167	18.1914
0	282.083	8.2674
0	284.25	5.51506
0	132.917	15.0688
0	126.167	3.9761
0	196.583	4.5827
0	174.917	0.604526
0	160.833	1.92558
0	174.333	14.1618
0	139.5	2.07852
0	143.833	13.4578
0	166.25	4.77489
0	133.083	1.60723
0	178.333	0.839698
0	120.417	1.8139
0	205.167	14.9492
1	93.5833	36.1732
0	126.167	21.387
1	93.3333	29.4427
0	177.75	5.96124
1	128.333	12.1458
0	189.667	1.73072
1	33.6667	35.3242
1	30	81.6992
0	233.083	16.827
1	8.58333	88.5996
1	43.8333	45.4841
0	126.083	0.50357
0	178.333	5.28277
0	64.6667	2.89079
0	120.083	10.8956
0	162.75	2.32021
0	150.833	7.43493
0	90.5	10.4284
0	234.333	1.79697
0	128.833	2.22737
0	155.5	1.04779
0	167.333	3.5236
0	188.583	1.29209
0	107.833	2.28839
0	159.917	2.39467
0	137.083	2.30066
0	124.417	27.2082
0	166.167	0.5599
0	221.333	1.00861
0	108.833	4.32268
0	146.417	7.21986
0	126.5	2.90448
0	151.5	2.75464
0	364.417	1.85242
0	84	5.81152
0	141.167	0.436392
0	488.333	15.1226
0	140.25	9.22038
0	148.583	5.15262
0	213	2.05605
0	129.417	3.61993
0	140.833	6.16344
0	32.5	4.00929
0	135.333	7.73133
0	142.083	7.64542
0	153.917	4.47427
0	110.25	9.30883
0	410.167	13.6947
0	105	8.95197
0	183.083	3.62482
0	233.917	5.05588
0	175	0.737417
0	297.333	2.87896
0	116.75	3.16542
1	52.1667	34.8065
0	232.5	16.9584
1	50.0833	30.2484
1	234	6.32992
0	160.417	5.3422
0	130	5.48743
0	135.333	5.6878
0	184	2.56
1	93.1667	32.2342
0	375.667	8.65273
1	70.25	45.9569
0	137.25	8.21792
0	179.083	11.2489
1	50.1667	30.6962
1	74.0833	51.0425
1	39.8333	44.2753
0	174.333	10.7332
1	59.25	73.9366
0	149.333	16.9338
0	297.5	14.0781
1	37.8333	53.8206
1	30	42.3386
1	65.3333	37.6003
0	189.583	9.57569
0	173.833	14.0339
1	141.25	22.1031
1	41.5833	65.1396
1	114.583	23.8481
1	32.5833	49.8762
1	31.25	39.0607
0	141.583	20.6412
0	242.25	5.96149
0	87.25	5.84519
0	297.583	4.00942
0	263.583	1.79275
0	403.667	4.82833
0	277.333	4.30732
0	270.417	1.04692
0	291.083	5.83017
0	421.667	2.47968
0	190	3.65369
0	278.333	6.50793
0	232.083	5.7783
0	325.083	4.49837
0	287.583	4.45958
1	200.833	5.02915
0	220.083	1.62295
1	34.9167	46.4789
0	219.25	15.4086
0	215.667	7.09846
0	131.583	6.02608
0	202.083	4.28439
0	187.417	0.502054
0	137.25	14.8175
0	187.083	3.60033
0	180.75	8.12425
0	83.1667	7.48832
0	176.083	4.23949
0	275.25	11.7188
0	116.083	7.82393
0	140.75	7.22975
0	110.25	4.99465
0	167.083	9.67992
1	5.5	48.1514
0	206.833	2.75276
0	119.917	11.4833
0	166.5	17.0797
0	158.917	11.6649
0	175.25	4.35876
0	233.167	1.20699
0	227	12.8667
0	175.083	18.9541
1	44.9167	61.6423
0	155.833	8.71845
1	17.4167	56.3531
0	89.0833	7.86127
0	95	7.14065
1	34.3333	47.2799
1	61.25	39.4159
1	70.5	44.9541
1	40.5833	80.6646
1	42.5	27.6628
0	145	16.4788
0	92.5	8.32798
1	7.5	64.081
1	60	46.1858
1	27.5	90.5876
0	389.083	16.6293
0	245.583	14.8605
1	87.4167	50.6294
0	239.25	19.1473
1	102.417	22.0085
0	177.917	6.22714
1	111.75	17.4407
0	170.917	14.372
1	19.9167	74.4667
0	202.667	42.6928
1	22.4167	54.4883
0	67.5	7.0162
0	120	44.9175
0	117.5	19.1055
0	12.5	7.63206
0	60	30.07
0	122.5	6.62972
0	132.5	10.3615
0	90	3.22148
0	165.333	1.96762
0	420	17.2811
0	407.5	7.48963
0	550	4.18875
0	190	9.75573
1	167.5	16.0865
1	36.75	39.2656
0	233.667	1.41578
0	383.5	5.31167
0	325.25	7.66345
0	367.5	5.52081
1	96	28.8604
1	88.5833	28.6334
0	135.667	8.02622
1	89.4167	29.7898
0	110.833	4.22819
0	157.5	11.5354
0	130.583	2.2662
0	302.083	3.29828
0	260.917	3.52074
0	237.667	4.64867
1	60.5833	31.6588
0	167.917	7.56308
1	45.0833	36.1752
0	181.167	4.34241
1	17.4167	58.3902
0	269.5	17.4249
1	30.3333	47.9565
1	41.5	35.5447
1	193.667	8.96323
1	34.5833	64.2398
0	171.167	9.15122
0	230.917	5.76276
1	28.75	82.963
0	422.5	15.1954
1	17.25	91.6651
1	317.417	6.45256
1	121.167	6.80421
1	177.667	13.7027
0	250.917	1.36451
1	84.5	26.1811
0	340.833	29.503
1	38.9167	66.7762
0	234.833	4.38435
1	63.8333	34.1643
1	102.917	18.7074
0	189.083	4.87171
0	203.5	13.5415
1	116.75	13.8889
0	297.583	2.35978
0	233.917	2.17659
0	81.5	26.5623
0	69.5	8.17906
0	115.167	18.6913
0	103.5	10.8911
1	16.9167	93.2185
1	35.4167	48.1609
0	50.6667	50.3856
1	31.6667	43.9401
1	38.5833	65.2113
1	46.25	56.8452
0	49	2.27634
0	21.5833	21.3114
0	105.5	2.79565
0	178.417	9.12297
0	19.3333	49.6654
1	55.25	66.1826
0	65.4167	20.5433
0	80.5	17.3114
0	98	13.2816
0	86.25	18.4492
0	22	9.84166
0	155.167	12.3737
0	159.667	21.3512
0	97.8333	9.9739
0	118.583	16.9599
0	103.25	10.9012
0	151.083	13.5672
0	222.417	4.90467
0	133.167	16.3529
0	87.75	8.61469
0	248.083	4.00437
0	114.917	15.8683
0	23.3333	49.4505
0	269.833	13.739
0	103.5	4.01224
0	253.75	4.78032
0	142.083	19.4513
0	320.5	4.36466
1	1	96.3987
1	37.8333	85.8665
1	77.3333	40.5316
1	66.5	76.0842
0	249.083	13.9492
1	97.8333	18.3954
1	39.6667	86.3998
1	49.4167	45.7496
1	18.1667	96.3092
1	98.9167	19.138
1	88.1667	46.6045
0	50	12.7399
0	228.25	52.3817
0	407.5	4.93776
0	342.5	5.45765
0	130	10.3896
0	107.5	13.6218
1	16.6667	50.3008
0	185.167	18.269
1	41.25	63.8545
1	72.5	60.384
1	116.417	15.7854
0	99.5833	22.889
0	115.917	11.9902
0	48.0833	16.9686
0	54.3333	21.373
0	52.4167	5.58011
1	13.9167	83.4194
0	33.6667	67.0944
0	54.25	10.2275
0	22.3333	25.3909
0	14.6667	19.467
0	54	19.3223
0	240.5	0.886635
0	215.917	0.57031
0	102.917	1.61109
0	149	4.61766
0	158.583	3.8735
1	21.8333	86.0034
0	88.25	7.9356
0	81.75	20.799
0	297.25	9.37502
0	127.583	16.2657
0	19.0833	25.2714
0	31.9167	29.5493
0	12.6667	9.5556
0	154.5	18.6634
0	15.5833	35.11
0	7.66667	20.3289
0	34.4167	27.7266
0	93.0833	17.382
0	82.9167	11.0575
0	73.0833	34.7857
0	91.5	17.8096
0	82.25	14.7475
1	74.3333	28.3364
0	373.917	9.70891
0	402.333	0.931723
0	205.583	0.715777
0	481.667	13.0746
0	406.917	4.91829
0	231	2.86271
