# Supplementary material for: Tertiary lymphoid structures-driven immune infiltration patterns and their association with survival in neuroblastoma
Source: PeerJ. 2025 Jul 22;13:e19767. doi: 10.7717/peerj.19767 (PMC12292307; doi:10.7717/peerj.19767)
Supplement: Supplemental Information 6 [file peerj-13-19767-s006.zip › Raw Data/RNA-seq/09.time-indepROC/GSE62564/EFS/GSE62564.xlsx]

## Sheet: Sheet1
a_efs_all	efs day	Riskscore
1	593	15.8588
1	2016	4.49678
1	840	63.7222
0	2046	6.42825
1	212	66.4961
0	2217	26.8093
1	562	4.15915
0	3526	54.6301
0	2306	23.2011
1	620	65.4733
0	2094	2.5983
0	1799	5.36565
1	357	26.023
0	3064	6.33157
1	414	36.3723
0	2717	6.27798
0	2863	7.43152
0	3508	20.1618
0	2499	12.3046
0	3468	2.86319
0	3149	1.91728
0	5263	1.64743
0	4492	4.29476
0	4051	21.9716
0	2101	21.5742
0	707	10.766
0	3753	0.99095
0	3268	9.40593
0	1372	10.2517
0	4353	1.81976
0	4823	12.4779
0	3675	3.07178
0	4877	22.6128
0	4240	16.1701
0	3807	5.96352
0	4972	9.13362
0	4662	5.32618
0	4521	6.36157
0	3750	5.20145
0	3753	5.55467
0	3312	12.5115
0	4365	11.2805
0	1589	6.27353
0	2591	33.1919
0	3452	4.97218
0	3984	5.61094
0	3428	3.91991
0	1924	25.8724
0	3941	3.0205
0	3456	1.03028
0	2753	5.17975
0	5435	22.7314
0	2055	46.5074
0	2723	1.19293
0	2504	4.40424
0	4556	4.82185
0	3352	4.26872
0	3301	10.3852
0	3990	3.69604
0	4061	5.00724
0	3575	3.51189
0	4997	6.95149
1	485	14.479
0	3675	5.325
0	1211	4.4744
1	651	4.5676
0	4494	15.3887
0	5131	13.3878
1	483	25.3509
0	3691	2.50374
0	3832	15.4452
0	6482	7.3113
0	3566	9.10749
1	1246	18.2889
0	994	4.77042
0	4440	28.0678
0	4600	13.0187
0	3111	3.57718
0	5147	3.05561
1	402	50.4208
0	2828	25.7533
0	3631	4.68892
0	3208	16.8641
0	5234	4.31447
0	5133	4.1443
1	1752	5.37189
1	1890	8.65639
0	5318	17.1049
0	3576	29.5431
1	555	26.3442
1	1480	9.55079
1	497	4.3226
0	3935	1.03363
1	486	8.71367
0	3883	2.85697
0	3977	14.5292
0	3641	7.43667
0	4042	36.1577
0	2167	3.69111
0	3013	11.6438
0	2355	5.6242
0	2432	1.67077
1	363	11.3997
0	2549	13.5615
0	3703	10.5725
1	33	10.1644
0	883	8.14087
0	2808	12.7444
1	168	1.92902
0	4480	8.11448
0	3957	9.92977
0	2832	6.7826
1	112	48.022
0	2673	7.92083
0	3707	5.67525
0	2458	4.7475
1	132	3.5211
0	1016	24.9088
1	674	4.65365
0	3201	2.62403
0	2500	1.15625
1	759	15.7594
0	3324	2.81958
1	54	8.52605
0	3221	3.63655
0	2405	5.79121
0	5813	3.10669
0	2552	6.1255
0	2365	13.3208
1	1128	11.6685
0	1001	8.1929
0	4522	7.94401
1	206	3.74647
0	3869	19.9581
0	5117	9.19173
1	522	28.0195
1	250	47.2631
0	3488	28.0223
0	4195	5.86108
1	645	15.6146
0	3660	13.444
0	3405	22.5428
0	4096	8.45661
0	2484	4.84611
0	2835	6.87143
0	2680	11.4443
0	2029	13.038
0	2375	1.91997
1	56	32.3315
0	3250	8.62083
0	1758	34.6311
0	4378	11.8893
0	2651	16.6818
0	3584	3.75144
0	3578	15.819
0	2774	53.303
0	1440	5.63839
0	1926	21.1314
0	2534	24.2247
0	1211	10.0117
0	1463	5.21464
0	2337	15.9544
0	2283	12.3277
0	2175	5.03684
0	1818	7.01249
0	2114	7.20231
0	1663	2.35624
0	1483	9.00768
1	524	38.1453
1	192	10.2925
0	2310	3.7741
0	1406	51.3735
1	134	17.4049
0	3411	8.2306
0	1595	35.717
0	1514	7.80118
1	70	10.3956
0	2099	11.07
1	83	3.13859
0	2092	19.4156
1	390	1.76854
0	1726	20.4565
0	1995	14.1605
0	1597	2.28353
0	2140	9.08449
1	74	3.94626
0	2462	33.6239
1	349	30.862
1	295	55.9954
1	540	31.2265
1	321	15.3097
1	866	7.95563
0	2276	3.85683
1	330	6.37543
1	347	68.1762
0	2797	39.8925
1	98	68.748
1	417	27.5322
0	1513	0.942055
0	2140	7.1536
0	776	5.31148
0	1441	35.0469
0	1953	5.97794
0	1810	15.9877
0	1086	27.1513
0	2812	11.1846
0	1546	6.27379
0	1866	1.11367
0	2008	7.09188
0	2263	4.65039
0	1294	9.01213
1	68	9.67552
0	1645	6.26767
0	1493	39.9054
0	1994	1.33795
0	2656	7.91014
0	1306	7.96628
0	1757	9.0487
0	1518	7.43402
0	1818	6.56974
0	4373	7.70096
1	928	7.63555
1	188	6.84305
1	1576	21.1836
0	1683	19.4089
0	1783	13.7855
1	155	5.26747
0	1553	16.4744
0	1690	7.12299
0	390	6.4657
1	738	23.5636
1	59	9.81238
1	75	5.90255
1	186	12.8456
1	493	14.7453
0	1260	16.1467
0	2197	7.51505
0	2807	13.5356
0	2100	7.35802
1	1399	5.546
0	1401	8.00903
1	532	28.8289
0	2790	28.2603
1	475	19.386
1	753	4.50438
1	1863	7.19075
1	886	13.1475
0	1624	11.9776
0	2208	19.1667
1	532	14.0945
0	4508	10.1698
1	780	31.8508
0	1647	13.8736
0	2149	16.0823
1	518	25.1843
1	482	62.6275
1	441	15.0467
0	2092	21.7126
1	433	72.3616
0	1792	36.8888
0	3570	31.3289
1	431	39.9797
1	214	20.0808
1	443	24.8482
0	2275	18.8654
0	2086	21.4333
1	1197	50.8604
1	363	49.1217
1	946	26.7865
1	326	50.7801
1	305	14.3566
1	468	26.2971
1	318	11.6727
0	1047	9.50148
0	3571	17.8334
0	3163	3.29454
0	4844	16.4915
0	3328	16.2276
0	3245	2.19461
0	3493	8.85867
0	5060	1.14077
1	286	9.9359
0	3340	17.3855
1	296	13.1898
0	3901	13.9414
0	3451	11.414
1	1262	11.8731
0	2641	5.14544
1	399	27.48
0	2631	39.1684
0	2588	12.6929
0	1579	7.22897
0	2425	6.28343
0	2249	2.3604
1	17	16.3041
0	2245	10.9082
1	301	12.196
0	998	17.7348
0	2113	0.396038
1	1567	27.8621
0	1393	12.6531
1	86	10.4383
0	1323	11.2229
0	2005	37.1305
1	66	23.1538
0	2482	18.5807
0	1439	8.85057
0	1998	29.9651
1	164	20.9125
0	2103	9.12795
1	207	6.93595
0	2724	12.8099
0	2101	53.6205
1	351	55.1893
0	1870	21.2137
1	161	48.5395
0	1069	9.61037
0	1140	15.3677
1	286	13.6989
1	375	36.8681
1	181	32.7151
1	323	64.4435
1	302	9.38242
0	1740	32.6135
0	1110	7.23647
1	90	39.6745
1	570	33.2504
1	300	68.6059
0	4669	21.8714
0	2947	17.765
1	576	41.7161
0	2871	43.1198
1	602	7.36587
0	2135	7.60673
1	349	6.06973
1	837	22.5316
1	112	43.4163
0	2432	62.9933
1	269	20.5438
0	810	5.31905
1	120	77.1076
0	1410	52.6155
0	150	10.1424
0	720	42.9756
0	1470	13.3873
0	1590	7.12881
0	1080	18.3975
0	1984	1.8152
0	5040	16.4454
0	4890	38.1103
0	6600	1.86326
0	2280	9.03698
1	1170	11.2923
1	354	16.6398
0	2804	4.26597
0	4602	11.1792
1	74	9.67395
1	98	15.8683
1	708	8.22715
1	454	11.5534
1	418	14.1564
1	563	12.2601
0	1330	8.5489
0	1890	18.1813
0	1567	9.80842
0	3625	3.35088
0	3131	3.88605
0	2852	8.0775
1	634	9.42661
0	2015	18.0869
1	262	19.1595
1	164	28.2445
1	187	29.1247
1	147	28.2507
1	218	17.5161
1	227	10.1205
1	1455	5.768
1	245	42.5016
0	2054	15.975
0	2771	5.77297
1	314	61.7095
0	5070	19.7212
1	201	84.2866
1	705	5.32541
1	812	3.0418
1	622	8.84137
0	3011	2.38039
1	196	9.07451
0	4090	69.109
1	377	41.4086
0	2818	11.6366
1	593	27.6052
1	615	6.92084
1	828	4.33896
0	2442	25.3938
1	970	6.6738
0	3571	2.60543
1	293	5.04275
0	978	28.6401
1	499	16.2665
1	1002	6.50397
1	833	25.3063
1	55	73.8397
1	407	27.9772
0	608	55.4675
1	336	20.3017
1	382	48.4296
1	454	36.1676
0	588	3.38702
0	259	24.7417
1	834	5.39096
1	874	17.3125
0	232	51.5112
1	287	46.7372
1	623	19.9617
1	337	19.9507
0	1176	15.4081
0	1035	8.55706
0	264	1.5853
0	1862	12.1659
0	1916	23.987
1	668	10.4629
1	1122	13.2792
0	1239	18.8498
0	1813	15.6778
0	2669	16.2383
0	1598	26.0511
0	1053	17.9898
0	2977	7.24093
1	566	30.4173
0	280	41.498
0	3238	20.4044
0	1242	4.19835
0	3045	5.1966
0	1705	10.5062
0	3846	4.55294
1	8	72.6666
1	438	43.2426
1	814	19.3577
1	475	90.199
0	2989	17.712
1	45	6.42809
1	453	44.9199
1	322	16.5288
1	147	80.8113
1	83	6.57031
1	424	16.7613
1	123	7.44052
0	2739	75.8037
0	4890	6.47454
0	4110	3.89167
0	1560	5.70077
0	1290	3.90221
1	47	13.5073
0	2222	20.262
1	317	44.1439
1	870	39.9479
1	631	9.21555
0	1195	27.2913
1	657	27.5783
0	577	30.014
0	652	20.1435
1	239	0.814543
1	101	38.8368
0	404	85.5536
1	647	9.97258
0	268	19.7039
1	121	22.2803
1	636	20.2502
0	2886	11.0138
0	2591	1.13358
0	1235	4.70545
0	1788	2.9609
1	33	19.3197
1	250	37.7957
0	1059	11.6124
0	981	16.5892
0	3567	9.20044
0	1531	6.66554
0	229	12.8245
0	383	12.1041
0	152	2.66243
1	715	49.1299
0	187	28.6735
0	92	4.82774
1	394	28.895
0	1117	19.756
0	995	6.25163
0	877	43.5622
1	1094	27.4533
1	691	13.5322
1	738	8.89905
0	4487	17.601
0	4828	1.26619
0	2467	1.66279
1	105	24.6521
0	4883	2.47554
0	2772	3.57584
