# Supplementary material for: Tertiary lymphoid structures-driven immune infiltration patterns and their association with survival in neuroblastoma
Source: PeerJ. 2025 Jul 22;13:e19767. doi: 10.7717/peerj.19767 (PMC12292307; doi:10.7717/peerj.19767)
Supplement: Supplemental Information 6 [file peerj-13-19767-s006.zip › Raw Data/RNA-seq/12.score/GSE49710/Angiogenesis score/dat.AngiogenesisScore.txt]

AngiogenesisScore
GSM1205238	-0.182824718241932
GSM1205239	-0.176838796534797
GSM1205240	-0.0932119692828422
GSM1205241	-0.01986345275417
GSM1205242	0.0545964041543976
GSM1205243	-0.0627727019166016
GSM1205244	0.0880453078331113
GSM1205245	-0.0369800007429987
GSM1205246	-0.0968391776594485
GSM1205247	-0.236188562891627
GSM1205248	0.208067421910895
GSM1205249	-0.00597737362963822
GSM1205250	0.223995800225355
GSM1205251	0.0839474367699877
GSM1205252	-0.0635102790418255
GSM1205253	0.131373199826471
GSM1205254	-0.0466729642516554
GSM1205255	0.0393949598072069
GSM1205256	0.206497990677698
GSM1205257	0.181653332432866
GSM1205258	0.0902771111401754
GSM1205259	0.146757984564222
GSM1205260	0.0821234546000159
GSM1205261	0.218845541475941
GSM1205262	0.226871977029941
GSM1205263	0.223558558260659
GSM1205264	0.105054416680862
GSM1205265	-0.0454057389055572
GSM1205266	0.0480435405672382
GSM1205267	-0.143399421676482
GSM1205268	0.135631085971747
GSM1205269	0.143168035434371
GSM1205270	-0.15205026947361
GSM1205271	0.121877445338284
GSM1205272	0.19810299182131
GSM1205273	0.136574558654625
GSM1205274	0.0748885500897826
GSM1205275	0.177901544910691
GSM1205276	0.0727160175082161
GSM1205277	0.0925878279180663
GSM1205278	-0.0355824570029207
GSM1205279	0.266783778002764
GSM1205280	0.00605274590032747
GSM1205281	0.313093971126316
GSM1205282	-0.00585450731526412
GSM1205283	0.133031151111729
GSM1205284	-0.0328888449201635
GSM1205285	0.272413621912337
GSM1205286	0.225488280535533
GSM1205287	0.177041807681251
GSM1205288	0.196036614638869
GSM1205289	0.125947651223298
GSM1205290	-0.0762809852103904
GSM1205291	0.0607568925912271
GSM1205292	-0.0710599806717883
GSM1205293	0.172368408968865
GSM1205294	0.0787607591854987
GSM1205295	0.125959294800604
GSM1205296	0.23158164622236
GSM1205297	0.118710030539349
GSM1205298	-0.164029249527203
GSM1205299	0.308039950026079
GSM1205300	0.144903623404876
GSM1205301	-0.260254138396865
GSM1205302	-0.0197896050793693
GSM1205303	-0.0417087487557346
GSM1205304	-0.00849545839727732
GSM1205305	0.205062970823311
GSM1205306	0.0261039334604202
GSM1205307	0.147171226933632
GSM1205308	0.193426914948337
GSM1205309	0.0923758612944501
GSM1205310	-0.0265606856415999
GSM1205311	0.276923059999185
GSM1205312	-0.068228373930698
GSM1205313	-0.0176251242776969
GSM1205314	0.101950438090121
GSM1205315	0.0576352622070879
GSM1205316	-0.0539310355633676
GSM1205317	0.0990817710057802
GSM1205318	0.149304925456948
GSM1205319	-0.208057621701343
GSM1205320	-0.203415569170553
GSM1205321	-0.204410893171769
GSM1205322	0.22871640812228
GSM1205323	-0.140320144525644
GSM1205324	0.0576249030919161
GSM1205325	0.1364311482232
GSM1205326	-0.0410227952115087
GSM1205327	0.0176219456243578
GSM1205328	0.25808843397929
GSM1205329	0.286363475092805
GSM1205330	0.142726633232181
GSM1205331	0.0833892201426266
GSM1205332	-0.0681562632750092
GSM1205333	-0.0495002386120675
GSM1205334	0.154385285380394
GSM1205335	-0.134101856208699
GSM1205336	0.163880578123447
GSM1205337	0.181045151145768
GSM1205338	0.267533053627383
GSM1205339	0.309315683783795
GSM1205340	0.0585785520993753
GSM1205341	0.163212970632321
GSM1205342	0.169142679372122
GSM1205343	0.181930023639894
GSM1205344	-0.0228995920991114
GSM1205345	0.0444612052109496
GSM1205346	-0.0748243736479128
GSM1205347	0.177128043872365
GSM1205348	-0.0587238511162487
GSM1205349	-0.0312841035747359
GSM1205350	-0.183917852652937
GSM1205351	0.106409520452342
GSM1205352	0.0523874867772266
GSM1205353	0.174936788937712
GSM1205354	0.101003138308728
GSM1205355	0.111207010417457
GSM1205356	0.0513794274824715
GSM1205357	-0.0912816389229437
GSM1205358	0.225130140566225
GSM1205359	-0.0314975764643968
GSM1205360	-0.00479348348782476
GSM1205361	0.205688612999466
GSM1205362	0.101361875696072
GSM1205363	0.188127685644145
GSM1205364	-0.0100269541230573
GSM1205365	0.143549129092336
GSM1205366	0.0891857835791077
GSM1205367	0.0971942194950949
GSM1205368	0.193023431449761
GSM1205369	0.182509753580526
GSM1205370	0.133707337908301
GSM1205371	0.155565617619789
GSM1205372	0.208093773527957
GSM1205373	0.175326080066302
GSM1205374	0.131998372252351
GSM1205375	-0.0230626955216436
GSM1205376	0.00601430903094298
GSM1205377	0.113176401958143
GSM1205378	-0.0163159637151563
GSM1205379	-0.147580945980926
GSM1205380	0.149064733249414
GSM1205381	0.268880947971188
GSM1205382	0.468333460275629
GSM1205383	0.273204332774191
GSM1205384	-0.269124651450073
GSM1205385	0.0365087540077561
GSM1205386	0.0250912678897865
GSM1205387	0.169760916842351
GSM1205388	0.0899018478737219
GSM1205389	0.00902637072978787
GSM1205390	-0.163369879884782
GSM1205391	0.155902145542527
GSM1205392	0.18078385414363
GSM1205393	0.0228521952228211
GSM1205394	-0.0145024179921343
GSM1205395	-0.11990567861176
GSM1205396	0.249128020102703
GSM1205397	0.0275928683811767
GSM1205398	0.0796926457565983
GSM1205399	0.166438910748608
GSM1205400	0.00483730369902547
GSM1205401	-0.0886839501588506
GSM1205402	0.142237202739946
GSM1205403	0.0430714342020842
GSM1205404	0.165503400257701
GSM1205405	0.157856545388793
GSM1205406	0.127031717454787
GSM1205407	0.209000616148574
GSM1205408	0.0153849953774177
GSM1205409	0.254363513433296
GSM1205410	0.037017830546357
GSM1205411	0.0553049408314623
GSM1205412	0.123809349919607
GSM1205413	-0.0524454495845183
GSM1205414	-0.0309051905149138
GSM1205415	-0.172580286943763
GSM1205416	0.0438623666642178
GSM1205417	0.267243891631319
GSM1205418	0.1660960634163
GSM1205419	-0.0823305091623568
GSM1205420	-0.160594712990824
GSM1205421	0.0193827645034212
GSM1205422	0.0932666372616935
GSM1205423	-0.0297839496042852
GSM1205424	0.157648717707962
GSM1205425	0.366628218518133
GSM1205426	0.169069249459062
GSM1205427	-0.109819861839965
GSM1205428	-0.0113553939875285
GSM1205429	0.0901925159245097
GSM1205430	0.165849317943604
GSM1205431	0.0467962025275384
GSM1205432	-0.0011653371605951
GSM1205433	-0.0271527882087841
GSM1205434	-0.192682823864511
GSM1205435	0.0367699961813573
GSM1205436	0.138812436162913
GSM1205437	0.0921199415145486
GSM1205438	0.291814161202414
GSM1205439	-0.0394037578515419
GSM1205440	-0.0571783344589388
GSM1205441	0.187892462650661
GSM1205442	0.199600931322814
GSM1205443	0.0431458474586136
GSM1205444	0.0157197254243896
GSM1205445	0.095376435963829
GSM1205446	0.13677802237104
GSM1205447	-0.109811156932275
GSM1205448	0.11388347927582
GSM1205449	-0.104872571349336
GSM1205450	0.184029706370328
GSM1205451	-0.0279591639176564
GSM1205452	-0.0217597114055563
GSM1205453	-0.133579844543667
GSM1205454	-0.01474448897526
GSM1205455	-0.0789777853287512
GSM1205456	0.0540976631271303
GSM1205457	0.328198848410159
GSM1205458	0.1598219415841
GSM1205459	0.0306931523122275
GSM1205460	0.0502439631466947
GSM1205461	-0.0252023394730865
GSM1205462	0.0155451155531397
GSM1205463	0.096685425888596
GSM1205464	-0.0940177527534156
GSM1205465	-0.218494027797671
GSM1205466	0.184459897638981
GSM1205467	-0.0547188164025329
GSM1205468	-0.0858638611277474
GSM1205469	0.221981674384983
GSM1205470	-0.208675726058729
GSM1205471	0.161391630137617
GSM1205472	0.0214311012324118
GSM1205473	0.0341461627827702
GSM1205474	-0.102043271777643
GSM1205475	0.331844147789301
GSM1205476	-0.00668849807653333
GSM1205477	0.122287466815267
GSM1205478	-0.174661746221967
GSM1205479	-0.148269152825243
GSM1205480	0.109426188934845
GSM1205481	0.247100062648063
GSM1205482	0.346101786700247
GSM1205483	0.164708281091438
GSM1205484	0.00447744280346208
GSM1205485	-0.0103685788420893
GSM1205486	-0.0147879155981149
GSM1205487	0.244090004102837
GSM1205488	0.333697342488771
GSM1205489	-0.110671676480528
GSM1205490	0.121115185704522
GSM1205491	-0.0852088556720468
GSM1205492	0.107026580097873
GSM1205493	-0.212520819960841
GSM1205494	0.193813050199334
GSM1205495	0.212852814012132
GSM1205496	-0.531666539724371
GSM1205497	0.219837451421143
GSM1205498	-0.0261116466936088
GSM1205499	-0.185099603658105
GSM1205500	0.0229593938729215
GSM1205501	0.231938210569487
GSM1205502	0.389363611442354
GSM1205503	0.0347292843936322
GSM1205504	-0.169529292846069
GSM1205505	-0.17658986388374
GSM1205506	0.223699280160114
GSM1205507	-0.0798853217418583
GSM1205508	-0.0263632201577441
GSM1205509	0.137289416986328
GSM1205510	0.450973686143535
GSM1205511	0.233809582482662
GSM1205512	0.331227930411997
GSM1205513	0.144495744463679
GSM1205514	-0.000529187063217636
GSM1205515	0.0694744793924545
GSM1205516	0.0710863628365265
GSM1205517	0.0383762216966809
GSM1205518	0.177461408782375
GSM1205519	0.236188631840936
GSM1205520	0.166312473009994
GSM1205521	-0.0615880846988565
GSM1205522	0.118908551357624
GSM1205523	0.0249573380272184
GSM1205524	0.320281372248894
GSM1205525	0.0387596776392657
GSM1205526	0.199569136295784
GSM1205527	0.130410873872127
GSM1205528	0.172451574653491
GSM1205529	0.140720994878768
GSM1205530	0.0567870451157723
GSM1205531	0.0154558351679651
GSM1205532	0.0327374659269803
GSM1205533	0.117665983012746
GSM1205534	0.193721888485823
GSM1205535	0.0813537313174005
GSM1205536	0.178328303232451
GSM1205537	0.194989738095139
GSM1205538	0.0953178744844421
GSM1205539	0.0175564313017883
GSM1205540	-0.0135935658839476
GSM1205541	0.024406610929214
GSM1205542	-0.117552727152237
GSM1205543	-0.00316487565342582
GSM1205544	0.0107666245530948
GSM1205545	0.22227008072811
GSM1205546	0.195565449177914
GSM1205547	-0.0391823441594543
GSM1205548	-0.0245608000853608
GSM1205549	0.218431594966168
GSM1205550	-0.0654438183735367
GSM1205551	0.226722437346971
GSM1205552	0.181417697243119
GSM1205553	0.452368838251671
GSM1205554	0.190684775557542
GSM1205555	0.0852199137407612
GSM1205556	-0.117608381469492
GSM1205557	-0.14988931534786
GSM1205558	-0.0949493587768324
GSM1205559	0.11049559050068
GSM1205560	-0.0689081624837557
GSM1205561	0.0611610032229267
GSM1205562	0.102593567676253
GSM1205563	0.042351731059784
GSM1205564	-0.0256143349385084
GSM1205565	-0.285916034048689
GSM1205566	-0.235562385072269
GSM1205567	0.436117117874395
GSM1205568	0.0505964230995513
GSM1205569	-0.284386887429288
GSM1205570	0.221778621733412
GSM1205571	0.0758556505772771
GSM1205572	0.0705869341642609
GSM1205573	-0.0335424900349423
GSM1205574	-0.071300607707131
GSM1205575	-0.393232693445401
GSM1205576	0.100985912481227
GSM1205577	0.018276999988921
GSM1205578	-0.0353408329362346
GSM1205579	-0.167031828284284
GSM1205580	0.143676243624966
GSM1205581	-0.0470866709298685
GSM1205582	0.140985649919394
GSM1205583	-0.0324204827512795
GSM1205584	0.0632556233282135
GSM1205585	-0.0161331490170048
GSM1205586	-0.227994199256703
GSM1205587	-0.114463061510938
GSM1205588	-0.200390425192906
GSM1205589	0.127142435946107
GSM1205590	0.387096552208811
GSM1205591	0.0448947358488602
GSM1205592	-0.00546397755394413
GSM1205593	-0.0483667753951231
GSM1205594	0.272611855641693
GSM1205595	0.324858968179643
GSM1205596	0.0345913877136613
GSM1205597	-0.115706409564571
GSM1205598	-0.00197536340186534
GSM1205599	0.263956447973054
GSM1205600	0.384465589968352
GSM1205601	0.240811693934195
GSM1205602	0.090320198861845
GSM1205603	0.0311813426806223
GSM1205604	0.19709688147749
GSM1205605	0.0520246943294026
GSM1205606	0.108720887328465
GSM1205607	0.101553605830323
GSM1205608	-0.0545275064529573
GSM1205609	0.00607537428362866
GSM1205610	-0.078644104970222
GSM1205611	-0.314717757144188
GSM1205612	0.0159446600883684
GSM1205613	0.124809471004872
GSM1205614	-0.0657236252463958
GSM1205615	-0.260500559147762
GSM1205616	-0.0811381440135423
GSM1205617	-0.136453196308695
GSM1205618	-0.154694707722116
GSM1205619	0.0428055591368062
GSM1205620	0.0374604201155871
GSM1205621	-0.0750250201110403
GSM1205622	0.310635340438683
GSM1205623	0.35809093804182
GSM1205624	-0.0638216168801844
GSM1205625	-0.0774273902099078
GSM1205626	0.0220408096655145
GSM1205627	-0.217052328038971
GSM1205628	-0.0593338723969145
GSM1205629	-0.288610555730594
GSM1205630	-0.0621163657580575
GSM1205631	0.237303042534591
GSM1205632	0.177104755879941
GSM1205633	0.361745781361968
GSM1205634	0.165888868013977
GSM1205635	0.0443980491125918
GSM1205636	0.000320972825824355
GSM1205637	0.115329488877024
GSM1205638	-0.234125121525026
GSM1205639	0.397223231335525
GSM1205640	-0.105925923393102
GSM1205641	-0.0246574732990042
GSM1205642	-0.255939784398973
GSM1205643	0.217533758389429
GSM1205644	-0.0523291574743572
GSM1205645	-0.0362708173402334
GSM1205646	0.291097885817175
GSM1205647	-0.152078328270053
GSM1205648	0.15510140346865
GSM1205649	0.135955340564743
GSM1205650	-0.0384512647702286
GSM1205651	-0.124011200841697
GSM1205652	0.0493639317298643
GSM1205653	-0.175076133778499
GSM1205654	0.234405031124025
GSM1205655	-0.0963767910328485
GSM1205656	0.181363804996204
GSM1205657	-0.144765769224025
GSM1205658	0.0855330786569358
GSM1205659	0.0425011539574902
GSM1205660	0.113143287746401
GSM1205661	0.143682357688007
GSM1205662	0.0128448287385371
GSM1205663	-0.192850872688728
GSM1205664	0.102350620810164
GSM1205665	0.0773412325950822
GSM1205666	0.279698838248771
GSM1205667	0.21776724011213
GSM1205668	0.0494453992179351
GSM1205669	-0.132047074764125
GSM1205670	0.248469877114819
GSM1205671	-0.145485740379556
GSM1205672	-0.0393757882540286
GSM1205673	-0.0413654022793036
GSM1205674	-0.0128898293498816
GSM1205675	-0.0267215285829879
GSM1205676	0.0657277871233251
GSM1205677	-0.25147486353719
GSM1205678	-0.0204848340052889
GSM1205679	-0.173704888008779
GSM1205680	-0.228483001237973
GSM1205681	-0.150986867482564
GSM1205682	-0.198095037410856
GSM1205683	-0.0698871538705593
GSM1205684	-0.0550881634162816
GSM1205685	-0.243397830037684
GSM1205686	-0.374933472002275
GSM1205687	-0.34878350235786
GSM1205688	0.103517777934251
GSM1205689	-0.300196837120091
GSM1205690	0.0835155315080195
GSM1205691	0.147952422541868
GSM1205692	0.0457393892300766
GSM1205693	-0.341804637898271
GSM1205694	-0.38888995914149
GSM1205695	0.0310193063157041
GSM1205696	0.106245645006887
GSM1205697	0.0515738360320384
GSM1205698	0.0631490880305139
GSM1205699	0.0685759064315565
GSM1205700	-0.00138823688486787
GSM1205701	0.0739909513174443
GSM1205702	-0.316944928684889
GSM1205703	0.22870808964243
GSM1205704	-0.00900011050111533
GSM1205705	0.00767197630013134
GSM1205706	0.140037962811784
GSM1205707	0.204053122232254
GSM1205708	0.0752128028015614
GSM1205709	-0.0790506173973458
GSM1205710	-0.0729336817604448
GSM1205711	0.296513754768613
GSM1205712	-0.0407203945104452
GSM1205713	-0.0645199783221941
GSM1205714	0.0102650571088678
GSM1205715	0.12843970245303
GSM1205716	0.0497092411363256
GSM1205717	0.0324754073128516
GSM1205718	-0.10432578338295
GSM1205719	0.219644360016002
GSM1205720	0.111227008401612
GSM1205721	0.201969541023494
GSM1205722	0.219317579175046
GSM1205723	-0.00928968332896995
GSM1205724	-0.0578900291589877
GSM1205725	0.234431208729005
GSM1205726	0.0681328985829688
GSM1205727	0.311067203961476
GSM1205728	-0.278566383234872
GSM1205729	-0.064672193128148
GSM1205730	-0.0474223456094455
GSM1205731	0.357596456298776
GSM1205732	0.102043450589916
GSM1205733	0.134079107856986
GSM1205734	0.0821178652331516
GSM1205735	0.135128208823944
