# Supplementary material for: Tertiary lymphoid structures-driven immune infiltration patterns and their association with survival in neuroblastoma
Source: PeerJ. 2025 Jul 22;13:e19767. doi: 10.7717/peerj.19767 (PMC12292307; doi:10.7717/peerj.19767)
Supplement: Supplemental Information 6 [file peerj-13-19767-s006.zip › Raw Data/RNA-seq/12.score/GSE49710/Angiogenesis score/GSE49710.txt]

Sample	Riskscore
GSM1205238	high
GSM1205239	low
GSM1205240	high
GSM1205241	low
GSM1205242	high
GSM1205243	low
GSM1205244	low
GSM1205245	high
GSM1205246	high
GSM1205247	high
GSM1205248	low
GSM1205249	high
GSM1205250	high
GSM1205251	low
GSM1205252	low
GSM1205253	low
GSM1205254	low
GSM1205255	low
GSM1205256	low
GSM1205257	low
GSM1205258	low
GSM1205259	low
GSM1205260	low
GSM1205261	low
GSM1205262	low
GSM1205263	high
GSM1205264	low
GSM1205265	low
GSM1205266	low
GSM1205267	low
GSM1205268	low
GSM1205269	low
GSM1205270	low
GSM1205271	low
GSM1205272	low
GSM1205273	low
GSM1205274	low
GSM1205275	low
GSM1205276	low
GSM1205277	low
GSM1205278	low
GSM1205279	low
GSM1205280	low
GSM1205281	high
GSM1205282	low
GSM1205283	low
GSM1205284	low
GSM1205285	low
GSM1205286	low
GSM1205287	low
GSM1205288	low
GSM1205289	high
GSM1205290	high
GSM1205291	low
GSM1205292	low
GSM1205293	low
GSM1205294	low
GSM1205295	low
GSM1205296	low
GSM1205297	low
GSM1205298	low
GSM1205299	low
GSM1205300	low
GSM1205301	low
GSM1205302	low
GSM1205303	low
GSM1205304	low
GSM1205305	high
GSM1205306	high
GSM1205307	low
GSM1205308	low
GSM1205309	low
GSM1205310	low
GSM1205311	high
GSM1205312	low
GSM1205313	low
GSM1205314	low
GSM1205315	low
GSM1205316	low
GSM1205317	high
GSM1205318	low
GSM1205319	low
GSM1205320	high
GSM1205321	low
GSM1205322	low
GSM1205323	low
GSM1205324	low
GSM1205325	high
GSM1205326	low
GSM1205327	high
GSM1205328	low
GSM1205329	high
GSM1205330	low
GSM1205331	high
GSM1205332	low
GSM1205333	low
GSM1205334	low
GSM1205335	high
GSM1205336	low
GSM1205337	low
GSM1205338	low
GSM1205339	low
GSM1205340	low
GSM1205341	low
GSM1205342	low
GSM1205343	low
GSM1205344	low
GSM1205345	low
GSM1205346	low
GSM1205347	low
GSM1205348	low
GSM1205349	low
GSM1205350	high
GSM1205351	low
GSM1205352	low
GSM1205353	low
GSM1205354	low
GSM1205355	low
GSM1205356	high
GSM1205357	low
GSM1205358	low
GSM1205359	high
GSM1205360	low
GSM1205361	low
GSM1205362	low
GSM1205363	low
GSM1205364	low
GSM1205365	low
GSM1205366	low
GSM1205367	low
GSM1205368	high
GSM1205369	high
GSM1205370	low
GSM1205371	high
GSM1205372	low
GSM1205373	high
GSM1205374	high
GSM1205375	high
GSM1205376	low
GSM1205377	high
GSM1205378	low
GSM1205379	low
GSM1205380	low
GSM1205381	low
GSM1205382	low
GSM1205383	low
GSM1205384	high
GSM1205385	low
GSM1205386	high
GSM1205387	low
GSM1205388	high
GSM1205389	low
GSM1205390	high
GSM1205391	low
GSM1205392	low
GSM1205393	high
GSM1205394	low
GSM1205395	high
GSM1205396	high
GSM1205397	low
GSM1205398	low
GSM1205399	high
GSM1205400	low
GSM1205401	low
GSM1205402	low
GSM1205403	low
GSM1205404	low
GSM1205405	low
GSM1205406	high
GSM1205407	low
GSM1205408	low
GSM1205409	high
GSM1205410	high
GSM1205411	low
GSM1205412	high
GSM1205413	low
GSM1205414	low
GSM1205415	low
GSM1205416	low
GSM1205417	high
GSM1205418	low
GSM1205419	high
GSM1205420	low
GSM1205421	low
GSM1205422	low
GSM1205423	low
GSM1205424	high
GSM1205425	high
GSM1205426	high
GSM1205427	high
GSM1205428	low
GSM1205429	high
GSM1205430	low
GSM1205431	high
GSM1205432	high
GSM1205433	high
GSM1205434	high
GSM1205435	high
GSM1205436	low
GSM1205437	low
GSM1205438	low
GSM1205439	high
GSM1205440	low
GSM1205441	high
GSM1205442	high
GSM1205443	low
GSM1205444	low
GSM1205445	low
GSM1205446	low
GSM1205447	low
GSM1205448	low
GSM1205449	low
GSM1205450	low
GSM1205451	high
GSM1205452	low
GSM1205453	low
GSM1205454	low
GSM1205455	low
GSM1205456	low
GSM1205457	low
GSM1205458	low
GSM1205459	low
GSM1205460	low
GSM1205461	high
GSM1205462	high
GSM1205463	low
GSM1205464	low
GSM1205465	low
GSM1205466	low
GSM1205467	low
GSM1205468	high
GSM1205469	high
GSM1205470	low
GSM1205471	high
GSM1205472	high
GSM1205473	high
GSM1205474	low
GSM1205475	low
GSM1205476	low
GSM1205477	low
GSM1205478	low
GSM1205479	high
GSM1205480	high
GSM1205481	high
GSM1205482	low
GSM1205483	low
GSM1205484	low
GSM1205485	low
GSM1205486	low
GSM1205487	high
GSM1205488	high
GSM1205489	high
GSM1205490	high
GSM1205491	high
GSM1205492	high
GSM1205493	high
GSM1205494	high
GSM1205495	high
GSM1205496	high
GSM1205497	high
GSM1205498	high
GSM1205499	high
GSM1205500	high
GSM1205501	high
GSM1205502	high
GSM1205503	high
GSM1205504	high
GSM1205505	high
GSM1205506	high
GSM1205507	high
GSM1205508	high
GSM1205509	high
GSM1205510	low
GSM1205511	low
GSM1205512	low
GSM1205513	low
GSM1205514	low
GSM1205515	low
GSM1205516	low
GSM1205517	low
GSM1205518	low
GSM1205519	low
GSM1205520	low
GSM1205521	low
GSM1205522	low
GSM1205523	low
GSM1205524	low
GSM1205525	low
GSM1205526	high
GSM1205527	high
GSM1205528	low
GSM1205529	low
GSM1205530	low
GSM1205531	low
GSM1205532	high
GSM1205533	low
GSM1205534	high
GSM1205535	high
GSM1205536	low
GSM1205537	high
GSM1205538	high
GSM1205539	low
GSM1205540	low
GSM1205541	high
GSM1205542	high
GSM1205543	low
GSM1205544	high
GSM1205545	high
GSM1205546	high
GSM1205547	low
GSM1205548	low
GSM1205549	high
GSM1205550	high
GSM1205551	high
GSM1205552	high
GSM1205553	high
GSM1205554	high
GSM1205555	low
GSM1205556	high
GSM1205557	high
GSM1205558	high
GSM1205559	high
GSM1205560	high
GSM1205561	high
GSM1205562	high
GSM1205563	high
GSM1205564	high
GSM1205565	high
GSM1205566	high
GSM1205567	high
GSM1205568	high
GSM1205569	high
GSM1205570	high
GSM1205571	low
GSM1205572	high
GSM1205573	high
GSM1205574	high
GSM1205575	high
GSM1205576	high
GSM1205577	low
GSM1205578	high
GSM1205579	high
GSM1205580	high
GSM1205581	high
GSM1205582	low
GSM1205583	high
GSM1205584	low
GSM1205585	low
GSM1205586	high
GSM1205587	high
GSM1205588	low
GSM1205589	high
GSM1205590	high
GSM1205591	high
GSM1205592	low
GSM1205593	low
GSM1205594	high
GSM1205595	low
GSM1205596	high
GSM1205597	high
GSM1205598	high
GSM1205599	high
GSM1205600	low
GSM1205601	high
GSM1205602	low
GSM1205603	low
GSM1205604	low
GSM1205605	low
GSM1205606	high
GSM1205607	high
GSM1205608	high
GSM1205609	low
GSM1205610	high
GSM1205611	high
GSM1205612	high
GSM1205613	high
GSM1205614	high
GSM1205615	high
GSM1205616	high
GSM1205617	low
GSM1205618	high
GSM1205619	high
GSM1205620	high
GSM1205621	low
GSM1205622	low
GSM1205623	high
GSM1205624	low
GSM1205625	high
GSM1205626	high
GSM1205627	high
GSM1205628	low
GSM1205629	high
GSM1205630	high
GSM1205631	low
GSM1205632	high
GSM1205633	high
GSM1205634	low
GSM1205635	low
GSM1205636	high
GSM1205637	high
GSM1205638	high
GSM1205639	high
GSM1205640	high
GSM1205641	high
GSM1205642	high
GSM1205643	high
GSM1205644	high
GSM1205645	high
GSM1205646	low
GSM1205647	high
GSM1205648	low
GSM1205649	high
GSM1205650	high
GSM1205651	high
GSM1205652	high
GSM1205653	high
GSM1205654	high
GSM1205655	high
GSM1205656	high
GSM1205657	high
GSM1205658	high
GSM1205659	high
GSM1205660	high
GSM1205661	high
GSM1205662	high
GSM1205663	low
GSM1205664	high
GSM1205665	high
GSM1205666	low
GSM1205667	high
GSM1205668	high
GSM1205669	high
GSM1205670	low
GSM1205671	low
GSM1205672	high
GSM1205673	low
GSM1205674	high
GSM1205675	high
GSM1205676	high
GSM1205677	high
GSM1205678	high
GSM1205679	high
GSM1205680	high
GSM1205681	high
GSM1205682	high
GSM1205683	high
GSM1205684	high
GSM1205685	high
GSM1205686	high
GSM1205687	low
GSM1205688	low
GSM1205689	high
GSM1205690	high
GSM1205691	high
GSM1205692	high
GSM1205693	high
GSM1205694	high
GSM1205695	high
GSM1205696	high
GSM1205697	high
GSM1205698	high
GSM1205699	high
GSM1205700	low
GSM1205701	high
GSM1205702	high
GSM1205703	high
GSM1205704	high
GSM1205705	high
GSM1205706	high
GSM1205707	low
GSM1205708	low
GSM1205709	low
GSM1205710	low
GSM1205711	low
GSM1205712	high
GSM1205713	high
GSM1205714	high
GSM1205715	high
GSM1205716	high
GSM1205717	high
GSM1205718	high
GSM1205719	high
GSM1205720	high
GSM1205721	high
GSM1205722	high
GSM1205723	high
GSM1205724	high
GSM1205725	high
GSM1205726	high
GSM1205727	high
GSM1205728	high
GSM1205729	high
GSM1205730	high
GSM1205731	low
GSM1205732	low
GSM1205733	high
GSM1205734	low
GSM1205735	low
