# Supplementary material for: Tertiary lymphoid structures-driven immune infiltration patterns and their association with survival in neuroblastoma
Source: PeerJ. 2025 Jul 22;13:e19767. doi: 10.7717/peerj.19767 (PMC12292307; doi:10.7717/peerj.19767)
Supplement: Supplemental Information 6 [file peerj-13-19767-s006.zip › Raw Data/RNA-seq/12.score/GSE49710/Angiogenesis score/output.xlsx]

## Sheet: Sheet1
Riskscore	AngiogenesisScore
high	-0.182825
low	-0.176839
high	-0.093212
low	-0.0198635
high	0.0545964
low	-0.0627727
low	0.0880453
high	-0.03698
high	-0.0968392
high	-0.236189
low	0.208067
high	-0.00597737
high	0.223996
low	0.0839474
low	-0.0635103
low	0.131373
low	-0.046673
low	0.039395
low	0.206498
low	0.181653
low	0.0902771
low	0.146758
low	0.0821235
low	0.218846
low	0.226872
high	0.223559
low	0.105054
low	-0.0454057
low	0.0480435
low	-0.143399
low	0.135631
low	0.143168
low	-0.15205
low	0.121877
low	0.198103
low	0.136575
low	0.0748886
low	0.177902
low	0.072716
low	0.0925878
low	-0.0355825
low	0.266784
low	0.00605275
high	0.313094
low	-0.00585451
low	0.133031
low	-0.0328888
low	0.272414
low	0.225488
low	0.177042
low	0.196037
high	0.125948
high	-0.076281
low	0.0607569
low	-0.07106
low	0.172368
low	0.0787608
low	0.125959
low	0.231582
low	0.11871
low	-0.164029
low	0.30804
low	0.144904
low	-0.260254
low	-0.0197896
low	-0.0417087
low	-0.00849546
high	0.205063
high	0.0261039
low	0.147171
low	0.193427
low	0.0923759
low	-0.0265607
high	0.276923
low	-0.0682284
low	-0.0176251
low	0.10195
low	0.0576353
low	-0.053931
high	0.0990818
low	0.149305
low	-0.208058
high	-0.203416
low	-0.204411
low	0.228716
low	-0.14032
low	0.0576249
high	0.136431
low	-0.0410228
high	0.0176219
low	0.258088
high	0.286363
low	0.142727
high	0.0833892
low	-0.0681563
low	-0.0495002
low	0.154385
high	-0.134102
low	0.163881
low	0.181045
low	0.267533
low	0.309316
low	0.0585786
low	0.163213
low	0.169143
low	0.18193
low	-0.0228996
low	0.0444612
low	-0.0748244
low	0.177128
low	-0.0587239
low	-0.0312841
high	-0.183918
low	0.10641
low	0.0523875
low	0.174937
low	0.101003
low	0.111207
high	0.0513794
low	-0.0912816
low	0.22513
high	-0.0314976
low	-0.00479348
low	0.205689
low	0.101362
low	0.188128
low	-0.010027
low	0.143549
low	0.0891858
low	0.0971942
high	0.193023
high	0.18251
low	0.133707
high	0.155566
low	0.208094
high	0.175326
high	0.131998
high	-0.0230627
low	0.00601431
high	0.113176
low	-0.016316
low	-0.147581
low	0.149065
low	0.268881
low	0.468333
low	0.273204
high	-0.269125
low	0.0365088
high	0.0250913
low	0.169761
high	0.0899018
low	0.00902637
high	-0.16337
low	0.155902
low	0.180784
high	0.0228522
low	-0.0145024
high	-0.119906
high	0.249128
low	0.0275929
low	0.0796926
high	0.166439
low	0.0048373
low	-0.088684
low	0.142237
low	0.0430714
low	0.165503
low	0.157857
high	0.127032
low	0.209001
low	0.015385
high	0.254364
high	0.0370178
low	0.0553049
high	0.123809
low	-0.0524454
low	-0.0309052
low	-0.17258
low	0.0438624
high	0.267244
low	0.166096
high	-0.0823305
low	-0.160595
low	0.0193828
low	0.0932666
low	-0.0297839
high	0.157649
high	0.366628
high	0.169069
high	-0.10982
low	-0.0113554
high	0.0901925
low	0.165849
high	0.0467962
high	-0.00116534
high	-0.0271528
high	-0.192683
high	0.03677
low	0.138812
low	0.0921199
low	0.291814
high	-0.0394038
low	-0.0571783
high	0.187892
high	0.199601
low	0.0431458
low	0.0157197
low	0.0953764
low	0.136778
low	-0.109811
low	0.113883
low	-0.104873
low	0.18403
high	-0.0279592
low	-0.0217597
low	-0.13358
low	-0.0147445
low	-0.0789778
low	0.0540977
low	0.328199
low	0.159822
low	0.0306932
low	0.050244
high	-0.0252023
high	0.0155451
low	0.0966854
low	-0.0940178
low	-0.218494
low	0.18446
low	-0.0547188
high	-0.0858639
high	0.221982
low	-0.208676
high	0.161392
high	0.0214311
high	0.0341462
low	-0.102043
low	0.331844
low	-0.0066885
low	0.122287
low	-0.174662
high	-0.148269
high	0.109426
high	0.2471
low	0.346102
low	0.164708
low	0.00447744
low	-0.0103686
low	-0.0147879
high	0.24409
high	0.333697
high	-0.110672
high	0.121115
high	-0.0852089
high	0.107027
high	-0.212521
high	0.193813
high	0.212853
high	-0.531667
high	0.219837
high	-0.0261116
high	-0.1851
high	0.0229594
high	0.231938
high	0.389364
high	0.0347293
high	-0.169529
high	-0.17659
high	0.223699
high	-0.0798853
high	-0.0263632
high	0.137289
low	0.450974
low	0.23381
low	0.331228
low	0.144496
low	-0.000529187
low	0.0694745
low	0.0710864
low	0.0383762
low	0.177461
low	0.236189
low	0.166312
low	-0.0615881
low	0.118909
low	0.0249573
low	0.320281
low	0.0387597
high	0.199569
high	0.130411
low	0.172452
low	0.140721
low	0.056787
low	0.0154558
high	0.0327375
low	0.117666
high	0.193722
high	0.0813537
low	0.178328
high	0.19499
high	0.0953179
low	0.0175564
low	-0.0135936
high	0.0244066
high	-0.117553
low	-0.00316488
high	0.0107666
high	0.22227
high	0.195565
low	-0.0391823
low	-0.0245608
high	0.218432
high	-0.0654438
high	0.226722
high	0.181418
high	0.452369
high	0.190685
low	0.0852199
high	-0.117608
high	-0.149889
high	-0.0949494
high	0.110496
high	-0.0689082
high	0.061161
high	0.102594
high	0.0423517
high	-0.0256143
high	-0.285916
high	-0.235562
high	0.436117
high	0.0505964
high	-0.284387
high	0.221779
low	0.0758557
high	0.0705869
high	-0.0335425
high	-0.0713006
high	-0.393233
high	0.100986
low	0.018277
high	-0.0353408
high	-0.167032
high	0.143676
high	-0.0470867
low	0.140986
high	-0.0324205
low	0.0632556
low	-0.0161331
high	-0.227994
high	-0.114463
low	-0.20039
high	0.127142
high	0.387097
high	0.0448947
low	-0.00546398
low	-0.0483668
high	0.272612
low	0.324859
high	0.0345914
high	-0.115706
high	-0.00197536
high	0.263956
low	0.384466
high	0.240812
low	0.0903202
low	0.0311813
low	0.197097
low	0.0520247
high	0.108721
high	0.101554
high	-0.0545275
low	0.00607537
high	-0.0786441
high	-0.314718
high	0.0159447
high	0.124809
high	-0.0657236
high	-0.260501
high	-0.0811381
low	-0.136453
high	-0.154695
high	0.0428056
high	0.0374604
low	-0.075025
low	0.310635
high	0.358091
low	-0.0638216
high	-0.0774274
high	0.0220408
high	-0.217052
low	-0.0593339
high	-0.288611
high	-0.0621164
low	0.237303
high	0.177105
high	0.361746
low	0.165889
low	0.044398
high	0.000320973
high	0.115329
high	-0.234125
high	0.397223
high	-0.105926
high	-0.0246575
high	-0.25594
high	0.217534
high	-0.0523292
high	-0.0362708
low	0.291098
high	-0.152078
low	0.155101
high	0.135955
high	-0.0384513
high	-0.124011
high	0.0493639
high	-0.175076
high	0.234405
high	-0.0963768
high	0.181364
high	-0.144766
high	0.0855331
high	0.0425012
high	0.113143
high	0.143682
high	0.0128448
low	-0.192851
high	0.102351
high	0.0773412
low	0.279699
high	0.217767
high	0.0494454
high	-0.132047
low	0.24847
low	-0.145486
high	-0.0393758
low	-0.0413654
high	-0.0128898
high	-0.0267215
high	0.0657278
high	-0.251475
high	-0.0204848
high	-0.173705
high	-0.228483
high	-0.150987
high	-0.198095
high	-0.0698872
high	-0.0550882
high	-0.243398
high	-0.374933
low	-0.348784
low	0.103518
high	-0.300197
high	0.0835155
high	0.147952
high	0.0457394
high	-0.341805
high	-0.38889
high	0.0310193
high	0.106246
high	0.0515738
high	0.0631491
high	0.0685759
low	-0.00138824
high	0.073991
high	-0.316945
high	0.228708
high	-0.00900011
high	0.00767198
high	0.140038
low	0.204053
low	0.0752128
low	-0.0790506
low	-0.0729337
low	0.296514
high	-0.0407204
high	-0.06452
high	0.0102651
high	0.12844
high	0.0497092
high	0.0324754
high	-0.104326
high	0.219644
high	0.111227
high	0.20197
high	0.219318
high	-0.00928968
high	-0.05789
high	0.234431
high	0.0681329
high	0.311067
high	-0.278566
high	-0.0646722
high	-0.0474223
low	0.357596
low	0.102043
high	0.134079
low	0.0821179
low	0.135128
