# Supplementary material for: Tertiary lymphoid structures-driven immune infiltration patterns and their association with survival in neuroblastoma
Source: PeerJ. 2025 Jul 22;13:e19767. doi: 10.7717/peerj.19767 (PMC12292307; doi:10.7717/peerj.19767)
Supplement: Supplemental Information 6 [file peerj-13-19767-s006.zip › Raw Data/RNA-seq/12.score/GSE49710/EMT-score/dat.EMTScore.txt]

EMT
GSM1205238	0.435820340785668
GSM1205239	0.376414009719355
GSM1205240	0.433541218789972
GSM1205241	0.71430005542422
GSM1205242	0.883809061236103
GSM1205243	0.44933610724965
GSM1205244	0.76484571552935
GSM1205245	0.316861086122061
GSM1205246	0.550731514528025
GSM1205247	0.414839546962476
GSM1205248	0.824323492063884
GSM1205249	0.466871206969273
GSM1205250	0.742752989386528
GSM1205251	0.733629168562378
GSM1205252	0.196238198884341
GSM1205253	0.622572847516257
GSM1205254	0.402222535862642
GSM1205255	0.540262302143437
GSM1205256	0.628805148613751
GSM1205257	0.791305366537613
GSM1205258	0.618268828734249
GSM1205259	0.787693055680358
GSM1205260	0.683731227042192
GSM1205261	0.826514284487374
GSM1205262	0.758435301404437
GSM1205263	0.846862705699343
GSM1205264	0.619552195377814
GSM1205265	0.491646800852943
GSM1205266	0.530299681935072
GSM1205267	0.554409525798903
GSM1205268	0.644267858651905
GSM1205269	0.713645357503903
GSM1205270	0.562516068636028
GSM1205271	0.625798039987421
GSM1205272	0.575939194933398
GSM1205273	0.879526186147715
GSM1205274	0.74101698040322
GSM1205275	0.58680298387706
GSM1205276	0.428686674035979
GSM1205277	0.724991708139554
GSM1205278	0.496402906479413
GSM1205279	0.823571188615944
GSM1205280	0.485403363770802
GSM1205281	0.489788254109428
GSM1205282	0.444907190339366
GSM1205283	0.596028967511104
GSM1205284	0.422494694542817
GSM1205285	0.738590060832427
GSM1205286	0.809650085825489
GSM1205287	0.676316526027383
GSM1205288	0.64114537896597
GSM1205289	0.595970846882167
GSM1205290	0.594610210534675
GSM1205291	0.566895626916395
GSM1205292	0.689029915859886
GSM1205293	0.48305535550183
GSM1205294	0.594421224281711
GSM1205295	0.513515154093686
GSM1205296	0.612351666721933
GSM1205297	0.658961178511667
GSM1205298	0.460247990237262
GSM1205299	0.790774112083975
GSM1205300	0.662456193234099
GSM1205301	0.370123523862347
GSM1205302	0.678850323576795
GSM1205303	0.337142988031419
GSM1205304	0.459287266532876
GSM1205305	0.844072091426434
GSM1205306	0.586805558882942
GSM1205307	0.793420085622835
GSM1205308	0.806175862530082
GSM1205309	0.582229180160524
GSM1205310	0.530945008010321
GSM1205311	0.732039142358674
GSM1205312	0.521889627758605
GSM1205313	0.391022853938833
GSM1205314	0.655287877954543
GSM1205315	0.390164106688336
GSM1205316	0.554447635642224
GSM1205317	0.51093868930401
GSM1205318	0.812317990289829
GSM1205319	0.33141449806538
GSM1205320	0.366969218048122
GSM1205321	0.487602267469188
GSM1205322	0.95440868483999
GSM1205323	0.578972265643498
GSM1205324	0.744979251320663
GSM1205325	0.414606755873553
GSM1205326	0.464509298300956
GSM1205327	0.573546072471043
GSM1205328	0.899179305906837
GSM1205329	0.769721047579111
GSM1205330	0.797316407149171
GSM1205331	0.470174862122094
GSM1205332	0.5316942857486
GSM1205333	0.500532171232468
GSM1205334	0.661290970413565
GSM1205335	0.421300635287935
GSM1205336	0.720710195850035
GSM1205337	0.744496779507187
GSM1205338	0.937630287837315
GSM1205339	0.81011168797748
GSM1205340	0.543996691975145
GSM1205341	0.718972235023282
GSM1205342	0.781641226083148
GSM1205343	0.774015487624419
GSM1205344	0.442136381728262
GSM1205345	0.667163351073602
GSM1205346	0.523622808861275
GSM1205347	0.628593602069775
GSM1205348	0.437806118579078
GSM1205349	0.468343872258354
GSM1205350	0.328786691841154
GSM1205351	0.584060593451203
GSM1205352	0.633766000537073
GSM1205353	0.703689945654305
GSM1205354	0.432099224683991
GSM1205355	0.640179654358876
GSM1205356	0.742335691321792
GSM1205357	0.519391868680411
GSM1205358	0.771947098353582
GSM1205359	0.59481312069519
GSM1205360	0.513336850225409
GSM1205361	0.810313081210071
GSM1205362	0.489583824150003
GSM1205363	0.736187530354003
GSM1205364	0.440661295311127
GSM1205365	0.673075910164194
GSM1205366	0.409461865022998
GSM1205367	0.57421517280682
GSM1205368	0.716183238087703
GSM1205369	0.554896750303611
GSM1205370	0.784756237616036
GSM1205371	0.777284522359128
GSM1205372	0.809165005392416
GSM1205373	0.768342076456679
GSM1205374	0.747786327234916
GSM1205375	0.616724781430546
GSM1205376	0.74274435906158
GSM1205377	0.480055359691777
GSM1205378	0.549992263248732
GSM1205379	0.472675046552024
GSM1205380	0.487339986892283
GSM1205381	0.817254466799276
GSM1205382	0.864079297439479
GSM1205383	0.703772133818325
GSM1205384	0.246228905123167
GSM1205385	0.508420356390917
GSM1205386	0.413529798520849
GSM1205387	0.86227870403635
GSM1205388	0.399332839194869
GSM1205389	0.686238804035935
GSM1205390	0.354096562055639
GSM1205391	0.723737233521198
GSM1205392	0.758677874748971
GSM1205393	0.551736457648312
GSM1205394	0.631127481595997
GSM1205395	0.525208853270108
GSM1205396	0.830680582481132
GSM1205397	0.539164283889638
GSM1205398	0.631390212818024
GSM1205399	0.724430266576801
GSM1205400	0.625623955630927
GSM1205401	0.55887347298689
GSM1205402	0.523288417750487
GSM1205403	0.762570882484632
GSM1205404	0.760105278075362
GSM1205405	0.761901599181945
GSM1205406	0.645831160604218
GSM1205407	0.746089155309028
GSM1205408	0.543271591837438
GSM1205409	0.515327802746441
GSM1205410	0.751280937961287
GSM1205411	0.486841579464231
GSM1205412	0.680483435761418
GSM1205413	0.696086526165149
GSM1205414	0.670625742667753
GSM1205415	0.286119145901905
GSM1205416	0.490942267292318
GSM1205417	0.604508484472855
GSM1205418	0.558686263364151
GSM1205419	0.539991367862354
GSM1205420	0.214920396504687
GSM1205421	0.67496704357839
GSM1205422	0.685772878172351
GSM1205423	0.776974178334751
GSM1205424	0.405008072349255
GSM1205425	0.784485617097498
GSM1205426	0.570424837351227
GSM1205427	0.587985190434376
GSM1205428	0.420622508114672
GSM1205429	0.526021899860613
GSM1205430	0.654571372499102
GSM1205431	0.6114143300126
GSM1205432	0.662226397137654
GSM1205433	0.475841209564002
GSM1205434	0.347577056518949
GSM1205435	0.846779196880925
GSM1205436	0.738524155030775
GSM1205437	0.659239960815471
GSM1205438	0.773800020921986
GSM1205439	0.701876594887592
GSM1205440	0.551638112848203
GSM1205441	0.775337064745052
GSM1205442	0.636582723944286
GSM1205443	0.741661485370182
GSM1205444	0.668279496162619
GSM1205445	0.640026913610794
GSM1205446	0.548362925159458
GSM1205447	0.36363020433744
GSM1205448	0.565255873074701
GSM1205449	0.413761991826557
GSM1205450	0.64630139367101
GSM1205451	0.330998359870029
GSM1205452	0.679022373310183
GSM1205453	0.521975751997184
GSM1205454	0.62896206606
GSM1205455	0.637071051838089
GSM1205456	0.7484730446178
GSM1205457	0.917068260558688
GSM1205458	0.750161340528399
GSM1205459	0.742246320451579
GSM1205460	0.512160708856846
GSM1205461	0.325777065264138
GSM1205462	0.652420089941128
GSM1205463	0.603870862067266
GSM1205464	0.462925557692523
GSM1205465	0.388471093473107
GSM1205466	0.905955846587814
GSM1205467	0.569856719067193
GSM1205468	0.326996181825654
GSM1205469	0.635671427665633
GSM1205470	0.565890496662691
GSM1205471	0.776122508459581
GSM1205472	0.523548721717109
GSM1205473	0.687054103468949
GSM1205474	0.490411417631769
GSM1205475	0.999343484917115
GSM1205476	0.342325845924042
GSM1205477	0.769585081974306
GSM1205478	0.368441086573438
GSM1205479	0.322615591057456
GSM1205480	0.534220959080282
GSM1205481	0.693566879966123
GSM1205482	1.03779907777635
GSM1205483	0.841026944359827
GSM1205484	0.838491919496
GSM1205485	0.615629256726517
GSM1205486	0.493322826325855
GSM1205487	0.595367110932061
GSM1205488	0.840034901536214
GSM1205489	0.393414274995471
GSM1205490	0.898973162344254
GSM1205491	0.559580161209462
GSM1205492	0.751657135448903
GSM1205493	0.498221414059811
GSM1205494	0.593359274462952
GSM1205495	0.793981412162947
GSM1205496	0.0432782157545662
GSM1205497	0.765610214016976
GSM1205498	0.581330806038705
GSM1205499	0.183627441569261
GSM1205500	0.606244157735641
GSM1205501	0.939123526695183
GSM1205502	0.867652674025192
GSM1205503	0.408959605217991
GSM1205504	0.579186335682635
GSM1205505	0.337590099712497
GSM1205506	0.957846301840128
GSM1205507	0.481955820025198
GSM1205508	0.699755619332314
GSM1205509	0.738727450701955
GSM1205510	0.910668090463891
GSM1205511	0.829404786652473
GSM1205512	0.715616102798788
GSM1205513	0.666434051832707
GSM1205514	0.576494404067298
GSM1205515	0.679546012849643
GSM1205516	0.733871887387736
GSM1205517	0.562194779217348
GSM1205518	0.588368418252942
GSM1205519	0.677506261723289
GSM1205520	0.778653174764238
GSM1205521	0.702154549463095
GSM1205522	0.692955117643678
GSM1205523	0.681181851789988
GSM1205524	0.888040051152039
GSM1205525	0.573703815297363
GSM1205526	0.8856603517293
GSM1205527	0.644184836481836
GSM1205528	0.779978836945057
GSM1205529	0.853577643976865
GSM1205530	0.740929706273455
GSM1205531	0.60571360411649
GSM1205532	0.595468375306126
GSM1205533	0.698219690623094
GSM1205534	0.830199798457025
GSM1205535	0.720996589588338
GSM1205536	0.722584753801417
GSM1205537	0.864510361586293
GSM1205538	0.803270748537715
GSM1205539	0.640219664153662
GSM1205540	0.537953716983714
GSM1205541	0.555777669782872
GSM1205542	0.402956671517
GSM1205543	0.603803817280894
GSM1205544	0.641404188623974
GSM1205545	0.793454926093849
GSM1205546	0.68030479222131
GSM1205547	0.705976035209687
GSM1205548	0.600979989426505
GSM1205549	0.813888928734509
GSM1205550	0.628414192955874
GSM1205551	0.836047708574043
GSM1205552	0.774714983427137
GSM1205553	0.837950422383972
GSM1205554	0.643771060908646
GSM1205555	0.693713427298354
GSM1205556	0.40892602010179
GSM1205557	0.328961590225093
GSM1205558	0.42889682468417
GSM1205559	0.316210956468772
GSM1205560	0.659885476738712
GSM1205561	0.539512693851024
GSM1205562	0.776427145156638
GSM1205563	0.593926273512901
GSM1205564	0.757607771578791
GSM1205565	0.147790405782993
GSM1205566	0.250717615911971
GSM1205567	0.831492556761957
GSM1205568	0.496112505033044
GSM1205569	0.253893832259304
GSM1205570	0.930972627567086
GSM1205571	0.50971236743122
GSM1205572	0.541754414343995
GSM1205573	0.506454480661319
GSM1205574	0.255016299655901
GSM1205575	0.0916345028507835
GSM1205576	0.748310477354341
GSM1205577	0.650315260801648
GSM1205578	0.395014328237932
GSM1205579	0.280261008515579
GSM1205580	0.723153515113167
GSM1205581	0.583311607726243
GSM1205582	0.783063702814541
GSM1205583	0.493187162621229
GSM1205584	0.570138472577499
GSM1205585	0.518543157998283
GSM1205586	0.353379103468507
GSM1205587	0.301003598738391
GSM1205588	0.522304216818636
GSM1205589	0.599867328014368
GSM1205590	0.801727600135655
GSM1205591	0.518356423882654
GSM1205592	0.490588002871099
GSM1205593	0.49418413205797
GSM1205594	0.730525669910192
GSM1205595	0.84000460996276
GSM1205596	0.848680154117611
GSM1205597	0.421160989818335
GSM1205598	0.57857112562803
GSM1205599	0.817773438820189
GSM1205600	0.861415255404829
GSM1205601	0.728770994643668
GSM1205602	0.695679675017503
GSM1205603	0.579876931120874
GSM1205604	0.600597559892003
GSM1205605	0.542013139641425
GSM1205606	0.618093965834902
GSM1205607	0.635843317997857
GSM1205608	0.566739796680695
GSM1205609	0.413813672175679
GSM1205610	0.323989373455291
GSM1205611	0.116764106839846
GSM1205612	0.618008412648622
GSM1205613	0.830529994192277
GSM1205614	0.374584769811346
GSM1205615	0.366591797009074
GSM1205616	0.380634696466955
GSM1205617	0.392446277976106
GSM1205618	0.199763844295571
GSM1205619	0.34011640109164
GSM1205620	0.500639542405257
GSM1205621	0.31409325296994
GSM1205622	0.745466508849101
GSM1205623	1.04327821575457
GSM1205624	0.529970679550416
GSM1205625	0.449185075792062
GSM1205626	0.183494512149009
GSM1205627	0.378234708634117
GSM1205628	0.485412952616313
GSM1205629	0.289909897685351
GSM1205630	0.367798801767645
GSM1205631	0.846776573171587
GSM1205632	0.872291052427306
GSM1205633	0.804900128829472
GSM1205634	0.669749211406553
GSM1205635	0.708435667485006
GSM1205636	0.533982023051899
GSM1205637	0.667458890526908
GSM1205638	0.331522669170362
GSM1205639	0.960203746460627
GSM1205640	0.41910873684647
GSM1205641	0.585632986486869
GSM1205642	0.223322797924943
GSM1205643	0.677834683246156
GSM1205644	0.36808970568455
GSM1205645	0.384473709606151
GSM1205646	0.928484269288856
GSM1205647	0.345172167322231
GSM1205648	0.68971611982562
GSM1205649	0.792914332063098
GSM1205650	0.4626091619141
GSM1205651	0.374205874057814
GSM1205652	0.757398495143427
GSM1205653	0.452582114286443
GSM1205654	0.782758506252182
GSM1205655	0.522195934593034
GSM1205656	0.65399421363401
GSM1205657	0.282288315708134
GSM1205658	0.605604137182533
GSM1205659	0.723624103717771
GSM1205660	0.66123570185591
GSM1205661	0.615128955686717
GSM1205662	0.63856642116128
GSM1205663	0.410012153872276
GSM1205664	0.808133224074008
GSM1205665	0.690492535672159
GSM1205666	0.644694811207807
GSM1205667	0.711164297849389
GSM1205668	0.51096829498777
GSM1205669	0.42671744614441
GSM1205670	0.853835046295196
GSM1205671	0.301497184655494
GSM1205672	0.518616668896165
GSM1205673	0.403417124215091
GSM1205674	0.307053346028696
GSM1205675	0.455341724500555
GSM1205676	0.504650837475313
GSM1205677	0.265808311477213
GSM1205678	0.40889505452784
GSM1205679	0.491091427304
GSM1205680	0.327248383904945
GSM1205681	0.456922918407594
GSM1205682	0.387939186473065
GSM1205683	0.442270198830467
GSM1205684	0.359122826439662
GSM1205685	0.24466146051349
GSM1205686	0.152734233029639
GSM1205687	0.24214502332137
GSM1205688	0.794780833621774
GSM1205689	0.200084188003164
GSM1205690	0.753777131843516
GSM1205691	0.695118126327858
GSM1205692	0.459358591704461
GSM1205693	0.130407071573483
GSM1205694	0.0672332640843143
GSM1205695	0.623108818861078
GSM1205696	0.623762649446932
GSM1205697	0.786804839471632
GSM1205698	0.609047656216201
GSM1205699	0.656718490352423
GSM1205700	0.746105231731092
GSM1205701	0.5982493463639
GSM1205702	0.306677908876696
GSM1205703	0.677350107264438
GSM1205704	0.53246888179201
GSM1205705	0.576763065844122
GSM1205706	0.563698980693605
GSM1205707	0.726639279320422
GSM1205708	0.650914742077898
GSM1205709	0.441902520985977
GSM1205710	0.433115481660589
GSM1205711	0.881834439953275
GSM1205712	0.347501542445832
GSM1205713	0.394386533101356
GSM1205714	0.548391026397214
GSM1205715	0.657169118734961
GSM1205716	0.580500135213339
GSM1205717	0.660920389870669
GSM1205718	0.395471203140971
GSM1205719	0.769840638282893
GSM1205720	0.718165771593059
GSM1205721	0.618097057500144
GSM1205722	0.728934001377908
GSM1205723	0.595127392305793
GSM1205724	0.551387410432126
GSM1205725	0.724470994921222
GSM1205726	0.430585372775903
GSM1205727	0.675845536598408
GSM1205728	0.297313588301831
GSM1205729	0.667212441558115
GSM1205730	0.390483810408051
GSM1205731	0.760746242477075
GSM1205732	0.688527765764637
GSM1205733	0.743112131774429
GSM1205734	0.690897231585656
GSM1205735	0.819999481812736
