# Supplementary material for: Tertiary lymphoid structures-driven immune infiltration patterns and their association with survival in neuroblastoma
Source: PeerJ. 2025 Jul 22;13:e19767. doi: 10.7717/peerj.19767 (PMC12292307; doi:10.7717/peerj.19767)
Supplement: Supplemental Information 6 [file peerj-13-19767-s006.zip › Raw Data/RNA-seq/12.score/GSE49710/EMT-score/output.xlsx]

## Sheet: Sheet1
Riskscore	EMT
high	0.43582
low	0.376414
high	0.433541
low	0.7143
high	0.883809
low	0.449336
low	0.764846
high	0.316861
high	0.550732
high	0.41484
low	0.824323
high	0.466871
high	0.742753
low	0.733629
low	0.196238
low	0.622573
low	0.402223
low	0.540262
low	0.628805
low	0.791305
low	0.618269
low	0.787693
low	0.683731
low	0.826514
low	0.758435
high	0.846863
low	0.619552
low	0.491647
low	0.5303
low	0.55441
low	0.644268
low	0.713645
low	0.562516
low	0.625798
low	0.575939
low	0.879526
low	0.741017
low	0.586803
low	0.428687
low	0.724992
low	0.496403
low	0.823571
low	0.485403
high	0.489788
low	0.444907
low	0.596029
low	0.422495
low	0.73859
low	0.80965
low	0.676317
low	0.641145
high	0.595971
high	0.59461
low	0.566896
low	0.68903
low	0.483055
low	0.594421
low	0.513515
low	0.612352
low	0.658961
low	0.460248
low	0.790774
low	0.662456
low	0.370124
low	0.67885
low	0.337143
low	0.459287
high	0.844072
high	0.586806
low	0.79342
low	0.806176
low	0.582229
low	0.530945
high	0.732039
low	0.52189
low	0.391023
low	0.655288
low	0.390164
low	0.554448
high	0.510939
low	0.812318
low	0.331414
high	0.366969
low	0.487602
low	0.954409
low	0.578972
low	0.744979
high	0.414607
low	0.464509
high	0.573546
low	0.899179
high	0.769721
low	0.797316
high	0.470175
low	0.531694
low	0.500532
low	0.661291
high	0.421301
low	0.72071
low	0.744497
low	0.93763
low	0.810112
low	0.543997
low	0.718972
low	0.781641
low	0.774015
low	0.442136
low	0.667163
low	0.523623
low	0.628594
low	0.437806
low	0.468344
high	0.328787
low	0.584061
low	0.633766
low	0.70369
low	0.432099
low	0.64018
high	0.742336
low	0.519392
low	0.771947
high	0.594813
low	0.513337
low	0.810313
low	0.489584
low	0.736188
low	0.440661
low	0.673076
low	0.409462
low	0.574215
high	0.716183
high	0.554897
low	0.784756
high	0.777285
low	0.809165
high	0.768342
high	0.747786
high	0.616725
low	0.742744
high	0.480055
low	0.549992
low	0.472675
low	0.48734
low	0.817254
low	0.864079
low	0.703772
high	0.246229
low	0.50842
high	0.41353
low	0.862279
high	0.399333
low	0.686239
high	0.354097
low	0.723737
low	0.758678
high	0.551736
low	0.631127
high	0.525209
high	0.830681
low	0.539164
low	0.63139
high	0.72443
low	0.625624
low	0.558873
low	0.523288
low	0.762571
low	0.760105
low	0.761902
high	0.645831
low	0.746089
low	0.543272
high	0.515328
high	0.751281
low	0.486842
high	0.680483
low	0.696087
low	0.670626
low	0.286119
low	0.490942
high	0.604508
low	0.558686
high	0.539991
low	0.21492
low	0.674967
low	0.685773
low	0.776974
high	0.405008
high	0.784486
high	0.570425
high	0.587985
low	0.420623
high	0.526022
low	0.654571
high	0.611414
high	0.662226
high	0.475841
high	0.347577
high	0.846779
low	0.738524
low	0.65924
low	0.7738
high	0.701877
low	0.551638
high	0.775337
high	0.636583
low	0.741661
low	0.668279
low	0.640027
low	0.548363
low	0.36363
low	0.565256
low	0.413762
low	0.646301
high	0.330998
low	0.679022
low	0.521976
low	0.628962
low	0.637071
low	0.748473
low	0.917068
low	0.750161
low	0.742246
low	0.512161
high	0.325777
high	0.65242
low	0.603871
low	0.462926
low	0.388471
low	0.905956
low	0.569857
high	0.326996
high	0.635671
low	0.56589
high	0.776123
high	0.523549
high	0.687054
low	0.490411
low	0.999343
low	0.342326
low	0.769585
low	0.368441
high	0.322616
high	0.534221
high	0.693567
low	1.0378
low	0.841027
low	0.838492
low	0.615629
low	0.493323
high	0.595367
high	0.840035
high	0.393414
high	0.898973
high	0.55958
high	0.751657
high	0.498221
high	0.593359
high	0.793981
high	0.0432782
high	0.76561
high	0.581331
high	0.183627
high	0.606244
high	0.939124
high	0.867653
high	0.40896
high	0.579186
high	0.33759
high	0.957846
high	0.481956
high	0.699756
high	0.738727
low	0.910668
low	0.829405
low	0.715616
low	0.666434
low	0.576494
low	0.679546
low	0.733872
low	0.562195
low	0.588368
low	0.677506
low	0.778653
low	0.702155
low	0.692955
low	0.681182
low	0.88804
low	0.573704
high	0.88566
high	0.644185
low	0.779979
low	0.853578
low	0.74093
low	0.605714
high	0.595468
low	0.69822
high	0.8302
high	0.720997
low	0.722585
high	0.86451
high	0.803271
low	0.64022
low	0.537954
high	0.555778
high	0.402957
low	0.603804
high	0.641404
high	0.793455
high	0.680305
low	0.705976
low	0.60098
high	0.813889
high	0.628414
high	0.836048
high	0.774715
high	0.83795
high	0.643771
low	0.693713
high	0.408926
high	0.328962
high	0.428897
high	0.316211
high	0.659885
high	0.539513
high	0.776427
high	0.593926
high	0.757608
high	0.14779
high	0.250718
high	0.831493
high	0.496113
high	0.253894
high	0.930973
low	0.509712
high	0.541754
high	0.506454
high	0.255016
high	0.0916345
high	0.74831
low	0.650315
high	0.395014
high	0.280261
high	0.723154
high	0.583312
low	0.783064
high	0.493187
low	0.570138
low	0.518543
high	0.353379
high	0.301004
low	0.522304
high	0.599867
high	0.801728
high	0.518356
low	0.490588
low	0.494184
high	0.730526
low	0.840005
high	0.84868
high	0.421161
high	0.578571
high	0.817773
low	0.861415
high	0.728771
low	0.69568
low	0.579877
low	0.600598
low	0.542013
high	0.618094
high	0.635843
high	0.56674
low	0.413814
high	0.323989
high	0.116764
high	0.618008
high	0.83053
high	0.374585
high	0.366592
high	0.380635
low	0.392446
high	0.199764
high	0.340116
high	0.50064
low	0.314093
low	0.745467
high	1.04328
low	0.529971
high	0.449185
high	0.183495
high	0.378235
low	0.485413
high	0.28991
high	0.367799
low	0.846777
high	0.872291
high	0.8049
low	0.669749
low	0.708436
high	0.533982
high	0.667459
high	0.331523
high	0.960204
high	0.419109
high	0.585633
high	0.223323
high	0.677835
high	0.36809
high	0.384474
low	0.928484
high	0.345172
low	0.689716
high	0.792914
high	0.462609
high	0.374206
high	0.757398
high	0.452582
high	0.782759
high	0.522196
high	0.653994
high	0.282288
high	0.605604
high	0.723624
high	0.661236
high	0.615129
high	0.638566
low	0.410012
high	0.808133
high	0.690493
low	0.644695
high	0.711164
high	0.510968
high	0.426717
low	0.853835
low	0.301497
high	0.518617
low	0.403417
high	0.307053
high	0.455342
high	0.504651
high	0.265808
high	0.408895
high	0.491091
high	0.327248
high	0.456923
high	0.387939
high	0.44227
high	0.359123
high	0.244661
high	0.152734
low	0.242145
low	0.794781
high	0.200084
high	0.753777
high	0.695118
high	0.459359
high	0.130407
high	0.0672333
high	0.623109
high	0.623763
high	0.786805
high	0.609048
high	0.656718
low	0.746105
high	0.598249
high	0.306678
high	0.67735
high	0.532469
high	0.576763
high	0.563699
low	0.726639
low	0.650915
low	0.441903
low	0.433115
low	0.881834
high	0.347502
high	0.394387
high	0.548391
high	0.657169
high	0.5805
high	0.66092
high	0.395471
high	0.769841
high	0.718166
high	0.618097
high	0.728934
high	0.595127
high	0.551387
high	0.724471
high	0.430585
high	0.675846
high	0.297314
high	0.667212
high	0.390484
low	0.760746
low	0.688528
high	0.743112
low	0.690897
low	0.819999
