# Supplementary material for: Tertiary lymphoid structures-driven immune infiltration patterns and their association with survival in neuroblastoma
Source: PeerJ. 2025 Jul 22;13:e19767. doi: 10.7717/peerj.19767 (PMC12292307; doi:10.7717/peerj.19767)
Supplement: Supplemental Information 6 [file peerj-13-19767-s006.zip › Raw Data/RNA-seq/12.score/GSE49710/EMT-score/ref.txt]

通过下载HALLMARK_EPITHELIAL_MESENCHYMAL_TRANSITION通路中的200个基因，通过ssGSEA的方法计算EMT的评分
