# Supplementary material for: Tertiary lymphoid structures-driven immune infiltration patterns and their association with survival in neuroblastoma
Source: PeerJ. 2025 Jul 22;13:e19767. doi: 10.7717/peerj.19767 (PMC12292307; doi:10.7717/peerj.19767)
Supplement: Supplemental Information 6 [file peerj-13-19767-s006.zip › Raw Data/RNA-seq/12.score/GSE49710/Hypoxia score/dat.hypoxiaScore.txt]

hypoxia.score
GSM1205238	0.877097957466746
GSM1205239	0.858683357704979
GSM1205240	0.927031865597476
GSM1205241	1.05437886437482
GSM1205242	1.14192637033174
GSM1205243	1.06239125531313
GSM1205244	1.18015090082477
GSM1205245	0.996541352271372
GSM1205246	1.1395137660572
GSM1205247	1.10635135368215
GSM1205248	1.47491995584319
GSM1205249	0.880501162768618
GSM1205250	1.15467226197911
GSM1205251	1.3176257193226
GSM1205252	0.881614103558665
GSM1205253	1.03715942632736
GSM1205254	1.04153671624171
GSM1205255	1.18040039173341
GSM1205256	1.16216485837909
GSM1205257	1.36867879987154
GSM1205258	1.3109764044844
GSM1205259	1.30660436651919
GSM1205260	1.33533337140281
GSM1205261	1.45502958666178
GSM1205262	1.36282889845104
GSM1205263	1.62018707124103
GSM1205264	1.1038457932906
GSM1205265	0.929864836232279
GSM1205266	1.11558582168719
GSM1205267	1.07348654431064
GSM1205268	1.14452216862322
GSM1205269	1.27106589706348
GSM1205270	0.991392373689854
GSM1205271	1.03957443953665
GSM1205272	1.15780461320653
GSM1205273	1.44650634098292
GSM1205274	1.19749700069676
GSM1205275	1.10368783314653
GSM1205276	1.05035203492261
GSM1205277	1.2202082100591
GSM1205278	1.09992744242668
GSM1205279	1.37079611537671
GSM1205280	1.08250055865202
GSM1205281	1.18904991583485
GSM1205282	1.12611338938372
GSM1205283	1.12023711071812
GSM1205284	0.988745648650272
GSM1205285	1.54039676187501
GSM1205286	1.44961593171137
GSM1205287	1.29033210921332
GSM1205288	1.08753680295392
GSM1205289	1.13290265955019
GSM1205290	1.04902707517868
GSM1205291	1.04575361929993
GSM1205292	1.1086311799591
GSM1205293	1.11380744068567
GSM1205294	1.09639243353155
GSM1205295	1.14602604500721
GSM1205296	1.17347520219994
GSM1205297	1.25718468725498
GSM1205298	0.992713357986084
GSM1205299	1.38004195894047
GSM1205300	1.11537738344852
GSM1205301	0.946184948766933
GSM1205302	1.0802468040145
GSM1205303	0.958244910273014
GSM1205304	1.09162582689062
GSM1205305	1.35786024578099
GSM1205306	1.04336427567695
GSM1205307	1.20353023291914
GSM1205308	1.39812489730635
GSM1205309	1.18477525614999
GSM1205310	1.03309362038899
GSM1205311	1.24645046649667
GSM1205312	1.00544767322042
GSM1205313	0.962513153790272
GSM1205314	1.10974539171312
GSM1205315	0.925412164051858
GSM1205316	1.11637975689933
GSM1205317	1.04897332165009
GSM1205318	1.42016002268869
GSM1205319	0.902224471716315
GSM1205320	0.869345289667883
GSM1205321	1.01839772774395
GSM1205322	1.44507349852116
GSM1205323	1.13409635060852
GSM1205324	1.02471066911816
GSM1205325	0.891503282341543
GSM1205326	0.962394243473902
GSM1205327	1.28142625689464
GSM1205328	1.35621657171685
GSM1205329	1.28605428025709
GSM1205330	1.18175202366484
GSM1205331	1.161897728084
GSM1205332	1.15349181018426
GSM1205333	1.00827598140042
GSM1205334	1.24586706103803
GSM1205335	1.02690939775726
GSM1205336	1.18068675594668
GSM1205337	1.17510286977138
GSM1205338	1.54158460450774
GSM1205339	1.51722775830297
GSM1205340	1.14727100830716
GSM1205341	1.17048027862908
GSM1205342	1.22395172443499
GSM1205343	1.23954970736148
GSM1205344	0.940403707524377
GSM1205345	1.1254409040173
GSM1205346	0.9700424926521
GSM1205347	1.14116405123575
GSM1205348	1.03275157115947
GSM1205349	0.940879629704634
GSM1205350	0.906198483977764
GSM1205351	1.0481451660713
GSM1205352	1.11299461203212
GSM1205353	1.21910385542369
GSM1205354	0.979058206017137
GSM1205355	1.08124105687016
GSM1205356	1.40110175699093
GSM1205357	1.02414121286821
GSM1205358	1.1498131186148
GSM1205359	1.00008058454962
GSM1205360	0.963061013651317
GSM1205361	1.2910556782589
GSM1205362	0.985863232996343
GSM1205363	1.08057371362657
GSM1205364	0.960552759934905
GSM1205365	1.04927153956022
GSM1205366	0.980728284133374
GSM1205367	1.11775856274303
GSM1205368	1.27534299072462
GSM1205369	1.07147630768378
GSM1205370	1.23526574539985
GSM1205371	1.38411592432032
GSM1205372	1.23394317814776
GSM1205373	1.19661982751064
GSM1205374	1.21702490826607
GSM1205375	1.15718570229282
GSM1205376	1.18326661613039
GSM1205377	1.14845268098603
GSM1205378	1.00277810584571
GSM1205379	0.972691094928035
GSM1205380	1.25851568569331
GSM1205381	1.28806807259598
GSM1205382	1.46296555013082
GSM1205383	1.13584204328167
GSM1205384	0.837224664297379
GSM1205385	1.04763558839912
GSM1205386	1.05662885961225
GSM1205387	1.25478294128223
GSM1205388	1.05205795016034
GSM1205389	1.26663708443942
GSM1205390	0.88704854528516
GSM1205391	1.09521442258454
GSM1205392	1.13911673437694
GSM1205393	1.01421424571687
GSM1205394	1.28085114535343
GSM1205395	0.904212217237161
GSM1205396	1.5063937595847
GSM1205397	0.96326224047964
GSM1205398	1.09743786973078
GSM1205399	1.18633272657943
GSM1205400	1.12776045672493
GSM1205401	1.09027159149723
GSM1205402	1.02096978459519
GSM1205403	1.13908922808629
GSM1205404	1.25095567545894
GSM1205405	1.27103261550255
GSM1205406	1.24210088386555
GSM1205407	1.11383160596026
GSM1205408	0.967956913555418
GSM1205409	1.39221014970329
GSM1205410	1.26065218047332
GSM1205411	1.03224715777835
GSM1205412	1.32136662282151
GSM1205413	1.00412633087954
GSM1205414	1.17391834017795
GSM1205415	0.894267143233366
GSM1205416	1.02634025048531
GSM1205417	1.37225065470528
GSM1205418	1.09287432644572
GSM1205419	1.10588846874798
GSM1205420	0.778854783912681
GSM1205421	1.0847553432642
GSM1205422	1.15636092351183
GSM1205423	1.23769898176442
GSM1205424	1.14673747531711
GSM1205425	1.49548264641996
GSM1205426	1.17007537571923
GSM1205427	0.927770787226289
GSM1205428	0.984801352560856
GSM1205429	1.07544200720291
GSM1205430	1.09316970327695
GSM1205431	0.964296305038779
GSM1205432	1.29612716628428
GSM1205433	0.948581435450681
GSM1205434	0.967780779555838
GSM1205435	1.15434855729698
GSM1205436	1.28217885582332
GSM1205437	1.29920657662749
GSM1205438	1.20833698257886
GSM1205439	1.18041766336963
GSM1205440	1.13497801360654
GSM1205441	1.36044540018978
GSM1205442	1.27545409765176
GSM1205443	1.1647417422821
GSM1205444	1.09771260794964
GSM1205445	1.12794896204237
GSM1205446	1.10335226042075
GSM1205447	0.951194931811431
GSM1205448	1.01957614802809
GSM1205449	0.905631097691293
GSM1205450	1.27534760109805
GSM1205451	1.12049672357306
GSM1205452	1.09415055897017
GSM1205453	1.01838607606932
GSM1205454	1.13939678785976
GSM1205455	1.01899577284905
GSM1205456	1.18033399996308
GSM1205457	1.42672906213114
GSM1205458	1.24608206935941
GSM1205459	1.15273899791928
GSM1205460	1.04001698278521
GSM1205461	1.1086568632564
GSM1205462	1.15144767670275
GSM1205463	1.09928162767258
GSM1205464	0.98989665911992
GSM1205465	0.790963353321503
GSM1205466	1.250152419654
GSM1205467	0.986466740840256
GSM1205468	1.03196151247227
GSM1205469	1.1208137766855
GSM1205470	1.06297643748793
GSM1205471	1.27422401791891
GSM1205472	1.12052101255512
GSM1205473	1.23510651336755
GSM1205474	0.93622878346115
GSM1205475	1.21663926408243
GSM1205476	0.889847743210413
GSM1205477	1.30090399471486
GSM1205478	0.880692289804935
GSM1205479	0.819418334621792
GSM1205480	0.932776120606811
GSM1205481	1.32125871938637
GSM1205482	1.70119912759559
GSM1205483	1.22894098492427
GSM1205484	1.11828562972008
GSM1205485	1.05752686972267
GSM1205486	0.949541837068322
GSM1205487	1.20915222439505
GSM1205488	1.21432146537198
GSM1205489	0.853743379183394
GSM1205490	1.25436850837859
GSM1205491	1.12962791237479
GSM1205492	1.05191472577504
GSM1205493	1.01380650371632
GSM1205494	1.05083994292443
GSM1205495	1.32557286834
GSM1205496	0.877066543305803
GSM1205497	1.38837992721941
GSM1205498	1.09412992138674
GSM1205499	0.78683362924071
GSM1205500	1.15758331199427
GSM1205501	1.41728324319936
GSM1205502	1.32477283788181
GSM1205503	0.943644315271623
GSM1205504	0.87474614057208
GSM1205505	0.908674998222244
GSM1205506	1.22993872051937
GSM1205507	0.97572093982183
GSM1205508	1.14983643099652
GSM1205509	1.25442815582621
GSM1205510	1.50514744705291
GSM1205511	1.17548357634396
GSM1205512	1.25547312249468
GSM1205513	1.17070658631195
GSM1205514	1.15769327750206
GSM1205515	1.10489476038298
GSM1205516	1.16753228523915
GSM1205517	1.08533853838033
GSM1205518	1.07972794635464
GSM1205519	1.0806156858134
GSM1205520	1.15088882065424
GSM1205521	1.16655526295103
GSM1205522	1.19063382869221
GSM1205523	1.14411114721111
GSM1205524	1.19253403353085
GSM1205525	1.15593478531266
GSM1205526	1.38171858528998
GSM1205527	1.24736041734261
GSM1205528	1.44942101139033
GSM1205529	1.43988097352681
GSM1205530	1.07283841141013
GSM1205531	1.00141606360236
GSM1205532	1.42191947559901
GSM1205533	1.27099459521273
GSM1205534	1.4883948778822
GSM1205535	1.33326862577064
GSM1205536	1.15283192182422
GSM1205537	1.11845943326004
GSM1205538	1.20071103927084
GSM1205539	1.05045603210767
GSM1205540	1.03063559210603
GSM1205541	1.101511558436
GSM1205542	0.928391200883562
GSM1205543	1.00984609972771
GSM1205544	1.00926505686189
GSM1205545	1.38212384962846
GSM1205546	1.12531272597636
GSM1205547	1.14235816452227
GSM1205548	0.972762224954535
GSM1205549	1.55455587050429
GSM1205550	0.927597979365528
GSM1205551	1.5058373231276
GSM1205552	1.48265525820452
GSM1205553	1.5293616932771
GSM1205554	1.2560662797249
GSM1205555	1.15834817734974
GSM1205556	1.1231774472722
GSM1205557	0.820203247096583
GSM1205558	0.885496257065755
GSM1205559	0.980328203283511
GSM1205560	1.17018610857161
GSM1205561	1.12118221017535
GSM1205562	1.40084359581457
GSM1205563	1.16493192992193
GSM1205564	1.29971365233624
GSM1205565	0.701199127595587
GSM1205566	0.95069301438061
GSM1205567	1.48388809390158
GSM1205568	1.17172983024483
GSM1205569	0.824861828483976
GSM1205570	1.58397130656808
GSM1205571	1.00136298543322
GSM1205572	1.12227360618446
GSM1205573	1.25702677495174
GSM1205574	1.00087572827914
GSM1205575	0.863945500621219
GSM1205576	1.1057313650565
GSM1205577	0.926093910464544
GSM1205578	0.778695427558841
GSM1205579	0.935221782773204
GSM1205580	1.29908909679245
GSM1205581	1.12322812773429
GSM1205582	1.30936842093838
GSM1205583	0.971909037760521
GSM1205584	0.972644472750755
GSM1205585	1.12052550046781
GSM1205586	0.902570719665103
GSM1205587	1.06187096208878
GSM1205588	1.15650071754996
GSM1205589	1.20991093261305
GSM1205590	1.29087438036293
GSM1205591	1.10455066648134
GSM1205592	0.99629447565956
GSM1205593	1.1374515070485
GSM1205594	1.15212362788806
GSM1205595	1.33955758640685
GSM1205596	1.08061915291381
GSM1205597	0.914810418291129
GSM1205598	0.92162907092668
GSM1205599	1.30686613030033
GSM1205600	1.26946095852612
GSM1205601	1.31788174010965
GSM1205602	1.18873320635121
GSM1205603	0.961463424919238
GSM1205604	1.02360175692669
GSM1205605	1.07593343210362
GSM1205606	1.11947264596243
GSM1205607	1.12944493509368
GSM1205608	1.19689332988311
GSM1205609	1.03208514177526
GSM1205610	0.916278852640661
GSM1205611	0.976249529541585
GSM1205612	1.03604159201053
GSM1205613	1.51460537082859
GSM1205614	1.13019113396863
GSM1205615	0.986820613957216
GSM1205616	0.901521981512564
GSM1205617	0.94726511448851
GSM1205618	1.0315475239044
GSM1205619	1.16815246548941
GSM1205620	1.01831385937413
GSM1205621	0.967339654440185
GSM1205622	1.33006926844043
GSM1205623	1.4738068980912
GSM1205624	1.08635467333675
GSM1205625	1.11569420616253
GSM1205626	0.804060259691884
GSM1205627	0.994080012607658
GSM1205628	1.17813254604911
GSM1205629	0.822570560601014
GSM1205630	1.0567301078616
GSM1205631	1.25969570285764
GSM1205632	1.48145002004044
GSM1205633	1.22006807000213
GSM1205634	1.40352647587069
GSM1205635	1.12224953302581
GSM1205636	1.15790895638955
GSM1205637	1.08684159840557
GSM1205638	1.05090766477625
GSM1205639	1.309896391492
GSM1205640	0.899052855035532
GSM1205641	1.04737155703458
GSM1205642	0.87198373160281
GSM1205643	1.11814786153765
GSM1205644	0.976915352012688
GSM1205645	1.1143931123586
GSM1205646	1.33878631855638
GSM1205647	0.848194186743135
GSM1205648	1.1984230541287
GSM1205649	1.31724836855968
GSM1205650	0.842415371248426
GSM1205651	1.06860408429312
GSM1205652	1.17996469414917
GSM1205653	1.02163825017605
GSM1205654	1.17222313824601
GSM1205655	1.09937680014492
GSM1205656	1.11730772728856
GSM1205657	0.754742967237934
GSM1205658	1.11566151223636
GSM1205659	1.18918457831389
GSM1205660	1.18880607901959
GSM1205661	1.1776320554319
GSM1205662	1.11324332108471
GSM1205663	0.869477334749157
GSM1205664	1.15160770623409
GSM1205665	1.16987482237858
GSM1205666	1.14963545404232
GSM1205667	1.31860869099846
GSM1205668	1.19469216352184
GSM1205669	0.974885077983261
GSM1205670	1.27422427518061
GSM1205671	0.93535466986643
GSM1205672	1.18901300602299
GSM1205673	1.08948505497415
GSM1205674	0.959315233059645
GSM1205675	1.03717517985448
GSM1205676	0.976655136949103
GSM1205677	0.885142359063842
GSM1205678	1.08507720459362
GSM1205679	1.03988702943871
GSM1205680	0.938306583044675
GSM1205681	1.0186143393991
GSM1205682	0.961212585321421
GSM1205683	1.09919132562616
GSM1205684	1.0391251589857
GSM1205685	0.869659408879997
GSM1205686	0.74580055659353
GSM1205687	1.01983367387901
GSM1205688	1.37405983265724
GSM1205689	0.912797236180254
GSM1205690	1.1095539806472
GSM1205691	1.19888093463401
GSM1205692	1.09975927805774
GSM1205693	0.829784282220086
GSM1205694	0.712392437916729
GSM1205695	1.30025120499452
GSM1205696	1.07624533462843
GSM1205697	1.28666911474317
GSM1205698	1.33536180755158
GSM1205699	1.23549029851033
GSM1205700	1.17955963718176
GSM1205701	1.06826690129445
GSM1205702	0.705725390313389
GSM1205703	1.0808688483323
GSM1205704	0.997397885036365
GSM1205705	1.0165223004406
GSM1205706	0.958841644416148
GSM1205707	1.21408966329505
GSM1205708	1.01471147782308
GSM1205709	0.931493483643482
GSM1205710	0.8390016944093
GSM1205711	1.16687387574696
GSM1205712	0.874021265825705
GSM1205713	1.06779401655401
GSM1205714	1.10646971044281
GSM1205715	1.08444441035925
GSM1205716	1.01930333964304
GSM1205717	1.02231491710094
GSM1205718	0.89181071510985
GSM1205719	1.09023840859861
GSM1205720	1.15662816879092
GSM1205721	1.21036379281743
GSM1205722	1.17672620201803
GSM1205723	1.0393273238474
GSM1205724	1.04435005858303
GSM1205725	1.38931457760874
GSM1205726	1.09430137452973
GSM1205727	1.43410150416874
GSM1205728	0.957212328992405
GSM1205729	1.10857813577252
GSM1205730	0.971803076089412
GSM1205731	1.25384298301705
GSM1205732	1.17524700196952
GSM1205733	1.33024270713216
GSM1205734	1.07613016457055
GSM1205735	1.2493340184422
