# Supplementary material for: Tertiary lymphoid structures-driven immune infiltration patterns and their association with survival in neuroblastoma
Source: PeerJ. 2025 Jul 22;13:e19767. doi: 10.7717/peerj.19767 (PMC12292307; doi:10.7717/peerj.19767)
Supplement: Supplemental Information 6 [file peerj-13-19767-s006.zip › Raw Data/RNA-seq/12.score/GSE49710/Hypoxia score/output.xlsx]

## Sheet: Sheet1
Riskscore	hypoxia.score
high	0.877098
low	0.858683
high	0.927032
low	1.05438
high	1.14193
low	1.06239
low	1.18015
high	0.996541
high	1.13951
high	1.10635
low	1.47492
high	0.880501
high	1.15467
low	1.31763
low	0.881614
low	1.03716
low	1.04154
low	1.1804
low	1.16216
low	1.36868
low	1.31098
low	1.3066
low	1.33533
low	1.45503
low	1.36283
high	1.62019
low	1.10385
low	0.929865
low	1.11559
low	1.07349
low	1.14452
low	1.27107
low	0.991392
low	1.03957
low	1.1578
low	1.44651
low	1.1975
low	1.10369
low	1.05035
low	1.22021
low	1.09993
low	1.3708
low	1.0825
high	1.18905
low	1.12611
low	1.12024
low	0.988746
low	1.5404
low	1.44962
low	1.29033
low	1.08754
high	1.1329
high	1.04903
low	1.04575
low	1.10863
low	1.11381
low	1.09639
low	1.14603
low	1.17348
low	1.25718
low	0.992713
low	1.38004
low	1.11538
low	0.946185
low	1.08025
low	0.958245
low	1.09163
high	1.35786
high	1.04336
low	1.20353
low	1.39812
low	1.18478
low	1.03309
high	1.24645
low	1.00545
low	0.962513
low	1.10975
low	0.925412
low	1.11638
high	1.04897
low	1.42016
low	0.902224
high	0.869345
low	1.0184
low	1.44507
low	1.1341
low	1.02471
high	0.891503
low	0.962394
high	1.28143
low	1.35622
high	1.28605
low	1.18175
high	1.1619
low	1.15349
low	1.00828
low	1.24587
high	1.02691
low	1.18069
low	1.1751
low	1.54158
low	1.51723
low	1.14727
low	1.17048
low	1.22395
low	1.23955
low	0.940404
low	1.12544
low	0.970042
low	1.14116
low	1.03275
low	0.94088
high	0.906198
low	1.04815
low	1.11299
low	1.2191
low	0.979058
low	1.08124
high	1.4011
low	1.02414
low	1.14981
high	1.00008
low	0.963061
low	1.29106
low	0.985863
low	1.08057
low	0.960553
low	1.04927
low	0.980728
low	1.11776
high	1.27534
high	1.07148
low	1.23527
high	1.38412
low	1.23394
high	1.19662
high	1.21702
high	1.15719
low	1.18327
high	1.14845
low	1.00278
low	0.972691
low	1.25852
low	1.28807
low	1.46297
low	1.13584
high	0.837225
low	1.04764
high	1.05663
low	1.25478
high	1.05206
low	1.26664
high	0.887049
low	1.09521
low	1.13912
high	1.01421
low	1.28085
high	0.904212
high	1.50639
low	0.963262
low	1.09744
high	1.18633
low	1.12776
low	1.09027
low	1.02097
low	1.13909
low	1.25096
low	1.27103
high	1.2421
low	1.11383
low	0.967957
high	1.39221
high	1.26065
low	1.03225
high	1.32137
low	1.00413
low	1.17392
low	0.894267
low	1.02634
high	1.37225
low	1.09287
high	1.10589
low	0.778855
low	1.08476
low	1.15636
low	1.2377
high	1.14674
high	1.49548
high	1.17008
high	0.927771
low	0.984801
high	1.07544
low	1.09317
high	0.964296
high	1.29613
high	0.948581
high	0.967781
high	1.15435
low	1.28218
low	1.29921
low	1.20834
high	1.18042
low	1.13498
high	1.36045
high	1.27545
low	1.16474
low	1.09771
low	1.12795
low	1.10335
low	0.951195
low	1.01958
low	0.905631
low	1.27535
high	1.1205
low	1.09415
low	1.01839
low	1.1394
low	1.019
low	1.18033
low	1.42673
low	1.24608
low	1.15274
low	1.04002
high	1.10866
high	1.15145
low	1.09928
low	0.989897
low	0.790963
low	1.25015
low	0.986467
high	1.03196
high	1.12081
low	1.06298
high	1.27422
high	1.12052
high	1.23511
low	0.936229
low	1.21664
low	0.889848
low	1.3009
low	0.880692
high	0.819418
high	0.932776
high	1.32126
low	1.7012
low	1.22894
low	1.11829
low	1.05753
low	0.949542
high	1.20915
high	1.21432
high	0.853743
high	1.25437
high	1.12963
high	1.05191
high	1.01381
high	1.05084
high	1.32557
high	0.877067
high	1.38838
high	1.09413
high	0.786834
high	1.15758
high	1.41728
high	1.32477
high	0.943644
high	0.874746
high	0.908675
high	1.22994
high	0.975721
high	1.14984
high	1.25443
low	1.50515
low	1.17548
low	1.25547
low	1.17071
low	1.15769
low	1.10489
low	1.16753
low	1.08534
low	1.07973
low	1.08062
low	1.15089
low	1.16656
low	1.19063
low	1.14411
low	1.19253
low	1.15593
high	1.38172
high	1.24736
low	1.44942
low	1.43988
low	1.07284
low	1.00142
high	1.42192
low	1.27099
high	1.48839
high	1.33327
low	1.15283
high	1.11846
high	1.20071
low	1.05046
low	1.03064
high	1.10151
high	0.928391
low	1.00985
high	1.00927
high	1.38212
high	1.12531
low	1.14236
low	0.972762
high	1.55456
high	0.927598
high	1.50584
high	1.48266
high	1.52936
high	1.25607
low	1.15835
high	1.12318
high	0.820203
high	0.885496
high	0.980328
high	1.17019
high	1.12118
high	1.40084
high	1.16493
high	1.29971
high	0.701199
high	0.950693
high	1.48389
high	1.17173
high	0.824862
high	1.58397
low	1.00136
high	1.12227
high	1.25703
high	1.00088
high	0.863946
high	1.10573
low	0.926094
high	0.778695
high	0.935222
high	1.29909
high	1.12323
low	1.30937
high	0.971909
low	0.972644
low	1.12053
high	0.902571
high	1.06187
low	1.1565
high	1.20991
high	1.29087
high	1.10455
low	0.996294
low	1.13745
high	1.15212
low	1.33956
high	1.08062
high	0.91481
high	0.921629
high	1.30687
low	1.26946
high	1.31788
low	1.18873
low	0.961463
low	1.0236
low	1.07593
high	1.11947
high	1.12944
high	1.19689
low	1.03209
high	0.916279
high	0.97625
high	1.03604
high	1.51461
high	1.13019
high	0.986821
high	0.901522
low	0.947265
high	1.03155
high	1.16815
high	1.01831
low	0.96734
low	1.33007
high	1.47381
low	1.08635
high	1.11569
high	0.80406
high	0.99408
low	1.17813
high	0.822571
high	1.05673
low	1.2597
high	1.48145
high	1.22007
low	1.40353
low	1.12225
high	1.15791
high	1.08684
high	1.05091
high	1.3099
high	0.899053
high	1.04737
high	0.871984
high	1.11815
high	0.976915
high	1.11439
low	1.33879
high	0.848194
low	1.19842
high	1.31725
high	0.842415
high	1.0686
high	1.17996
high	1.02164
high	1.17222
high	1.09938
high	1.11731
high	0.754743
high	1.11566
high	1.18918
high	1.18881
high	1.17763
high	1.11324
low	0.869477
high	1.15161
high	1.16987
low	1.14964
high	1.31861
high	1.19469
high	0.974885
low	1.27422
low	0.935355
high	1.18901
low	1.08949
high	0.959315
high	1.03718
high	0.976655
high	0.885142
high	1.08508
high	1.03989
high	0.938307
high	1.01861
high	0.961213
high	1.09919
high	1.03913
high	0.869659
high	0.745801
low	1.01983
low	1.37406
high	0.912797
high	1.10955
high	1.19888
high	1.09976
high	0.829784
high	0.712392
high	1.30025
high	1.07625
high	1.28667
high	1.33536
high	1.23549
low	1.17956
high	1.06827
high	0.705725
high	1.08087
high	0.997398
high	1.01652
high	0.958842
low	1.21409
low	1.01471
low	0.931493
low	0.839002
low	1.16687
high	0.874021
high	1.06779
high	1.10647
high	1.08444
high	1.0193
high	1.02231
high	0.891811
high	1.09024
high	1.15663
high	1.21036
high	1.17673
high	1.03933
high	1.04435
high	1.38931
high	1.0943
high	1.4341
high	0.957212
high	1.10858
high	0.971803
low	1.25384
low	1.17525
high	1.33024
low	1.07613
low	1.24933
