# Supplementary material for: Tertiary lymphoid structures-driven immune infiltration patterns and their association with survival in neuroblastoma
Source: PeerJ. 2025 Jul 22;13:e19767. doi: 10.7717/peerj.19767 (PMC12292307; doi:10.7717/peerj.19767)
Supplement: Supplemental Information 6 [file peerj-13-19767-s006.zip › Raw Data/RNA-seq/12.score/GSE49710/Scores related to signal transduction pathways/dat.signaling.pathway.txt]

cAMP signaling pathway	Cell adhesion molecules	Cytokine-cytokine receptor interaction	ECM-receptor interaction	JAK-STAT signaling pathway	MAPK signaling pathway	NF-kappa B signaling pathway	PI3K-Akt signaling pathway	TGF-beta signaling pathway	TNF signaling pathway	VEGF signaling pathway	Wnt signaling pathway
GSM1205238	-0.0407403691739435	0.0958681087525165	-0.224623355787156	0.0163954832592354	-0.124529435731888	0.0627194903019653	0.232515862731776	0.0742973199451309	-0.00112333575163767	0.170973459471176	0.283274397037811	0.130993751552165
GSM1205239	-0.0101732084932055	0.0442952432366564	-0.294438392899505	0.000657427541703732	-0.161281920239575	0.0647926199400388	0.0992577421253497	0.0737574445656616	-0.0191384941578446	0.074775082408631	0.295372851134606	0.113990895582269
GSM1205240	-0.0293393627462571	-0.0483300774711703	-0.367671357626747	-0.000755103074169089	-0.203391049321376	0.0232896206055915	-0.057482509712748	0.0299700437797839	0.0386498172134386	0.0468314980057706	0.224049309785283	0.142167559647407
GSM1205241	0.0146560208239902	0.0253411621137133	-0.330864563940848	0.0918894372907326	-0.203864302943424	0.0593415499241571	0.0503821188762658	0.0898227799009094	0.105183508785699	0.119050976504486	0.266059215339735	0.17587987809256
GSM1205242	-0.0152761223312814	0.00667905554545946	-0.3779734095103	0.165527924240329	-0.229522662184565	0.0426044775335746	-0.00167676044880727	0.0838299168650205	0.0865174905775688	0.0770475845477725	0.223705776203274	0.154879701198025
GSM1205243	0.014044009088784	0.0283568219394259	-0.327247380020507	0.0473898578767407	-0.174445508821567	0.0660132164859576	0.0204880057417462	0.0853654278925285	-0.0151421698946081	0.0932119885527948	0.277084002344964	0.116780918279875
GSM1205244	0.0204563127976291	0.194528002066417	-0.157739183925431	0.180693100996705	-0.0843707188883318	0.128268060368283	0.215636213233171	0.144413313988864	0.0651050664408265	0.236188212214298	0.35148927646231	0.163903366416198
GSM1205245	-0.0348470924806238	-0.0948355455715624	-0.419291524023544	-0.0558218540210697	-0.222357239617465	0.0337093189208307	-0.0585258197147524	0.030138854803719	-0.0327572203663307	0.0034569152210241	0.249838808856002	0.127596592671473
GSM1205246	-0.00738436061446295	-0.0211472341598551	-0.339247517964916	0.00346283098755219	-0.196776941101829	0.0361536339741503	0.00534280679916377	0.0520288788374933	0.0394869842453627	0.0741988563487434	0.231172196361461	0.147490603823907
GSM1205247	-0.00140764035923411	-0.0984035774498975	-0.441160887336897	-0.0302341377920603	-0.223295929918561	0.0364819582831513	-0.0976474851814916	0.0356088026214299	0.0179974385035048	0.0471410378356106	0.239167518804334	0.13526725255819
GSM1205248	0.0311678503919076	0.161604708595703	-0.170323948467087	0.191289962764308	-0.0553100643691682	0.161886401141073	0.228353178972838	0.16459771617355	0.0915442451286102	0.306662016217212	0.344419808024277	0.172818633590236
GSM1205249	0.00635854630760377	0.0754874396161954	-0.314065345400802	0.0950055375107207	-0.13980085939561	0.0782627771611312	0.0788904284398797	0.0949195440515701	-0.00138865920911365	0.0992612587753576	0.290861716932842	0.148502136050363
GSM1205250	-0.0431180640810163	0.0861917422876068	-0.23457639036363	0.172846527832066	-0.14986264239066	0.0784848811083056	0.0831858873945622	0.112920753497437	0.0823087215431492	0.160724853729733	0.271813261213737	0.131966492203016
GSM1205251	0.0927518780746956	0.158618952694695	-0.213745793035913	0.192358601646107	-0.102995552022641	0.135698663083122	0.180008726420932	0.147073583736612	0.0890512415168902	0.211116962681042	0.356356598023051	0.148887312207143
GSM1205252	0.00574747923306746	0.00739126940880411	-0.39019018372214	-0.0909841676937775	-0.199383186127722	0.0507688307488641	-0.0441486426447222	0.0396188656209437	0.0181791471167709	0.0628028777697996	0.254468898288123	0.124074786288567
GSM1205253	0.0141451797132971	0.0482151474836067	-0.30519238719754	0.114951873751817	-0.168185829061671	0.0674890743321696	0.0820387542752347	0.0968467337818149	0.0503442600486447	0.119078171354044	0.314691349366746	0.164408995753727
GSM1205254	0.0222062833125886	0.131434708963283	-0.244169902927728	0.0142638129675252	-0.131883027146504	0.0988124222788983	0.178063173303662	0.0880023596969349	0.00538219287610335	0.194890863913559	0.307029761129466	0.150771596855947
GSM1205255	0.0547651377983683	0.0697181521264776	-0.276903463496974	0.105895738695147	-0.125306589559218	0.0994369617940029	0.0707531808002805	0.101966909917704	0.0191182005667779	0.154643497358165	0.331664400175134	0.138722754626637
GSM1205256	-0.00302616870046709	0.0629084029888691	-0.290012103313795	0.140652722840618	-0.15285432391913	0.103548086840365	0.0930359520089643	0.119284976384774	0.0551575495043912	0.172295427754391	0.323833199975999	0.161152773913671
GSM1205257	0.0297837551913281	0.201976583777205	-0.10646117933947	0.195305137313747	-0.053257589135999	0.137266331343301	0.290853097183638	0.164731464251273	0.0522350468495417	0.292207950897058	0.326040258298505	0.155323579102926
GSM1205258	0.0410805922874189	0.255643868360594	-0.12708228512317	0.116195139406867	-0.0490448792291438	0.135676183505778	0.321360687991984	0.126818308027215	0.0347310915506155	0.276147401893303	0.342954734810982	0.15053401145152
GSM1205259	0.0413906790146747	0.152767309107781	-0.223296079920961	0.201538164962379	-0.104469473656603	0.128209962493693	0.16000728975622	0.137841619709657	0.0702384563544228	0.211684611983341	0.305670999761547	0.165071429722731
GSM1205260	0.0476886782067488	0.127906930792485	-0.216078574817369	0.139751307229233	-0.099146114776473	0.12849248475006	0.164402961346087	0.132220939944664	0.0740094468744358	0.204116842770907	0.328285092581584	0.155877086029749
GSM1205261	0.0393446296716991	0.156620929945758	-0.211949570077066	0.250537193130728	-0.11777946799515	0.134145525348163	0.188024012825553	0.159897751733133	0.0524366899531779	0.247235349171567	0.285883635325172	0.162216240070054
GSM1205262	0.0783832444832186	0.133617892738293	-0.283806825248388	0.149956645504529	-0.157880942606506	0.123557640302163	0.0869677762084425	0.127497561502838	0.0894228471269395	0.193997875672239	0.324686052719066	0.143643289598528
GSM1205263	0.0562330972100768	0.21646898273102	-0.1101213077278	0.20200482041484	-0.0180198984194269	0.188943572096489	0.349509801076852	0.188795886472394	0.10720504257394	0.346836108547368	0.379989118683845	0.172960077589249
GSM1205264	0.028993316377121	0.149588639970418	-0.200019658893194	0.142806020198981	-0.107995361949105	0.111476345919011	0.229238195054865	0.121488709919862	0.0486680733064858	0.22848186600988	0.290165927172328	0.168375203108828
GSM1205265	0.0278689843250525	0.056763575851717	-0.325393967201552	0.0348134080067994	-0.177903453389306	0.0473089545123166	0.0486640873917603	0.0648874130089102	0.0243361653611567	0.117172023656233	0.272045956738265	0.156184250097539
GSM1205266	0.0625840127925196	0.122083282169092	-0.26093478554877	0.0590204381983493	-0.136505608173008	0.112465554490194	0.103698898078966	0.0980505869365703	0.00668696835042147	0.138358368417889	0.287288980246741	0.129896135816319
GSM1205267	0.036916038506788	0.132267459181189	-0.29080830947002	0.0969193005067347	-0.157932980051842	0.0995679537926087	0.0959632511928721	0.0963627178170968	0.00846827271577171	0.162309082931116	0.283152411955376	0.140352065553852
GSM1205268	0.0591811601862909	0.102112309045488	-0.324852413686484	0.176969706995334	-0.161483703492338	0.104871541380351	0.0325498277841113	0.114797044312784	0.0581832203069417	0.1077060852135	0.284333424067813	0.141055893949524
GSM1205269	0.0482335488852014	0.192633471896348	-0.14502201891421	0.149318217859179	-0.0620433432577838	0.13963822057193	0.264690018357063	0.143653266096405	0.0597191777793075	0.266467640851609	0.305718701221186	0.169245174151981
GSM1205270	0.00638694157260093	0.02524976429052	-0.372016796800461	0.100559852008376	-0.205483086303243	0.0712049997576205	-0.0320078608541009	0.0955932419840954	0.00253683993066577	0.0662372079955163	0.279431972008064	0.145370082330256
GSM1205271	0.0557594403845034	0.0771938405866649	-0.3087961953705	0.164263195761948	-0.159350793794639	0.0890306845754002	0.0257289786790858	0.117071343543391	0.0414489270208487	0.0967119937531441	0.285974641763082	0.147282674350914
GSM1205272	0.019581777122649	0.181957371646829	-0.17670948063215	0.111546571849041	-0.0910814006725516	0.104037764190764	0.241480001048619	0.116569838280349	0.0377258963431581	0.253938365879401	0.314489134135186	0.143154359547717
GSM1205273	0.0215418908524522	0.181991800938131	-0.142309226955997	0.27072101911104	-0.0621560126775473	0.144521824113671	0.258441196096864	0.182830916843595	0.0902236602358236	0.278950704312743	0.33712002459425	0.189684056872243
GSM1205274	0.0289059532242493	0.0953784936572435	-0.28952369218211	0.132534977370919	-0.142597477355109	0.112849984591405	0.0922580545186186	0.128257848354264	0.0845942966596249	0.169619755550162	0.292942466128761	0.153349670407112
GSM1205275	-0.0043983508010538	0.135197274236475	-0.229347773099768	0.107328009784897	-0.108422047948568	0.0975485121436389	0.150702041870683	0.115983790295816	0.0214279076447309	0.190180760587909	0.293329316089021	0.132274194688313
GSM1205276	-0.0018015804771035	0.0805370796871048	-0.301557056608259	0.0380288411536788	-0.171605255773378	0.0855530026409706	0.0845557596194245	0.0794870104113015	-0.0146267547098982	0.170125088465714	0.289306295719277	0.115485471892904
GSM1205277	0.059462955027684	0.185671761672006	-0.18697065725232	0.197576914169195	-0.0901558346187601	0.124268132483028	0.206888147906952	0.156623277399533	0.0316917049506604	0.217937041081555	0.281217534562463	0.179242024455295
GSM1205278	0.0293570166915893	0.0357477103217869	-0.296387624029356	0.0470814231660709	-0.158417395032598	0.0973226223199059	0.102570584514937	0.100893587835392	0.0395607540034721	0.180129347802297	0.286771797708324	0.157330419568305
GSM1205279	0.0481731438800756	0.175357186452551	-0.219562060510857	0.229903510051602	-0.139275609393626	0.142892100105186	0.18686490429612	0.145608632440936	0.0588193539236061	0.237624524372915	0.357762666833226	0.147930753473879
GSM1205280	0.0236310341161079	0.117513539399628	-0.266177001413399	0.0354440960137228	-0.142465411529373	0.0867553094883017	0.103843827074138	0.0828463735818413	0.0150098526769386	0.169139704440682	0.312809798465904	0.14630849837988
GSM1205281	0.0573487213072191	0.0704224239838724	-0.377566111872009	0.142025428981193	-0.201559620352711	0.118865011347307	0.0250695597257064	0.102517607497957	0.000513969621097855	0.126973231186502	0.30088494929929	0.157561664237237
GSM1205282	0.00653035121800447	0.111628098258716	-0.24300093047335	-0.0126799053818594	-0.11917987290237	0.0997595814015273	0.147108165307089	0.0804561254864799	0.0330133781242716	0.18737139447542	0.292830763776949	0.141841327415875
GSM1205283	0.0213318220796154	0.152733688373885	-0.195962584348425	0.144842622412317	-0.0959118325586551	0.116040857908062	0.211458555135831	0.131995149178528	0.0325611028474225	0.195108751213063	0.311225869615715	0.171548344459011
GSM1205284	0.0208859341289068	0.0926366559718817	-0.274580336127978	0.0502696792921429	-0.134240941038551	0.0913315672687864	0.0862668812700763	0.0742770200597877	-0.0172343859249126	0.119330560753853	0.286847658863468	0.135050572322419
GSM1205285	0.0183299635164185	0.184511695081448	-0.162062973387716	0.140883516369004	-0.0457911558127132	0.139570887984664	0.276102612156812	0.153553841062739	0.0375670004510443	0.35085983238369	0.378990202296403	0.124389865458555
GSM1205286	0.058800272150806	0.183914733948001	-0.177039990009134	0.216245905781903	-0.0862908329273391	0.134869350200831	0.230729149220616	0.149871800537746	0.073415547174604	0.260838993943564	0.312550708327181	0.175552368015615
GSM1205287	0.0304069894481841	0.176924209656384	-0.180203214125693	0.179825543617525	-0.0884252467481704	0.132563593752935	0.235636786326991	0.143445961845576	0.0686184557463119	0.236771173162489	0.318636634728469	0.172302452108621
GSM1205288	0.00547337208065218	0.0743259747192347	-0.285249954425551	0.131014106729184	-0.148074689056119	0.100998898829638	0.116027556567168	0.118273421488759	0.0688166656238565	0.200140779744316	0.335348863315914	0.159464374259424
GSM1205289	0.0588623469336412	0.0690449372956075	-0.295065178795388	0.124938964910037	-0.182359637520891	0.137448693095046	0.0871274903054829	0.127884335838017	0.048168594824775	0.166404036415507	0.317067479795834	0.189090298471618
GSM1205290	-0.0176292127395495	-0.0369326424653644	-0.402382545091307	0.0993432039133519	-0.194680852998028	0.0797095701600251	-0.00204710995201044	0.0996637304153484	0.0959314685504427	0.116208497091982	0.325657303560971	0.148358138026625
GSM1205291	0.0447078123791197	0.163361718460567	-0.245255946547861	0.130557201278562	-0.12729580769327	0.118866035810317	0.138216631033246	0.110291687661466	0.0330959948416527	0.18536238937416	0.308943954003776	0.175958526702745
GSM1205292	0.0543271725824109	0.0705807735791594	-0.282876603476033	0.162313122953315	-0.143098950402355	0.105998649075201	0.0877919376142922	0.125594514350779	0.00944072226203044	0.164989824364137	0.322698615659632	0.157970261953257
GSM1205293	0.0129109188993667	0.122780694118223	-0.26987350673552	0.0999836917854738	-0.127632695246609	0.114071303193567	0.120501699615099	0.10136121011214	0.0224514793509973	0.20052712077496	0.326877209021754	0.138799757925865
GSM1205294	0.00788131865534089	0.116203771617265	-0.232715535673195	0.0840607250746371	-0.129723142937529	0.112607489729287	0.152785699940626	0.102665572396411	0.0520980840388244	0.185746995563284	0.324610546633229	0.156200201056276
GSM1205295	0.00150864172918404	0.110816794326799	-0.279894242390652	0.124198291092713	-0.152566721638478	0.0970769606398453	0.0912481390927529	0.0943254693224518	0.0317255026141375	0.180232846437718	0.320881293318549	0.131741013389424
GSM1205296	0.0288680728491566	0.112418577468183	-0.252236864009233	0.126835621161872	-0.131397461699452	0.111812092287033	0.177521511952927	0.126132196821368	0.0649884120209928	0.234983800884771	0.325283427697462	0.152561478846967
GSM1205297	0.0229456674906014	0.137422266607269	-0.229205542469081	0.0945513553467373	-0.0938059803348505	0.132547282207704	0.169912105769448	0.133820605986725	0.0647592794568209	0.24092494653252	0.326426773085884	0.164589847302702
GSM1205298	0.016422386269639	0.107966437087134	-0.271141918176181	0.00522348504777054	-0.141121957348631	0.0789442020772521	0.0983792768149856	0.0672218193332164	-0.0111177553989599	0.156261122449953	0.296693179561489	0.130604172001042
GSM1205299	0.0289291377210874	0.202709681907669	-0.133325440298447	0.192326484616351	-0.0282767192180124	0.160750933829646	0.341567083383663	0.18721305657895	0.0599830073159824	0.338325866375771	0.354629615749554	0.183324695293773
GSM1205300	0.0286503677622949	0.0730109185493417	-0.297610563456437	0.134021159200244	-0.133043862767828	0.106138226057417	0.050540160708718	0.125628786608722	0.0613175965016106	0.146806574201203	0.297330841884967	0.161330015755482
GSM1205301	0.0413326763934716	0.0671729850384385	-0.350545673887926	0.0249328529439867	-0.166364338660209	0.0634593571724208	0.0117663984562149	0.0852689813221565	-0.0379154603906682	0.109412990596082	0.281437066097156	0.135819948350646
GSM1205302	0.0247219000102786	0.191598583743161	-0.165111867276653	0.177558448465412	-0.0765745148578625	0.112195668608611	0.271818085282055	0.135777237600136	0.0322524153595045	0.216974474384702	0.306678314727968	0.18344995028567
GSM1205303	0.0190657852941069	0.044352525599079	-0.314950358861544	0.00861555677486659	-0.167093861391275	0.0834394386705019	0.0866680335265259	0.0743817362669354	-0.0130311043219777	0.15573310902114	0.294511738961545	0.150295103078588
GSM1205304	0.0305287809748012	0.0786739380918226	-0.313567705118761	0.0614278332140373	-0.158550174172784	0.0919576412789726	0.0891169731186136	0.0876455158261138	-0.0118522553444238	0.161912494013309	0.305060524664126	0.139032217381024
GSM1205305	0.0482900324095176	0.152007234285154	-0.251939669728453	0.209139734724638	-0.134560977126895	0.136719175338013	0.177444831640652	0.14557027619038	0.0855734687455155	0.20343418302232	0.374325528164351	0.173162303025815
GSM1205306	0.00525754511663171	-0.0144220890954183	-0.33996528236968	0.0927874548674759	-0.222517856166053	0.0763749620386224	0.0203807827818685	0.108836660025368	0.0210648102087209	0.0652199772224341	0.240338336804534	0.121925855835773
GSM1205307	0.0675483223891417	0.202758926624355	-0.14648291280096	0.229106284665793	-0.0767761294133106	0.138312697056404	0.271586497638616	0.162804041325854	0.069326057677292	0.240350700333	0.318941621223435	0.185700021101945
GSM1205308	0.0318520686026224	0.0611301763469359	-0.289104378075135	0.178060976273669	-0.123859502905251	0.149664878623842	0.0919230878754553	0.14227574399708	0.0968697109669418	0.207898239822542	0.355018315882425	0.16738269508553
GSM1205309	0.0459678245122118	0.0878181732691393	-0.308305434187495	0.101152799936186	-0.148104676031821	0.122945751342945	0.0751215137994867	0.11627936996512	0.0433334229580698	0.152610367592654	0.351052198315861	0.148238198432579
GSM1205310	0.00976083466419557	0.0597198004280448	-0.276664338021602	0.0936927119825459	-0.149264483502231	0.0672685905218425	0.104022084023489	0.0869608817713901	0.0157184659309818	0.163958341895341	0.271491208285089	0.149078238552929
GSM1205311	-0.0177428125471921	0.035060016981932	-0.315237542330778	0.141856716881127	-0.166534727141824	0.0763259814616932	0.0253690424849018	0.103964457982313	0.0607000601283271	0.114296722795442	0.274656878474158	0.131854051833314
GSM1205312	0.00651868316272461	0.0634886904452838	-0.292031259151932	0.0592957583358163	-0.171414798906172	0.0721309639352607	0.0768411817360494	0.0834807293490963	0.0202986507084419	0.109918616948582	0.29735700530315	0.132855779644824
GSM1205313	0.0259656633272365	0.0602971258370749	-0.366176026727148	0.0217578142235977	-0.176273118090887	0.0640647034446911	0.00947320000406203	0.0676284079915619	-0.0297289467916145	0.0862612712043068	0.28588773119521	0.131379427936648
GSM1205314	0.0366100532544186	0.0906113499121623	-0.291019577796757	0.164945907129005	-0.140707162533589	0.108974186788507	0.0915214397893582	0.124254231352967	0.0619199470525188	0.150225851825419	0.316947905164029	0.175198045163953
GSM1205315	0.00327368902866021	0.0686985382815556	-0.277507178069708	-0.0169163718525345	-0.158449774624957	0.0789944310019497	0.104437833784496	0.0647910419733544	0.00746241372641987	0.142826099302727	0.294516909761449	0.131587229996151
GSM1205316	0.0662496790638921	0.099009967808917	-0.298872637768675	0.0326585440648504	-0.152512079709841	0.0960682211666301	0.061997380196678	0.0812614266377406	0.060577642794069	0.141555468120311	0.317478679964649	0.171635382325854
GSM1205317	-0.00298488901813178	-0.0774583177992955	-0.386077635506533	0.0682540977517007	-0.201825415340692	0.0645658276697993	-0.0665849501784968	0.0835331483323924	0.0654596405144369	0.0734060340756269	0.252963616572655	0.144497668687312
GSM1205318	0.00255580857244034	0.0352378279093883	-0.313483915508074	0.147209349414131	-0.172237207855731	0.0854482775693281	0.00436467467420302	0.119048275821227	0.0906744520807503	0.120553686679359	0.287960357749381	0.116097197399688
GSM1205319	0.0109476399103356	0.001287005709727	-0.298374374100607	-0.0290567874604656	-0.17199707661103	0.0607542622785349	0.0487903235767729	0.047798988223986	-0.0454652070584022	0.0734859805726882	0.258802984394213	0.116084680227308
GSM1205320	0.0200047970519244	-0.0460070337717412	-0.371268665872172	0.00122874158588987	-0.190453091189294	0.0427533055865537	-0.046113365490332	0.0460414473000641	-0.0297014869978041	0.0460502906173363	0.246129781107678	0.111815044758641
GSM1205321	0.0422650458655693	0.13184955291345	-0.251458817459785	0.0381186346044325	-0.109828214430247	0.110419059147889	0.163761161996444	0.0918190058451028	0.0439282502262856	0.173226142963843	0.332965768256983	0.163551200893411
GSM1205322	0.017929213427923	0.154005451143062	-0.143031923893399	0.23811017204263	-0.0601664360855771	0.150526732600446	0.252231032639625	0.183026816327696	0.0761196632108904	0.28116345229331	0.338358563298711	0.164273481671591
GSM1205323	0.0393484124547682	0.107911270398987	-0.242629755175443	0.102896346067652	-0.128864829429013	0.093292232302137	0.132414015032456	0.0992834161943154	0.0145803649615705	0.18205892258844	0.324941483775235	0.152993977711035
GSM1205324	-0.00785976767622935	0.0684290535880841	-0.248531916614202	0.153131237090785	-0.133696023868484	0.0734743736343261	0.131036625423231	0.122502517118444	0.0697409633316476	0.121541449478859	0.280144402253804	0.161462357550671
GSM1205325	-0.0135830820962678	0.0551412277818324	-0.317559973156019	0.0579762658380347	-0.180851547686796	0.0556476573093503	-0.00561658840237732	0.0717349719376185	0.0190836517616378	0.0862623433645022	0.285685477012594	0.130056896137172
GSM1205326	0.0230817072238801	0.0544120041666335	-0.358094340810663	0.0349213556896981	-0.177970117003434	0.0686913891753292	0.028465406994111	0.0665645205766735	-0.0134581282862275	0.0915662630064409	0.272860347709321	0.144017191014503
GSM1205327	0.00688716025522993	0.0275294632224681	-0.310468406875389	0.0818413208971449	-0.169128770429095	0.0977192444065234	0.0646863811487175	0.0935917140755187	0.0400978099971899	0.157535139301134	0.277880070743136	0.156400862074936
GSM1205328	-0.0169384881599443	0.174903719375802	-0.136563473566278	0.263078823746303	-0.0529055436732138	0.136621169984154	0.319974548951553	0.174130749371298	0.0655938710457925	0.239736497114319	0.328057816000914	0.144144917643454
GSM1205329	-0.000886753005374915	0.157127563557791	-0.151282213091177	0.211241879440466	-0.0549961193809739	0.122001082335784	0.274039970738245	0.161607446103835	0.0798565823043196	0.259912058388097	0.314581163978974	0.13724187960534
GSM1205330	0.0139626019402848	0.212262852067556	-0.116792440384107	0.241039153654273	-0.0620890783256517	0.139238057136473	0.301554207012898	0.178538959084962	0.0881999863095264	0.256035351517983	0.324155215035402	0.164306243970238
GSM1205331	-0.0238380413722657	0.111573195737227	-0.191654201129528	0.017891479519201	-0.123486774937508	0.0923359031425826	0.201949332908821	0.0949984317987488	-0.0324248263512399	0.215039228103985	0.278684335894803	0.115572151589467
GSM1205332	0.0509641844111286	0.171494489632903	-0.174183964622745	0.124085654195615	-0.0985207224766237	0.119888549866436	0.192395188884801	0.118292877302167	0.0298225402303579	0.204002221527122	0.293745051612429	0.155378425296844
GSM1205333	-0.0039125824823877	0.0428132279651099	-0.325805698568369	0.0769072991177621	-0.165455122064911	0.0803432362125083	0.062373096806904	0.0898541494203576	0.0290934767817727	0.151550983514905	0.318817320974605	0.140376085280046
GSM1205334	0.0297011388875513	0.127671373083129	-0.24080087850129	0.131124666513173	-0.124256348623116	0.124897446460626	0.186480333283838	0.126327833151118	0.062039099289027	0.252693285461957	0.279096062457529	0.185723896618299
GSM1205335	0.0194443752466141	0.0249615225285573	-0.427711964113668	0.0201293146821385	-0.194855596266794	0.0713703455940914	-0.0500824467222842	0.0698601991125421	-0.0326990110991512	0.0692608229707732	0.279025460375539	0.152366827044796
GSM1205336	-0.00485710787255078	0.0628040950318029	-0.300294432294935	0.138642699406478	-0.160692506098864	0.0969914549298321	0.0771445685697212	0.106906556873887	0.0949159452222886	0.169329489053797	0.316733053450328	0.161120613849521
GSM1205337	0.0262189620187635	0.133110167533773	-0.294102269227108	0.14832085331674	-0.151789190933373	0.0927002166444009	0.0955817645840808	0.125621320738799	0.0558632436702613	0.155614808916197	0.28693598984922	0.161562725765831
GSM1205338	0.0590527778285186	0.134332794176441	-0.179340930206086	0.24487507024669	-0.053881163656875	0.173997395206359	0.246314362279179	0.181676181716997	0.133634293580196	0.317635166221495	0.354189484860988	0.18687870843041
GSM1205339	0.0298267431718545	0.170291963625425	-0.136514066546462	0.18926390433919	-0.0646002393818211	0.162747134321268	0.288456563915531	0.155873461350599	0.101857775001127	0.357289096055523	0.373836161257533	0.157707372436616
GSM1205340	0.0414091788358055	0.0664932673082768	-0.311259697784433	0.0333036412933934	-0.164032585333488	0.075425232235601	0.0357756891036346	0.0634237159771756	0.0381521589733296	0.0957072535051866	0.289990810849185	0.101078948589407
GSM1205341	0.0509831604923627	0.089527545277968	-0.340505787471669	0.124278042351245	-0.177602147434247	0.085939916942372	0.0792732103723723	0.107632461107059	0.0361206956144013	0.147704184354068	0.285371464827307	0.164982378594248
GSM1205342	0.0320321048873148	0.115183973435771	-0.272482345207087	0.162078200519598	-0.14623281859159	0.108574616994956	0.111564796897575	0.13159580523087	0.0673081659454629	0.169457445822576	0.265568644738679	0.157345094893138
GSM1205343	0.0591272633283792	0.114081400183066	-0.248327805652523	0.230171011697697	-0.160866344490835	0.120154788844593	0.175739422534148	0.141456402797821	0.0676639079071157	0.222826160845146	0.34264919669118	0.162477281287806
GSM1205344	0.0160177453970402	0.144557566861909	-0.271601650786535	0.0307038135526117	-0.135194354855856	0.079639211195699	0.109492092975102	0.0859624297375233	0.0129379471624139	0.123378931451082	0.308743749899661	0.150972233408042
GSM1205345	0.0322517591478087	0.0387335087665146	-0.322899550527925	0.130667850964394	-0.174849417373362	0.0886120640039545	0.0259956746099614	0.0946358506957969	0.0737966520640493	0.0893835069483222	0.269526362444864	0.178498082325836
GSM1205346	0.0035212795433865	0.102232330146399	-0.270685896246221	0.0756055630629865	-0.136789128510011	0.0869254005501256	0.153381206021555	0.0976389343778802	0.0331704168685805	0.157063309250726	0.304724580052089	0.139841039315925
GSM1205347	-0.00738930611355309	0.0537548014447547	-0.343251170548708	0.10996551529323	-0.179651744256613	0.0935973129423147	0.0536801451281743	0.0995175469960688	0.083104432267406	0.164549748662089	0.285097204182538	0.157834138493993
GSM1205348	-0.00958214173850273	0.0110719213980469	-0.376142020495434	0.013628199411271	-0.169267423262639	0.0696453342196733	0.0559757803275879	0.0714682587250259	0.00961455678786312	0.145188061053615	0.320118276736234	0.149308821078441
GSM1205349	0.0156064277149136	0.129778210277233	-0.25588971522645	0.0396377471451479	-0.156357562353148	0.0784471380327277	0.14360640163644	0.080209279890031	0.0420631402864065	0.165888890949204	0.297113704003776	0.161020937941021
GSM1205350	-0.00267217498346873	-0.0805331593998432	-0.415626770324018	-0.0410799768113209	-0.218408956545215	0.0375707147674962	-0.0779924799498938	0.0522023368994998	0.0171318601317029	0.0277574510395964	0.242624642473066	0.136743527313994
GSM1205351	0.0540364773370352	0.116432655449378	-0.299640518977992	0.0464432424138828	-0.163411033765293	0.0910668153860068	0.08378572675149	0.100236814752183	0.0312204997643959	0.154631073430499	0.298342419595037	0.174197395138057
GSM1205352	0.0232399198810377	0.109077847641029	-0.237613052590263	0.142402236286877	-0.124772914752634	0.114797772337613	0.192411726325821	0.118763483867865	0.0523686341588924	0.223089094363848	0.316682604652694	0.172275327638343
GSM1205353	0.0295264284618926	0.119933742419953	-0.211814198975105	0.145522867532647	-0.10739915369607	0.132446352977514	0.187486255114915	0.13420021841839	0.0713056978235768	0.251524643296887	0.330232859941771	0.169867570484899
GSM1205354	0.0122472193484541	0.091990548328326	-0.305235373428105	0.0481079813830075	-0.163977389591531	0.0947397768110166	0.0983529961592566	0.0798866002018259	0.000454615692215227	0.14683287651357	0.318156484790053	0.142791612765572
GSM1205355	0.0236577408797258	0.0788241779482974	-0.315652935904255	0.185355939429382	-0.152767477097351	0.0827215590504397	0.0820940610149199	0.132391287518654	0.0249594303711745	0.124347989747441	0.309246484823786	0.164672950332301
GSM1205356	0.0116187516041758	0.0831723465826028	-0.249458243356264	0.131381536097886	-0.121125159114612	0.14342651442474	0.146756149741585	0.133016874355902	0.0835639587633961	0.198208620048323	0.339215732381269	0.175064577720014
GSM1205357	0.0141138770534443	0.0821326616617965	-0.306173872511956	0.0498676368520315	-0.149888912739923	0.0842818426303849	0.104656283153303	0.0859702634321334	0.0143831848369297	0.148670116090545	0.304610402884385	0.163809473168301
GSM1205358	0.0274837335788741	0.198703994100205	-0.187572013593016	0.206202284923557	-0.112376643589767	0.115675641815474	0.219699090789814	0.138724817433762	0.0477459350263951	0.218448203982002	0.338264023836498	0.168911197628562
GSM1205359	-0.0116546338422621	0.0634185654799119	-0.227255748927377	0.0497673712563749	-0.151703215844598	0.0518371192917431	0.150773339462936	0.0860081202989817	0.0585402753802568	0.168182429507092	0.258276597680183	0.143276942171318
GSM1205360	0.0293697039137491	0.0890919863353812	-0.313372638517843	0.0885372466695057	-0.138981570062304	0.0964781468827723	0.102333052357929	0.0947189613888676	0.0207911705813542	0.135230120701613	0.324927062852978	0.150298288943747
GSM1205361	0.0204849598535492	0.0972387545567802	-0.265643364469671	0.219956010688457	-0.14799305673422	0.108398305830085	0.143279475903281	0.138298400574986	0.0716880062998202	0.173539921178035	0.331484705210687	0.156967236449288
GSM1205362	0.00232342553324984	0.0699628163208338	-0.326405871163388	0.0739758835199852	-0.164737966034777	0.0799351643711856	0.0849776972311672	0.0856349854164292	0.019373661644267	0.152260703876581	0.317324107406341	0.153828368035933
GSM1205363	0.0436865845740312	0.0777365724080537	-0.335455018175597	0.20788405763342	-0.180388286736157	0.104879368327063	0.0880663946745299	0.126099084553579	0.0366062860277084	0.14657932282752	0.326577049772365	0.180735344024987
GSM1205364	0.01164412735028	0.129071551285664	-0.231756164790522	0.0296102442136334	-0.111895517805163	0.0933767592577724	0.193314763135328	0.0777637602922323	0.00363637151654684	0.194118608256823	0.332068391647742	0.146329713033093
GSM1205365	-0.00255380488773376	0.0313263845332708	-0.29973679938192	0.132182204493874	-0.181459459375173	0.0743366004718559	0.0796503295106134	0.10089097739617	0.0745171896557545	0.139843299236441	0.272605758753462	0.169601415456191
GSM1205366	0.0362474141659708	0.0251807476930975	-0.366256647795554	0.0496526211306832	-0.216715305178759	0.0912895583156269	0.0550951672065811	0.0727501039619476	0.0023504718296368	0.157269358617286	0.306765037847485	0.160511771816476
GSM1205367	0.0535997463747604	0.111223141525801	-0.330133583021281	0.0842369354284681	-0.177456269305822	0.100504593854727	0.0995187365890173	0.0930527758244034	0.0425273818460489	0.143273381191475	0.329353285124693	0.160266186130231
GSM1205368	0.00572016630935887	0.0879067429249487	-0.263811147476834	0.105526634619511	-0.113536178419156	0.125673411046963	0.183114975667447	0.11392883099678	0.0732866142370418	0.255744466356697	0.344072252516514	0.162575003046859
GSM1205369	0.0250843292909467	0.0655723881814918	-0.283230490773621	0.0521283611170615	-0.198889115526806	0.0922837726885829	0.126107685542362	0.0913736181993559	0.0220843814245702	0.21561233257771	0.289208410309138	0.151420416635315
GSM1205370	0.0224974458276123	0.201445541112282	-0.116194852239434	0.194979824021092	-0.0610675717885994	0.138901331773269	0.347777732362254	0.160094934652451	0.0638821405634736	0.284097023033764	0.339315953023396	0.195323366459262
GSM1205371	0.00562486096798366	0.0487388220133112	-0.328824853473249	0.1584465572701	-0.160678772804001	0.104600048087351	0.0655767999064798	0.125547412259913	0.0909551139789947	0.156191758683242	0.333204245943434	0.142293955954823
GSM1205372	0.00335298437617238	0.107279151243878	-0.211413638308497	0.160083717462497	-0.117494098681639	0.103934084192732	0.195701659888383	0.125917220270441	0.0729587889906375	0.223497857761976	0.319485067427597	0.185821772065092
GSM1205373	-0.0435523401077697	0.0460304919563303	-0.265862921216928	0.160053024561466	-0.173221232004845	0.0611787095630461	0.134765311091752	0.103817999809985	0.094825957603433	0.179289087733874	0.248430955451054	0.145897174727998
GSM1205374	-0.000986563753407431	0.00727936727531263	-0.355108156897727	0.145817391651606	-0.224598326022566	0.0731973451542945	0.023187937557137	0.0877698007209256	0.0643043251388261	0.106124889883822	0.27848764748029	0.16513228160377
GSM1205375	0.000401930123268874	-0.0308567472268725	-0.351482827440164	0.0399632426092738	-0.198540946381755	0.0636005595985866	-0.013497422500409	0.070811486464754	0.108004256807699	0.0925922235439895	0.26638005207783	0.158316406259326
GSM1205376	0.0376183992935357	0.142442268960799	-0.269183767472754	0.130453831368553	-0.129133687741013	0.115362650948064	0.1642386808847	0.125961347557933	0.0565041510993224	0.219262062669446	0.320070320926863	0.186155080597917
GSM1205377	-0.00299308580173577	-0.0188929960037914	-0.325939078471416	0.0746118192654464	-0.206516602360036	0.0881376055343825	0.067053587005803	0.0943052363742143	-0.0257157323962056	0.113895175389726	0.315202367257949	0.132226835411208
GSM1205378	0.0240809187634271	0.102949591193026	-0.252337462300146	0.0440159280119165	-0.108700138968877	0.111747415099949	0.163105168279682	0.104326178319995	0.0193692184460117	0.16276422663609	0.325936344193817	0.162298127087822
GSM1205379	0.00460102077681571	0.0849117383071169	-0.284203150330236	0.0127836412465454	-0.161190271714925	0.0701137845714972	0.0842203845596225	0.0696482540164792	-0.00326980502168804	0.1503138170862	0.296997920001626	0.129637414594755
GSM1205380	-0.00959655899959195	0.0494598998807004	-0.278428661309526	0.0500673037881595	-0.160062112465922	0.108988203637916	0.141980215487907	0.0808977394273324	0.0720975823367265	0.231761560706592	0.329468606712137	0.134937532121405
GSM1205381	-0.0488931176087632	0.124847802340741	-0.100514370390066	0.171461527243796	-0.0863061836010007	0.0990504106019635	0.345138948899921	0.138594151584089	0.064461690597017	0.29859544733747	0.32671298939553	0.122057668522946
GSM1205382	0.0109073113502735	0.144560372244785	-0.145660503313998	0.241688332752612	-0.0654025834941495	0.158011753805133	0.264839953614606	0.17653592912744	0.1267770535552	0.317260319189133	0.344853937695363	0.166743065212593
GSM1205383	0.00147727476141588	0.075409926178826	-0.290756911097209	0.144100342412755	-0.149891396817718	0.103499980864493	0.107163748389196	0.123952067546081	0.0604736608296603	0.171222587364902	0.320197330122443	0.158595969675559
GSM1205384	0.0203280478659672	0.0231714374325206	-0.384513394194488	-0.0771091062492985	-0.19219673198658	0.0487293669563941	0.0356152531267864	0.0348974868762601	-0.00681795754662337	0.120942619177103	0.290552724622671	0.150627767048682
GSM1205385	-0.00154610850389314	0.0440450540821781	-0.316527237947499	0.0506151650439898	-0.161339484910727	0.0758030946013639	0.102063364737637	0.0837509765281435	0.0425160954911828	0.160217473361326	0.302984058020953	0.164658060067274
GSM1205386	0.00513978451828959	0.00176106143034326	-0.367754210141564	-0.00357939224952097	-0.19186442436242	0.0795845592748988	0.00615612754250262	0.0706408008765454	-0.0351745989517683	0.119713395474568	0.291947440067588	0.0961394745384209
GSM1205387	0.0172624355863159	0.107530918121414	-0.275091589625943	0.190869740867547	-0.141846171467538	0.102252136387688	0.121342996384759	0.142574839774212	0.0691448360697151	0.188203177169559	0.320324929665404	0.156705166619996
GSM1205388	0.0719248536391413	0.0526036011196975	-0.408502750635458	0.00910961113965565	-0.193580888436388	0.0792679181976333	-0.0243107094723599	0.0755390514407222	0.0169166193968588	0.0784210934224551	0.346559279322051	0.123168247790589
GSM1205389	0.0175025049774393	0.0346484344518939	-0.297255689436133	0.117947505853403	-0.124205764607743	0.104281639642743	0.130729808905965	0.107342566907092	0.0760572772693598	0.196411146483312	0.306671514475253	0.17699434909638
GSM1205390	-0.0244263830725885	0.0740881002158136	-0.297274666943618	-0.0325333392081978	-0.170522665381912	0.0692333519582349	0.101641220652711	0.0269883422696532	0.0164211554895235	0.146665613994524	0.251028042470416	0.145532261758092
GSM1205391	0.0108212610059748	0.0790294664302379	-0.272591144110401	0.165934333298143	-0.149271530074871	0.110225830313924	0.134077062667416	0.128478538811447	0.0525539114185766	0.178829019919504	0.326890859131808	0.151207784634435
GSM1205392	0.0448396972425468	0.0467813105971609	-0.327005774303352	0.133865574759238	-0.175897052010958	0.116247592161573	0.0831098076372534	0.119172942941367	0.0921360146268857	0.162676645519927	0.319969563049844	0.180900043649971
GSM1205393	0.0247091870762579	0.016649498402103	-0.4320432709101	0.0953351561354462	-0.205897725012694	0.0777333391874879	-0.0444921946734434	0.0925143231148063	0.000511215347891835	0.0557947490692557	0.317961932037145	0.150430006062102
GSM1205394	0.0191770155548246	0.173583858572601	-0.180492667787472	0.155517380809655	-0.0677424711546993	0.158664511090041	0.263820142199993	0.154893719887878	0.0693844506896859	0.264527883965713	0.348642073956206	0.166064658716088
GSM1205395	-0.0163974844926623	0.0322841123063081	-0.347042910540379	0.0541564428991241	-0.188568270730141	0.050461750894014	0.0396757056410257	0.0768370875077737	0.032342880970073	0.102151222666094	0.302942785148549	0.136064363956552
GSM1205396	0.0362744846978553	0.252329782201066	-0.165482872492127	0.246964583447445	-0.068024377044263	0.149804711053516	0.238962115016765	0.167456319497194	0.113475901635406	0.30167375781222	0.333543886490036	0.172903253405545
GSM1205397	0.0282832765522264	0.0808944535711073	-0.354957989765021	0.0729797254322432	-0.153308270400659	0.112677553509505	0.0757124937861052	0.0957817755735769	0.0620717811374652	0.137996671641262	0.346192883015256	0.146162884833616
GSM1205398	0.00348746211754853	0.0724231487934678	-0.317370774615055	0.102624396754063	-0.152788315386721	0.0964619674762861	0.135772837703827	0.100848102587257	0.066009162441836	0.173890595953187	0.321400740027803	0.187648704106485
GSM1205399	0.00277052714798981	0.10205682206826	-0.30122942849145	0.199789486686232	-0.15816564382659	0.117670174071238	0.107133964867617	0.133728820804375	0.0712549419240694	0.193376200260487	0.318423885284711	0.146979129791938
GSM1205400	-0.00867528163844055	0.0292752827915145	-0.347224276847374	0.109564135534106	-0.18005435818821	0.0922765873105163	0.0836620812704101	0.094378548213078	0.0945354515380176	0.176568919057593	0.30262107030229	0.149723413460289
GSM1205401	0.000538046514589639	0.0914973582355049	-0.294173301437373	0.0313154891700165	-0.150145683155227	0.0785935943622796	0.13076799895315	0.0814767404354667	0.046493665833097	0.19213185954741	0.288811935378111	0.136105860680408
GSM1205402	0.0261769827863516	0.0564005112701826	-0.373787318659106	0.0602229606768639	-0.180310311856012	0.0780484274647302	0.0551364549939103	0.0944466349022466	-0.0146198630164949	0.131796072356728	0.308701259522914	0.148223984659139
GSM1205403	-0.00932319365867945	0.0454506728749675	-0.280701418989906	0.143991160446656	-0.155103648184427	0.0757088230774709	0.14190506356963	0.117225676463322	0.0764668333147715	0.192790721031725	0.289559723892962	0.161603349009954
GSM1205404	0.0387086000647134	0.191143115278952	-0.202137288221014	0.141636315623421	-0.0915526042601512	0.146053657075421	0.259997766934966	0.1461330665679	0.0833176837319365	0.280900508849221	0.342651859792084	0.172282346067773
GSM1205405	0.00265334310496521	0.134554834904174	-0.229675804434847	0.192142522214794	-0.139085999464661	0.1158774252123	0.20645619540651	0.147099371492014	0.109880003944042	0.242628178043431	0.313593424307715	0.166448163574051
GSM1205406	-0.0477754772830743	-0.0260469681224171	-0.397425915891124	0.143995232887439	-0.215616875587515	0.0778840050290445	0.00631860727534045	0.0869110639827732	0.0378568751876589	0.104958933487701	0.274896428957524	0.133723196587482
GSM1205407	0.0244883319571377	0.0695406958241652	-0.341741769852237	0.173746351326311	-0.180472422248025	0.0819340794119106	0.05576537030471	0.11607393227677	0.0621016964387629	0.128215314859866	0.287302636166272	0.176907042262165
GSM1205408	0.00483833356799339	0.0450554246952528	-0.341159104391339	0.0819194205822815	-0.165583385152135	0.0853724888632044	0.0758567744462461	0.0850876366801389	0.00790239277854995	0.126079074411262	0.321751292474866	0.138972872236424
GSM1205409	0.0272967375826377	0.0402433188843885	-0.352136088835601	0.0891246863882991	-0.203842112032828	0.109415529969128	0.0502762039528849	0.100852445735227	-0.020674834932685	0.144644898869425	0.338246245340205	0.157451212943566
GSM1205410	0.0178121465395035	0.015927841643791	-0.344283539173082	0.158113875138496	-0.209090341319683	0.113371554023197	0.0415910464176762	0.118718498409793	0.0295698903029506	0.170728307212801	0.309746688386668	0.153373890840356
GSM1205411	-0.0183486328736165	0.0807593694707503	-0.328361967800204	0.0466446952070759	-0.178429632958031	0.0913668341276163	0.0851398150169696	0.0746743113237175	0.00560078760087982	0.129591344598403	0.317883219905287	0.140090828649502
GSM1205412	0.00832112904017424	0.0176109079700034	-0.349500774731865	0.0909274397679733	-0.181938614822001	0.0938102639901204	0.0680595651821896	0.0950533018317927	0.0618729747506597	0.156044646185414	0.336472109356393	0.168075507723369
GSM1205413	-0.0237291983686233	0.0787737340631465	-0.279822493861773	0.0823008469179073	-0.164632224264505	0.0763968431831551	0.137615103121639	0.0928581684224216	0.0461245866749653	0.171319183205522	0.286228961296229	0.133555064937714
GSM1205414	0.00638424470771369	0.00717224647082822	-0.309272645809693	0.0898469835294874	-0.163129798315881	0.0911463893642998	0.0979832138451046	0.106352974160873	0.0727206008156231	0.158401258423957	0.319657590739186	0.149160931562671
GSM1205415	-0.00265644259894082	0.0170244130719926	-0.367107101879446	-0.0354263256292244	-0.178063365382461	0.0621016339066647	0.0744123535183571	0.0531461999647041	-0.0452471247733145	0.134233834125875	0.31132456586257	0.128362524134476
GSM1205416	-0.00889127361151081	0.0524459147167718	-0.29841797574193	0.0197671679517086	-0.177044976549101	0.080796759813778	0.121222229923545	0.0721680821784556	0.0463460478552933	0.188322037851695	0.287501329986101	0.136185324752631
GSM1205417	0.0264858191467005	0.0842856730644247	-0.312060084143378	0.134258988885259	-0.135992679640055	0.133831490402272	0.0977760162899933	0.117007749915815	0.0232095097050482	0.197692696200502	0.342537450839557	0.155984275954631
GSM1205418	0.0311901907003503	0.108452246859561	-0.308948049401704	0.117809686052719	-0.149220981745019	0.115924403166646	0.14907792512821	0.106430051314897	0.0418529209479784	0.179177908572842	0.357652749737208	0.178438390248923
GSM1205419	0.030531327812928	0.107229317359731	-0.319724767292267	0.0599377316908438	-0.155013329727631	0.09686696536231	0.109902985786575	0.0833816273574947	0.00630853210748016	0.160903400721966	0.329175063234689	0.141694665068179
GSM1205420	0.0359104642802038	0.0491395477369157	-0.336247406050727	-0.10899524949514	-0.191862761661174	0.0348611271445661	0.0375941950930957	0.0239798756714651	0.0192187234184974	0.104779922058379	0.290892867582172	0.102583798727165
GSM1205421	-0.0112089094042305	0.144724452152045	-0.185471356561058	0.144193297539357	-0.0888252520454083	0.110969619257249	0.247786123788832	0.126826203370846	0.050280831583636	0.273825133045971	0.33011986600524	0.145693319029906
GSM1205422	0.0144553667953664	0.0800939468424512	-0.276625715052341	0.132231773387625	-0.155167840988736	0.080042058495428	0.125118040341037	0.103072691783275	-0.00810046255843137	0.164175571301755	0.322782696246861	0.140209929194394
GSM1205423	-0.00728303829512666	0.11319588728281	-0.242072627448345	0.140873463178309	-0.140392084414434	0.114872840282748	0.226629583544128	0.115636945925001	0.0574582742978611	0.225422638020793	0.32819804063176	0.170978192938969
GSM1205424	0.0182539009817857	0.0410747516168535	-0.387057984469043	0.0505298521511899	-0.212864238543701	0.0961463253254533	0.0304640530566509	0.0854135840048463	-0.00463658899664215	0.107043436704334	0.323162441068357	0.145815470154367
GSM1205425	0.00226251859035955	0.030569767579473	-0.299014705165203	0.182205644625445	-0.14822880778903	0.113672391276547	0.115365987072051	0.138083893839806	0.0943735681860253	0.212894707701723	0.314217101257018	0.143442896462015
GSM1205426	0.0335035137917597	0.0501919207998592	-0.438418565162111	0.112159641127281	-0.205351578051111	0.0995262569156744	-0.0211859231793886	0.094929719442755	0.0208936480195288	0.0979236838129876	0.28929263096828	0.145060400317225
GSM1205427	-0.030540438842005	0.0896429297604046	-0.289882878609419	0.10495563641267	-0.212552120871023	0.0873422715338419	0.0991055257131759	0.0827463352047152	0.0684808334429243	0.113166051619075	0.27241324667458	0.141957027847644
GSM1205428	0.0133973512397505	0.0889586968766578	-0.281036155283206	0.0195210778715879	-0.14246282701303	0.0847222227011841	0.152388345945486	0.0856845273412251	0.00552663493573668	0.196694463273188	0.32293789761255	0.154883211781511
GSM1205429	-0.00390448494266475	-0.0119511975385746	-0.29720393270959	0.0919324606198713	-0.187381970471065	0.0687263397462385	0.0955529351269997	0.0771586762128889	0.00352250113516108	0.132558908259383	0.282166437611673	0.111002874023111
GSM1205430	-0.0109133038817816	0.123627088754779	-0.191251311381364	0.160320515589758	-0.119957915620086	0.0910910359002362	0.208657067917657	0.120971592331606	0.0640410428861982	0.227949531555369	0.318841848884618	0.158715775467074
GSM1205431	-0.00947402678440941	0.017473043629777	-0.316873978625212	0.111818838370522	-0.207113042715894	0.0464404293461888	0.0203612332236084	0.0757066220974923	0.0675930309536736	0.0766940466927357	0.236941994551445	0.142091128875752
GSM1205432	-0.0219766698964599	-0.0681476192932145	-0.355869889385711	0.047283873859684	-0.219078553162526	0.0906583302642701	0.0522668532968966	0.0783670479663402	0.0894574675471893	0.132412093822093	0.281289049841224	0.17613514432806
GSM1205433	-0.00085700692327819	-0.0286123555246734	-0.40340818308304	-0.00486699657154249	-0.203037159345807	0.0413891937727001	0.00315509739845097	0.0616132107625272	0.0267646143568351	0.0830085925921259	0.262587799302878	0.146618058840892
GSM1205434	-0.0302781966264388	-0.154218516807528	-0.469702461878142	-0.0501757577214812	-0.253470594605536	0.0284632848292067	-0.112812436584261	0.0320764269623492	0.0443535703808219	0.0222561644509805	0.233647533206999	0.18576854477368
GSM1205435	-0.0249701279498782	0.00793676808655188	-0.2887012023823	0.0836274436986088	-0.18560491809178	0.0560380494669345	0.121343433221285	0.0817383177528729	0.100088553779209	0.177802579851934	0.253627465680184	0.155561392811518
GSM1205436	0.0148498439265389	0.109217679905903	-0.246115197450437	0.176454731865056	-0.102933496217443	0.133150101491119	0.174956247266881	0.155471117184783	0.0674422235335738	0.220472482580662	0.371126100383557	0.182790119199311
GSM1205437	0.027116783504635	0.0525944886087845	-0.304615884690108	0.12033203099386	-0.122990846654633	0.136851419913651	0.130183810977859	0.112270892936543	0.0593559091943024	0.215828323609855	0.344327099556249	0.165994214164651
GSM1205438	0.0412082835127273	0.103043691796261	-0.287616509791049	0.199340374990803	-0.123340204412385	0.140817538326369	0.155089553120353	0.155769859902147	0.102502678293129	0.210556725285572	0.361894259705896	0.18032563162728
GSM1205439	0.0261501436174237	-0.0279361085565874	-0.377956997441128	0.129361010156877	-0.186471297144744	0.0982155615018436	0.0285192461128683	0.107525001668269	0.0942706490943289	0.123042220505297	0.321347026144839	0.175524025613868
GSM1205440	0.0439818193416713	0.105623109245718	-0.250625588900129	0.0710120279082649	-0.120810351150381	0.148322020035054	0.21420343093472	0.10459392139167	0.052534823998113	0.239711008514565	0.355464369267557	0.171758702412935
GSM1205441	0.0143259304394664	0.00287748370080723	-0.307640868426967	0.180760375354843	-0.143831734753546	0.102404385794745	0.10988938629937	0.137081432726977	0.105402861149163	0.176323174624427	0.321293123084088	0.172659280855965
GSM1205442	0.00524878125690001	0.0545568606505138	-0.341146529544953	0.161002262164397	-0.147422154162888	0.121214548390008	0.0652186347351574	0.125592730034539	0.0653207396552682	0.185188438552223	0.370267438359164	0.143707378814981
GSM1205443	0.0369415467112493	0.0780290108916005	-0.343631531957017	0.142703340730268	-0.165572421778176	0.102247919086907	0.0658202611830652	0.117709110972378	0.0414224006133308	0.131455907290866	0.330276131673302	0.163993805090187
GSM1205444	0.0225451019548017	0.123027925440469	-0.286606915105508	0.12104029706818	-0.166407122078931	0.0978100004191896	0.134572556735112	0.102114868152964	0.0195944351797277	0.170238452185827	0.322808240243505	0.164663702340969
GSM1205445	0.0282171142836094	0.0523827031949782	-0.324395383642569	0.114458739460456	-0.144150336670807	0.112098144479872	0.104711119591557	0.121923731058241	0.0692449414643275	0.172034980145604	0.345703981232871	0.165983100464622
GSM1205446	0.0112792507856125	0.0902125766187735	-0.330639825233809	0.100426352349425	-0.161036318699188	0.116320682176377	0.129433869683613	0.105862612763814	0.0202967636720188	0.204333127424626	0.347459714879238	0.15899168329177
GSM1205447	0.0152861717072942	0.105454145285654	-0.320189616829505	-0.0125085747408596	-0.166945391800465	0.0818640404706998	0.0953191436170935	0.0719936974401158	0.00508858353910326	0.162749038965499	0.322377428929532	0.141249295483811
GSM1205448	0.027068177872797	0.129105633256106	-0.272808070799549	0.109424916711636	-0.130980248249312	0.101789098590525	0.167266160941201	0.111872967346758	0.0522143771366962	0.201692706618464	0.320266831534377	0.177423602754967
GSM1205449	-0.00706966568657728	0.0764902657431533	-0.324225822587705	0.0259456119373278	-0.157907362586282	0.0680573625899736	0.116270323886863	0.0702799968841821	0.0183744971188369	0.146275168036924	0.305912447459266	0.157082387029959
GSM1205450	0.0529141638994166	0.114390916802751	-0.227834669749836	0.130299186517684	-0.110518450533765	0.145206667629022	0.186060277985149	0.138669027985863	0.0943674629503845	0.269620141635947	0.34542959667763	0.167905670225453
GSM1205451	0.005210790108908	-0.0433653682574629	-0.451641382715351	-0.0451460370567152	-0.20116707569612	0.087379315678897	-0.00971799379310739	0.0433603398372009	-0.000882965633929545	0.0948333628728311	0.294986715874551	0.135259396461898
GSM1205452	0.0274574607352756	0.0890011255965585	-0.296265047545733	0.127854629901677	-0.137416271086917	0.104299910261388	0.143444662932166	0.116011348963575	0.041806133731883	0.194685674226307	0.34208730831444	0.154773792525418
GSM1205453	0.00294686208221299	0.0347637498765226	-0.282862680731445	0.0382949948448525	-0.149263058912335	0.0905442374366211	0.128508462548703	0.0805961273437818	0.0469729983975629	0.17361022973689	0.278737442227212	0.172403154482294
GSM1205454	0.047661580417453	0.120530822589562	-0.324983855911469	0.0642030431105022	-0.148241821002259	0.107207936097386	0.109641195348654	0.0984296204628874	0.069963949586858	0.166422317711856	0.325453222613062	0.165436473290783
GSM1205455	0.0222141532312434	0.0734137628974924	-0.332977145166777	0.0939905219897073	-0.17920552965896	0.0823175166434866	0.0509746162780349	0.0913134171627143	0.0375085178582629	0.114558417181522	0.339487519505991	0.162604528292186
GSM1205456	0.00965806464814352	0.0367035795888772	-0.314821041866938	0.128417499619122	-0.1551115483484	0.0894721918403402	0.0879710072483319	0.108502311651196	0.101548415616653	0.146884139185729	0.319259646666747	0.149633117390561
GSM1205457	0.0592146809873392	0.165869573300022	-0.191419619886858	0.301117228256765	-0.0745340283166942	0.168445995251452	0.221389338132597	0.203187777926894	0.114998330171771	0.266279911697656	0.360012261926014	0.189494612847979
GSM1205458	0.0312522954191355	0.105098178873928	-0.221969408909908	0.172777710837381	-0.127148930875611	0.103231017579386	0.148718326931278	0.11553622361607	0.0761961163586966	0.185240508289292	0.30188642133602	0.134977654346791
GSM1205459	-0.036066509410723	0.074367096226312	-0.23605142019536	0.159633415479584	-0.116010145094335	0.104583519277851	0.154936447539683	0.122155689121731	0.0536960647840262	0.181472480096248	0.297874427742754	0.139113273487142
GSM1205460	0.0334375736601831	0.12877739078362	-0.311608209466711	0.0736353637440391	-0.142548411859533	0.0969834163597869	0.127652679289697	0.0905820087010547	0.0330314903570809	0.162365710650609	0.339008638591461	0.17284743029034
GSM1205461	0.0413878655203121	0.00991929972625016	-0.335312399606863	-0.0832698963888925	-0.126873828416944	0.080232057546782	0.118331512169121	0.057358147309088	-0.0358938086259212	0.217175860688262	0.317311107426355	0.039316690538196
GSM1205462	0.0681284518950657	0.100882876526625	-0.321919243394952	0.122010293584285	-0.149131482688609	0.111879795719839	0.0835076058609674	0.113563533756808	0.0469373190191065	0.148931756882222	0.316186974961572	0.17338737107041
GSM1205463	0.0252864774702782	0.111105381893063	-0.291389924222389	0.118097509238091	-0.15537818800148	0.126541589644638	0.108865272473487	0.113284597078374	0.04416384781982	0.187294075956363	0.348478769250886	0.153507575680342
GSM1205464	-0.0040807392457648	0.0628311868637065	-0.338520274776411	0.0172405238237068	-0.167911199299225	0.060794123505684	0.0816419250049898	0.0749117189066316	0.0439005415050193	0.126255543867356	0.277566153495721	0.161826819788094
GSM1205465	0.0355512686589045	0.0565240815938153	-0.361135746320695	-0.0272151837966835	-0.173090616981725	0.0470987314627048	0.0757437328607917	0.0540301738467494	0.00745295457048937	0.111134338973918	0.290461905495752	0.147339841876592
GSM1205466	0.0365869074767899	0.202427961904497	-0.157085529781332	0.230567714328755	-0.0841924928680584	0.1358110628304	0.289398777895527	0.166076436242823	0.125533352101187	0.215015603870361	0.370731586091912	0.194803083443367
GSM1205467	0.0111750843991912	0.0758940151383114	-0.337436326147746	0.0560115959229099	-0.161535526854031	0.0760594154144535	0.111331374834685	0.0877877518004617	0.0418005750618071	0.14340096357674	0.327026290498755	0.15845768401448
GSM1205468	0.00256526152760368	-0.0324855967370023	-0.408233421243587	-0.0385697990538854	-0.228138628351836	0.0771799065213191	-0.00951163545118988	0.0377351392702022	-0.0545276056258324	0.0813793267686092	0.309218611053584	0.125718662254703
GSM1205469	-0.00111014495779365	0.139609622974093	-0.244526528290317	0.13717658891627	-0.12284298145669	0.107011677918529	0.20376681017401	0.128078516518061	0.0507321387534291	0.220443116883252	0.357409473854562	0.157911537502505
GSM1205470	0.0302139873160842	0.123671276567111	-0.316658880644666	0.0590037109150445	-0.181849002400368	0.0701757685423424	0.0834219662080618	0.061994637029822	-0.0124276966777217	0.128189802102189	0.286797429153569	0.154161229495632
GSM1205471	0.0343898388717285	0.0699007002349518	-0.314571473173854	0.168359054900614	-0.145438829163895	0.123317298743972	0.131914547171457	0.12274021584991	0.0810615950800901	0.223232969213241	0.343053480631007	0.178535909540409
GSM1205472	-0.0370186469151395	0.188215802837811	-0.0338135772908014	0.0789163419769557	0.00283117813074792	0.115704632836472	0.502492448820368	0.12070392652199	0.0501811674940511	0.349469882092952	0.348976800210229	0.132867614251955
GSM1205473	-0.0263577031001042	0.0201529085166528	-0.308180203101276	0.0902687939281689	-0.192435331440156	0.0684994942741236	0.105097382431404	0.0836997032863318	0.048394091671371	0.13271198050386	0.283971021822896	0.141454946367908
GSM1205474	0.0176041434757474	0.0781460256837038	-0.265865759302597	-0.00252111048488605	-0.17056856821374	0.0718134157753588	0.14583974732048	0.0664752990045249	0.0538159676453242	0.168215081048208	0.286730081390707	0.136540848486321
GSM1205475	0.000363849980533429	0.133875095797034	-0.219476324103407	0.358440196064855	-0.126038285169205	0.116500162700589	0.142412237219271	0.177615863746234	0.116430396910829	0.153134307319836	0.307885277946458	0.216540470919603
GSM1205476	0.0444513731220846	0.0977353683002511	-0.288031648026416	-0.000827496753201071	-0.170892820210021	0.0690168296285281	0.118305167113976	0.0647500289302766	-0.00562204528068843	0.146024184985724	0.305413666737976	0.123219019337695
GSM1205477	0.014527221241136	0.0914924218495716	-0.264737759303028	0.174065437823926	-0.154272072508962	0.0866134011891012	0.173509560536091	0.125713126693883	0.0939636707125795	0.198489654738056	0.295529063539301	0.165480414315453
GSM1205478	-0.0227693773905455	-0.0103299323084166	-0.390241242043219	-0.0480012810608589	-0.186871210676159	0.0583793072846429	0.0307045225514887	0.0499594433819358	0.0115724060263703	0.0723194939767762	0.282424204299907	0.124529166382688
GSM1205479	-0.0340379514959019	-0.0519584511078478	-0.38930197087096	-0.0575590939848532	-0.233147087474233	0.0538972733178353	0.0155307561259596	0.0424265661495616	0.00854377192210849	0.093322598552577	0.249650045608413	0.125977014714219
GSM1205480	-0.0235593680321283	-0.0172780692188174	-0.376287964911196	0.0396251797632821	-0.205088456042514	0.0644011710312675	0.0152606999728979	0.0728194232703411	0.0110045556266506	0.117797282260179	0.26364691625463	0.164035068712212
GSM1205481	0.051841169386195	0.0971393598656449	-0.207105382196513	0.141525548914225	-0.107827518778332	0.130769634414677	0.163832068795263	0.1333922671061	0.097189058599073	0.224838490436153	0.305378853693336	0.137207222000913
GSM1205482	0.0234605657648246	0.25207147730548	-0.0129426471563178	0.267631452720133	0.0273948102716733	0.202483469393216	0.454922882099869	0.208694580909159	0.1389849271608	0.421130524608887	0.395951113812188	0.182730557397137
GSM1205483	-0.0178697838753824	0.159034314075994	-0.210136830125291	0.241187264147871	-0.112244316051467	0.138513469392359	0.246360721480801	0.155396004910409	0.0896377124102961	0.237083089729784	0.352204511863877	0.188240388281178
GSM1205484	-0.0625720652207769	0.0836190897048874	-0.237275989296422	0.134021501163384	-0.130038986595519	0.0976956363038611	0.202712056788539	0.116128820536917	0.0837006636444696	0.215276079793403	0.280528795970847	0.163280507917816
GSM1205485	-0.0280476393542862	0.137520920109675	-0.177080460491873	0.0855466120255943	-0.0857890031056635	0.121007043872998	0.308720451890079	0.129936530396326	0.0791815430516699	0.253871516944596	0.330280867640729	0.16759287356671
GSM1205486	-0.0213961822026419	0.129481851412557	-0.223967746405035	0.0265687241403383	-0.116358301580354	0.0852267182367895	0.235295302876995	0.0926534228800727	0.0331813353095022	0.195611796693355	0.310886663307766	0.151671025334054
GSM1205487	-0.0272565245306568	-0.0167862029883673	-0.330260929109784	0.102043237235952	-0.208542703171676	0.0779958301028185	0.0554877694364723	0.0857601248234353	0.0291826281880854	0.130680170474736	0.255804578344867	0.10889457099953
GSM1205488	0.0230225958337669	0.124160267876548	-0.254857697049464	0.241302684442793	-0.149098663182764	0.123101457666763	0.125141211657315	0.149350281278028	0.0935992635304427	0.175173816300491	0.362901200964944	0.168827523801114
GSM1205489	0.0323761829780222	-0.0363184644277191	-0.404394952773176	-0.0179383693809895	-0.22104053750731	0.0847829110194364	-0.00494813367049277	0.0597153517882016	-0.00835308707100784	0.0535960834166953	0.342659510146003	0.155282192202173
GSM1205490	-0.0141156613226906	0.100296497315368	-0.236106020342304	0.221278581620088	-0.148640267793013	0.126356841197927	0.19588681053886	0.140723792049286	0.0874700051975575	0.218914771247688	0.309203664431339	0.183276062328762
GSM1205491	0.0142690337384234	0.0149319460903423	-0.30901413330078	0.00782056407222965	-0.144364823580347	0.0842464020216332	0.0865655176471322	0.068257202211814	0.0729462511875253	0.188144561525892	0.28884105625687	0.147475566621619
GSM1205492	-0.0159967999824455	0.0891443158664622	-0.29581716237038	0.139616608058295	-0.162170136682708	0.0644923412308551	0.0700885985010779	0.101861805200802	0.0751771887912092	0.130153080230843	0.272187248186423	0.174020331986995
GSM1205493	-0.0383358478365586	-0.151992620154711	-0.449914664353745	-0.0506198972247904	-0.258507845002579	0.00776275325390274	-0.0737525080862927	0.0184248663547055	0.0752822673272908	0.0108556007763014	0.208777019335593	0.159814624376787
GSM1205494	-0.0511723435037346	0.00470786575540806	-0.309018667364579	0.128527449741591	-0.207988813437383	0.0562556893476377	0.11073694745675	0.0877192004696954	0.0910280850961241	0.139184310058824	0.264730678367825	0.13119481697908
GSM1205495	-0.0333220498987714	0.0188129448317758	-0.308521104952484	0.181271525911654	-0.173776419596273	0.0692098208786263	0.0675183407571793	0.112980888366994	0.106892372403553	0.176471660983628	0.292143723980677	0.142803405145137
GSM1205496	-0.039312468681951	-0.186402126346071	-0.488098242053513	-0.238012097294904	-0.280510829994022	0.0111032129901539	-0.114943548603981	-0.0277474872213658	-0.0212563680677265	-0.0127325057516335	0.221959416479663	0.128272637726293
GSM1205497	-0.00663475891730553	-0.0207318325007306	-0.302046679255002	0.137314053010364	-0.152517254328962	0.0971917429833654	0.0785147243798459	0.119626206177757	0.0682617175315191	0.172992766525327	0.30396670817511	0.114096821385804
GSM1205498	-0.00252793862402279	-0.0159485094846203	-0.3543838922428	0.0698685842473913	-0.191073366534294	0.0345675800267475	-0.0301735368161721	0.0901331869867701	0.0204689521648433	0.0675186149340266	0.227742055033858	0.141884547651678
GSM1205499	-0.0426088748152665	-0.0300837768816215	-0.381495479437364	-0.128107160305645	-0.219363447477628	0.0220270892063735	0.0178588776766507	0.0233017111371444	0.0128424710602075	0.036697033044408	0.226771402896186	0.167008769049804
GSM1205500	0.0259460577587075	0.0852980801572717	-0.311026597868581	0.124318432860574	-0.196849054326296	0.064769486872444	0.0635313960040917	0.0797617609628026	0.0713477473561438	0.124682629990245	0.286027111959646	0.145002387648518
GSM1205501	-0.0161854541195889	0.0687283739840717	-0.211760513711023	0.183647940770409	-0.148139344445441	0.116085899979314	0.180429843895142	0.143715593289756	0.126621056541996	0.25273438554619	0.282301635506517	0.162855033325409
GSM1205502	-0.00764693001256888	0.0540282292882139	-0.261756787645698	0.263171998730304	-0.172589871332889	0.0974733221912946	0.153787538419819	0.149756732365077	0.146907514043212	0.16386500331236	0.303432494986959	0.201027635680846
GSM1205503	-0.0331223846288375	-0.0519868402873545	-0.366920778518793	-0.0261722706184154	-0.203409790817739	0.0507909614787308	0.0218318933563792	0.0591199160227814	0.0396271561307733	0.117226251670581	0.225478406639462	0.125594680127772
GSM1205504	-0.0146934919296784	-0.0382967255283523	-0.383774938161901	0.0350859514765842	-0.235530323398728	0.0143230638546542	-0.0465446392905167	0.0569434420344011	0.0787098460794768	0.0325455011139033	0.208116450057908	0.167956464471175
GSM1205505	-0.0380095248081917	-0.133991213064394	-0.409147825044345	-0.0364843338317852	-0.241861475022341	0.0476799920920966	-0.014594977514589	0.0314312507982273	0.0754284527863637	0.0785133101988592	0.224087697379227	0.135446239873747
GSM1205506	-0.0246771502757095	0.026039473510439	-0.239484609736763	0.214070825661837	-0.177389896120733	0.0710186364963695	0.151095166450593	0.120755517258351	0.0934970245607415	0.182719219472693	0.258966401104847	0.157700483554342
GSM1205507	-0.0157997703174363	-0.0689940828986295	-0.397053233051285	0.0273293022429515	-0.216845839467393	0.0196064301251381	-0.0446057031617416	0.0514823220492101	0.0120877050237005	0.0196139501588638	0.215524254919953	0.143134067882848
GSM1205508	0.0132637503949496	0.0403685043514971	-0.315084368308577	0.127353508033028	-0.180212722259708	0.0689298097481682	0.0591099704472054	0.106692782027507	0.0445916814432049	0.0606947434142309	0.262263220800152	0.16069226562948
GSM1205509	-0.0343666418487967	-0.0205972631316061	-0.353635497625515	0.114630568957577	-0.18995972580358	0.0707515000646223	0.0363644729425675	0.0874306990470643	0.101704391784155	0.129442999110832	0.27662223760188	0.146397289185787
GSM1205510	0.052456001763661	0.13765232393745	-0.231274574071266	0.256796166724158	-0.105225603681837	0.15520890905974	0.15052119975967	0.160051771448244	0.116625400735906	0.222332105260197	0.342735708191338	0.162170308508757
GSM1205511	0.0272312689094469	0.109204631154727	-0.272587235109359	0.241555165658443	-0.144149909069147	0.0996758250892767	0.0875549017657432	0.136954089939617	0.0678011059709448	0.145700884318753	0.316017196296708	0.170536717802151
GSM1205512	0.0382147476419349	0.0907961665816694	-0.298263651099635	0.217199843628651	-0.145960270891284	0.110516909891878	0.087736499018235	0.140899704303076	0.093501870597681	0.172395441571505	0.327174911906502	0.153866073507965
GSM1205513	0.0162068656619195	0.128741935932488	-0.230528565009273	0.122216695568135	-0.102649150563173	0.106011063616506	0.142956661631719	0.127485865080691	0.0481648780544132	0.211180286474534	0.309229772405872	0.163742554092953
GSM1205514	0.0113306185170312	0.0381113802143709	-0.308263206466993	0.0691434001785469	-0.16196495359224	0.0838624239028626	0.0666092435659307	0.0939669058350548	0.0655547692559131	0.160660106382316	0.263576886766167	0.140674659599433
GSM1205515	-0.012275417875852	-0.00826445506271362	-0.329068637807959	0.132761755362863	-0.186713502779695	0.0733999660360088	0.00840675876689668	0.112491621040767	0.07354839993036	0.120216767933053	0.287691154688693	0.153855852329959
GSM1205516	0.0558787933622189	0.0940157296551074	-0.264386273793908	0.125943491767858	-0.13197478478879	0.0984627273792862	0.0816741054210277	0.118127646363064	0.0899153454373848	0.149828452407232	0.300409860137293	0.158072633447105
GSM1205517	0.0118620536883425	0.191662763317036	-0.114752616867767	0.0446846523609055	-0.00736718893764155	0.103668723257519	0.319637225786626	0.111643308530017	0.0398293005543414	0.361521166270722	0.295056179662594	0.15118977681405
GSM1205518	0.0237949497617394	0.0983551995264094	-0.301807765772115	0.104152124276504	-0.151922562905845	0.115302622019087	0.141553390074959	0.102719249959148	0.0445907654958057	0.171172230451788	0.322967986364451	0.1668496815911
GSM1205519	0.0186658593985386	0.112701904305681	-0.245068482523693	0.180349920137024	-0.140502717814511	0.0860828862765594	0.160484975159424	0.117625115609026	0.107778827640125	0.165243878341674	0.290022603473117	0.16955705612785
GSM1205520	-0.00843453656416376	0.0724423771523024	-0.285038723404837	0.162760642485113	-0.187338459482915	0.0790096439006754	0.0754135703043269	0.113155238861167	0.105432354928321	0.159429871393678	0.284627362080382	0.169308062007343
GSM1205521	-0.0432310326361071	0.010457294745401	-0.301195035067068	0.071148060455749	-0.171248437750161	0.0356420818874648	0.105580729533649	0.0840115554086056	0.122380598845015	0.135477456602869	0.269413317133761	0.141786403079146
GSM1205522	0.0207504451937267	0.10996185491616	-0.218736560994135	0.142755398246081	-0.126432523858283	0.0999845025145983	0.18371140568939	0.135275423839534	0.0395217720161697	0.205654365201367	0.302509103060536	0.160332730820338
GSM1205523	0.026704504381974	0.029948217976773	-0.338944785810981	0.130980767114695	-0.184284013870208	0.0919377583308402	0.0366784151198962	0.114947344257933	0.0575658693069991	0.147610735227387	0.303094088968793	0.182003085529375
GSM1205524	0.00451073883529577	0.0661556032934166	-0.276052592719261	0.237537671873974	-0.1451110075569	0.0966192044207868	0.102979637977419	0.152747600222547	0.143156599497729	0.156591938915086	0.299677272670175	0.169200924960514
GSM1205525	-0.0101130839709865	0.0642464641072918	-0.27955284006973	0.0713137835891933	-0.142472616786505	0.0970285681541629	0.142448504488807	0.0985760689261786	0.0472645712674463	0.210406843265614	0.306057730316495	0.146606846982538
GSM1205526	0.0247158097479292	0.0879307062565125	-0.230018790784318	0.201269498867261	-0.137119719179876	0.118209202750755	0.216424664787805	0.137705389695275	0.140589390704142	0.285132807817658	0.31948407108705	0.142112532778812
GSM1205527	-0.0195837121691866	-0.021010417778528	-0.374512884673251	0.0868048757748924	-0.206429287143611	0.0959535949341217	0.0119130497584886	0.0969546408912157	0.0722572632392225	0.109415416865687	0.3023225791625	0.104359156252694
GSM1205528	-0.00925670228336272	0.0997153431483426	-0.224176661961546	0.174497342243691	-0.128098879878608	0.0797830816410334	0.208492075081198	0.133434381807509	0.133059519631519	0.181436405312642	0.244013810601995	0.143368314408789
GSM1205529	-0.0271322215140179	0.0865918801861953	-0.265039721076441	0.201745048735807	-0.157113213918272	0.102988050465145	0.190096767598388	0.140091512254025	0.116214992221675	0.223598467985472	0.274638537125224	0.172004481972943
GSM1205530	0.0138612153955858	0.075004720818373	-0.257329849301571	0.153526854142613	-0.157746870757756	0.0795002627240708	0.131650098621315	0.121342965042945	0.034360498989498	0.201169136419573	0.285870596061875	0.167730176916458
GSM1205531	0.0198827658134689	0.104779680781906	-0.280113560852911	0.0789434648052153	-0.143634387231577	0.0968336600057552	0.150474844009381	0.105719122117119	0.0156996981805136	0.168684630656353	0.333003085940875	0.16383899360763
GSM1205532	-0.0702226789211435	0.0546363616731292	-0.283496931812427	0.0303551514575888	-0.171072262061046	0.0634666548294376	0.153761140694682	0.0685954889108359	0.0980039368408237	0.143258317816312	0.258855123883384	0.129636463158377
GSM1205533	0.0147726548639611	0.136905144043101	-0.245868156302079	0.180505334294704	-0.150764134194079	0.105831903531437	0.168312462900305	0.133691270925469	0.112799912302556	0.213923917774998	0.301805818086592	0.15826083650106
GSM1205534	-0.0399960310317146	0.140219180281226	-0.185879393070732	0.176115205332767	-0.120715655557044	0.101157170547919	0.243486174314844	0.134665985329264	0.113768170230433	0.226051004427236	0.268170189147415	0.141117982164309
GSM1205535	-0.0345630822632256	0.119704208771108	-0.22258566959729	0.147150271569926	-0.147242876083188	0.0572951268003682	0.210304599585149	0.104511540667012	0.08427639288735	0.188410964605946	0.24224021776582	0.126694909041808
GSM1205536	0.0347953292192732	0.145357005637781	-0.220285530925148	0.176958738358834	-0.112445035507779	0.121515825312618	0.17873753131453	0.131197599119256	0.0876876494581087	0.197360145151707	0.316719115080202	0.164149298607791
GSM1205537	0.0315779883206973	0.0533586087208199	-0.312019018117673	0.207348988021427	-0.159129147793034	0.0879592965849615	0.0600088450529575	0.134503980899164	0.120918966864023	0.1348414246316	0.341030572700845	0.177323890289775
GSM1205538	-0.0212913207497224	0.161968780896057	-0.182733306337303	0.185450412118045	-0.0858857142254347	0.120311581595538	0.276997040802782	0.139390982829895	0.0719808912112956	0.269473564764619	0.325299303081246	0.179695508988564
GSM1205539	-0.0164391728846585	0.142435203946461	-0.24302657177854	0.111585794925307	-0.126392470588768	0.0974652176554446	0.232352564849257	0.112060650347721	0.034337101728518	0.180785952067352	0.322763267866615	0.15635831096871
GSM1205540	-0.0092330991036764	0.137898012990326	-0.234958104538885	0.0730506990374471	-0.117682627810826	0.0930685618394396	0.232149567867142	0.0966229337320651	0.0153739004488314	0.214456199708927	0.333844698473519	0.152580646417461
GSM1205541	-0.0150381829706565	-0.0306569912722224	-0.407945222934171	0.0792319463450975	-0.220277290483278	0.0531601551407956	-0.0100274153727228	0.0797860010961115	0.0191535959631139	0.0774489474128687	0.325588218514222	0.147344370286341
GSM1205542	-0.0295554701888153	-0.0205296350457401	-0.396043945514099	-0.0264149142303262	-0.203251456473245	0.0385888505838443	-0.0150095734775244	0.0549152165352235	0.0266305601163716	0.0954597577912317	0.281051822681054	0.142776267417025
GSM1205543	0.0378311087363723	0.0304913553253585	-0.346920230408465	0.0894016745748688	-0.166952538768256	0.0793212973668914	0.0228795700790109	0.0954298807427664	0.0190753748251493	0.116360980804737	0.314533268334426	0.160394220137295
GSM1205544	0.0547866700535944	0.130097205716658	-0.32456412490241	0.150223083133338	-0.162142024770204	0.1212546917518	0.122118582968827	0.133615403737029	0.0720119365713846	0.177113115018583	0.342365283487556	0.199457071108296
GSM1205545	0.0174064847903651	0.0354424467917412	-0.300700113539336	0.216309888739347	-0.156388418267825	0.119593942401688	0.0796031365862048	0.143268334252202	0.107334894203427	0.164848302553322	0.311495954742804	0.146028957049913
GSM1205546	0.0146160837096441	0.0458788899744596	-0.380019694755901	0.145685247871468	-0.214667175369224	0.104046279732119	0.0339297161261257	0.110235217282839	0.0940007403732576	0.115412722034055	0.303766572782657	0.158775993701115
GSM1205547	-0.0139190464089672	0.0833096430541058	-0.287121848342115	0.114697574899716	-0.163296485859987	0.0785654282431602	0.155794784252689	0.098880466468483	0.0720459902614349	0.198020707573781	0.264512304886566	0.158215457763669
GSM1205548	0.00769716038833961	0.0166781056810708	-0.340488077112412	0.0475420776178878	-0.187217679471527	0.0487576644216652	0.0269887819593145	0.0608546614500651	0.0460273043473007	0.0835538289762106	0.293688035911333	0.159829507576892
GSM1205549	-0.0269245558712266	0.161994596346947	-0.152310577619052	0.191152400673027	-0.0861936878382875	0.0859907728072266	0.232348015186353	0.149378268852519	0.125468407541912	0.17276082102619	0.284961124579319	0.138166736425224
GSM1205550	0.00666922428789088	-0.034629960924241	-0.425262111655977	0.049036307872518	-0.237995902649759	0.0394274792236065	-0.0323895689963878	0.0706086122266342	0.0843310054559241	0.0617488934813294	0.260333974151459	0.171435861551193
GSM1205551	0.0343994000361885	-0.0323718550837492	-0.380026925482078	0.163896061304094	-0.195542368928206	0.0992508105004953	-0.0108257575590421	0.102266832149456	0.125517625365518	0.103041174770618	0.333256771220606	0.162989487380847
GSM1205552	0.0211297769293846	0.15487959573568	-0.24952406155148	0.160878102999986	-0.0932521275270095	0.125557160744529	0.201297799060396	0.132310626206547	0.0626607513634	0.227600021284807	0.372037279889794	0.166359405565611
GSM1205553	0.00176949822226217	0.0264192668809065	-0.270900556385203	0.159681186195182	-0.142579314742294	0.124968675480776	0.103756646834641	0.14474015592931	0.0972391144865945	0.205890212289293	0.318258820760029	0.140810970299856
GSM1205554	0.036661931179906	0.09449091026367	-0.306216530514053	0.131686772880998	-0.166595299089217	0.144569316857741	0.114832183439394	0.120030931341412	0.0510548628561241	0.234280423156239	0.365510979295357	0.139015497777196
GSM1205555	0.0246474190735197	0.166082128237064	-0.190529000928592	0.169808810181573	-0.100057993386589	0.137264444486886	0.255964563258531	0.143751389843534	0.056445649421708	0.2595066896684	0.369649257681218	0.176785539458669
GSM1205556	-0.0228523974681188	0.130781036111177	-0.184215272761321	-0.0425913993202201	-0.109615208613117	0.0798780535147906	0.267869570516666	0.0750629556094005	0.021808533727789	0.201056022388388	0.324245690947357	0.16250989650592
GSM1205557	-0.037155336367163	-0.0427982940522471	-0.421165534787552	-0.0356803642099222	-0.239103986983007	0.0359820442874868	-0.0396899713969113	0.0385454164088288	0.00144412577997594	0.0333881827667323	0.258697025420313	0.10774725932311
GSM1205558	-0.0157765212743586	-0.0640775486317372	-0.42206610734377	0.0243191056279894	-0.232019244507554	0.05094527065785	-0.0330255179997225	0.0504440978493322	0.0396439039386385	0.0691855940733825	0.234353726310405	0.157986273062382
GSM1205559	-0.0656417842265838	-0.133964455238437	-0.437759314776555	0.000146002732690041	-0.220486468435204	0.0264898374334777	-0.0884770080997803	0.0306758702436047	-0.0314538322515599	0.0121299326606783	0.251888190720273	0.0924162820664971
GSM1205560	-0.0135025802085723	0.0210583935459078	-0.305613086203183	0.0326924736907762	-0.167529276125191	0.0683558924915153	0.0677074881452798	0.0745687795013037	0.0476993142973586	0.135596066999212	0.293441972791403	0.177377859649498
GSM1205561	0.0277090180994895	-0.0406049995316685	-0.395084609973034	0.0843701508541799	-0.155504510302864	0.0903734147069271	0.0238375334682324	0.0921184646810544	0.0706535886934948	0.161750546685157	0.318603411025844	0.166011217522084
GSM1205562	0.0445910965418311	0.174113924705816	-0.168857388955106	0.167377382284779	-0.0579110061092188	0.157716877069089	0.260643026813085	0.159145192828415	0.0776379873687153	0.296464453995185	0.338636631985595	0.176842499519221
GSM1205563	-0.0448056143605449	-0.0530611764170544	-0.365854818169889	0.037310081721887	-0.198335149042636	0.0864578332002232	0.0429799401501963	0.081500139389821	0.0915543425357427	0.164425068863991	0.286150746523728	0.12685868878402
GSM1205564	-0.0178186362495016	0.146516457368977	-0.132765295899756	0.0891486715330147	-0.0435861141384207	0.114748221216363	0.332540329504813	0.107148046716752	0.0547374941880958	0.320942071048828	0.319514228945037	0.129473767834437
GSM1205565	-0.0452473973803156	-0.145900080667755	-0.484010907506976	-0.0896648878158659	-0.246249011046064	0.00125080975061243	-0.0984447604280803	-0.0015040198686065	-0.00931868118690803	-0.00188812692654755	0.210840101490214	0.155150522106641
GSM1205566	0.000543097255615703	-0.0184981744355824	-0.413974706705551	-0.146308119067767	-0.206311121508048	0.0480017099761405	-0.0250506160877272	0.0232704160531198	0.0227621893375509	0.0601680433095386	0.283196084298356	0.14233430638888
GSM1205567	0.0248302705581121	0.121789483560422	-0.185410056050912	0.182443362378166	-0.090637286467039	0.152605998343631	0.209924826656661	0.156107568444341	0.155512072280635	0.240290444784247	0.331131776046499	0.182221767199347
GSM1205568	-0.0283224665682223	-0.0781550149382206	-0.412227712007529	-0.0351308614385205	-0.24261762189191	0.0522345108068033	-0.0596362302638103	0.0618151367557516	0.0414521323441702	0.0482149516266856	0.261440046602018	0.162357314356906
GSM1205569	-0.00640318588047484	-0.0511070748500982	-0.454169231372043	-0.108561219550856	-0.252490010669796	0.035363341471507	-0.0738656432325414	0.0113057945687734	0.0337020333320658	-0.0108558604684041	0.25040546014177	0.148324790086429
GSM1205570	0.0353437562485061	0.157892067500291	-0.194553507344305	0.204316681692117	-0.0897210599068351	0.15654449758957	0.201582920239131	0.168004384907385	0.134658180846068	0.245050563801051	0.373020862817295	0.163170352513441
GSM1205571	-0.0113745091371123	0.0982982189523704	-0.272791254380785	0.0807393287542328	-0.145492940454211	0.102571422869341	0.130046559973296	0.107002445426983	0.0521359871197133	0.116567941512596	0.357631824885431	0.158495094244094
GSM1205572	-0.0462198409354449	0.0862382173955513	-0.259674734862837	0.0390426372846196	-0.153075550888189	0.093902869122837	0.134588903376326	0.0789498715063213	0.0668259662188056	0.153061851319957	0.367583773329817	0.153108058096648
GSM1205573	-0.018761365904632	-0.0513305657055862	-0.371396954092019	-0.0310169294013617	-0.227929574165019	0.0648046182462216	-0.00109528113325405	0.0613173632073374	0.0290938589486098	0.0960382869820315	0.275657409733614	0.122663665555934
GSM1205574	0.00214825100873159	0.0175760026082466	-0.388751022998771	-0.0400203114206254	-0.21278930624978	0.0839825836598626	-0.0102761504781065	0.0534502524979847	0.000114394652160689	0.0487979398417303	0.334932634028598	0.159088652899298
GSM1205575	0.00936397551975723	-0.138905898719938	-0.447115941102708	-0.146725776477389	-0.241609605690133	0.0281341468021624	-0.121434289905748	0.0167493548842692	-0.0520562433067567	-0.00898176808590965	0.246766462158522	0.166144752321178
GSM1205576	0.00931360707287548	0.0477766475201912	-0.35182896275616	0.12531136649528	-0.19010245247552	0.0721991303380683	0.0220352579201126	0.089519786147143	0.0567056491028164	0.0839769243793427	0.296616742836377	0.179023756138956
GSM1205577	0.0275200375073717	0.0925720337694011	-0.270601206049206	0.144223534789701	-0.156111475618321	0.0985011228944715	0.096055158038625	0.116943056552851	-0.00306926093539957	0.172760255492687	0.309459296082574	0.175948329048106
GSM1205578	-0.0512912876408522	-0.122756507829003	-0.42407264565345	-0.0110502200786395	-0.251204821524106	0.0340962794969493	-0.0598940273644138	0.0352425264206862	0.0141470640449539	0.0906857732877383	0.243689335273663	0.105732158200673
GSM1205579	0.0746227394351642	-0.0226005008537924	-0.398123402192712	-0.0180199971391422	-0.175181472551801	0.0827755625847379	-0.0311197822764175	0.053466821788917	0.0179175239908329	0.125208268729483	0.322516410167414	0.160928590367392
GSM1205580	0.0196916061980742	0.177657500873882	-0.200771404893684	0.154675822189717	-0.0844447330126515	0.143699966293606	0.255196693342912	0.149237578935583	0.0758448658700479	0.274438487001454	0.353724650862813	0.180005323462004
GSM1205581	0.000673566322596849	-0.0361515778200983	-0.393047083507999	0.0901680627683902	-0.194735818123392	0.0812672828123558	0.0101135950469953	0.0861325465594908	0.0650715351705006	0.109581413504507	0.293150079595732	0.155373359079714
GSM1205582	0.0509588519600968	0.150913101632248	-0.209325110337231	0.16144905104725	-0.118389262848348	0.13887509002878	0.211800006104358	0.142717970259138	0.0754129369860263	0.267149737862147	0.338183712010585	0.177242639434394
GSM1205583	0.0179581593810552	0.111886908306355	-0.28684525028727	0.0694024894574629	-0.146321274041861	0.0837433615981011	0.128277686901398	0.0950377416338468	0.00077015090627512	0.169763036336449	0.319099068173411	0.169816677612777
GSM1205584	-0.00786555362284722	-0.0019922435855486	-0.366271941446509	0.0928672294864377	-0.191647517684619	0.0807209514433908	0.0371458388210736	0.0917436148316684	0.0627983046416662	0.13122533577914	0.333634858486581	0.177325275094663
GSM1205585	0.0114686982079901	0.0934257305032665	-0.26584985285918	0.0677240989335852	-0.13491054280361	0.115326913660258	0.172230682871874	0.103525441745461	0.0710467076113214	0.19454405555038	0.353621280074293	0.179732896259587
GSM1205586	-0.000715608353666834	0.0400146030668684	-0.367131250808754	-0.0205156814056567	-0.203561078757325	0.0648769583856009	0.0322571646477313	0.0505946142063865	-0.0301518059894143	0.0950385319414427	0.310914181416604	0.146663317316152
GSM1205587	0.0314390573513805	-0.011027788929621	-0.395437527440837	-0.0606505371595962	-0.205015254276446	0.0997193736016389	0.0234720316967477	0.0507909803913487	-0.0145584907645947	0.112363219704468	0.341486912480745	0.152896139507829
GSM1205588	-0.00180138397669849	0.0380737398946815	-0.313686247801228	0.0535670949053925	-0.156483318193474	0.115656458755184	0.102719516942588	0.0911310531757464	0.0385840803947058	0.163510314154222	0.314125927136454	0.190636274800555
GSM1205589	0.00820225033174253	0.104722101578213	-0.273019553237094	0.0866114729493639	-0.146476396449988	0.117428914679768	0.116567458043406	0.0980958751778399	0.060147227237172	0.154640697745578	0.305695495873548	0.153580924895104
GSM1205590	0.0344617742973215	0.177285187082394	-0.229333264233267	0.177571280612882	-0.139546064142997	0.14259216446943	0.140948886755015	0.142621844798775	0.089883670906762	0.193697331840191	0.362160134515721	0.209094939987873
GSM1205591	-0.0117569043854553	-0.03275897901318	-0.359599378301712	-0.00505912525416005	-0.195350271286927	0.05441997312441	0.0459935388261073	0.0620125208619011	0.00996972143978302	0.118811864902269	0.30176493901257	0.140212124804418
GSM1205592	-0.0140359162119912	0.0975921741504731	-0.279314631300719	0.0606416862686801	-0.160348142382199	0.0941210807950987	0.144682530181097	0.0931545904050754	0.00305764914199226	0.159769313287261	0.32412567985354	0.148394049877037
GSM1205593	0.0485608735832674	0.213247518053529	-0.149097533650486	0.0331931858867593	-0.0580613996531114	0.134584398405353	0.346321533787943	0.115147921391769	0.0042125925937596	0.295376503998462	0.341982572067282	0.156759467746497
GSM1205594	0.029323443354753	0.105090446956747	-0.256741329113324	0.181083168130606	-0.139746845715947	0.101226993726826	0.147588645751458	0.134848274102108	0.0475282535490463	0.188220616288086	0.328314938451975	0.155527437757042
GSM1205595	0.0163465520203093	0.0954671539654263	-0.245042206012818	0.200269676016397	-0.126483605006112	0.120972344678808	0.174661591617561	0.140649462895381	0.052593572943002	0.213339094247545	0.33361052510417	0.15304179671061
GSM1205596	0.00652135705782949	0.189832863062178	-0.173056867489878	0.246136663078941	-0.102977000655846	0.0966483731109079	0.221919748379951	0.142071941445913	0.0723165861419722	0.217587077837091	0.302227085500471	0.173259505525477
GSM1205597	-0.0300205730730679	0.00848745445961225	-0.316440145541397	0.0185231779987656	-0.205007929303977	0.0599528152686036	0.064257218031838	0.0589776478656497	0.021218697673207	0.0836531484094061	0.278727694519304	0.115653257441058
GSM1205598	-0.0398064225620757	-0.0246629710187746	-0.357034820739833	0.0586747680214248	-0.20898875675717	0.0373889346631882	0.0296611867791369	0.0556279205327636	0.0648378104671063	0.12040066236469	0.25079781402458	0.137045172617888
GSM1205599	-0.0124375908149159	0.187551571287104	-0.0673660519523361	0.247537977856856	-0.0594076286929098	0.141379599738527	0.342186038959159	0.159077855784008	0.108958121349823	0.260304350471497	0.352923445152507	0.179363219920216
GSM1205600	0.0379375786857821	0.118869222457077	-0.253415000286445	0.22616014054757	-0.134197217781583	0.118910456963931	0.123386199296956	0.154260536581166	0.125442212126745	0.169016040112043	0.318534840992182	0.163990843135073
GSM1205601	0.00883278558862222	0.0498243541541747	-0.285300524836739	0.151878577898256	-0.143327766305765	0.114755460756699	0.098195683924404	0.124772632950977	0.109913411703524	0.200275536111052	0.319324832115808	0.143721267644374
GSM1205602	0.013917464836519	0.111768652702226	-0.278573466755507	0.156486053891203	-0.134281691146504	0.0903577164340213	0.141714991202053	0.129960580945089	0.0620432905181063	0.168634514908797	0.302695339367906	0.169154537503816
GSM1205603	-0.00410829898892107	0.0842325619958028	-0.26327458922422	0.0894970506748908	-0.129089333659814	0.0944126203710485	0.152026400716437	0.10965775765014	0.0216763185218693	0.180775999004761	0.300739214844261	0.149737870678843
GSM1205604	0.0403823849190409	0.0765359763178667	-0.328127995711228	0.129856356436919	-0.152848489782015	0.104199369312672	0.0770060059707288	0.114161841270009	0.0539618369450701	0.143492509652271	0.339705997014138	0.189590573829098
GSM1205605	0.0272930561284261	0.116288101801133	-0.312251790056769	0.0842770042080664	-0.168537789725214	0.0965350512943326	0.0818105267139434	0.110572085206208	0.0441415867787451	0.158504141911398	0.321249044556603	0.165782590056355
GSM1205606	-0.00424019323048106	0.19005288742642	-0.119973027137574	0.112085165554796	-0.0561682748996885	0.118759151102681	0.349682847018108	0.133631052344715	0.0236220308998764	0.311322529897188	0.329932631008965	0.171361422553606
GSM1205607	0.00427436352775723	0.0144848763027366	-0.346062780449102	0.0800353390091247	-0.176427402596621	0.0918153130455944	0.00998579442775324	0.103272463772805	0.103941395589828	0.130749368063006	0.281063631735882	0.169770109800607
GSM1205608	-0.0182551676885558	0.107812520987642	-0.22841224032022	0.00664726048458874	-0.141158488171265	0.0897879158918339	0.19025233390819	0.096311311473243	0.0254606396217364	0.184391082268013	0.347497981112883	0.142746133756558
GSM1205609	-0.0666543372728865	-0.0336485406647183	-0.375076617044596	-0.0783683743082547	-0.220811906781582	0.0546344806149858	0.00603254486744255	0.0367942014104306	0.0244810772923011	0.0991473393825917	0.28200451277382	0.152872696141065
GSM1205610	0.00810601704580081	0.0224824264047404	-0.392348859940906	-0.0304998091323766	-0.199458531241723	0.0593860979732256	0.00492227055788049	0.0411904352944283	0.00360324321602715	0.0543157961475772	0.309564813340487	0.171424930456087
GSM1205611	-0.0367640220344834	-0.10269277633402	-0.464160233073971	-0.135007488367367	-0.269448689167976	0.0349685823857878	-0.103507467400438	0.0121618734599439	-0.0407900063592586	0.000193816781442516	0.280486224028294	0.135583363633277
GSM1205612	-0.0418240677972286	0.0780204064460865	-0.316646324352583	0.11321595203953	-0.188842675922436	0.0695869658891748	0.0500065614678046	0.091961255082192	0.0484537360182862	0.0836730443800346	0.286122483197331	0.16417397741248
GSM1205613	0.0361562335264025	0.161984770599929	-0.172309829366103	0.155198048263195	-0.115882168186552	0.131284717802269	0.230590553960508	0.147205680700492	0.0899424863995937	0.203949685010816	0.342830444166138	0.1752209544083
GSM1205614	0.0224379955681501	0.110641108749218	-0.25736825790603	-0.0490796540660935	-0.135072535202842	0.111465397109926	0.129865538456501	0.0737195111539795	0.0307348321776703	0.14152391212213	0.313459630672186	0.140207270181306
GSM1205615	-0.0279782876716193	-0.0825069600736379	-0.41287937131604	-0.0498540547498447	-0.232376279828625	0.0333509292569016	-0.0268731837547525	0.0359895840386795	0.0404436610031007	0.0572961228550337	0.229388930152126	0.183482005361686
GSM1205616	-0.027874023636925	0.0712489888784136	-0.309973875869438	-0.0112314867050189	-0.162454459674693	0.0750323888128322	0.0771804460141942	0.0641433523775683	-0.00808629322840737	0.121688950801455	0.321392818416	0.159880616685854
GSM1205617	0.00557841552503268	0.0584963306967494	-0.317780608257673	-0.0124063465671845	-0.165119065100968	0.0585556475315122	0.1076100306788	0.0586066130774011	0.0191056768996637	0.119258965308636	0.311616184314504	0.164644428557152
GSM1205618	-0.0397467910628751	-0.102680771520248	-0.429365756525435	-0.173377728342553	-0.235674187436859	0.0550439237137332	-0.0384350631180993	0.0163758503166373	0.0168548863049777	0.0671572903831686	0.27160415358749	0.139196383592309
GSM1205619	0.00535501615438751	0.00578077361267108	-0.387789858938322	-0.0128309419452842	-0.204264617162393	0.121572746563316	0.0169882794687622	0.0807365324548632	0.00972357701700575	0.14608293285316	0.293305416249926	0.145647073084138
GSM1205620	-0.0376851198509539	-0.0947878593541192	-0.439057961964602	-0.0198045136303786	-0.262025074433755	0.0596563064782022	-0.0362356596294493	0.0631421306765333	0.0469979498348393	0.0870224051820568	0.261506010719989	0.122727487618049
GSM1205621	-0.0327768122995755	-0.0214149729934868	-0.3271454309178	-0.0185275254293415	-0.210639237587995	0.0443325072029138	0.0549895388168117	0.0517666450304564	-0.0177472010697691	0.090929105796907	0.272857258047579	0.0943653137020378
GSM1205622	-0.0129221689013104	0.133038845919797	-0.179206909867195	0.207478238498748	-0.112006294837362	0.114519095396085	0.187371485157443	0.140792955293561	0.0886332558939323	0.172268113621744	0.310993917270208	0.15742425142102
GSM1205623	-0.022092882613685	0.169843255102531	-0.102826513909661	0.259038818813098	-0.0695921437259012	0.131418902900597	0.317159451821578	0.179670310672799	0.149476502656311	0.341219933474584	0.310926151825553	0.191837660823038
GSM1205624	0.0234422960336763	0.123265089759526	-0.232446544637172	0.0784057700960403	-0.11246334837171	0.0910166033441713	0.128590825955496	0.0961961268032887	0.0216095209245299	0.16717875218608	0.297163237742938	0.146733630673162
GSM1205625	-0.00500222307339063	0.0554343614332396	-0.279408368888424	-0.0229645911921626	-0.166362482288483	0.0856654372904636	0.132108436627389	0.0567537194657337	0.0650131512607081	0.165072809438785	0.313581260842829	0.116037495202199
GSM1205626	-0.0131768328166043	-0.0677089674259908	-0.438989261686258	-0.0598877595906656	-0.235309598026981	0.0307062907947823	-0.114089740851559	0.0344461962152037	-0.0256786868650859	-0.0188975396745975	0.216413663664913	0.154605162110492
GSM1205627	-0.0558318104982345	-0.0458198462663951	-0.390732530258548	-0.0809873924812723	-0.248351246789348	0.0387746150917485	0.0424060666991579	0.0268071072295995	0.0368781828517527	0.0425465349702481	0.262879151209568	0.145513713186912
GSM1205628	0.0135012037037901	0.0644913218594941	-0.225111068425002	0.0420591534809395	-0.104916292239596	0.0893065274766607	0.145956489311137	0.0856444222584558	0.0110988828359677	0.193815639773055	0.31112576386734	0.129896480903097
GSM1205629	-0.0706408224402253	-0.0387476320788795	-0.384960700832691	-0.0527920845149773	-0.203786371757587	0.0456636967406492	0.0075129961113792	0.0268293937941606	-0.0474355362142761	0.0381426625220848	0.272464846502417	0.114495231428443
GSM1205630	-0.0423458241748466	0.0192376878721019	-0.260880327874451	-0.0115533254376349	-0.158134173020324	0.0624396572931265	0.0847083591957882	0.0610760039119312	0.0199521976107522	0.106591325290097	0.247121521494393	0.130077988295759
GSM1205631	-0.0145127896549809	0.212205578938183	-0.116017010561139	0.243805869573028	-0.0501292409555586	0.14861793493074	0.327028185189222	0.172509678875092	0.0937649286407231	0.264311715582941	0.320155315604589	0.156542676506331
GSM1205632	0.0419218192348639	0.180132586082763	-0.238985488906558	0.216323210897966	-0.0941677580918063	0.160365021343962	0.169188752144233	0.161095832196371	0.102018578600493	0.297658954319128	0.337920813890085	0.196630088873035
GSM1205633	0.00534397150660549	0.0989055265463032	-0.226346898536065	0.178804348339739	-0.132890098694207	0.0832980818061484	0.151804923437195	0.119485536345429	0.0877978212788488	0.172137925087527	0.307313481418464	0.143809430929524
GSM1205634	0.000208817832194289	0.0762927452322394	-0.262172264470662	0.102029271398864	-0.136259428012639	0.101821711502818	0.157988348432606	0.10967482131414	0.0299550584264517	0.172702979889781	0.324586169824088	0.123443434574259
GSM1205635	0.0338239857436365	0.101300592088961	-0.315942838743536	0.133056047368252	-0.15379869442917	0.109944840084007	0.118103258972907	0.114299624051876	0.049844822117171	0.190767417936254	0.315181509648775	0.158957171175957
GSM1205636	-0.0251582901858276	0.0211659695024672	-0.385314443296375	0.00234990120351919	-0.223084911784481	0.0762327588742596	-0.0149101895126818	0.0623829842133865	0.0196519354428927	0.0691224309518523	0.304318757533251	0.131211532339259
GSM1205637	-0.0230856522035495	0.0183124185697419	-0.316287324288297	0.118592638991252	-0.170261496738721	0.0783239554071601	0.0767135435247495	0.0915860650977539	0.0630123506996752	0.146506908181777	0.300174473904368	0.139849115879624
GSM1205638	-0.0157621075902645	0.0534732048446778	-0.346863456962555	-0.0142109989467961	-0.194940491442602	0.0975500974411202	0.0705627573630458	0.0759656690800823	0.0531005924338536	0.120284665816831	0.326130991289348	0.154244674578701
GSM1205639	-0.0262827459917956	0.0859441323350785	-0.264346983911297	0.266729084191688	-0.156181820239626	0.130374572479335	0.167948213265072	0.162020313651795	0.137321950422645	0.228223674606696	0.311445825831195	0.199215621614454
GSM1205640	-0.0322247567371311	-0.112442163494707	-0.426479008583218	-0.0586012308761654	-0.248259058664373	0.0246978488273671	-0.0567141387586252	0.0260202804517759	0.08337415573293	0.0560270002931815	0.256439168863246	0.15160440111358
GSM1205641	-0.0509059143154013	0.0592558052772165	-0.201928693369534	0.0128847615709407	-0.15523831777361	0.0677919541568929	0.228587323053929	0.0637826950617203	-0.0165003992729637	0.235090265548085	0.290392499943084	0.125063965025086
GSM1205642	-0.0998179766470641	-0.156478766075624	-0.445959529769908	-0.0789116290364207	-0.281326845604467	0.0324651482643411	-0.0033277195571128	0.0218704453503617	-0.0302429569168427	0.0650110954021982	0.26472535044506	0.14792441074362
GSM1205643	-0.0455978468375217	0.0740464237307335	-0.256823217417865	0.128958978487038	-0.179054979249958	0.070896400385984	0.175021431436232	0.0893936644529653	0.0236305228074372	0.159014559485932	0.314933419033143	0.139929891321841
GSM1205644	-0.00375479309177675	-0.068004243122825	-0.354718677232791	0.0657233005036433	-0.217933001736288	0.0454819795168188	-0.0305993107112952	0.0641657096400859	-0.0190271264782082	0.0452759163796994	0.258372589276572	0.145955631618719
GSM1205645	-0.0423348282718998	-0.0219086047330153	-0.381745531687187	-0.0302040737021507	-0.194201237137247	0.0793571045571015	0.0713515921223387	0.0539081658000647	0.0398639060638491	0.121078670314137	0.287587548399174	0.192253314496918
GSM1205646	-0.00605121473034454	0.139845988015968	-0.231455096064044	0.275011996611095	-0.109185331269146	0.143997556778456	0.208680149508987	0.18078806565257	0.129411310450536	0.243029366895416	0.335912794896753	0.177127519851391
GSM1205647	-0.0695178169866861	-0.0305663784613219	-0.351051109936977	-0.0495228009147906	-0.194573277933091	0.0523990461525996	0.091263728024	0.04950061316968	0.0220591152814781	0.0955654886033305	0.258378730216845	0.143696854752524
GSM1205648	-0.0180928096885664	0.134156822582547	-0.117378397552951	0.153578367871701	-0.0859385458179774	0.119515737478266	0.332125026320095	0.135593361229191	0.0814223369438556	0.271502986403758	0.325370409656051	0.142240165156247
GSM1205649	-0.00152234022083857	0.108527341796121	-0.303955942548964	0.137450063846774	-0.130950564605054	0.132828004669241	0.12153377096721	0.124863088927216	0.0596046354988343	0.189532804973686	0.318981840362226	0.140110488522017
GSM1205650	-0.0213817196911759	-0.101163959031529	-0.395559580419289	-0.0039330365923111	-0.235067369686161	0.0490316586431016	0.0215835752485631	0.0534445710893679	0.0326121398176398	0.119629186666691	0.238216083384271	0.146784709097051
GSM1205651	-0.0403352337654509	-0.112616766653651	-0.451965406747482	0.0297802537453082	-0.230175233527285	0.0366923152438196	-0.049531540860622	0.0509104808236851	0.0420479639057961	0.0628041333161008	0.274359714401633	0.176423809012946
GSM1205652	-0.0247401483299135	0.0703626304391734	-0.262548907040894	0.1425541905114	-0.173934815951407	0.0998612303680152	0.200983771135964	0.124220914004571	0.101562457048647	0.17124763016369	0.305381116928175	0.196649104198028
GSM1205653	-0.0109669027404746	0.0852165046026543	-0.336006183706712	-0.00647585793495758	-0.184627878247512	0.0608493833124727	0.0561948233566153	0.0480600590172462	0.0547291436886339	0.100777779019521	0.266990845800377	0.124323348654327
GSM1205654	0.0121420323249236	0.235152524251763	-0.16152594124166	0.178364043591526	-0.0704766332895951	0.114143279872934	0.300220300854343	0.150476290618501	0.0951220025131937	0.277569504880409	0.33906789046408	0.167812378260635
GSM1205655	-0.0434979520413778	0.00262935354715844	-0.300532715976787	0.0265926496665953	-0.185530486535853	0.10302644539845	0.163429961114782	0.078951712720451	0.0435843843508858	0.181240911582018	0.308670632640019	0.137377367471375
GSM1205656	0.0111472794196743	0.0959493635362994	-0.302919553066521	0.157774924550914	-0.176142973673501	0.104291977540809	0.156578275174007	0.108990863582275	0.0419467489987125	0.180468130126245	0.331899896659942	0.163138875402615
GSM1205657	-0.0115918625222957	0.103202365625816	-0.249374447119667	-0.0239739908259335	-0.166840710308412	0.0592096351751828	0.17583556467334	0.041831604916518	-0.0315731890722966	0.173459571489147	0.298347068083406	0.105948514164238
GSM1205658	-0.0344634011707379	0.0129846797864214	-0.316695830596355	0.126854569997559	-0.196759347940761	0.108166274172413	0.106252418971501	0.113228544085392	0.0538938490888843	0.178351079714315	0.31045218564748	0.137722800652107
GSM1205659	-0.0229796417035285	0.144123340148645	-0.143678488347848	0.107807502959927	-0.0917598362888139	0.118341446903661	0.293965475376164	0.114826153754286	0.0691540399069855	0.273522839455122	0.344652011934785	0.152610972272545
GSM1205660	-0.0111261776725458	0.254779243535377	-0.0692446470804264	0.14014809608068	-0.0281216933617472	0.145788962129425	0.400046765331551	0.141471534606089	0.0365879775545557	0.270959187846368	0.377724409447812	0.146733602586886
GSM1205661	-0.015033067793673	-0.0203299345663473	-0.357105642550014	0.0832001207338841	-0.214320700264831	0.0633863055698929	0.0115796515456517	0.0695717452815104	0.09618877959695	0.094937066339078	0.25622823752046	0.164032998188223
GSM1205662	-0.0055651330477025	0.0188792312446538	-0.344638716061588	0.115307721101686	-0.20021029571534	0.0873479767889396	0.0776235303220097	0.09219456254362	0.0436984554159321	0.138713487776738	0.312339180278442	0.160577637416086
GSM1205663	0.0121292811487524	0.0406585374735784	-0.346863026008443	-0.0329363840702553	-0.188731740221399	0.0531445159387881	0.0537226736419678	0.0467796290042098	0.115422154777548	0.0853988916703111	0.279891369213632	0.146116354319395
GSM1205664	-0.0228767564498656	0.187417277827967	-0.210031206680523	0.224457885389744	-0.13023349195929	0.108992836285101	0.278631463108012	0.139721431762639	0.0600572586958291	0.251577365089043	0.326681619336003	0.172382681624361
GSM1205665	0.0201172302515801	0.10302221495487	-0.261012690990346	0.119306460247348	-0.16004757705534	0.0729585309730027	0.120393586959612	0.106491042819724	0.0503380441494166	0.142752773166734	0.288607905650431	0.157160505733275
GSM1205666	-0.0202753520764621	0.0693907312130268	-0.291447102880985	0.0988111417066181	-0.174574420725241	0.102999527988396	0.114927659536029	0.111028885243054	0.0859256214412761	0.177214290046949	0.316784474194181	0.165531415997216
GSM1205667	0.0295003783220333	0.163934642018065	-0.185396604659795	0.171903812376202	-0.125682246967652	0.120964301691116	0.160137037502465	0.115588731669089	0.0430926564304992	0.176050077280263	0.350152673046624	0.155348983385166
GSM1205668	0.000218199935618786	-0.0368614690010269	-0.410292572708537	-0.00292478055809309	-0.212887742771874	0.0676953748747855	-0.031353222428975	0.0489799046673863	0.0640284577443644	0.0840744214570513	0.275769078046948	0.151102510603396
GSM1205669	-0.00142153765864217	0.0256502878550156	-0.360344082485855	0.0101668419766827	-0.228882331471328	0.0537071457225008	0.00324564454027299	0.051243032527442	0.0693335707981525	0.0398665581988465	0.312893104129407	0.169453336490787
GSM1205670	0.0279757525553307	0.141881609936753	-0.224391165851948	0.237529391217905	-0.106476209326949	0.149086278043523	0.19467712983491	0.163780587942493	0.103158162771074	0.221808626899458	0.330939297642569	0.189195251766108
GSM1205671	-0.0112556145895803	0.0483306578024519	-0.297559793196753	-0.0901777586955538	-0.174535188275809	0.0637476161572845	0.115087451437292	0.0504897284856388	-0.0178502011982992	0.120980538896083	0.306988993945991	0.142705587192531
GSM1205672	-0.0168649066262604	0.0447988020660227	-0.333548449647296	-0.00859550752498287	-0.201249434203113	0.067014097645469	0.0555605828933973	0.0678747723806997	0.0117142553665737	0.0871681646196818	0.296499379250533	0.147612367818865
GSM1205673	-0.0236665902173792	0.0633669087253197	-0.285050791230785	-0.0156296956696148	-0.142822126577188	0.0926162616693613	0.128666808959943	0.0798954293900184	0.0384320349685123	0.124510578186357	0.335280374284948	0.152187520732417
GSM1205674	-0.0253072536758749	-0.120026878634319	-0.485729329405477	-0.0740757327907017	-0.258780888552187	0.0482228725312964	-0.0960823141894787	0.0439674650524741	0.0613202708026335	0.0116782051659564	0.272419597176357	0.174076109930761
GSM1205675	-0.0649629605320858	-0.0694351354503309	-0.400235851780157	0.0151837473444283	-0.234776291243854	0.0907282383734779	-0.0408606462091362	0.0818751083782678	0.058494491262587	0.0655951038998056	0.250909054801024	0.114495830072842
GSM1205676	-0.050800495088415	0.0264560464587116	-0.315636348351393	0.00423692187972292	-0.188405346435527	0.059113755957335	0.0659609773398229	0.0621929406340352	0.0199873180194204	0.0840739775180897	0.305601100166443	0.136729270127839
GSM1205677	-0.0305287685373907	-0.0956401792892366	-0.443229961590398	-0.0212778357415962	-0.252140827035657	0.0196834992881604	-0.117536782097853	0.0248276410176952	0.0214688647759117	0.00220231036983264	0.259506957865734	0.137149696407363
GSM1205678	0.029669687946843	0.0127993446504606	-0.390101803375649	-0.0458148189174001	-0.17393554714212	0.0993336795780909	0.00717323094749021	0.0577625168650991	0.033014520318756	0.0812094647802646	0.335503425592259	0.159206434368963
GSM1205679	-0.0168015313793331	0.0520861835842178	-0.317294302776555	0.0257631917369387	-0.169001081083375	0.0805211522673495	0.0659705486284021	0.0804096885562927	0.039701100987306	0.102117424635664	0.303561024880566	0.157935811708077
GSM1205680	-0.0290027017310715	-0.116823582166918	-0.459392338598484	-0.127540768428213	-0.243318969409405	0.0432904167418902	-0.058747848361678	0.0221949461484202	0.0500598814672983	0.0573188984022581	0.242561788462724	0.168710588780844
GSM1205681	-0.0375162589831551	0.0822757511705564	-0.255899959232073	-0.0279523633648268	-0.151676913247519	0.0796056685566826	0.220321264494527	0.0594377575894824	0.0532797861758551	0.159725908603799	0.293535132476621	0.178754110600847
GSM1205682	-0.0717369757719232	-0.105795742352458	-0.443006537136864	-0.0688433767121817	-0.231550112623496	0.0462603559296196	0.0315174646645388	0.032484602653878	0.0669605049157199	0.097000174066131	0.286392056853561	0.122259608233381
GSM1205683	-0.0231413456688494	0.0716178578717961	-0.273723777218638	-0.0203439636145735	-0.156353124803969	0.0909501110622585	0.170661977935801	0.072624444787575	0.0378364786372618	0.140514350791072	0.305601568315695	0.164966547604428
GSM1205684	0.00889898000260551	-0.00902777250507927	-0.385048591999423	-0.0291131784731156	-0.193987413393319	0.0856223600227303	0.0159229348034668	0.0471845210647056	0.012882559863421	0.0894107718900052	0.319470713050913	0.144214105442
GSM1205685	-0.0227890657822687	0.0439229898078959	-0.330417911386924	-0.102610595874591	-0.174737547367631	0.0579738119635646	0.0999810182976294	0.0323644083742649	-0.00812713268826937	0.0740585967624061	0.297767937702357	0.157332417769489
GSM1205686	-0.037062507365498	-0.155799132720438	-0.497507551179632	-0.170844972148145	-0.268489075385151	0.0105900141482739	-0.132289451921038	-0.0110924213707571	0.0173960776009538	-0.0420513304751725	0.2397054606898	0.158046980151584
GSM1205687	0.0107914100614866	0.0609453684476195	-0.305421805504076	-0.108736763647605	-0.166372763439	0.103334263504938	0.0883371799210919	0.0296421678935085	0.00364297367302038	0.120546246389781	0.336608545614379	0.156107336440248
GSM1205688	0.0221230065793479	0.120497442739435	-0.239741275448678	0.142600566243912	-0.15259875459628	0.109776881075105	0.150528467756501	0.108442958617296	0.0822737126560207	0.204071687342034	0.326758720633271	0.184372745407867
GSM1205689	0.00282361872494336	0.0211102588362761	-0.349123594366882	-0.102722188053304	-0.173316794004316	0.0916038397037407	0.0884724867290927	0.0374243570685679	-0.00532620189886846	0.137369893165083	0.362994179930056	0.150981633743234
GSM1205690	0.0259902864319306	0.16312438998212	-0.246414475409166	0.154433892116007	-0.12910001422529	0.109292714627005	0.198222596430829	0.118386596775924	0.0463267056411901	0.159526308349229	0.336782781501243	0.202441273778069
GSM1205691	-0.0567704963728665	0.0595491590395313	-0.244017467671793	0.118340194340075	-0.148696414284998	0.0814587858172277	0.155281546753053	0.105322303387988	0.0539938877100293	0.168326455788649	0.284854423936684	0.145683771418299
GSM1205692	0.0071645011232436	0.00252663542832571	-0.393379980209227	-0.0172020166915068	-0.198095594626608	0.078209481590454	-0.00879677144877861	0.0603660979320554	0.0298405070101138	0.0882841197194533	0.369773857562205	0.153364277910144
GSM1205693	-0.0222310541883747	-0.0813205921389039	-0.454561379898301	-0.228742177533815	-0.253999490091924	0.0230602857464276	-0.0833328066036768	-0.0173345800155515	-0.00671631563196427	-0.0261751369053252	0.245295911482524	0.163644512055691
GSM1205694	-0.0419624100850527	-0.011537950920075	-0.418173956235073	-0.190068941890377	-0.215423447912371	0.0178701880970924	-0.0370316119689868	-0.00524276546332386	-0.0193615342444561	0.0226857357104166	0.258248857057501	0.133951971082224
GSM1205695	-0.0436063770112787	0.129339283705051	-0.101057159218488	0.0519024947180258	-0.0613075403830479	0.109489692066128	0.321917196764109	0.106124344917808	0.0903898544236478	0.293982628185416	0.293077367124336	0.100439148583297
GSM1205696	0.00374758267771451	-0.0469205814763438	-0.385348740640619	0.100143781621298	-0.192981389484401	0.0812629336805719	0.0186169765624683	0.092238521093577	0.0560932003622496	0.104252541885686	0.288182920941332	0.141769667918693
GSM1205697	-0.0710947312710062	0.0328383447520227	-0.275809492442775	0.0771780558482156	-0.195413456589321	0.0775381170053412	0.150091175032696	0.0870793575411833	0.0610244260768981	0.207141015662419	0.30187145615441	0.149948661994749
GSM1205698	-0.01607683332749	-0.0210460888933162	-0.337570414512443	0.0791744117233659	-0.198056627331187	0.0824136756277504	0.0428337257833751	0.0849172413933451	0.05504999575223	0.1508548605948	0.297030712836762	0.122245810794321
GSM1205699	0.0373935988829648	0.0396891404310633	-0.347514749228867	0.0960093009686246	-0.184877306756556	0.118507300923022	0.0688910010750197	0.111588859045923	0.0599748733330855	0.167847470787413	0.335000153767902	0.16766772628717
GSM1205700	0.0192648421270272	0.0877566996974977	-0.251337830667846	0.122259108924882	-0.14049691950553	0.112130294368363	0.202249104258702	0.120038248423964	0.0748780127804156	0.202025970680583	0.338162293996964	0.147798501213958
GSM1205701	-0.0647761761565989	0.00776767981918389	-0.382094963585483	0.103167248042887	-0.233348363076733	0.0698037283058819	0.0549844633930174	0.0825057831721992	0.0672715281519553	0.0892171519671036	0.249347618772147	0.114017077497475
GSM1205702	-0.0346326582780318	-0.160774424571876	-0.484089183422309	-0.0669841266687658	-0.264966364180483	-0.00936316811331924	-0.0900266616398903	0.0151884992260535	0.0470497566464791	0.0108744366159996	0.210293766447829	0.164156959370482
GSM1205703	-0.0398683529275212	0.0672080839460644	-0.272186694896083	0.161618525717379	-0.197990283048353	0.106671722869619	0.153177076390079	0.0980043608684493	0.0401045235948173	0.153668942802682	0.289814557020158	0.145862910593879
GSM1205704	-0.0661136312113118	0.0150807247000151	-0.339254211072004	0.0211140367949155	-0.241646780345832	0.0245822264143138	0.0893527705365499	0.0375033800539401	0.00704694862061303	0.115331596486951	0.262340072188771	0.0992441141581013
GSM1205705	0.000841453390469997	0.034762334305611	-0.359785613476016	0.0466702845780735	-0.220508280879023	0.07381255198917	0.0447696851754436	0.0773260728631941	0.0489905429346841	0.152618807372876	0.267170045119771	0.155356479672718
GSM1205706	-0.0620685405955038	0.0852679351033409	-0.209649701965945	0.0539681853131425	-0.153786192289432	0.0785269004043681	0.219430929092455	0.0746621771923992	0.0359343010395836	0.208560824816892	0.288715313903196	0.143655000776806
GSM1205707	0.0168695959692399	0.134392580009652	-0.249306149037988	0.174253822473291	-0.124190319035432	0.118142615839504	0.166861716904273	0.126867716088184	0.0674941746687979	0.223194756642089	0.33072639108042	0.160226265220671
GSM1205708	0.0221418931609093	0.0873407620742162	-0.320216225359123	0.109763884795961	-0.160480906373471	0.0824929548313821	0.0631365871179118	0.115237501231947	0.0639592482017891	0.126070121346589	0.309262278561908	0.166703502016587
GSM1205709	-0.00515904964258422	0.0562403174753127	-0.316478808915513	0.0209493835097009	-0.170740909219293	0.0828409264724704	0.116474398220715	0.080825372781865	0.039390154874151	0.154965077989116	0.327643668106839	0.140084943721908
GSM1205710	-0.0137627172527852	0.0599115928405011	-0.328983449645103	0.0241239567204868	-0.193606768770148	0.0704521687538865	0.102264601174376	0.0574002769702605	-0.0320564881143664	0.12369217904544	0.31938283081932	0.134165064265555
GSM1205711	-0.0236969177330392	0.055526017422265	-0.278403961443705	0.234320809351335	-0.179501946760391	0.0884239900361061	0.108843685829036	0.137624266118233	0.112549073694578	0.175509643997582	0.290554434436676	0.17375497911654
GSM1205712	-0.0777311425093124	-0.0748154964488458	-0.339974657456526	-0.0315417916549539	-0.258205874131746	0.00205784234295137	-0.00838290265928266	0.0260754217985204	0.00245512326180332	0.0649130287808147	0.22739800786945	0.117160701555714
GSM1205713	0.0255346907258273	0.096172522359657	-0.34290973601227	-0.0244883977717826	-0.161720344121862	0.108083291405843	0.124688133451616	0.086720250433698	0.0302793742122185	0.173480155646425	0.334303902618865	0.152984201241837
GSM1205714	0.011289524822172	0.177031092158358	-0.225509629541096	0.0557278344040246	-0.0984124053334586	0.131673174227928	0.2965996504778	0.108930997957832	0.0511020732397512	0.234749641754084	0.367060322378341	0.179867151377078
GSM1205715	0.0285223804509886	0.0360089680326849	-0.370879063550373	0.136466814084268	-0.185042956635827	0.0841376381530731	-0.0148381755474989	0.100476863647489	0.0446576801892952	0.0708580686458702	0.282274157086603	0.148853359567875
GSM1205716	0.051438688859388	0.103773900016281	-0.289339954671594	0.108765290891973	-0.135895886809662	0.149707129255011	0.182795596040602	0.121268964951735	0.0970907846299068	0.214160870445396	0.353459186952982	0.159257050174844
GSM1205717	-0.0256286061301802	-0.00200876320906699	-0.316439941357325	0.101042911784137	-0.199102297196288	0.0745392680603101	0.0669822666589839	0.0820093629239471	0.0437474108295891	0.158270416711922	0.279322276421067	0.116178168789828
GSM1205718	-0.0383685047302723	0.0329360615929671	-0.317693180758697	-0.0319915179939534	-0.244721305061193	0.0397648413087675	0.0911900598218127	0.0338011332490329	-0.0171536600385405	0.10443691371465	0.260836700413662	0.151098392213319
GSM1205719	-0.0113537026305186	0.155265959881623	-0.162355462760572	0.157954061238285	-0.114352407871753	0.131563679723998	0.26870412323581	0.137542691593654	0.0675075454052182	0.256957971698695	0.317553887267167	0.178642178581661
GSM1205720	0.00310958080832126	0.0304483734617613	-0.364658108411621	0.140977112851357	-0.172351404647471	0.0840177805268167	0.0653370468515229	0.0925316681891799	0.0875391468775585	0.137740096563839	0.316383252934947	0.144238056568536
GSM1205721	-0.0287363851924973	0.0429239315698406	-0.189339379301981	0.116557501794783	-0.147832161069911	0.0836898633741905	0.15268402315967	0.113526888828382	0.047664271547547	0.250691952114958	0.274017530424231	0.122565164053275
GSM1205722	-0.038983279096282	0.154008770354451	-0.14763751647815	0.17061841821524	-0.131420855437433	0.062211238855967	0.273582544947012	0.113408931770908	0.0632829274045996	0.230951538312029	0.287292306972627	0.162820551846709
GSM1205723	-0.0158541761401496	-0.0275343321852257	-0.382991678846349	0.0368339116922782	-0.247810435973576	0.0316654942257428	-0.00265942057317155	0.0452895139730121	0.0520449705876063	0.0841666360754891	0.240836213615637	0.132051653658687
GSM1205724	0.00183689985607843	-0.0326500951987407	-0.407815901536764	0.0101939716430433	-0.214221524505981	0.0708174330878764	-0.00224866424207441	0.0694754581185931	0.0695497759182631	0.100043166064343	0.300536958709089	0.159639866825892
GSM1205725	-0.00810321777327536	0.0519308646354714	-0.276359255979628	0.127810827638027	-0.162860735662309	0.103145205159359	0.116663112536198	0.10375637509254	0.0624762245151978	0.17702814606637	0.33878285526266	0.14592803584725
GSM1205726	-0.0152501091929399	-0.0733986357958583	-0.446286894510754	-0.0195465323557229	-0.236567713506124	0.0501729860308917	-0.0474020213788542	0.0418704470402885	0.0575455546034082	0.0379274696615617	0.258944135551664	0.156105800282225
GSM1205727	-0.0236038463046446	0.0351186738542014	-0.27006935571787	0.0970808017946629	-0.182306053873835	0.111519060493161	0.156174272977684	0.0972353546866161	0.0387178764351525	0.198054623754798	0.347914954386057	0.145972911307665
GSM1205728	-0.0482553094812018	0.0694950211910045	-0.275637240052358	-0.0874100606263646	-0.155177571516087	0.0800651863309686	0.170783175757505	0.0353915837705836	-0.0098601946068332	0.179993767331094	0.330699690483914	0.106069127876398
GSM1205729	-0.0419619378904404	0.0232684013381562	-0.265791305323715	0.0526946706478074	-0.177883394178245	0.049885496406222	0.138188314461914	0.0777052125489951	0.0919932479001298	0.16467897467807	0.266233146020671	0.165777490358853
GSM1205730	0.0214838735671476	0.00232915139744324	-0.37955290923831	0.0252881846981115	-0.193186250261802	0.0581388250897559	0.0379089658793368	0.0578661678566459	-0.0107241449921157	0.134656590999558	0.287586520822968	0.147472277842842
GSM1205731	0.0264285108628423	0.136531896408706	-0.265584994610489	0.206313590769682	-0.142737704305806	0.124158966685265	0.161176274046361	0.133742824361544	0.0654557047448886	0.215238411298149	0.349272422298716	0.167304233932663
GSM1205732	0.00796024261371688	0.11133405740902	-0.244071996715802	0.131505687639049	-0.120523490494128	0.109989388869972	0.165368043811798	0.129932778327824	0.0315218339859969	0.227587444469177	0.32725796639302	0.152096284053456
GSM1205733	0.00862954831608977	-0.00335978462815292	-0.366712135927926	0.140047041857259	-0.194312010028607	0.101306405592153	0.0594549287462882	0.111511337127406	0.0999417618367779	0.154571107959286	0.302106326635488	0.148239643222522
GSM1205734	0.0108199218217846	0.0685498651432826	-0.277985843151347	0.124884301768808	-0.14884388063028	0.0886676010385234	0.140880704737589	0.107304085742241	0.0864299461703496	0.17593881886463	0.284112958771452	0.162572439192127
GSM1205735	-0.0212964674815654	0.146793682715447	-0.191709308904701	0.202759834812719	-0.097816404688424	0.128168965328114	0.242644983245857	0.152280604180267	0.0779793123246894	0.245894472646345	0.319286043271433	0.167238474977468
