# Supplementary material for: Tertiary lymphoid structures-driven immune infiltration patterns and their association with survival in neuroblastoma
Source: PeerJ. 2025 Jul 22;13:e19767. doi: 10.7717/peerj.19767 (PMC12292307; doi:10.7717/peerj.19767)
Supplement: Supplemental Information 6 [file peerj-13-19767-s006.zip › Raw Data/RNA-seq/12.score/GSE49710/Scores related to signal transduction pathways/output.xlsx]

## Sheet: Sheet1
Riskscore	cAMP signaling pathway	Cell adhesion molecules	Cytokine-cytokine receptor interaction	ECM-receptor interaction	JAK-STAT signaling pathway	MAPK signaling pathway	NF-kappa B signaling pathway	PI3K-Akt signaling pathway	TGF-beta signaling pathway	TNF signaling pathway	VEGF signaling pathway	Wnt signaling pathway
high	-0.0407404	0.0958681	-0.224623	0.0163955	-0.124529	0.0627195	0.232516	0.0742973	-0.00112334	0.170973	0.283274	0.130994
low	-0.0101732	0.0442952	-0.294438	0.000657428	-0.161282	0.0647926	0.0992577	0.0737574	-0.0191385	0.0747751	0.295373	0.113991
high	-0.0293394	-0.0483301	-0.367671	-0.000755103	-0.203391	0.0232896	-0.0574825	0.02997	0.0386498	0.0468315	0.224049	0.142168
low	0.014656	0.0253412	-0.330865	0.0918894	-0.203864	0.0593415	0.0503821	0.0898228	0.105184	0.119051	0.266059	0.17588
high	-0.0152761	0.00667906	-0.377973	0.165528	-0.229523	0.0426045	-0.00167676	0.0838299	0.0865175	0.0770476	0.223706	0.15488
low	0.014044	0.0283568	-0.327247	0.0473899	-0.174446	0.0660132	0.020488	0.0853654	-0.0151422	0.093212	0.277084	0.116781
low	0.0204563	0.194528	-0.157739	0.180693	-0.0843707	0.128268	0.215636	0.144413	0.0651051	0.236188	0.351489	0.163903
high	-0.0348471	-0.0948355	-0.419292	-0.0558219	-0.222357	0.0337093	-0.0585258	0.0301389	-0.0327572	0.00345692	0.249839	0.127597
high	-0.00738436	-0.0211472	-0.339248	0.00346283	-0.196777	0.0361536	0.00534281	0.0520289	0.039487	0.0741989	0.231172	0.147491
high	-0.00140764	-0.0984036	-0.441161	-0.0302341	-0.223296	0.036482	-0.0976475	0.0356088	0.0179974	0.047141	0.239168	0.135267
low	0.0311679	0.161605	-0.170324	0.19129	-0.0553101	0.161886	0.228353	0.164598	0.0915442	0.306662	0.34442	0.172819
high	0.00635855	0.0754874	-0.314065	0.0950055	-0.139801	0.0782628	0.0788904	0.0949195	-0.00138866	0.0992613	0.290862	0.148502
high	-0.0431181	0.0861917	-0.234576	0.172847	-0.149863	0.0784849	0.0831859	0.112921	0.0823087	0.160725	0.271813	0.131966
low	0.0927519	0.158619	-0.213746	0.192359	-0.102996	0.135699	0.180009	0.147074	0.0890512	0.211117	0.356357	0.148887
low	0.00574748	0.00739127	-0.39019	-0.0909842	-0.199383	0.0507688	-0.0441486	0.0396189	0.0181791	0.0628029	0.254469	0.124075
low	0.0141452	0.0482151	-0.305192	0.114952	-0.168186	0.0674891	0.0820388	0.0968467	0.0503443	0.119078	0.314691	0.164409
low	0.0222063	0.131435	-0.24417	0.0142638	-0.131883	0.0988124	0.178063	0.0880024	0.00538219	0.194891	0.30703	0.150772
low	0.0547651	0.0697182	-0.276903	0.105896	-0.125307	0.099437	0.0707532	0.101967	0.0191182	0.154643	0.331664	0.138723
low	-0.00302617	0.0629084	-0.290012	0.140653	-0.152854	0.103548	0.093036	0.119285	0.0551575	0.172295	0.323833	0.161153
low	0.0297838	0.201977	-0.106461	0.195305	-0.0532576	0.137266	0.290853	0.164731	0.052235	0.292208	0.32604	0.155324
low	0.0410806	0.255644	-0.127082	0.116195	-0.0490449	0.135676	0.321361	0.126818	0.0347311	0.276147	0.342955	0.150534
low	0.0413907	0.152767	-0.223296	0.201538	-0.104469	0.12821	0.160007	0.137842	0.0702385	0.211685	0.305671	0.165071
low	0.0476887	0.127907	-0.216079	0.139751	-0.0991461	0.128492	0.164403	0.132221	0.0740094	0.204117	0.328285	0.155877
low	0.0393446	0.156621	-0.21195	0.250537	-0.117779	0.134146	0.188024	0.159898	0.0524367	0.247235	0.285884	0.162216
low	0.0783832	0.133618	-0.283807	0.149957	-0.157881	0.123558	0.0869678	0.127498	0.0894228	0.193998	0.324686	0.143643
high	0.0562331	0.216469	-0.110121	0.202005	-0.0180199	0.188944	0.34951	0.188796	0.107205	0.346836	0.379989	0.17296
low	0.0289933	0.149589	-0.20002	0.142806	-0.107995	0.111476	0.229238	0.121489	0.0486681	0.228482	0.290166	0.168375
low	0.027869	0.0567636	-0.325394	0.0348134	-0.177903	0.047309	0.0486641	0.0648874	0.0243362	0.117172	0.272046	0.156184
low	0.062584	0.122083	-0.260935	0.0590204	-0.136506	0.112466	0.103699	0.0980506	0.00668697	0.138358	0.287289	0.129896
low	0.036916	0.132267	-0.290808	0.0969193	-0.157933	0.099568	0.0959633	0.0963627	0.00846827	0.162309	0.283152	0.140352
low	0.0591812	0.102112	-0.324852	0.17697	-0.161484	0.104872	0.0325498	0.114797	0.0581832	0.107706	0.284333	0.141056
low	0.0482335	0.192633	-0.145022	0.149318	-0.0620433	0.139638	0.26469	0.143653	0.0597192	0.266468	0.305719	0.169245
low	0.00638694	0.0252498	-0.372017	0.10056	-0.205483	0.071205	-0.0320079	0.0955932	0.00253684	0.0662372	0.279432	0.14537
low	0.0557594	0.0771938	-0.308796	0.164263	-0.159351	0.0890307	0.025729	0.117071	0.0414489	0.096712	0.285975	0.147283
low	0.0195818	0.181957	-0.176709	0.111547	-0.0910814	0.104038	0.24148	0.11657	0.0377259	0.253938	0.314489	0.143154
low	0.0215419	0.181992	-0.142309	0.270721	-0.062156	0.144522	0.258441	0.182831	0.0902237	0.278951	0.33712	0.189684
low	0.028906	0.0953785	-0.289524	0.132535	-0.142597	0.11285	0.0922581	0.128258	0.0845943	0.16962	0.292942	0.15335
low	-0.00439835	0.135197	-0.229348	0.107328	-0.108422	0.0975485	0.150702	0.115984	0.0214279	0.190181	0.293329	0.132274
low	-0.00180158	0.0805371	-0.301557	0.0380288	-0.171605	0.085553	0.0845558	0.079487	-0.0146268	0.170125	0.289306	0.115485
low	0.059463	0.185672	-0.186971	0.197577	-0.0901558	0.124268	0.206888	0.156623	0.0316917	0.217937	0.281218	0.179242
low	0.029357	0.0357477	-0.296388	0.0470814	-0.158417	0.0973226	0.102571	0.100894	0.0395608	0.180129	0.286772	0.15733
low	0.0481731	0.175357	-0.219562	0.229904	-0.139276	0.142892	0.186865	0.145609	0.0588194	0.237625	0.357763	0.147931
low	0.023631	0.117514	-0.266177	0.0354441	-0.142465	0.0867553	0.103844	0.0828464	0.0150099	0.16914	0.31281	0.146308
high	0.0573487	0.0704224	-0.377566	0.142025	-0.20156	0.118865	0.0250696	0.102518	0.00051397	0.126973	0.300885	0.157562
low	0.00653035	0.111628	-0.243001	-0.0126799	-0.11918	0.0997596	0.147108	0.0804561	0.0330134	0.187371	0.292831	0.141841
low	0.0213318	0.152734	-0.195963	0.144843	-0.0959118	0.116041	0.211459	0.131995	0.0325611	0.195109	0.311226	0.171548
low	0.0208859	0.0926367	-0.27458	0.0502697	-0.134241	0.0913316	0.0862669	0.074277	-0.0172344	0.119331	0.286848	0.135051
low	0.01833	0.184512	-0.162063	0.140884	-0.0457912	0.139571	0.276103	0.153554	0.037567	0.35086	0.37899	0.12439
low	0.0588003	0.183915	-0.17704	0.216246	-0.0862908	0.134869	0.230729	0.149872	0.0734155	0.260839	0.312551	0.175552
low	0.030407	0.176924	-0.180203	0.179826	-0.0884252	0.132564	0.235637	0.143446	0.0686185	0.236771	0.318637	0.172302
low	0.00547337	0.074326	-0.28525	0.131014	-0.148075	0.100999	0.116028	0.118273	0.0688167	0.200141	0.335349	0.159464
high	0.0588623	0.0690449	-0.295065	0.124939	-0.18236	0.137449	0.0871275	0.127884	0.0481686	0.166404	0.317067	0.18909
high	-0.0176292	-0.0369326	-0.402383	0.0993432	-0.194681	0.0797096	-0.00204711	0.0996637	0.0959315	0.116208	0.325657	0.148358
low	0.0447078	0.163362	-0.245256	0.130557	-0.127296	0.118866	0.138217	0.110292	0.033096	0.185362	0.308944	0.175959
low	0.0543272	0.0705808	-0.282877	0.162313	-0.143099	0.105999	0.0877919	0.125595	0.00944072	0.16499	0.322699	0.15797
low	0.0129109	0.122781	-0.269874	0.0999837	-0.127633	0.114071	0.120502	0.101361	0.0224515	0.200527	0.326877	0.1388
low	0.00788132	0.116204	-0.232716	0.0840607	-0.129723	0.112607	0.152786	0.102666	0.0520981	0.185747	0.324611	0.1562
low	0.00150864	0.110817	-0.279894	0.124198	-0.152567	0.097077	0.0912481	0.0943255	0.0317255	0.180233	0.320881	0.131741
low	0.0288681	0.112419	-0.252237	0.126836	-0.131397	0.111812	0.177522	0.126132	0.0649884	0.234984	0.325283	0.152561
low	0.0229457	0.137422	-0.229206	0.0945514	-0.093806	0.132547	0.169912	0.133821	0.0647593	0.240925	0.326427	0.16459
low	0.0164224	0.107966	-0.271142	0.00522349	-0.141122	0.0789442	0.0983793	0.0672218	-0.0111178	0.156261	0.296693	0.130604
low	0.0289291	0.20271	-0.133325	0.192326	-0.0282767	0.160751	0.341567	0.187213	0.059983	0.338326	0.35463	0.183325
low	0.0286504	0.0730109	-0.297611	0.134021	-0.133044	0.106138	0.0505402	0.125629	0.0613176	0.146807	0.297331	0.16133
low	0.0413327	0.067173	-0.350546	0.0249329	-0.166364	0.0634594	0.0117664	0.085269	-0.0379155	0.109413	0.281437	0.13582
low	0.0247219	0.191599	-0.165112	0.177558	-0.0765745	0.112196	0.271818	0.135777	0.0322524	0.216974	0.306678	0.18345
low	0.0190658	0.0443525	-0.31495	0.00861556	-0.167094	0.0834394	0.086668	0.0743817	-0.0130311	0.155733	0.294512	0.150295
low	0.0305288	0.0786739	-0.313568	0.0614278	-0.15855	0.0919576	0.089117	0.0876455	-0.0118523	0.161912	0.305061	0.139032
high	0.04829	0.152007	-0.25194	0.20914	-0.134561	0.136719	0.177445	0.14557	0.0855735	0.203434	0.374326	0.173162
high	0.00525755	-0.0144221	-0.339965	0.0927875	-0.222518	0.076375	0.0203808	0.108837	0.0210648	0.06522	0.240338	0.121926
low	0.0675483	0.202759	-0.146483	0.229106	-0.0767761	0.138313	0.271586	0.162804	0.0693261	0.240351	0.318942	0.1857
low	0.0318521	0.0611302	-0.289104	0.178061	-0.12386	0.149665	0.0919231	0.142276	0.0968697	0.207898	0.355018	0.167383
low	0.0459678	0.0878182	-0.308305	0.101153	-0.148105	0.122946	0.0751215	0.116279	0.0433334	0.15261	0.351052	0.148238
low	0.00976083	0.0597198	-0.276664	0.0936927	-0.149264	0.0672686	0.104022	0.0869609	0.0157185	0.163958	0.271491	0.149078
high	-0.0177428	0.03506	-0.315238	0.141857	-0.166535	0.076326	0.025369	0.103964	0.0607001	0.114297	0.274657	0.131854
low	0.00651868	0.0634887	-0.292031	0.0592958	-0.171415	0.072131	0.0768412	0.0834807	0.0202987	0.109919	0.297357	0.132856
low	0.0259657	0.0602971	-0.366176	0.0217578	-0.176273	0.0640647	0.0094732	0.0676284	-0.0297289	0.0862613	0.285888	0.131379
low	0.0366101	0.0906113	-0.29102	0.164946	-0.140707	0.108974	0.0915214	0.124254	0.0619199	0.150226	0.316948	0.175198
low	0.00327369	0.0686985	-0.277507	-0.0169164	-0.15845	0.0789944	0.104438	0.064791	0.00746241	0.142826	0.294517	0.131587
low	0.0662497	0.09901	-0.298873	0.0326585	-0.152512	0.0960682	0.0619974	0.0812614	0.0605776	0.141555	0.317479	0.171635
high	-0.00298489	-0.0774583	-0.386078	0.0682541	-0.201825	0.0645658	-0.066585	0.0835331	0.0654596	0.073406	0.252964	0.144498
low	0.00255581	0.0352378	-0.313484	0.147209	-0.172237	0.0854483	0.00436467	0.119048	0.0906745	0.120554	0.28796	0.116097
low	0.0109476	0.00128701	-0.298374	-0.0290568	-0.171997	0.0607543	0.0487903	0.047799	-0.0454652	0.073486	0.258803	0.116085
high	0.0200048	-0.046007	-0.371269	0.00122874	-0.190453	0.0427533	-0.0461134	0.0460414	-0.0297015	0.0460503	0.24613	0.111815
low	0.042265	0.13185	-0.251459	0.0381186	-0.109828	0.110419	0.163761	0.091819	0.0439283	0.173226	0.332966	0.163551
low	0.0179292	0.154005	-0.143032	0.23811	-0.0601664	0.150527	0.252231	0.183027	0.0761197	0.281163	0.338359	0.164273
low	0.0393484	0.107911	-0.24263	0.102896	-0.128865	0.0932922	0.132414	0.0992834	0.0145804	0.182059	0.324941	0.152994
low	-0.00785977	0.0684291	-0.248532	0.153131	-0.133696	0.0734744	0.131037	0.122503	0.069741	0.121541	0.280144	0.161462
high	-0.0135831	0.0551412	-0.31756	0.0579763	-0.180852	0.0556477	-0.00561659	0.071735	0.0190837	0.0862623	0.285685	0.130057
low	0.0230817	0.054412	-0.358094	0.0349214	-0.17797	0.0686914	0.0284654	0.0665645	-0.0134581	0.0915663	0.27286	0.144017
high	0.00688716	0.0275295	-0.310468	0.0818413	-0.169129	0.0977192	0.0646864	0.0935917	0.0400978	0.157535	0.27788	0.156401
low	-0.0169385	0.174904	-0.136563	0.263079	-0.0529055	0.136621	0.319975	0.174131	0.0655939	0.239736	0.328058	0.144145
high	-0.000886753	0.157128	-0.151282	0.211242	-0.0549961	0.122001	0.27404	0.161607	0.0798566	0.259912	0.314581	0.137242
low	0.0139626	0.212263	-0.116792	0.241039	-0.0620891	0.139238	0.301554	0.178539	0.0882	0.256035	0.324155	0.164306
high	-0.023838	0.111573	-0.191654	0.0178915	-0.123487	0.0923359	0.201949	0.0949984	-0.0324248	0.215039	0.278684	0.115572
low	0.0509642	0.171494	-0.174184	0.124086	-0.0985207	0.119889	0.192395	0.118293	0.0298225	0.204002	0.293745	0.155378
low	-0.00391258	0.0428132	-0.325806	0.0769073	-0.165455	0.0803432	0.0623731	0.0898541	0.0290935	0.151551	0.318817	0.140376
low	0.0297011	0.127671	-0.240801	0.131125	-0.124256	0.124897	0.18648	0.126328	0.0620391	0.252693	0.279096	0.185724
high	0.0194444	0.0249615	-0.427712	0.0201293	-0.194856	0.0713703	-0.0500824	0.0698602	-0.032699	0.0692608	0.279025	0.152367
low	-0.00485711	0.0628041	-0.300294	0.138643	-0.160693	0.0969915	0.0771446	0.106907	0.0949159	0.169329	0.316733	0.161121
low	0.026219	0.13311	-0.294102	0.148321	-0.151789	0.0927002	0.0955818	0.125621	0.0558632	0.155615	0.286936	0.161563
low	0.0590528	0.134333	-0.179341	0.244875	-0.0538812	0.173997	0.246314	0.181676	0.133634	0.317635	0.354189	0.186879
low	0.0298267	0.170292	-0.136514	0.189264	-0.0646002	0.162747	0.288457	0.155873	0.101858	0.357289	0.373836	0.157707
low	0.0414092	0.0664933	-0.31126	0.0333036	-0.164033	0.0754252	0.0357757	0.0634237	0.0381522	0.0957073	0.289991	0.101079
low	0.0509832	0.0895275	-0.340506	0.124278	-0.177602	0.0859399	0.0792732	0.107632	0.0361207	0.147704	0.285371	0.164982
low	0.0320321	0.115184	-0.272482	0.162078	-0.146233	0.108575	0.111565	0.131596	0.0673082	0.169457	0.265569	0.157345
low	0.0591273	0.114081	-0.248328	0.230171	-0.160866	0.120155	0.175739	0.141456	0.0676639	0.222826	0.342649	0.162477
low	0.0160177	0.144558	-0.271602	0.0307038	-0.135194	0.0796392	0.109492	0.0859624	0.0129379	0.123379	0.308744	0.150972
low	0.0322518	0.0387335	-0.3229	0.130668	-0.174849	0.0886121	0.0259957	0.0946359	0.0737967	0.0893835	0.269526	0.178498
low	0.00352128	0.102232	-0.270686	0.0756056	-0.136789	0.0869254	0.153381	0.0976389	0.0331704	0.157063	0.304725	0.139841
low	-0.00738931	0.0537548	-0.343251	0.109966	-0.179652	0.0935973	0.0536801	0.0995175	0.0831044	0.16455	0.285097	0.157834
low	-0.00958214	0.0110719	-0.376142	0.0136282	-0.169267	0.0696453	0.0559758	0.0714683	0.00961456	0.145188	0.320118	0.149309
low	0.0156064	0.129778	-0.25589	0.0396377	-0.156358	0.0784471	0.143606	0.0802093	0.0420631	0.165889	0.297114	0.161021
high	-0.00267217	-0.0805332	-0.415627	-0.04108	-0.218409	0.0375707	-0.0779925	0.0522023	0.0171319	0.0277575	0.242625	0.136744
low	0.0540365	0.116433	-0.299641	0.0464432	-0.163411	0.0910668	0.0837857	0.100237	0.0312205	0.154631	0.298342	0.174197
low	0.0232399	0.109078	-0.237613	0.142402	-0.124773	0.114798	0.192412	0.118763	0.0523686	0.223089	0.316683	0.172275
low	0.0295264	0.119934	-0.211814	0.145523	-0.107399	0.132446	0.187486	0.1342	0.0713057	0.251525	0.330233	0.169868
low	0.0122472	0.0919905	-0.305235	0.048108	-0.163977	0.0947398	0.098353	0.0798866	0.000454616	0.146833	0.318156	0.142792
low	0.0236577	0.0788242	-0.315653	0.185356	-0.152767	0.0827216	0.0820941	0.132391	0.0249594	0.124348	0.309246	0.164673
high	0.0116188	0.0831723	-0.249458	0.131382	-0.121125	0.143427	0.146756	0.133017	0.083564	0.198209	0.339216	0.175065
low	0.0141139	0.0821327	-0.306174	0.0498676	-0.149889	0.0842818	0.104656	0.0859703	0.0143832	0.14867	0.30461	0.163809
low	0.0274837	0.198704	-0.187572	0.206202	-0.112377	0.115676	0.219699	0.138725	0.0477459	0.218448	0.338264	0.168911
high	-0.0116546	0.0634186	-0.227256	0.0497674	-0.151703	0.0518371	0.150773	0.0860081	0.0585403	0.168182	0.258277	0.143277
low	0.0293697	0.089092	-0.313373	0.0885372	-0.138982	0.0964781	0.102333	0.094719	0.0207912	0.13523	0.324927	0.150298
low	0.020485	0.0972388	-0.265643	0.219956	-0.147993	0.108398	0.143279	0.138298	0.071688	0.17354	0.331485	0.156967
low	0.00232343	0.0699628	-0.326406	0.0739759	-0.164738	0.0799352	0.0849777	0.085635	0.0193737	0.152261	0.317324	0.153828
low	0.0436866	0.0777366	-0.335455	0.207884	-0.180388	0.104879	0.0880664	0.126099	0.0366063	0.146579	0.326577	0.180735
low	0.0116441	0.129072	-0.231756	0.0296102	-0.111896	0.0933768	0.193315	0.0777638	0.00363637	0.194119	0.332068	0.14633
low	-0.0025538	0.0313264	-0.299737	0.132182	-0.181459	0.0743366	0.0796503	0.100891	0.0745172	0.139843	0.272606	0.169601
low	0.0362474	0.0251807	-0.366257	0.0496526	-0.216715	0.0912896	0.0550952	0.0727501	0.00235047	0.157269	0.306765	0.160512
low	0.0535997	0.111223	-0.330134	0.0842369	-0.177456	0.100505	0.0995187	0.0930528	0.0425274	0.143273	0.329353	0.160266
high	0.00572017	0.0879067	-0.263811	0.105527	-0.113536	0.125673	0.183115	0.113929	0.0732866	0.255744	0.344072	0.162575
high	0.0250843	0.0655724	-0.28323	0.0521284	-0.198889	0.0922838	0.126108	0.0913736	0.0220844	0.215612	0.289208	0.15142
low	0.0224974	0.201446	-0.116195	0.19498	-0.0610676	0.138901	0.347778	0.160095	0.0638821	0.284097	0.339316	0.195323
high	0.00562486	0.0487388	-0.328825	0.158447	-0.160679	0.1046	0.0655768	0.125547	0.0909551	0.156192	0.333204	0.142294
low	0.00335298	0.107279	-0.211414	0.160084	-0.117494	0.103934	0.195702	0.125917	0.0729588	0.223498	0.319485	0.185822
high	-0.0435523	0.0460305	-0.265863	0.160053	-0.173221	0.0611787	0.134765	0.103818	0.094826	0.179289	0.248431	0.145897
high	-0.000986564	0.00727937	-0.355108	0.145817	-0.224598	0.0731973	0.0231879	0.0877698	0.0643043	0.106125	0.278488	0.165132
high	0.00040193	-0.0308567	-0.351483	0.0399632	-0.198541	0.0636006	-0.0134974	0.0708115	0.108004	0.0925922	0.26638	0.158316
low	0.0376184	0.142442	-0.269184	0.130454	-0.129134	0.115363	0.164239	0.125961	0.0565042	0.219262	0.32007	0.186155
high	-0.00299309	-0.018893	-0.325939	0.0746118	-0.206517	0.0881376	0.0670536	0.0943052	-0.0257157	0.113895	0.315202	0.132227
low	0.0240809	0.10295	-0.252337	0.0440159	-0.1087	0.111747	0.163105	0.104326	0.0193692	0.162764	0.325936	0.162298
low	0.00460102	0.0849117	-0.284203	0.0127836	-0.16119	0.0701138	0.0842204	0.0696483	-0.00326981	0.150314	0.296998	0.129637
low	-0.00959656	0.0494599	-0.278429	0.0500673	-0.160062	0.108988	0.14198	0.0808977	0.0720976	0.231762	0.329469	0.134938
low	-0.0488931	0.124848	-0.100514	0.171462	-0.0863062	0.0990504	0.345139	0.138594	0.0644617	0.298595	0.326713	0.122058
low	0.0109073	0.14456	-0.145661	0.241688	-0.0654026	0.158012	0.26484	0.176536	0.126777	0.31726	0.344854	0.166743
low	0.00147727	0.0754099	-0.290757	0.1441	-0.149891	0.1035	0.107164	0.123952	0.0604737	0.171223	0.320197	0.158596
high	0.020328	0.0231714	-0.384513	-0.0771091	-0.192197	0.0487294	0.0356153	0.0348975	-0.00681796	0.120943	0.290553	0.150628
low	-0.00154611	0.0440451	-0.316527	0.0506152	-0.161339	0.0758031	0.102063	0.083751	0.0425161	0.160217	0.302984	0.164658
high	0.00513978	0.00176106	-0.367754	-0.00357939	-0.191864	0.0795846	0.00615613	0.0706408	-0.0351746	0.119713	0.291947	0.0961395
low	0.0172624	0.107531	-0.275092	0.19087	-0.141846	0.102252	0.121343	0.142575	0.0691448	0.188203	0.320325	0.156705
high	0.0719249	0.0526036	-0.408503	0.00910961	-0.193581	0.0792679	-0.0243107	0.0755391	0.0169166	0.0784211	0.346559	0.123168
low	0.0175025	0.0346484	-0.297256	0.117948	-0.124206	0.104282	0.13073	0.107343	0.0760573	0.196411	0.306672	0.176994
high	-0.0244264	0.0740881	-0.297275	-0.0325333	-0.170523	0.0692334	0.101641	0.0269883	0.0164212	0.146666	0.251028	0.145532
low	0.0108213	0.0790295	-0.272591	0.165934	-0.149272	0.110226	0.134077	0.128479	0.0525539	0.178829	0.326891	0.151208
low	0.0448397	0.0467813	-0.327006	0.133866	-0.175897	0.116248	0.0831098	0.119173	0.092136	0.162677	0.31997	0.1809
high	0.0247092	0.0166495	-0.432043	0.0953352	-0.205898	0.0777333	-0.0444922	0.0925143	0.000511215	0.0557947	0.317962	0.15043
low	0.019177	0.173584	-0.180493	0.155517	-0.0677425	0.158665	0.26382	0.154894	0.0693845	0.264528	0.348642	0.166065
high	-0.0163975	0.0322841	-0.347043	0.0541564	-0.188568	0.0504618	0.0396757	0.0768371	0.0323429	0.102151	0.302943	0.136064
high	0.0362745	0.25233	-0.165483	0.246965	-0.0680244	0.149805	0.238962	0.167456	0.113476	0.301674	0.333544	0.172903
low	0.0282833	0.0808945	-0.354958	0.0729797	-0.153308	0.112678	0.0757125	0.0957818	0.0620718	0.137997	0.346193	0.146163
low	0.00348746	0.0724231	-0.317371	0.102624	-0.152788	0.096462	0.135773	0.100848	0.0660092	0.173891	0.321401	0.187649
high	0.00277053	0.102057	-0.301229	0.199789	-0.158166	0.11767	0.107134	0.133729	0.0712549	0.193376	0.318424	0.146979
low	-0.00867528	0.0292753	-0.347224	0.109564	-0.180054	0.0922766	0.0836621	0.0943785	0.0945355	0.176569	0.302621	0.149723
low	0.000538047	0.0914974	-0.294173	0.0313155	-0.150146	0.0785936	0.130768	0.0814767	0.0464937	0.192132	0.288812	0.136106
low	0.026177	0.0564005	-0.373787	0.060223	-0.18031	0.0780484	0.0551365	0.0944466	-0.0146199	0.131796	0.308701	0.148224
low	-0.00932319	0.0454507	-0.280701	0.143991	-0.155104	0.0757088	0.141905	0.117226	0.0764668	0.192791	0.28956	0.161603
low	0.0387086	0.191143	-0.202137	0.141636	-0.0915526	0.146054	0.259998	0.146133	0.0833177	0.280901	0.342652	0.172282
low	0.00265334	0.134555	-0.229676	0.192143	-0.139086	0.115877	0.206456	0.147099	0.10988	0.242628	0.313593	0.166448
high	-0.0477755	-0.026047	-0.397426	0.143995	-0.215617	0.077884	0.00631861	0.0869111	0.0378569	0.104959	0.274896	0.133723
low	0.0244883	0.0695407	-0.341742	0.173746	-0.180472	0.0819341	0.0557654	0.116074	0.0621017	0.128215	0.287303	0.176907
low	0.00483833	0.0450554	-0.341159	0.0819194	-0.165583	0.0853725	0.0758568	0.0850876	0.00790239	0.126079	0.321751	0.138973
high	0.0272967	0.0402433	-0.352136	0.0891247	-0.203842	0.109416	0.0502762	0.100852	-0.0206748	0.144645	0.338246	0.157451
high	0.0178121	0.0159278	-0.344284	0.158114	-0.20909	0.113372	0.041591	0.118718	0.0295699	0.170728	0.309747	0.153374
low	-0.0183486	0.0807594	-0.328362	0.0466447	-0.17843	0.0913668	0.0851398	0.0746743	0.00560079	0.129591	0.317883	0.140091
high	0.00832113	0.0176109	-0.349501	0.0909274	-0.181939	0.0938103	0.0680596	0.0950533	0.061873	0.156045	0.336472	0.168076
low	-0.0237292	0.0787737	-0.279822	0.0823008	-0.164632	0.0763968	0.137615	0.0928582	0.0461246	0.171319	0.286229	0.133555
low	0.00638424	0.00717225	-0.309273	0.089847	-0.16313	0.0911464	0.0979832	0.106353	0.0727206	0.158401	0.319658	0.149161
low	-0.00265644	0.0170244	-0.367107	-0.0354263	-0.178063	0.0621016	0.0744124	0.0531462	-0.0452471	0.134234	0.311325	0.128363
low	-0.00889127	0.0524459	-0.298418	0.0197672	-0.177045	0.0807968	0.121222	0.0721681	0.046346	0.188322	0.287501	0.136185
high	0.0264858	0.0842857	-0.31206	0.134259	-0.135993	0.133831	0.097776	0.117008	0.0232095	0.197693	0.342537	0.155984
low	0.0311902	0.108452	-0.308948	0.11781	-0.149221	0.115924	0.149078	0.10643	0.0418529	0.179178	0.357653	0.178438
high	0.0305313	0.107229	-0.319725	0.0599377	-0.155013	0.096867	0.109903	0.0833816	0.00630853	0.160903	0.329175	0.141695
low	0.0359105	0.0491395	-0.336247	-0.108995	-0.191863	0.0348611	0.0375942	0.0239799	0.0192187	0.10478	0.290893	0.102584
low	-0.0112089	0.144724	-0.185471	0.144193	-0.0888253	0.11097	0.247786	0.126826	0.0502808	0.273825	0.33012	0.145693
low	0.0144554	0.0800939	-0.276626	0.132232	-0.155168	0.0800421	0.125118	0.103073	-0.00810046	0.164176	0.322783	0.14021
low	-0.00728304	0.113196	-0.242073	0.140873	-0.140392	0.114873	0.22663	0.115637	0.0574583	0.225423	0.328198	0.170978
high	0.0182539	0.0410748	-0.387058	0.0505299	-0.212864	0.0961463	0.0304641	0.0854136	-0.00463659	0.107043	0.323162	0.145815
high	0.00226252	0.0305698	-0.299015	0.182206	-0.148229	0.113672	0.115366	0.138084	0.0943736	0.212895	0.314217	0.143443
high	0.0335035	0.0501919	-0.438419	0.11216	-0.205352	0.0995263	-0.0211859	0.0949297	0.0208936	0.0979237	0.289293	0.14506
high	-0.0305404	0.0896429	-0.289883	0.104956	-0.212552	0.0873423	0.0991055	0.0827463	0.0684808	0.113166	0.272413	0.141957
low	0.0133974	0.0889587	-0.281036	0.0195211	-0.142463	0.0847222	0.152388	0.0856845	0.00552663	0.196694	0.322938	0.154883
high	-0.00390448	-0.0119512	-0.297204	0.0919325	-0.187382	0.0687263	0.0955529	0.0771587	0.0035225	0.132559	0.282166	0.111003
low	-0.0109133	0.123627	-0.191251	0.160321	-0.119958	0.091091	0.208657	0.120972	0.064041	0.22795	0.318842	0.158716
high	-0.00947403	0.017473	-0.316874	0.111819	-0.207113	0.0464404	0.0203612	0.0757066	0.067593	0.076694	0.236942	0.142091
high	-0.0219767	-0.0681476	-0.35587	0.0472839	-0.219079	0.0906583	0.0522669	0.078367	0.0894575	0.132412	0.281289	0.176135
high	-0.000857007	-0.0286124	-0.403408	-0.004867	-0.203037	0.0413892	0.0031551	0.0616132	0.0267646	0.0830086	0.262588	0.146618
high	-0.0302782	-0.154219	-0.469702	-0.0501758	-0.253471	0.0284633	-0.112812	0.0320764	0.0443536	0.0222562	0.233648	0.185769
high	-0.0249701	0.00793677	-0.288701	0.0836274	-0.185605	0.056038	0.121343	0.0817383	0.100089	0.177803	0.253627	0.155561
low	0.0148498	0.109218	-0.246115	0.176455	-0.102933	0.13315	0.174956	0.155471	0.0674422	0.220472	0.371126	0.18279
low	0.0271168	0.0525945	-0.304616	0.120332	-0.122991	0.136851	0.130184	0.112271	0.0593559	0.215828	0.344327	0.165994
low	0.0412083	0.103044	-0.287617	0.19934	-0.12334	0.140818	0.15509	0.15577	0.102503	0.210557	0.361894	0.180326
high	0.0261501	-0.0279361	-0.377957	0.129361	-0.186471	0.0982156	0.0285192	0.107525	0.0942706	0.123042	0.321347	0.175524
low	0.0439818	0.105623	-0.250626	0.071012	-0.12081	0.148322	0.214203	0.104594	0.0525348	0.239711	0.355464	0.171759
high	0.0143259	0.00287748	-0.307641	0.18076	-0.143832	0.102404	0.109889	0.137081	0.105403	0.176323	0.321293	0.172659
high	0.00524878	0.0545569	-0.341147	0.161002	-0.147422	0.121215	0.0652186	0.125593	0.0653207	0.185188	0.370267	0.143707
low	0.0369415	0.078029	-0.343632	0.142703	-0.165572	0.102248	0.0658203	0.117709	0.0414224	0.131456	0.330276	0.163994
low	0.0225451	0.123028	-0.286607	0.12104	-0.166407	0.09781	0.134573	0.102115	0.0195944	0.170238	0.322808	0.164664
low	0.0282171	0.0523827	-0.324395	0.114459	-0.14415	0.112098	0.104711	0.121924	0.0692449	0.172035	0.345704	0.165983
low	0.0112793	0.0902126	-0.33064	0.100426	-0.161036	0.116321	0.129434	0.105863	0.0202968	0.204333	0.34746	0.158992
low	0.0152862	0.105454	-0.32019	-0.0125086	-0.166945	0.081864	0.0953191	0.0719937	0.00508858	0.162749	0.322377	0.141249
low	0.0270682	0.129106	-0.272808	0.109425	-0.13098	0.101789	0.167266	0.111873	0.0522144	0.201693	0.320267	0.177424
low	-0.00706967	0.0764903	-0.324226	0.0259456	-0.157907	0.0680574	0.11627	0.07028	0.0183745	0.146275	0.305912	0.157082
low	0.0529142	0.114391	-0.227835	0.130299	-0.110518	0.145207	0.18606	0.138669	0.0943675	0.26962	0.34543	0.167906
high	0.00521079	-0.0433654	-0.451641	-0.045146	-0.201167	0.0873793	-0.00971799	0.0433603	-0.000882966	0.0948334	0.294987	0.135259
low	0.0274575	0.0890011	-0.296265	0.127855	-0.137416	0.1043	0.143445	0.116011	0.0418061	0.194686	0.342087	0.154774
low	0.00294686	0.0347637	-0.282863	0.038295	-0.149263	0.0905442	0.128508	0.0805961	0.046973	0.17361	0.278737	0.172403
low	0.0476616	0.120531	-0.324984	0.064203	-0.148242	0.107208	0.109641	0.0984296	0.0699639	0.166422	0.325453	0.165436
low	0.0222142	0.0734138	-0.332977	0.0939905	-0.179206	0.0823175	0.0509746	0.0913134	0.0375085	0.114558	0.339488	0.162605
low	0.00965806	0.0367036	-0.314821	0.128417	-0.155112	0.0894722	0.087971	0.108502	0.101548	0.146884	0.31926	0.149633
low	0.0592147	0.16587	-0.19142	0.301117	-0.074534	0.168446	0.221389	0.203188	0.114998	0.26628	0.360012	0.189495
low	0.0312523	0.105098	-0.221969	0.172778	-0.127149	0.103231	0.148718	0.115536	0.0761961	0.185241	0.301886	0.134978
low	-0.0360665	0.0743671	-0.236051	0.159633	-0.11601	0.104584	0.154936	0.122156	0.0536961	0.181472	0.297874	0.139113
low	0.0334376	0.128777	-0.311608	0.0736354	-0.142548	0.0969834	0.127653	0.090582	0.0330315	0.162366	0.339009	0.172847
high	0.0413879	0.0099193	-0.335312	-0.0832699	-0.126874	0.0802321	0.118332	0.0573581	-0.0358938	0.217176	0.317311	0.0393167
high	0.0681285	0.100883	-0.321919	0.12201	-0.149131	0.11188	0.0835076	0.113564	0.0469373	0.148932	0.316187	0.173387
low	0.0252865	0.111105	-0.29139	0.118098	-0.155378	0.126542	0.108865	0.113285	0.0441638	0.187294	0.348479	0.153508
low	-0.00408074	0.0628312	-0.33852	0.0172405	-0.167911	0.0607941	0.0816419	0.0749117	0.0439005	0.126256	0.277566	0.161827
low	0.0355513	0.0565241	-0.361136	-0.0272152	-0.173091	0.0470987	0.0757437	0.0540302	0.00745295	0.111134	0.290462	0.14734
low	0.0365869	0.202428	-0.157086	0.230568	-0.0841925	0.135811	0.289399	0.166076	0.125533	0.215016	0.370732	0.194803
low	0.0111751	0.075894	-0.337436	0.0560116	-0.161536	0.0760594	0.111331	0.0877878	0.0418006	0.143401	0.327026	0.158458
high	0.00256526	-0.0324856	-0.408233	-0.0385698	-0.228139	0.0771799	-0.00951164	0.0377351	-0.0545276	0.0813793	0.309219	0.125719
high	-0.00111014	0.13961	-0.244527	0.137177	-0.122843	0.107012	0.203767	0.128079	0.0507321	0.220443	0.357409	0.157912
low	0.030214	0.123671	-0.316659	0.0590037	-0.181849	0.0701758	0.083422	0.0619946	-0.0124277	0.12819	0.286797	0.154161
high	0.0343898	0.0699007	-0.314571	0.168359	-0.145439	0.123317	0.131915	0.12274	0.0810616	0.223233	0.343053	0.178536
high	-0.0370186	0.188216	-0.0338136	0.0789163	0.00283118	0.115705	0.502492	0.120704	0.0501812	0.34947	0.348977	0.132868
high	-0.0263577	0.0201529	-0.30818	0.0902688	-0.192435	0.0684995	0.105097	0.0836997	0.0483941	0.132712	0.283971	0.141455
low	0.0176041	0.078146	-0.265866	-0.00252111	-0.170569	0.0718134	0.14584	0.0664753	0.053816	0.168215	0.28673	0.136541
low	0.00036385	0.133875	-0.219476	0.35844	-0.126038	0.1165	0.142412	0.177616	0.11643	0.153134	0.307885	0.21654
low	0.0444514	0.0977354	-0.288032	-0.000827497	-0.170893	0.0690168	0.118305	0.06475	-0.00562205	0.146024	0.305414	0.123219
low	0.0145272	0.0914924	-0.264738	0.174065	-0.154272	0.0866134	0.17351	0.125713	0.0939637	0.19849	0.295529	0.16548
low	-0.0227694	-0.0103299	-0.390241	-0.0480013	-0.186871	0.0583793	0.0307045	0.0499594	0.0115724	0.0723195	0.282424	0.124529
high	-0.034038	-0.0519585	-0.389302	-0.0575591	-0.233147	0.0538973	0.0155308	0.0424266	0.00854377	0.0933226	0.24965	0.125977
high	-0.0235594	-0.0172781	-0.376288	0.0396252	-0.205088	0.0644012	0.0152607	0.0728194	0.0110046	0.117797	0.263647	0.164035
high	0.0518412	0.0971394	-0.207105	0.141526	-0.107828	0.13077	0.163832	0.133392	0.0971891	0.224838	0.305379	0.137207
low	0.0234606	0.252071	-0.0129426	0.267631	0.0273948	0.202483	0.454923	0.208695	0.138985	0.421131	0.395951	0.182731
low	-0.0178698	0.159034	-0.210137	0.241187	-0.112244	0.138513	0.246361	0.155396	0.0896377	0.237083	0.352205	0.18824
low	-0.0625721	0.0836191	-0.237276	0.134022	-0.130039	0.0976956	0.202712	0.116129	0.0837007	0.215276	0.280529	0.163281
low	-0.0280476	0.137521	-0.17708	0.0855466	-0.085789	0.121007	0.30872	0.129937	0.0791815	0.253872	0.330281	0.167593
low	-0.0213962	0.129482	-0.223968	0.0265687	-0.116358	0.0852267	0.235295	0.0926534	0.0331813	0.195612	0.310887	0.151671
high	-0.0272565	-0.0167862	-0.330261	0.102043	-0.208543	0.0779958	0.0554878	0.0857601	0.0291826	0.13068	0.255805	0.108895
high	0.0230226	0.12416	-0.254858	0.241303	-0.149099	0.123101	0.125141	0.14935	0.0935993	0.175174	0.362901	0.168828
high	0.0323762	-0.0363185	-0.404395	-0.0179384	-0.221041	0.0847829	-0.00494813	0.0597154	-0.00835309	0.0535961	0.34266	0.155282
high	-0.0141157	0.100296	-0.236106	0.221279	-0.14864	0.126357	0.195887	0.140724	0.08747	0.218915	0.309204	0.183276
high	0.014269	0.0149319	-0.309014	0.00782056	-0.144365	0.0842464	0.0865655	0.0682572	0.0729463	0.188145	0.288841	0.147476
high	-0.0159968	0.0891443	-0.295817	0.139617	-0.16217	0.0644923	0.0700886	0.101862	0.0751772	0.130153	0.272187	0.17402
high	-0.0383358	-0.151993	-0.449915	-0.0506199	-0.258508	0.00776275	-0.0737525	0.0184249	0.0752823	0.0108556	0.208777	0.159815
high	-0.0511723	0.00470787	-0.309019	0.128527	-0.207989	0.0562557	0.110737	0.0877192	0.0910281	0.139184	0.264731	0.131195
high	-0.033322	0.0188129	-0.308521	0.181272	-0.173776	0.0692098	0.0675183	0.112981	0.106892	0.176472	0.292144	0.142803
high	-0.0393125	-0.186402	-0.488098	-0.238012	-0.280511	0.0111032	-0.114944	-0.0277475	-0.0212564	-0.0127325	0.221959	0.128273
high	-0.00663476	-0.0207318	-0.302047	0.137314	-0.152517	0.0971917	0.0785147	0.119626	0.0682617	0.172993	0.303967	0.114097
high	-0.00252794	-0.0159485	-0.354384	0.0698686	-0.191073	0.0345676	-0.0301735	0.0901332	0.020469	0.0675186	0.227742	0.141885
high	-0.0426089	-0.0300838	-0.381495	-0.128107	-0.219363	0.0220271	0.0178589	0.0233017	0.0128425	0.036697	0.226771	0.167009
high	0.0259461	0.0852981	-0.311027	0.124318	-0.196849	0.0647695	0.0635314	0.0797618	0.0713477	0.124683	0.286027	0.145002
high	-0.0161855	0.0687284	-0.211761	0.183648	-0.148139	0.116086	0.18043	0.143716	0.126621	0.252734	0.282302	0.162855
high	-0.00764693	0.0540282	-0.261757	0.263172	-0.17259	0.0974733	0.153788	0.149757	0.146908	0.163865	0.303432	0.201028
high	-0.0331224	-0.0519868	-0.366921	-0.0261723	-0.20341	0.050791	0.0218319	0.0591199	0.0396272	0.117226	0.225478	0.125595
high	-0.0146935	-0.0382967	-0.383775	0.035086	-0.23553	0.0143231	-0.0465446	0.0569434	0.0787098	0.0325455	0.208116	0.167956
high	-0.0380095	-0.133991	-0.409148	-0.0364843	-0.241861	0.04768	-0.014595	0.0314313	0.0754285	0.0785133	0.224088	0.135446
high	-0.0246772	0.0260395	-0.239485	0.214071	-0.17739	0.0710186	0.151095	0.120756	0.093497	0.182719	0.258966	0.1577
high	-0.0157998	-0.0689941	-0.397053	0.0273293	-0.216846	0.0196064	-0.0446057	0.0514823	0.0120877	0.019614	0.215524	0.143134
high	0.0132638	0.0403685	-0.315084	0.127354	-0.180213	0.0689298	0.05911	0.106693	0.0445917	0.0606947	0.262263	0.160692
high	-0.0343666	-0.0205973	-0.353635	0.114631	-0.18996	0.0707515	0.0363645	0.0874307	0.101704	0.129443	0.276622	0.146397
low	0.052456	0.137652	-0.231275	0.256796	-0.105226	0.155209	0.150521	0.160052	0.116625	0.222332	0.342736	0.16217
low	0.0272313	0.109205	-0.272587	0.241555	-0.14415	0.0996758	0.0875549	0.136954	0.0678011	0.145701	0.316017	0.170537
low	0.0382147	0.0907962	-0.298264	0.2172	-0.14596	0.110517	0.0877365	0.1409	0.0935019	0.172395	0.327175	0.153866
low	0.0162069	0.128742	-0.230529	0.122217	-0.102649	0.106011	0.142957	0.127486	0.0481649	0.21118	0.30923	0.163743
low	0.0113306	0.0381114	-0.308263	0.0691434	-0.161965	0.0838624	0.0666092	0.0939669	0.0655548	0.16066	0.263577	0.140675
low	-0.0122754	-0.00826446	-0.329069	0.132762	-0.186714	0.0734	0.00840676	0.112492	0.0735484	0.120217	0.287691	0.153856
low	0.0558788	0.0940157	-0.264386	0.125943	-0.131975	0.0984627	0.0816741	0.118128	0.0899153	0.149828	0.30041	0.158073
low	0.0118621	0.191663	-0.114753	0.0446847	-0.00736719	0.103669	0.319637	0.111643	0.0398293	0.361521	0.295056	0.15119
low	0.0237949	0.0983552	-0.301808	0.104152	-0.151923	0.115303	0.141553	0.102719	0.0445908	0.171172	0.322968	0.16685
low	0.0186659	0.112702	-0.245068	0.18035	-0.140503	0.0860829	0.160485	0.117625	0.107779	0.165244	0.290023	0.169557
low	-0.00843454	0.0724424	-0.285039	0.162761	-0.187338	0.0790096	0.0754136	0.113155	0.105432	0.15943	0.284627	0.169308
low	-0.043231	0.0104573	-0.301195	0.0711481	-0.171248	0.0356421	0.105581	0.0840116	0.122381	0.135477	0.269413	0.141786
low	0.0207504	0.109962	-0.218737	0.142755	-0.126433	0.0999845	0.183711	0.135275	0.0395218	0.205654	0.302509	0.160333
low	0.0267045	0.0299482	-0.338945	0.130981	-0.184284	0.0919378	0.0366784	0.114947	0.0575659	0.147611	0.303094	0.182003
low	0.00451074	0.0661556	-0.276053	0.237538	-0.145111	0.0966192	0.10298	0.152748	0.143157	0.156592	0.299677	0.169201
low	-0.0101131	0.0642465	-0.279553	0.0713138	-0.142473	0.0970286	0.142449	0.0985761	0.0472646	0.210407	0.306058	0.146607
high	0.0247158	0.0879307	-0.230019	0.201269	-0.13712	0.118209	0.216425	0.137705	0.140589	0.285133	0.319484	0.142113
high	-0.0195837	-0.0210104	-0.374513	0.0868049	-0.206429	0.0959536	0.011913	0.0969546	0.0722573	0.109415	0.302323	0.104359
low	-0.0092567	0.0997153	-0.224177	0.174497	-0.128099	0.0797831	0.208492	0.133434	0.13306	0.181436	0.244014	0.143368
low	-0.0271322	0.0865919	-0.26504	0.201745	-0.157113	0.102988	0.190097	0.140092	0.116215	0.223598	0.274639	0.172004
low	0.0138612	0.0750047	-0.25733	0.153527	-0.157747	0.0795003	0.13165	0.121343	0.0343605	0.201169	0.285871	0.16773
low	0.0198828	0.10478	-0.280114	0.0789435	-0.143634	0.0968337	0.150475	0.105719	0.0156997	0.168685	0.333003	0.163839
high	-0.0702227	0.0546364	-0.283497	0.0303552	-0.171072	0.0634667	0.153761	0.0685955	0.0980039	0.143258	0.258855	0.129636
low	0.0147727	0.136905	-0.245868	0.180505	-0.150764	0.105832	0.168312	0.133691	0.1128	0.213924	0.301806	0.158261
high	-0.039996	0.140219	-0.185879	0.176115	-0.120716	0.101157	0.243486	0.134666	0.113768	0.226051	0.26817	0.141118
high	-0.0345631	0.119704	-0.222586	0.14715	-0.147243	0.0572951	0.210305	0.104512	0.0842764	0.188411	0.24224	0.126695
low	0.0347953	0.145357	-0.220286	0.176959	-0.112445	0.121516	0.178738	0.131198	0.0876876	0.19736	0.316719	0.164149
high	0.031578	0.0533586	-0.312019	0.207349	-0.159129	0.0879593	0.0600088	0.134504	0.120919	0.134841	0.341031	0.177324
high	-0.0212913	0.161969	-0.182733	0.18545	-0.0858857	0.120312	0.276997	0.139391	0.0719809	0.269474	0.325299	0.179696
low	-0.0164392	0.142435	-0.243027	0.111586	-0.126392	0.0974652	0.232353	0.112061	0.0343371	0.180786	0.322763	0.156358
low	-0.0092331	0.137898	-0.234958	0.0730507	-0.117683	0.0930686	0.23215	0.0966229	0.0153739	0.214456	0.333845	0.152581
high	-0.0150382	-0.030657	-0.407945	0.0792319	-0.220277	0.0531602	-0.0100274	0.079786	0.0191536	0.0774489	0.325588	0.147344
high	-0.0295555	-0.0205296	-0.396044	-0.0264149	-0.203251	0.0385889	-0.0150096	0.0549152	0.0266306	0.0954598	0.281052	0.142776
low	0.0378311	0.0304914	-0.34692	0.0894017	-0.166953	0.0793213	0.0228796	0.0954299	0.0190754	0.116361	0.314533	0.160394
high	0.0547867	0.130097	-0.324564	0.150223	-0.162142	0.121255	0.122119	0.133615	0.0720119	0.177113	0.342365	0.199457
high	0.0174065	0.0354424	-0.3007	0.21631	-0.156388	0.119594	0.0796031	0.143268	0.107335	0.164848	0.311496	0.146029
high	0.0146161	0.0458789	-0.38002	0.145685	-0.214667	0.104046	0.0339297	0.110235	0.0940007	0.115413	0.303767	0.158776
low	-0.013919	0.0833096	-0.287122	0.114698	-0.163296	0.0785654	0.155795	0.0988805	0.072046	0.198021	0.264512	0.158215
low	0.00769716	0.0166781	-0.340488	0.0475421	-0.187218	0.0487577	0.0269888	0.0608547	0.0460273	0.0835538	0.293688	0.15983
high	-0.0269246	0.161995	-0.152311	0.191152	-0.0861937	0.0859908	0.232348	0.149378	0.125468	0.172761	0.284961	0.138167
high	0.00666922	-0.03463	-0.425262	0.0490363	-0.237996	0.0394275	-0.0323896	0.0706086	0.084331	0.0617489	0.260334	0.171436
high	0.0343994	-0.0323719	-0.380027	0.163896	-0.195542	0.0992508	-0.0108258	0.102267	0.125518	0.103041	0.333257	0.162989
high	0.0211298	0.15488	-0.249524	0.160878	-0.0932521	0.125557	0.201298	0.132311	0.0626608	0.2276	0.372037	0.166359
high	0.0017695	0.0264193	-0.270901	0.159681	-0.142579	0.124969	0.103757	0.14474	0.0972391	0.20589	0.318259	0.140811
high	0.0366619	0.0944909	-0.306217	0.131687	-0.166595	0.144569	0.114832	0.120031	0.0510549	0.23428	0.365511	0.139015
low	0.0246474	0.166082	-0.190529	0.169809	-0.100058	0.137264	0.255965	0.143751	0.0564456	0.259507	0.369649	0.176786
high	-0.0228524	0.130781	-0.184215	-0.0425914	-0.109615	0.0798781	0.26787	0.075063	0.0218085	0.201056	0.324246	0.16251
high	-0.0371553	-0.0427983	-0.421166	-0.0356804	-0.239104	0.035982	-0.03969	0.0385454	0.00144413	0.0333882	0.258697	0.107747
high	-0.0157765	-0.0640775	-0.422066	0.0243191	-0.232019	0.0509453	-0.0330255	0.0504441	0.0396439	0.0691856	0.234354	0.157986
high	-0.0656418	-0.133964	-0.437759	0.000146003	-0.220486	0.0264898	-0.088477	0.0306759	-0.0314538	0.0121299	0.251888	0.0924163
high	-0.0135026	0.0210584	-0.305613	0.0326925	-0.167529	0.0683559	0.0677075	0.0745688	0.0476993	0.135596	0.293442	0.177378
high	0.027709	-0.040605	-0.395085	0.0843702	-0.155505	0.0903734	0.0238375	0.0921185	0.0706536	0.161751	0.318603	0.166011
high	0.0445911	0.174114	-0.168857	0.167377	-0.057911	0.157717	0.260643	0.159145	0.077638	0.296464	0.338637	0.176842
high	-0.0448056	-0.0530612	-0.365855	0.0373101	-0.198335	0.0864578	0.0429799	0.0815001	0.0915543	0.164425	0.286151	0.126859
high	-0.0178186	0.146516	-0.132765	0.0891487	-0.0435861	0.114748	0.33254	0.107148	0.0547375	0.320942	0.319514	0.129474
high	-0.0452474	-0.1459	-0.484011	-0.0896649	-0.246249	0.00125081	-0.0984448	-0.00150402	-0.00931868	-0.00188813	0.21084	0.155151
high	0.000543097	-0.0184982	-0.413975	-0.146308	-0.206311	0.0480017	-0.0250506	0.0232704	0.0227622	0.060168	0.283196	0.142334
high	0.0248303	0.121789	-0.18541	0.182443	-0.0906373	0.152606	0.209925	0.156108	0.155512	0.24029	0.331132	0.182222
high	-0.0283225	-0.078155	-0.412228	-0.0351309	-0.242618	0.0522345	-0.0596362	0.0618151	0.0414521	0.048215	0.26144	0.162357
high	-0.00640319	-0.0511071	-0.454169	-0.108561	-0.25249	0.0353633	-0.0738656	0.0113058	0.033702	-0.0108559	0.250405	0.148325
high	0.0353438	0.157892	-0.194554	0.204317	-0.0897211	0.156544	0.201583	0.168004	0.134658	0.245051	0.373021	0.16317
low	-0.0113745	0.0982982	-0.272791	0.0807393	-0.145493	0.102571	0.130047	0.107002	0.052136	0.116568	0.357632	0.158495
high	-0.0462198	0.0862382	-0.259675	0.0390426	-0.153076	0.0939029	0.134589	0.0789499	0.066826	0.153062	0.367584	0.153108
high	-0.0187614	-0.0513306	-0.371397	-0.0310169	-0.22793	0.0648046	-0.00109528	0.0613174	0.0290939	0.0960383	0.275657	0.122664
high	0.00214825	0.017576	-0.388751	-0.0400203	-0.212789	0.0839826	-0.0102762	0.0534503	0.000114395	0.0487979	0.334933	0.159089
high	0.00936398	-0.138906	-0.447116	-0.146726	-0.24161	0.0281341	-0.121434	0.0167494	-0.0520562	-0.00898177	0.246766	0.166145
high	0.00931361	0.0477766	-0.351829	0.125311	-0.190102	0.0721991	0.0220353	0.0895198	0.0567056	0.0839769	0.296617	0.179024
low	0.02752	0.092572	-0.270601	0.144224	-0.156111	0.0985011	0.0960552	0.116943	-0.00306926	0.17276	0.309459	0.175948
high	-0.0512913	-0.122757	-0.424073	-0.0110502	-0.251205	0.0340963	-0.059894	0.0352425	0.0141471	0.0906858	0.243689	0.105732
high	0.0746227	-0.0226005	-0.398123	-0.01802	-0.175181	0.0827756	-0.0311198	0.0534668	0.0179175	0.125208	0.322516	0.160929
high	0.0196916	0.177658	-0.200771	0.154676	-0.0844447	0.1437	0.255197	0.149238	0.0758449	0.274438	0.353725	0.180005
high	0.000673566	-0.0361516	-0.393047	0.0901681	-0.194736	0.0812673	0.0101136	0.0861325	0.0650715	0.109581	0.29315	0.155373
low	0.0509589	0.150913	-0.209325	0.161449	-0.118389	0.138875	0.2118	0.142718	0.0754129	0.26715	0.338184	0.177243
high	0.0179582	0.111887	-0.286845	0.0694025	-0.146321	0.0837434	0.128278	0.0950377	0.000770151	0.169763	0.319099	0.169817
low	-0.00786555	-0.00199224	-0.366272	0.0928672	-0.191648	0.080721	0.0371458	0.0917436	0.0627983	0.131225	0.333635	0.177325
low	0.0114687	0.0934257	-0.26585	0.0677241	-0.134911	0.115327	0.172231	0.103525	0.0710467	0.194544	0.353621	0.179733
high	-0.000715608	0.0400146	-0.367131	-0.0205157	-0.203561	0.064877	0.0322572	0.0505946	-0.0301518	0.0950385	0.310914	0.146663
high	0.0314391	-0.0110278	-0.395438	-0.0606505	-0.205015	0.0997194	0.023472	0.050791	-0.0145585	0.112363	0.341487	0.152896
low	-0.00180138	0.0380737	-0.313686	0.0535671	-0.156483	0.115656	0.10272	0.0911311	0.0385841	0.16351	0.314126	0.190636
high	0.00820225	0.104722	-0.27302	0.0866115	-0.146476	0.117429	0.116567	0.0980959	0.0601472	0.154641	0.305695	0.153581
high	0.0344618	0.177285	-0.229333	0.177571	-0.139546	0.142592	0.140949	0.142622	0.0898837	0.193697	0.36216	0.209095
high	-0.0117569	-0.032759	-0.359599	-0.00505913	-0.19535	0.05442	0.0459935	0.0620125	0.00996972	0.118812	0.301765	0.140212
low	-0.0140359	0.0975922	-0.279315	0.0606417	-0.160348	0.0941211	0.144683	0.0931546	0.00305765	0.159769	0.324126	0.148394
low	0.0485609	0.213248	-0.149098	0.0331932	-0.0580614	0.134584	0.346322	0.115148	0.00421259	0.295377	0.341983	0.156759
high	0.0293234	0.10509	-0.256741	0.181083	-0.139747	0.101227	0.147589	0.134848	0.0475283	0.188221	0.328315	0.155527
low	0.0163466	0.0954672	-0.245042	0.20027	-0.126484	0.120972	0.174662	0.140649	0.0525936	0.213339	0.333611	0.153042
high	0.00652136	0.189833	-0.173057	0.246137	-0.102977	0.0966484	0.22192	0.142072	0.0723166	0.217587	0.302227	0.17326
high	-0.0300206	0.00848745	-0.31644	0.0185232	-0.205008	0.0599528	0.0642572	0.0589776	0.0212187	0.0836531	0.278728	0.115653
high	-0.0398064	-0.024663	-0.357035	0.0586748	-0.208989	0.0373889	0.0296612	0.0556279	0.0648378	0.120401	0.250798	0.137045
high	-0.0124376	0.187552	-0.0673661	0.247538	-0.0594076	0.14138	0.342186	0.159078	0.108958	0.260304	0.352923	0.179363
low	0.0379376	0.118869	-0.253415	0.22616	-0.134197	0.11891	0.123386	0.154261	0.125442	0.169016	0.318535	0.163991
high	0.00883279	0.0498244	-0.285301	0.151879	-0.143328	0.114755	0.0981957	0.124773	0.109913	0.200276	0.319325	0.143721
low	0.0139175	0.111769	-0.278573	0.156486	-0.134282	0.0903577	0.141715	0.129961	0.0620433	0.168635	0.302695	0.169155
low	-0.0041083	0.0842326	-0.263275	0.0894971	-0.129089	0.0944126	0.152026	0.109658	0.0216763	0.180776	0.300739	0.149738
low	0.0403824	0.076536	-0.328128	0.129856	-0.152848	0.104199	0.077006	0.114162	0.0539618	0.143493	0.339706	0.189591
low	0.0272931	0.116288	-0.312252	0.084277	-0.168538	0.0965351	0.0818105	0.110572	0.0441416	0.158504	0.321249	0.165783
high	-0.00424019	0.190053	-0.119973	0.112085	-0.0561683	0.118759	0.349683	0.133631	0.023622	0.311323	0.329933	0.171361
high	0.00427436	0.0144849	-0.346063	0.0800353	-0.176427	0.0918153	0.00998579	0.103272	0.103941	0.130749	0.281064	0.16977
high	-0.0182552	0.107813	-0.228412	0.00664726	-0.141158	0.0897879	0.190252	0.0963113	0.0254606	0.184391	0.347498	0.142746
low	-0.0666543	-0.0336485	-0.375077	-0.0783684	-0.220812	0.0546345	0.00603254	0.0367942	0.0244811	0.0991473	0.282005	0.152873
high	0.00810602	0.0224824	-0.392349	-0.0304998	-0.199459	0.0593861	0.00492227	0.0411904	0.00360324	0.0543158	0.309565	0.171425
high	-0.036764	-0.102693	-0.46416	-0.135007	-0.269449	0.0349686	-0.103507	0.0121619	-0.04079	0.000193817	0.280486	0.135583
high	-0.0418241	0.0780204	-0.316646	0.113216	-0.188843	0.069587	0.0500066	0.0919613	0.0484537	0.083673	0.286122	0.164174
high	0.0361562	0.161985	-0.17231	0.155198	-0.115882	0.131285	0.230591	0.147206	0.0899425	0.20395	0.34283	0.175221
high	0.022438	0.110641	-0.257368	-0.0490797	-0.135073	0.111465	0.129866	0.0737195	0.0307348	0.141524	0.31346	0.140207
high	-0.0279783	-0.082507	-0.412879	-0.0498541	-0.232376	0.0333509	-0.0268732	0.0359896	0.0404437	0.0572961	0.229389	0.183482
high	-0.027874	0.071249	-0.309974	-0.0112315	-0.162454	0.0750324	0.0771804	0.0641434	-0.00808629	0.121689	0.321393	0.159881
low	0.00557842	0.0584963	-0.317781	-0.0124063	-0.165119	0.0585556	0.10761	0.0586066	0.0191057	0.119259	0.311616	0.164644
high	-0.0397468	-0.102681	-0.429366	-0.173378	-0.235674	0.0550439	-0.0384351	0.0163759	0.0168549	0.0671573	0.271604	0.139196
high	0.00535502	0.00578077	-0.38779	-0.0128309	-0.204265	0.121573	0.0169883	0.0807365	0.00972358	0.146083	0.293305	0.145647
high	-0.0376851	-0.0947879	-0.439058	-0.0198045	-0.262025	0.0596563	-0.0362357	0.0631421	0.0469979	0.0870224	0.261506	0.122727
low	-0.0327768	-0.021415	-0.327145	-0.0185275	-0.210639	0.0443325	0.0549895	0.0517666	-0.0177472	0.0909291	0.272857	0.0943653
low	-0.0129222	0.133039	-0.179207	0.207478	-0.112006	0.114519	0.187371	0.140793	0.0886333	0.172268	0.310994	0.157424
high	-0.0220929	0.169843	-0.102827	0.259039	-0.0695921	0.131419	0.317159	0.17967	0.149477	0.34122	0.310926	0.191838
low	0.0234423	0.123265	-0.232447	0.0784058	-0.112463	0.0910166	0.128591	0.0961961	0.0216095	0.167179	0.297163	0.146734
high	-0.00500222	0.0554344	-0.279408	-0.0229646	-0.166362	0.0856654	0.132108	0.0567537	0.0650132	0.165073	0.313581	0.116037
high	-0.0131768	-0.067709	-0.438989	-0.0598878	-0.23531	0.0307063	-0.11409	0.0344462	-0.0256787	-0.0188975	0.216414	0.154605
high	-0.0558318	-0.0458198	-0.390733	-0.0809874	-0.248351	0.0387746	0.0424061	0.0268071	0.0368782	0.0425465	0.262879	0.145514
low	0.0135012	0.0644913	-0.225111	0.0420592	-0.104916	0.0893065	0.145956	0.0856444	0.0110989	0.193816	0.311126	0.129896
high	-0.0706408	-0.0387476	-0.384961	-0.0527921	-0.203786	0.0456637	0.007513	0.0268294	-0.0474355	0.0381427	0.272465	0.114495
high	-0.0423458	0.0192377	-0.26088	-0.0115533	-0.158134	0.0624397	0.0847084	0.061076	0.0199522	0.106591	0.247122	0.130078
low	-0.0145128	0.212206	-0.116017	0.243806	-0.0501292	0.148618	0.327028	0.17251	0.0937649	0.264312	0.320155	0.156543
high	0.0419218	0.180133	-0.238985	0.216323	-0.0941678	0.160365	0.169189	0.161096	0.102019	0.297659	0.337921	0.19663
high	0.00534397	0.0989055	-0.226347	0.178804	-0.13289	0.0832981	0.151805	0.119486	0.0877978	0.172138	0.307313	0.143809
low	0.000208818	0.0762927	-0.262172	0.102029	-0.136259	0.101822	0.157988	0.109675	0.0299551	0.172703	0.324586	0.123443
low	0.033824	0.101301	-0.315943	0.133056	-0.153799	0.109945	0.118103	0.1143	0.0498448	0.190767	0.315182	0.158957
high	-0.0251583	0.021166	-0.385314	0.0023499	-0.223085	0.0762328	-0.0149102	0.062383	0.0196519	0.0691224	0.304319	0.131212
high	-0.0230857	0.0183124	-0.316287	0.118593	-0.170261	0.078324	0.0767135	0.0915861	0.0630124	0.146507	0.300174	0.139849
high	-0.0157621	0.0534732	-0.346863	-0.014211	-0.19494	0.0975501	0.0705628	0.0759657	0.0531006	0.120285	0.326131	0.154245
high	-0.0262827	0.0859441	-0.264347	0.266729	-0.156182	0.130375	0.167948	0.16202	0.137322	0.228224	0.311446	0.199216
high	-0.0322248	-0.112442	-0.426479	-0.0586012	-0.248259	0.0246978	-0.0567141	0.0260203	0.0833742	0.056027	0.256439	0.151604
high	-0.0509059	0.0592558	-0.201929	0.0128848	-0.155238	0.067792	0.228587	0.0637827	-0.0165004	0.23509	0.290392	0.125064
high	-0.099818	-0.156479	-0.44596	-0.0789116	-0.281327	0.0324651	-0.00332772	0.0218704	-0.030243	0.0650111	0.264725	0.147924
high	-0.0455978	0.0740464	-0.256823	0.128959	-0.179055	0.0708964	0.175021	0.0893937	0.0236305	0.159015	0.314933	0.13993
high	-0.00375479	-0.0680042	-0.354719	0.0657233	-0.217933	0.045482	-0.0305993	0.0641657	-0.0190271	0.0452759	0.258373	0.145956
high	-0.0423348	-0.0219086	-0.381746	-0.0302041	-0.194201	0.0793571	0.0713516	0.0539082	0.0398639	0.121079	0.287588	0.192253
low	-0.00605121	0.139846	-0.231455	0.275012	-0.109185	0.143998	0.20868	0.180788	0.129411	0.243029	0.335913	0.177128
high	-0.0695178	-0.0305664	-0.351051	-0.0495228	-0.194573	0.052399	0.0912637	0.0495006	0.0220591	0.0955655	0.258379	0.143697
low	-0.0180928	0.134157	-0.117378	0.153578	-0.0859385	0.119516	0.332125	0.135593	0.0814223	0.271503	0.32537	0.14224
high	-0.00152234	0.108527	-0.303956	0.13745	-0.130951	0.132828	0.121534	0.124863	0.0596046	0.189533	0.318982	0.14011
high	-0.0213817	-0.101164	-0.39556	-0.00393304	-0.235067	0.0490317	0.0215836	0.0534446	0.0326121	0.119629	0.238216	0.146785
high	-0.0403352	-0.112617	-0.451965	0.0297803	-0.230175	0.0366923	-0.0495315	0.0509105	0.042048	0.0628041	0.27436	0.176424
high	-0.0247401	0.0703626	-0.262549	0.142554	-0.173935	0.0998612	0.200984	0.124221	0.101562	0.171248	0.305381	0.196649
high	-0.0109669	0.0852165	-0.336006	-0.00647586	-0.184628	0.0608494	0.0561948	0.0480601	0.0547291	0.100778	0.266991	0.124323
high	0.012142	0.235153	-0.161526	0.178364	-0.0704766	0.114143	0.30022	0.150476	0.095122	0.27757	0.339068	0.167812
high	-0.043498	0.00262935	-0.300533	0.0265926	-0.18553	0.103026	0.16343	0.0789517	0.0435844	0.181241	0.308671	0.137377
high	0.0111473	0.0959494	-0.30292	0.157775	-0.176143	0.104292	0.156578	0.108991	0.0419467	0.180468	0.3319	0.163139
high	-0.0115919	0.103202	-0.249374	-0.023974	-0.166841	0.0592096	0.175836	0.0418316	-0.0315732	0.17346	0.298347	0.105949
high	-0.0344634	0.0129847	-0.316696	0.126855	-0.196759	0.108166	0.106252	0.113229	0.0538938	0.178351	0.310452	0.137723
high	-0.0229796	0.144123	-0.143678	0.107808	-0.0917598	0.118341	0.293965	0.114826	0.069154	0.273523	0.344652	0.152611
high	-0.0111262	0.254779	-0.0692446	0.140148	-0.0281217	0.145789	0.400047	0.141472	0.036588	0.270959	0.377724	0.146734
high	-0.0150331	-0.0203299	-0.357106	0.0832001	-0.214321	0.0633863	0.0115797	0.0695717	0.0961888	0.0949371	0.256228	0.164033
high	-0.00556513	0.0188792	-0.344639	0.115308	-0.20021	0.087348	0.0776235	0.0921946	0.0436985	0.138713	0.312339	0.160578
low	0.0121293	0.0406585	-0.346863	-0.0329364	-0.188732	0.0531445	0.0537227	0.0467796	0.115422	0.0853989	0.279891	0.146116
high	-0.0228768	0.187417	-0.210031	0.224458	-0.130233	0.108993	0.278631	0.139721	0.0600573	0.251577	0.326682	0.172383
high	0.0201172	0.103022	-0.261013	0.119306	-0.160048	0.0729585	0.120394	0.106491	0.050338	0.142753	0.288608	0.157161
low	-0.0202754	0.0693907	-0.291447	0.0988111	-0.174574	0.103	0.114928	0.111029	0.0859256	0.177214	0.316784	0.165531
high	0.0295004	0.163935	-0.185397	0.171904	-0.125682	0.120964	0.160137	0.115589	0.0430927	0.17605	0.350153	0.155349
high	0.0002182	-0.0368615	-0.410293	-0.00292478	-0.212888	0.0676954	-0.0313532	0.0489799	0.0640285	0.0840744	0.275769	0.151103
high	-0.00142154	0.0256503	-0.360344	0.0101668	-0.228882	0.0537071	0.00324564	0.051243	0.0693336	0.0398666	0.312893	0.169453
low	0.0279758	0.141882	-0.224391	0.237529	-0.106476	0.149086	0.194677	0.163781	0.103158	0.221809	0.330939	0.189195
low	-0.0112556	0.0483307	-0.29756	-0.0901778	-0.174535	0.0637476	0.115087	0.0504897	-0.0178502	0.120981	0.306989	0.142706
high	-0.0168649	0.0447988	-0.333548	-0.00859551	-0.201249	0.0670141	0.0555606	0.0678748	0.0117143	0.0871682	0.296499	0.147612
low	-0.0236666	0.0633669	-0.285051	-0.0156297	-0.142822	0.0926163	0.128667	0.0798954	0.038432	0.124511	0.33528	0.152188
high	-0.0253073	-0.120027	-0.485729	-0.0740757	-0.258781	0.0482229	-0.0960823	0.0439675	0.0613203	0.0116782	0.27242	0.174076
high	-0.064963	-0.0694351	-0.400236	0.0151837	-0.234776	0.0907282	-0.0408606	0.0818751	0.0584945	0.0655951	0.250909	0.114496
high	-0.0508005	0.026456	-0.315636	0.00423692	-0.188405	0.0591138	0.065961	0.0621929	0.0199873	0.084074	0.305601	0.136729
high	-0.0305288	-0.0956402	-0.44323	-0.0212778	-0.252141	0.0196835	-0.117537	0.0248276	0.0214689	0.00220231	0.259507	0.13715
high	0.0296697	0.0127993	-0.390102	-0.0458148	-0.173936	0.0993337	0.00717323	0.0577625	0.0330145	0.0812095	0.335503	0.159206
high	-0.0168015	0.0520862	-0.317294	0.0257632	-0.169001	0.0805212	0.0659705	0.0804097	0.0397011	0.102117	0.303561	0.157936
high	-0.0290027	-0.116824	-0.459392	-0.127541	-0.243319	0.0432904	-0.0587478	0.0221949	0.0500599	0.0573189	0.242562	0.168711
high	-0.0375163	0.0822758	-0.2559	-0.0279524	-0.151677	0.0796057	0.220321	0.0594378	0.0532798	0.159726	0.293535	0.178754
high	-0.071737	-0.105796	-0.443007	-0.0688434	-0.23155	0.0462604	0.0315175	0.0324846	0.0669605	0.0970002	0.286392	0.12226
high	-0.0231413	0.0716179	-0.273724	-0.020344	-0.156353	0.0909501	0.170662	0.0726244	0.0378365	0.140514	0.305602	0.164967
high	0.00889898	-0.00902777	-0.385049	-0.0291132	-0.193987	0.0856224	0.0159229	0.0471845	0.0128826	0.0894108	0.319471	0.144214
high	-0.0227891	0.043923	-0.330418	-0.102611	-0.174738	0.0579738	0.099981	0.0323644	-0.00812713	0.0740586	0.297768	0.157332
high	-0.0370625	-0.155799	-0.497508	-0.170845	-0.268489	0.01059	-0.132289	-0.0110924	0.0173961	-0.0420513	0.239705	0.158047
low	0.0107914	0.0609454	-0.305422	-0.108737	-0.166373	0.103334	0.0883372	0.0296422	0.00364297	0.120546	0.336609	0.156107
low	0.022123	0.120497	-0.239741	0.142601	-0.152599	0.109777	0.150528	0.108443	0.0822737	0.204072	0.326759	0.184373
high	0.00282362	0.0211103	-0.349124	-0.102722	-0.173317	0.0916038	0.0884725	0.0374244	-0.0053262	0.13737	0.362994	0.150982
high	0.0259903	0.163124	-0.246414	0.154434	-0.1291	0.109293	0.198223	0.118387	0.0463267	0.159526	0.336783	0.202441
high	-0.0567705	0.0595492	-0.244017	0.11834	-0.148696	0.0814588	0.155282	0.105322	0.0539939	0.168326	0.284854	0.145684
high	0.0071645	0.00252664	-0.39338	-0.017202	-0.198096	0.0782095	-0.00879677	0.0603661	0.0298405	0.0882841	0.369774	0.153364
high	-0.0222311	-0.0813206	-0.454561	-0.228742	-0.253999	0.0230603	-0.0833328	-0.0173346	-0.00671632	-0.0261751	0.245296	0.163645
high	-0.0419624	-0.011538	-0.418174	-0.190069	-0.215423	0.0178702	-0.0370316	-0.00524277	-0.0193615	0.0226857	0.258249	0.133952
high	-0.0436064	0.129339	-0.101057	0.0519025	-0.0613075	0.10949	0.321917	0.106124	0.0903899	0.293983	0.293077	0.100439
high	0.00374758	-0.0469206	-0.385349	0.100144	-0.192981	0.0812629	0.018617	0.0922385	0.0560932	0.104253	0.288183	0.14177
high	-0.0710947	0.0328383	-0.275809	0.0771781	-0.195413	0.0775381	0.150091	0.0870794	0.0610244	0.207141	0.301871	0.149949
high	-0.0160768	-0.0210461	-0.33757	0.0791744	-0.198057	0.0824137	0.0428337	0.0849172	0.05505	0.150855	0.297031	0.122246
high	0.0373936	0.0396891	-0.347515	0.0960093	-0.184877	0.118507	0.068891	0.111589	0.0599749	0.167847	0.335	0.167668
low	0.0192648	0.0877567	-0.251338	0.122259	-0.140497	0.11213	0.202249	0.120038	0.074878	0.202026	0.338162	0.147799
high	-0.0647762	0.00776768	-0.382095	0.103167	-0.233348	0.0698037	0.0549845	0.0825058	0.0672715	0.0892172	0.249348	0.114017
high	-0.0346327	-0.160774	-0.484089	-0.0669841	-0.264966	-0.00936317	-0.0900267	0.0151885	0.0470498	0.0108744	0.210294	0.164157
high	-0.0398684	0.0672081	-0.272187	0.161619	-0.19799	0.106672	0.153177	0.0980044	0.0401045	0.153669	0.289815	0.145863
high	-0.0661136	0.0150807	-0.339254	0.021114	-0.241647	0.0245822	0.0893528	0.0375034	0.00704695	0.115332	0.26234	0.0992441
high	0.000841453	0.0347623	-0.359786	0.0466703	-0.220508	0.0738126	0.0447697	0.0773261	0.0489905	0.152619	0.26717	0.155356
high	-0.0620685	0.0852679	-0.20965	0.0539682	-0.153786	0.0785269	0.219431	0.0746622	0.0359343	0.208561	0.288715	0.143655
low	0.0168696	0.134393	-0.249306	0.174254	-0.12419	0.118143	0.166862	0.126868	0.0674942	0.223195	0.330726	0.160226
low	0.0221419	0.0873408	-0.320216	0.109764	-0.160481	0.082493	0.0631366	0.115238	0.0639592	0.12607	0.309262	0.166704
low	-0.00515905	0.0562403	-0.316479	0.0209494	-0.170741	0.0828409	0.116474	0.0808254	0.0393902	0.154965	0.327644	0.140085
low	-0.0137627	0.0599116	-0.328983	0.024124	-0.193607	0.0704522	0.102265	0.0574003	-0.0320565	0.123692	0.319383	0.134165
low	-0.0236969	0.055526	-0.278404	0.234321	-0.179502	0.088424	0.108844	0.137624	0.112549	0.17551	0.290554	0.173755
high	-0.0777311	-0.0748155	-0.339975	-0.0315418	-0.258206	0.00205784	-0.0083829	0.0260754	0.00245512	0.064913	0.227398	0.117161
high	0.0255347	0.0961725	-0.34291	-0.0244884	-0.16172	0.108083	0.124688	0.0867203	0.0302794	0.17348	0.334304	0.152984
high	0.0112895	0.177031	-0.22551	0.0557278	-0.0984124	0.131673	0.2966	0.108931	0.0511021	0.23475	0.36706	0.179867
high	0.0285224	0.036009	-0.370879	0.136467	-0.185043	0.0841376	-0.0148382	0.100477	0.0446577	0.0708581	0.282274	0.148853
high	0.0514387	0.103774	-0.28934	0.108765	-0.135896	0.149707	0.182796	0.121269	0.0970908	0.214161	0.353459	0.159257
high	-0.0256286	-0.00200876	-0.31644	0.101043	-0.199102	0.0745393	0.0669823	0.0820094	0.0437474	0.15827	0.279322	0.116178
high	-0.0383685	0.0329361	-0.317693	-0.0319915	-0.244721	0.0397648	0.0911901	0.0338011	-0.0171537	0.104437	0.260837	0.151098
high	-0.0113537	0.155266	-0.162355	0.157954	-0.114352	0.131564	0.268704	0.137543	0.0675075	0.256958	0.317554	0.178642
high	0.00310958	0.0304484	-0.364658	0.140977	-0.172351	0.0840178	0.065337	0.0925317	0.0875391	0.13774	0.316383	0.144238
high	-0.0287364	0.0429239	-0.189339	0.116558	-0.147832	0.0836899	0.152684	0.113527	0.0476643	0.250692	0.274018	0.122565
high	-0.0389833	0.154009	-0.147638	0.170618	-0.131421	0.0622112	0.273583	0.113409	0.0632829	0.230952	0.287292	0.162821
high	-0.0158542	-0.0275343	-0.382992	0.0368339	-0.24781	0.0316655	-0.00265942	0.0452895	0.052045	0.0841666	0.240836	0.132052
high	0.0018369	-0.0326501	-0.407816	0.010194	-0.214222	0.0708174	-0.00224866	0.0694755	0.0695498	0.100043	0.300537	0.15964
high	-0.00810322	0.0519309	-0.276359	0.127811	-0.162861	0.103145	0.116663	0.103756	0.0624762	0.177028	0.338783	0.145928
high	-0.0152501	-0.0733986	-0.446287	-0.0195465	-0.236568	0.050173	-0.047402	0.0418704	0.0575456	0.0379275	0.258944	0.156106
high	-0.0236038	0.0351187	-0.270069	0.0970808	-0.182306	0.111519	0.156174	0.0972354	0.0387179	0.198055	0.347915	0.145973
high	-0.0482553	0.069495	-0.275637	-0.0874101	-0.155178	0.0800652	0.170783	0.0353916	-0.00986019	0.179994	0.3307	0.106069
high	-0.0419619	0.0232684	-0.265791	0.0526947	-0.177883	0.0498855	0.138188	0.0777052	0.0919932	0.164679	0.266233	0.165777
high	0.0214839	0.00232915	-0.379553	0.0252882	-0.193186	0.0581388	0.037909	0.0578662	-0.0107241	0.134657	0.287587	0.147472
low	0.0264285	0.136532	-0.265585	0.206314	-0.142738	0.124159	0.161176	0.133743	0.0654557	0.215238	0.349272	0.167304
low	0.00796024	0.111334	-0.244072	0.131506	-0.120523	0.109989	0.165368	0.129933	0.0315218	0.227587	0.327258	0.152096
high	0.00862955	-0.00335978	-0.366712	0.140047	-0.194312	0.101306	0.0594549	0.111511	0.0999418	0.154571	0.302106	0.14824
low	0.0108199	0.0685499	-0.277986	0.124884	-0.148844	0.0886676	0.140881	0.107304	0.0864299	0.175939	0.284113	0.162572
low	-0.0212965	0.146794	-0.191709	0.20276	-0.0978164	0.128169	0.242645	0.152281	0.0779793	0.245894	0.319286	0.167238
