# Supplementary material for: Tertiary lymphoid structures-driven immune infiltration patterns and their association with survival in neuroblastoma
Source: PeerJ. 2025 Jul 22;13:e19767. doi: 10.7717/peerj.19767 (PMC12292307; doi:10.7717/peerj.19767)
Supplement: Supplemental Information 6 [file peerj-13-19767-s006.zip › Raw Data/RNA-seq/12.score/GSE49710/Tumor stemness score/data.mRNAsi.txt]

mRNAsi	samples
GSM1205238	0.643232493126486	GSM1205238
GSM1205239	0.614000812357287	GSM1205239
GSM1205240	0.721233171371381	GSM1205240
GSM1205241	0.406118316023425	GSM1205241
GSM1205242	0.547175877712786	GSM1205242
GSM1205243	0.540484085718824	GSM1205243
GSM1205244	0.32609237394152	GSM1205244
GSM1205245	0.880605554933263	GSM1205245
GSM1205246	0.65625035901579	GSM1205246
GSM1205247	0.762998982591641	GSM1205247
GSM1205248	0.17618792665653	GSM1205248
GSM1205249	0.447428616548565	GSM1205249
GSM1205250	0.220230942678798	GSM1205250
GSM1205251	0.155649901226782	GSM1205251
GSM1205252	0.492241259429899	GSM1205252
GSM1205253	0.290554398286806	GSM1205253
GSM1205254	0.380651697212463	GSM1205254
GSM1205255	0.323377948969112	GSM1205255
GSM1205256	0.403945912512556	GSM1205256
GSM1205257	0.231476712510087	GSM1205257
GSM1205258	0.245736853419929	GSM1205258
GSM1205259	0.242752109163594	GSM1205259
GSM1205260	0.220977271657904	GSM1205260
GSM1205261	0.147817405553534	GSM1205261
GSM1205262	0.133689626847075	GSM1205262
GSM1205263	0.138958245002935	GSM1205263
GSM1205264	0.254385694117404	GSM1205264
GSM1205265	0.40247019640529	GSM1205265
GSM1205266	0.323619369627406	GSM1205266
GSM1205267	0.342004325404591	GSM1205267
GSM1205268	0.20177087112012	GSM1205268
GSM1205269	0.214409105500242	GSM1205269
GSM1205270	0.379424827803126	GSM1205270
GSM1205271	0.264424979422804	GSM1205271
GSM1205272	0.340864172817625	GSM1205272
GSM1205273	0.0721260325980481	GSM1205273
GSM1205274	0.233887939476936	GSM1205274
GSM1205275	0.326073508401467	GSM1205275
GSM1205276	0.374875984463792	GSM1205276
GSM1205277	0.201779514465596	GSM1205277
GSM1205278	0.398646690346919	GSM1205278
GSM1205279	0.0916468444419879	GSM1205279
GSM1205280	0.348601866444103	GSM1205280
GSM1205281	0.297940567271648	GSM1205281
GSM1205282	0.354064084812623	GSM1205282
GSM1205283	0.300761465814996	GSM1205283
GSM1205284	0.268155737072677	GSM1205284
GSM1205285	0.201139118410447	GSM1205285
GSM1205286	0.0858371557118105	GSM1205286
GSM1205287	0.13444990333621	GSM1205287
GSM1205288	0.182509558561788	GSM1205288
GSM1205289	0.228221812871706	GSM1205289
GSM1205290	0.404057854291691	GSM1205290
GSM1205291	0.314055093229674	GSM1205291
GSM1205292	0.194485786002747	GSM1205292
GSM1205293	0.347900094817146	GSM1205293
GSM1205294	0.336750793426496	GSM1205294
GSM1205295	0.330587650234844	GSM1205295
GSM1205296	0.341697531060187	GSM1205296
GSM1205297	0.202811997460542	GSM1205297
GSM1205298	0.495197985521478	GSM1205298
GSM1205299	0.241763246764697	GSM1205299
GSM1205300	0.224648461713378	GSM1205300
GSM1205301	0.473164361000803	GSM1205301
GSM1205302	0.33210762008552	GSM1205302
GSM1205303	0.474270156233771	GSM1205303
GSM1205304	0.347471373837961	GSM1205304
GSM1205305	0.0883372924418487	GSM1205305
GSM1205306	0.494809869494321	GSM1205306
GSM1205307	0.114318084565519	GSM1205307
GSM1205308	0.132984155325893	GSM1205308
GSM1205309	0.334192939126843	GSM1205309
GSM1205310	0.437170814940069	GSM1205310
GSM1205311	0.401285112234647	GSM1205311
GSM1205312	0.458357472904596	GSM1205312
GSM1205313	0.400256328114456	GSM1205313
GSM1205314	0.219795154907724	GSM1205314
GSM1205315	0.401398134636662	GSM1205315
GSM1205316	0.218781310578985	GSM1205316
GSM1205317	0.586394528372685	GSM1205317
GSM1205318	0.491426780931853	GSM1205318
GSM1205319	0.576659758505921	GSM1205319
GSM1205320	0.577231307762223	GSM1205320
GSM1205321	0.390765111666383	GSM1205321
GSM1205322	0.2144889001807	GSM1205322
GSM1205323	0.455561099772619	GSM1205323
GSM1205324	0.324983564338835	GSM1205324
GSM1205325	0.517953616901367	GSM1205325
GSM1205326	0.45546256343699	GSM1205326
GSM1205327	0.406880852572504	GSM1205327
GSM1205328	0.232290271290404	GSM1205328
GSM1205329	0.296511756779216	GSM1205329
GSM1205330	0.202836643331664	GSM1205330
GSM1205331	0.531166054968801	GSM1205331
GSM1205332	0.315571108955428	GSM1205332
GSM1205333	0.4924632139682	GSM1205333
GSM1205334	0.247960287915175	GSM1205334
GSM1205335	0.380325551676598	GSM1205335
GSM1205336	0.248936272536617	GSM1205336
GSM1205337	0.145780323734873	GSM1205337
GSM1205338	0.0416335380625866	GSM1205338
GSM1205339	0.219040573019123	GSM1205339
GSM1205340	0.371406275495535	GSM1205340
GSM1205341	0.258870527279797	GSM1205341
GSM1205342	0.16743844093995	GSM1205342
GSM1205343	0.216087895370887	GSM1205343
GSM1205344	0.397747317053875	GSM1205344
GSM1205345	0.326148855444687	GSM1205345
GSM1205346	0.397925646829767	GSM1205346
GSM1205347	0.303576850910898	GSM1205347
GSM1205348	0.458933251293779	GSM1205348
GSM1205349	0.367764757067125	GSM1205349
GSM1205350	0.640078428533884	GSM1205350
GSM1205351	0.261700538845451	GSM1205351
GSM1205352	0.267168812942244	GSM1205352
GSM1205353	0.303992945849753	GSM1205353
GSM1205354	0.357644116323844	GSM1205354
GSM1205355	0.284826104998142	GSM1205355
GSM1205356	0.324778443898308	GSM1205356
GSM1205357	0.359709002601811	GSM1205357
GSM1205358	0.119284509068836	GSM1205358
GSM1205359	0.527516618809391	GSM1205359
GSM1205360	0.411947600931686	GSM1205360
GSM1205361	0.362411402484749	GSM1205361
GSM1205362	0.380267942134306	GSM1205362
GSM1205363	0.183960188580811	GSM1205363
GSM1205364	0.396247167213709	GSM1205364
GSM1205365	0.334875778064427	GSM1205365
GSM1205366	0.335880328477774	GSM1205366
GSM1205367	0.295128766998279	GSM1205367
GSM1205368	0.272040287218196	GSM1205368
GSM1205369	0.276406646558687	GSM1205369
GSM1205370	0.293139753942857	GSM1205370
GSM1205371	0.255848302457003	GSM1205371
GSM1205372	0.259481158288632	GSM1205372
GSM1205373	0.512761307819421	GSM1205373
GSM1205374	0.591559477210362	GSM1205374
GSM1205375	0.700515810088079	GSM1205375
GSM1205376	0.17875414821681	GSM1205376
GSM1205377	0.424655612284859	GSM1205377
GSM1205378	0.401611691261889	GSM1205378
GSM1205379	0.534979532342842	GSM1205379
GSM1205380	0.31160541444083	GSM1205380
GSM1205381	0.456520109853392	GSM1205381
GSM1205382	0.195275229991564	GSM1205382
GSM1205383	0.313212511348442	GSM1205383
GSM1205384	0.479187315071	GSM1205384
GSM1205385	0.420892673112639	GSM1205385
GSM1205386	0.589529827347496	GSM1205386
GSM1205387	0.271827140425978	GSM1205387
GSM1205388	0.300022232270502	GSM1205388
GSM1205389	0.274020569511892	GSM1205389
GSM1205390	0.490492578035043	GSM1205390
GSM1205391	0.240386110664086	GSM1205391
GSM1205392	0.149122140325696	GSM1205392
GSM1205393	0.384571130966622	GSM1205393
GSM1205394	0.311752951012336	GSM1205394
GSM1205395	0.504723544915492	GSM1205395
GSM1205396	0.0602846042264632	GSM1205396
GSM1205397	0.343098594501311	GSM1205397
GSM1205398	0.299890696177014	GSM1205398
GSM1205399	0.227314586542605	GSM1205399
GSM1205400	0.368769661720966	GSM1205400
GSM1205401	0.344624894353068	GSM1205401
GSM1205402	0.415151296056484	GSM1205402
GSM1205403	0.291632863217352	GSM1205403
GSM1205404	0.141476754954957	GSM1205404
GSM1205405	0.135931510905967	GSM1205405
GSM1205406	0.712250360622811	GSM1205406
GSM1205407	0.300792311744783	GSM1205407
GSM1205408	0.362149498750266	GSM1205408
GSM1205409	0.380799806292086	GSM1205409
GSM1205410	0.326626759094369	GSM1205410
GSM1205411	0.452864698460751	GSM1205411
GSM1205412	0.535592958367847	GSM1205412
GSM1205413	0.470222408526485	GSM1205413
GSM1205414	0.406347314419522	GSM1205414
GSM1205415	0.58223084884502	GSM1205415
GSM1205416	0.433880948099337	GSM1205416
GSM1205417	0.240155239887601	GSM1205417
GSM1205418	0.294412353471476	GSM1205418
GSM1205419	0.320154504616278	GSM1205419
GSM1205420	0.532891689826402	GSM1205420
GSM1205421	0.438520688445955	GSM1205421
GSM1205422	0.376347761676698	GSM1205422
GSM1205423	0.459649057790246	GSM1205423
GSM1205424	0.388099324620087	GSM1205424
GSM1205425	0.41259137831378	GSM1205425
GSM1205426	0.341438367582198	GSM1205426
GSM1205427	0.602750847167568	GSM1205427
GSM1205428	0.438496169167258	GSM1205428
GSM1205429	0.523869996660718	GSM1205429
GSM1205430	0.367464136034609	GSM1205430
GSM1205431	0.636975439401726	GSM1205431
GSM1205432	0.717711429511788	GSM1205432
GSM1205433	0.684113475940042	GSM1205433
GSM1205434	0.855294414065209	GSM1205434
GSM1205435	0.639308723465701	GSM1205435
GSM1205436	0.283896729317828	GSM1205436
GSM1205437	0.188235426943865	GSM1205437
GSM1205438	0.119441240507793	GSM1205438
GSM1205439	0.409770078249871	GSM1205439
GSM1205440	0.321737294305609	GSM1205440
GSM1205441	0.355690901260722	GSM1205441
GSM1205442	0.295434986418755	GSM1205442
GSM1205443	0.308868195085391	GSM1205443
GSM1205444	0.185868567566017	GSM1205444
GSM1205445	0.241391291653048	GSM1205445
GSM1205446	0.313732656789737	GSM1205446
GSM1205447	0.39881213994039	GSM1205447
GSM1205448	0.348693557234595	GSM1205448
GSM1205449	0.55759926408066	GSM1205449
GSM1205450	0.203228413378413	GSM1205450
GSM1205451	0.569458925706801	GSM1205451
GSM1205452	0.333477561987821	GSM1205452
GSM1205453	0.451418794281562	GSM1205453
GSM1205454	0.293619954716265	GSM1205454
GSM1205455	0.387222924151784	GSM1205455
GSM1205456	0.261880068113974	GSM1205456
GSM1205457	0.036822386985791	GSM1205457
GSM1205458	0.238607319340339	GSM1205458
GSM1205459	0.373975952235543	GSM1205459
GSM1205460	0.312265069335682	GSM1205460
GSM1205461	0.444289545215157	GSM1205461
GSM1205462	0.272615080909916	GSM1205462
GSM1205463	0.234878677376139	GSM1205463
GSM1205464	0.514090614776031	GSM1205464
GSM1205465	0.542083655496158	GSM1205465
GSM1205466	0.219174638197075	GSM1205466
GSM1205467	0.571566832242393	GSM1205467
GSM1205468	0.611823237065025	GSM1205468
GSM1205469	0.385071160788123	GSM1205469
GSM1205470	0.37140005694297	GSM1205470
GSM1205471	0.287580105896407	GSM1205471
GSM1205472	0.540282705418212	GSM1205472
GSM1205473	0.677525498451781	GSM1205473
GSM1205474	0.442814836280257	GSM1205474
GSM1205475	0.162908195017533	GSM1205475
GSM1205476	0.478985183098265	GSM1205476
GSM1205477	0.267254952828304	GSM1205477
GSM1205478	0.626430089273354	GSM1205478
GSM1205479	0.733423530813824	GSM1205479
GSM1205480	0.475367707783279	GSM1205480
GSM1205481	0.216752186733011	GSM1205481
GSM1205482	0.0998945746598062	GSM1205482
GSM1205483	0.296659833625122	GSM1205483
GSM1205484	0.459664795596614	GSM1205484
GSM1205485	0.578440318768746	GSM1205485
GSM1205486	0.449735856434526	GSM1205486
GSM1205487	0.496296162796922	GSM1205487
GSM1205488	0.157332954750709	GSM1205488
GSM1205489	0.590845945241242	GSM1205489
GSM1205490	0.454647994046102	GSM1205490
GSM1205491	0.654512134495042	GSM1205491
GSM1205492	0.423419970226635	GSM1205492
GSM1205493	0.855045494365298	GSM1205493
GSM1205494	0.71058298102381	GSM1205494
GSM1205495	0.520289500933292	GSM1205495
GSM1205496	0.954884749427771	GSM1205496
GSM1205497	0.515341139775505	GSM1205497
GSM1205498	0.579507633350314	GSM1205498
GSM1205499	0.977184683825544	GSM1205499
GSM1205500	0.520124406943904	GSM1205500
GSM1205501	0.378872343756154	GSM1205501
GSM1205502	0.456921392656641	GSM1205502
GSM1205503	0.607070798719714	GSM1205503
GSM1205504	0.751238850647274	GSM1205504
GSM1205505	0.83898323740375	GSM1205505
GSM1205506	0.476898710951633	GSM1205506
GSM1205507	0.748140402879106	GSM1205507
GSM1205508	0.510505941091833	GSM1205508
GSM1205509	0.708565024555093	GSM1205509
GSM1205510	0	GSM1205510
GSM1205511	0.200005986925915	GSM1205511
GSM1205512	0.12746907174221	GSM1205512
GSM1205513	0.29187163532286	GSM1205513
GSM1205514	0.356114653617379	GSM1205514
GSM1205515	0.347185841387124	GSM1205515
GSM1205516	0.180889418742486	GSM1205516
GSM1205517	0.393480528646583	GSM1205517
GSM1205518	0.258733764289498	GSM1205518
GSM1205519	0.337320214426494	GSM1205519
GSM1205520	0.264736705357391	GSM1205520
GSM1205521	0.520906934707088	GSM1205521
GSM1205522	0.315971597961047	GSM1205522
GSM1205523	0.226314682153222	GSM1205523
GSM1205524	0.160080568321349	GSM1205524
GSM1205525	0.314752942898964	GSM1205525
GSM1205526	0.26967010111962	GSM1205526
GSM1205527	0.405235021174628	GSM1205527
GSM1205528	0.12097039661675	GSM1205528
GSM1205529	0.216008758405433	GSM1205529
GSM1205530	0.327048635621578	GSM1205530
GSM1205531	0.319196180463686	GSM1205531
GSM1205532	0.384917888568226	GSM1205532
GSM1205533	0.109428558343651	GSM1205533
GSM1205534	0.153757916777541	GSM1205534
GSM1205535	0.291882101615595	GSM1205535
GSM1205536	0.22230017721011	GSM1205536
GSM1205537	0.287595752136702	GSM1205537
GSM1205538	0.265239418414651	GSM1205538
GSM1205539	0.500225728545797	GSM1205539
GSM1205540	0.422112766721751	GSM1205540
GSM1205541	0.576735319970077	GSM1205541
GSM1205542	0.569114804278567	GSM1205542
GSM1205543	0.296859522772227	GSM1205543
GSM1205544	0.224656140403594	GSM1205544
GSM1205545	0.19225010066793	GSM1205545
GSM1205546	0.237637787061299	GSM1205546
GSM1205547	0.421784803087167	GSM1205547
GSM1205548	0.544462576400419	GSM1205548
GSM1205549	0.167416083200931	GSM1205549
GSM1205550	0.601435596440343	GSM1205550
GSM1205551	0.415671251041353	GSM1205551
GSM1205552	0.189663805018447	GSM1205552
GSM1205553	0.226058550404432	GSM1205553
GSM1205554	0.254468040022666	GSM1205554
GSM1205555	0.287590263765009	GSM1205555
GSM1205556	0.806742482602498	GSM1205556
GSM1205557	0.715494297559325	GSM1205557
GSM1205558	0.767505177274217	GSM1205558
GSM1205559	0.742822187843308	GSM1205559
GSM1205560	0.546664632020874	GSM1205560
GSM1205561	0.316850727692819	GSM1205561
GSM1205562	0.165666554661369	GSM1205562
GSM1205563	0.615811294954042	GSM1205563
GSM1205564	0.42219686231243	GSM1205564
GSM1205565	0.9528965332466	GSM1205565
GSM1205566	0.653190797452414	GSM1205566
GSM1205567	0.17998250770946	GSM1205567
GSM1205568	0.642818767053235	GSM1205568
GSM1205569	1	GSM1205569
GSM1205570	0.268224737202233	GSM1205570
GSM1205571	0.508473153553598	GSM1205571
GSM1205572	0.51423091794151	GSM1205572
GSM1205573	0.755536294977394	GSM1205573
GSM1205574	0.653471083356209	GSM1205574
GSM1205575	0.900054857009974	GSM1205575
GSM1205576	0.551914346986513	GSM1205576
GSM1205577	0.278811119733764	GSM1205577
GSM1205578	0.558229896492385	GSM1205578
GSM1205579	0.393794277802132	GSM1205579
GSM1205580	0.276796593577787	GSM1205580
GSM1205581	0.303055530139408	GSM1205581
GSM1205582	0.169620802414835	GSM1205582
GSM1205583	0.403219756384555	GSM1205583
GSM1205584	0.447597516553566	GSM1205584
GSM1205585	0.35452080102432	GSM1205585
GSM1205586	0.571759294604512	GSM1205586
GSM1205587	0.522463654870437	GSM1205587
GSM1205588	0.482486370581255	GSM1205588
GSM1205589	0.321255194602874	GSM1205589
GSM1205590	0.30340936033503	GSM1205590
GSM1205591	0.657999995713026	GSM1205591
GSM1205592	0.364348985715707	GSM1205592
GSM1205593	0.352408754283654	GSM1205593
GSM1205594	0.166611541050709	GSM1205594
GSM1205595	0.259974395850576	GSM1205595
GSM1205596	0.280991185601232	GSM1205596
GSM1205597	0.710738667596836	GSM1205597
GSM1205598	0.771071462921936	GSM1205598
GSM1205599	0.395077015584964	GSM1205599
GSM1205600	0.0571616498203545	GSM1205600
GSM1205601	0.241784358685209	GSM1205601
GSM1205602	0.257338212695226	GSM1205602
GSM1205603	0.430457688664388	GSM1205603
GSM1205604	0.245017838855861	GSM1205604
GSM1205605	0.336018141109129	GSM1205605
GSM1205606	0.475697842738996	GSM1205606
GSM1205607	0.275391474366314	GSM1205607
GSM1205608	0.557790995214244	GSM1205608
GSM1205609	0.650917343734266	GSM1205609
GSM1205610	0.645062450345132	GSM1205610
GSM1205611	0.898579598689007	GSM1205611
GSM1205612	0.580919587248222	GSM1205612
GSM1205613	0.395869940926838	GSM1205613
GSM1205614	0.442411164471011	GSM1205614
GSM1205615	0.931833368964785	GSM1205615
GSM1205616	0.650138140994969	GSM1205616
GSM1205617	0.607947607461548	GSM1205617
GSM1205618	0.886377410764433	GSM1205618
GSM1205619	0.377995140918144	GSM1205619
GSM1205620	0.670099623384768	GSM1205620
GSM1205621	0.697706622229352	GSM1205621
GSM1205622	0.353634601154155	GSM1205622
GSM1205623	0.153008145551353	GSM1205623
GSM1205624	0.299577329924265	GSM1205624
GSM1205625	0.606441917877892	GSM1205625
GSM1205626	0.659806926395255	GSM1205626
GSM1205627	0.963506517608693	GSM1205627
GSM1205628	0.519692285363214	GSM1205628
GSM1205629	0.696406864132821	GSM1205629
GSM1205630	0.609186759255753	GSM1205630
GSM1205631	0.221405310173026	GSM1205631
GSM1205632	0.0492662188203549	GSM1205632
GSM1205633	0.448636259691161	GSM1205633
GSM1205634	0.300286958287679	GSM1205634
GSM1205635	0.210036032021062	GSM1205635
GSM1205636	0.550412016557736	GSM1205636
GSM1205637	0.402311299965182	GSM1205637
GSM1205638	0.579297219833959	GSM1205638
GSM1205639	0.295332496777286	GSM1205639
GSM1205640	0.765738254227056	GSM1205640
GSM1205641	0.632370513851972	GSM1205641
GSM1205642	0.966813073155613	GSM1205642
GSM1205643	0.558785704196853	GSM1205643
GSM1205644	0.684337468002444	GSM1205644
GSM1205645	0.723936714410476	GSM1205645
GSM1205646	0.171997898225819	GSM1205646
GSM1205647	0.740683914711164	GSM1205647
GSM1205648	0.385108853141497	GSM1205648
GSM1205649	0.182343716335551	GSM1205649
GSM1205650	0.656079716097149	GSM1205650
GSM1205651	0.809721855731344	GSM1205651
GSM1205652	0.699088664365874	GSM1205652
GSM1205653	0.534935413641801	GSM1205653
GSM1205654	0.294811234801049	GSM1205654
GSM1205655	0.58078122743088	GSM1205655
GSM1205656	0.302813603597953	GSM1205656
GSM1205657	0.452350679171148	GSM1205657
GSM1205658	0.303235969379676	GSM1205658
GSM1205659	0.450185401992295	GSM1205659
GSM1205660	0.463216889422145	GSM1205660
GSM1205661	0.585619105549944	GSM1205661
GSM1205662	0.484697810303997	GSM1205662
GSM1205663	0.643493988150938	GSM1205663
GSM1205664	0.319496021962494	GSM1205664
GSM1205665	0.568926390324605	GSM1205665
GSM1205666	0.254247581189099	GSM1205666
GSM1205667	0.380697158071004	GSM1205667
GSM1205668	0.655151137769247	GSM1205668
GSM1205669	0.603305922495801	GSM1205669
GSM1205670	0.116291433311745	GSM1205670
GSM1205671	0.618857356171764	GSM1205671
GSM1205672	0.546579217950211	GSM1205672
GSM1205673	0.613026541758175	GSM1205673
GSM1205674	0.850036475822617	GSM1205674
GSM1205675	0.727612192685333	GSM1205675
GSM1205676	0.594650195376672	GSM1205676
GSM1205677	0.833112195477504	GSM1205677
GSM1205678	0.541529242021804	GSM1205678
GSM1205679	0.568733976939053	GSM1205679
GSM1205680	0.839699791950396	GSM1205680
GSM1205681	0.834393921156979	GSM1205681
GSM1205682	0.809750178512568	GSM1205682
GSM1205683	0.621941055714397	GSM1205683
GSM1205684	0.5851424859564	GSM1205684
GSM1205685	0.756320791866011	GSM1205685
GSM1205686	0.970562489583543	GSM1205686
GSM1205687	0.667040334085779	GSM1205687
GSM1205688	0.281743078232335	GSM1205688
GSM1205689	0.592997133954419	GSM1205689
GSM1205690	0.283737358575174	GSM1205690
GSM1205691	0.619136480811166	GSM1205691
GSM1205692	0.543203690905954	GSM1205692
GSM1205693	0.902411265801876	GSM1205693
GSM1205694	0.793625913250018	GSM1205694
GSM1205695	0.544168551720649	GSM1205695
GSM1205696	0.543555745776038	GSM1205696
GSM1205697	0.608605990538866	GSM1205697
GSM1205698	0.695144377937926	GSM1205698
GSM1205699	0.321329271143908	GSM1205699
GSM1205700	0.405005268014257	GSM1205700
GSM1205701	0.454702456268161	GSM1205701
GSM1205702	0.92812748938275	GSM1205702
GSM1205703	0.404788989907458	GSM1205703
GSM1205704	0.730680343137298	GSM1205704
GSM1205705	0.383987852973409	GSM1205705
GSM1205706	0.602109091458437	GSM1205706
GSM1205707	0.298397497745877	GSM1205707
GSM1205708	0.315324695002439	GSM1205708
GSM1205709	0.582464209852042	GSM1205709
GSM1205710	0.584461432639443	GSM1205710
GSM1205711	0.330019107470641	GSM1205711
GSM1205712	0.827317501978909	GSM1205712
GSM1205713	0.398999080721008	GSM1205713
GSM1205714	0.452897313824179	GSM1205714
GSM1205715	0.3574883819656	GSM1205715
GSM1205716	0.246315703271519	GSM1205716
GSM1205717	0.477184494045368	GSM1205717
GSM1205718	0.727795599565474	GSM1205718
GSM1205719	0.334507909288542	GSM1205719
GSM1205720	0.446143139460971	GSM1205720
GSM1205721	0.537260045439377	GSM1205721
GSM1205722	0.507994365455895	GSM1205722
GSM1205723	0.608331122421061	GSM1205723
GSM1205724	0.542154445486195	GSM1205724
GSM1205725	0.373451640345564	GSM1205725
GSM1205726	0.71151107297664	GSM1205726
GSM1205727	0.549973690222439	GSM1205727
GSM1205728	0.785338640484214	GSM1205728
GSM1205729	0.593358933008533	GSM1205729
GSM1205730	0.459452637238625	GSM1205730
GSM1205731	0.230055579645798	GSM1205731
GSM1205732	0.353484809047322	GSM1205732
GSM1205733	0.401469853398624	GSM1205733
GSM1205734	0.317298817766836	GSM1205734
GSM1205735	0.242007636727467	GSM1205735
