# Supplementary material for: Tertiary lymphoid structures-driven immune infiltration patterns and their association with survival in neuroblastoma
Source: PeerJ. 2025 Jul 22;13:e19767. doi: 10.7717/peerj.19767 (PMC12292307; doi:10.7717/peerj.19767)
Supplement: Supplemental Information 6 [file peerj-13-19767-s006.zip › Raw Data/RNA-seq/12.score/GSE49710/Tumor stemness score/output.xlsx]

## Sheet: Sheet1
Riskscore	mRNAsi
high	0.643232
low	0.614001
high	0.721233
low	0.406118
high	0.547176
low	0.540484
low	0.326092
high	0.880606
high	0.65625
high	0.762999
low	0.176188
high	0.447429
high	0.220231
low	0.15565
low	0.492241
low	0.290554
low	0.380652
low	0.323378
low	0.403946
low	0.231477
low	0.245737
low	0.242752
low	0.220977
low	0.147817
low	0.13369
high	0.138958
low	0.254386
low	0.40247
low	0.323619
low	0.342004
low	0.201771
low	0.214409
low	0.379425
low	0.264425
low	0.340864
low	0.072126
low	0.233888
low	0.326074
low	0.374876
low	0.20178
low	0.398647
low	0.0916468
low	0.348602
high	0.297941
low	0.354064
low	0.300761
low	0.268156
low	0.201139
low	0.0858372
low	0.13445
low	0.18251
high	0.228222
high	0.404058
low	0.314055
low	0.194486
low	0.3479
low	0.336751
low	0.330588
low	0.341698
low	0.202812
low	0.495198
low	0.241763
low	0.224648
low	0.473164
low	0.332108
low	0.47427
low	0.347471
high	0.0883373
high	0.49481
low	0.114318
low	0.132984
low	0.334193
low	0.437171
high	0.401285
low	0.458357
low	0.400256
low	0.219795
low	0.401398
low	0.218781
high	0.586395
low	0.491427
low	0.57666
high	0.577231
low	0.390765
low	0.214489
low	0.455561
low	0.324984
high	0.517954
low	0.455463
high	0.406881
low	0.23229
high	0.296512
low	0.202837
high	0.531166
low	0.315571
low	0.492463
low	0.24796
high	0.380326
low	0.248936
low	0.14578
low	0.0416335
low	0.219041
low	0.371406
low	0.258871
low	0.167438
low	0.216088
low	0.397747
low	0.326149
low	0.397926
low	0.303577
low	0.458933
low	0.367765
high	0.640078
low	0.261701
low	0.267169
low	0.303993
low	0.357644
low	0.284826
high	0.324778
low	0.359709
low	0.119285
high	0.527517
low	0.411948
low	0.362411
low	0.380268
low	0.18396
low	0.396247
low	0.334876
low	0.33588
low	0.295129
high	0.27204
high	0.276407
low	0.29314
high	0.255848
low	0.259481
high	0.512761
high	0.591559
high	0.700516
low	0.178754
high	0.424656
low	0.401612
low	0.53498
low	0.311605
low	0.45652
low	0.195275
low	0.313213
high	0.479187
low	0.420893
high	0.58953
low	0.271827
high	0.300022
low	0.274021
high	0.490493
low	0.240386
low	0.149122
high	0.384571
low	0.311753
high	0.504724
high	0.0602846
low	0.343099
low	0.299891
high	0.227315
low	0.36877
low	0.344625
low	0.415151
low	0.291633
low	0.141477
low	0.135932
high	0.71225
low	0.300792
low	0.362149
high	0.3808
high	0.326627
low	0.452865
high	0.535593
low	0.470222
low	0.406347
low	0.582231
low	0.433881
high	0.240155
low	0.294412
high	0.320155
low	0.532892
low	0.438521
low	0.376348
low	0.459649
high	0.388099
high	0.412591
high	0.341438
high	0.602751
low	0.438496
high	0.52387
low	0.367464
high	0.636975
high	0.717711
high	0.684113
high	0.855294
high	0.639309
low	0.283897
low	0.188235
low	0.119441
high	0.40977
low	0.321737
high	0.355691
high	0.295435
low	0.308868
low	0.185869
low	0.241391
low	0.313733
low	0.398812
low	0.348694
low	0.557599
low	0.203228
high	0.569459
low	0.333478
low	0.451419
low	0.29362
low	0.387223
low	0.26188
low	0.0368224
low	0.238607
low	0.373976
low	0.312265
high	0.44429
high	0.272615
low	0.234879
low	0.514091
low	0.542084
low	0.219175
low	0.571567
high	0.611823
high	0.385071
low	0.3714
high	0.28758
high	0.540283
high	0.677525
low	0.442815
low	0.162908
low	0.478985
low	0.267255
low	0.62643
high	0.733424
high	0.475368
high	0.216752
low	0.0998946
low	0.29666
low	0.459665
low	0.57844
low	0.449736
high	0.496296
high	0.157333
high	0.590846
high	0.454648
high	0.654512
high	0.42342
high	0.855045
high	0.710583
high	0.52029
high	0.954885
high	0.515341
high	0.579508
high	0.977185
high	0.520124
high	0.378872
high	0.456921
high	0.607071
high	0.751239
high	0.838983
high	0.476899
high	0.74814
high	0.510506
high	0.708565
low	0
low	0.200006
low	0.127469
low	0.291872
low	0.356115
low	0.347186
low	0.180889
low	0.393481
low	0.258734
low	0.33732
low	0.264737
low	0.520907
low	0.315972
low	0.226315
low	0.160081
low	0.314753
high	0.26967
high	0.405235
low	0.12097
low	0.216009
low	0.327049
low	0.319196
high	0.384918
low	0.109429
high	0.153758
high	0.291882
low	0.2223
high	0.287596
high	0.265239
low	0.500226
low	0.422113
high	0.576735
high	0.569115
low	0.29686
high	0.224656
high	0.19225
high	0.237638
low	0.421785
low	0.544463
high	0.167416
high	0.601436
high	0.415671
high	0.189664
high	0.226059
high	0.254468
low	0.28759
high	0.806742
high	0.715494
high	0.767505
high	0.742822
high	0.546665
high	0.316851
high	0.165667
high	0.615811
high	0.422197
high	0.952897
high	0.653191
high	0.179983
high	0.642819
high	1
high	0.268225
low	0.508473
high	0.514231
high	0.755536
high	0.653471
high	0.900055
high	0.551914
low	0.278811
high	0.55823
high	0.393794
high	0.276797
high	0.303056
low	0.169621
high	0.40322
low	0.447598
low	0.354521
high	0.571759
high	0.522464
low	0.482486
high	0.321255
high	0.303409
high	0.658
low	0.364349
low	0.352409
high	0.166612
low	0.259974
high	0.280991
high	0.710739
high	0.771071
high	0.395077
low	0.0571616
high	0.241784
low	0.257338
low	0.430458
low	0.245018
low	0.336018
high	0.475698
high	0.275391
high	0.557791
low	0.650917
high	0.645062
high	0.89858
high	0.58092
high	0.39587
high	0.442411
high	0.931833
high	0.650138
low	0.607948
high	0.886377
high	0.377995
high	0.6701
low	0.697707
low	0.353635
high	0.153008
low	0.299577
high	0.606442
high	0.659807
high	0.963507
low	0.519692
high	0.696407
high	0.609187
low	0.221405
high	0.0492662
high	0.448636
low	0.300287
low	0.210036
high	0.550412
high	0.402311
high	0.579297
high	0.295332
high	0.765738
high	0.632371
high	0.966813
high	0.558786
high	0.684337
high	0.723937
low	0.171998
high	0.740684
low	0.385109
high	0.182344
high	0.65608
high	0.809722
high	0.699089
high	0.534935
high	0.294811
high	0.580781
high	0.302814
high	0.452351
high	0.303236
high	0.450185
high	0.463217
high	0.585619
high	0.484698
low	0.643494
high	0.319496
high	0.568926
low	0.254248
high	0.380697
high	0.655151
high	0.603306
low	0.116291
low	0.618857
high	0.546579
low	0.613027
high	0.850036
high	0.727612
high	0.59465
high	0.833112
high	0.541529
high	0.568734
high	0.8397
high	0.834394
high	0.80975
high	0.621941
high	0.585142
high	0.756321
high	0.970562
low	0.66704
low	0.281743
high	0.592997
high	0.283737
high	0.619136
high	0.543204
high	0.902411
high	0.793626
high	0.544169
high	0.543556
high	0.608606
high	0.695144
high	0.321329
low	0.405005
high	0.454702
high	0.928127
high	0.404789
high	0.73068
high	0.383988
high	0.602109
low	0.298397
low	0.315325
low	0.582464
low	0.584461
low	0.330019
high	0.827318
high	0.398999
high	0.452897
high	0.357488
high	0.246316
high	0.477184
high	0.727796
high	0.334508
high	0.446143
high	0.53726
high	0.507994
high	0.608331
high	0.542154
high	0.373452
high	0.711511
high	0.549974
high	0.785339
high	0.593359
high	0.459453
low	0.230056
low	0.353485
high	0.40147
low	0.317299
low	0.242008
