# Supplementary material for: Tertiary lymphoid structures-driven immune infiltration patterns and their association with survival in neuroblastoma
Source: PeerJ. 2025 Jul 22;13:e19767. doi: 10.7717/peerj.19767 (PMC12292307; doi:10.7717/peerj.19767)
Supplement: Supplemental Information 6 [file peerj-13-19767-s006.zip › Raw Data/RNA-seq/12.score/GSE49710/Tumor stemness score/ref.txt]

基于Progenitor Cell Biology Consortium (PCBC)(https://www.synapse.org) 提供的人类干细胞数据集使用OCLR（One Class Linear Regression）的方法，对肿瘤样本的干性进行量化
