# Supplementary material for: Tertiary lymphoid structures-driven immune infiltration patterns and their association with survival in neuroblastoma
Source: PeerJ. 2025 Jul 22;13:e19767. doi: 10.7717/peerj.19767 (PMC12292307; doi:10.7717/peerj.19767)
Supplement: Supplemental Information 6 [file peerj-13-19767-s006.zip › Raw Data/RNA-seq/12.score/GSE62564/Angiogenesis score/dat.AngiogenesisScore.txt]

AngiogenesisScore
SEQC_NB001	0.374765165493002
SEQC_NB002	0.369403024827258
SEQC_NB003	0.43234418303817
SEQC_NB004	0.559088734312863
SEQC_NB005	0.617533735415324
SEQC_NB006	0.516068591877411
SEQC_NB007	0.688045252510111
SEQC_NB008	0.490985757691223
SEQC_NB009	0.461576008964881
SEQC_NB010	0.29614266724214
SEQC_NB011	0.729430673411041
SEQC_NB012	0.561490911103534
SEQC_NB013	0.629190059311533
SEQC_NB014	0.694089261189826
SEQC_NB015	0.451575584933597
SEQC_NB016	0.670712082271414
SEQC_NB017	0.52361423528457
SEQC_NB018	0.619192798391801
SEQC_NB019	0.761137429937816
SEQC_NB020	0.715695117423164
SEQC_NB021	0.657741533092863
SEQC_NB022	0.688238753840288
SEQC_NB023	0.609978799716223
SEQC_NB024	0.71934244123409
SEQC_NB025	0.748625939600595
SEQC_NB026	0.737287519373396
SEQC_NB027	0.67421195313459
SEQC_NB028	0.489181105957604
SEQC_NB029	0.641798533350929
SEQC_NB030	0.405302058889195
SEQC_NB031	0.678757413068126
SEQC_NB032	0.674182094474795
SEQC_NB033	0.461589573403405
SEQC_NB034	0.683857930092944
SEQC_NB035	0.740711157582388
SEQC_NB036	0.643831467991353
SEQC_NB037	0.602071982421301
SEQC_NB038	0.736004657532114
SEQC_NB039	0.635280957646993
SEQC_NB040	0.605119889633777
SEQC_NB041	0.518358413195677
SEQC_NB042	0.751332626313185
SEQC_NB043	0.565076229335376
SEQC_NB044	0.830957668436489
SEQC_NB045	0.542823224525354
SEQC_NB046	0.677609551622507
SEQC_NB047	0.54435651958342
SEQC_NB048	0.752708776538831
SEQC_NB049	0.755553169523144
SEQC_NB050	0.702899925128807
SEQC_NB051	0.740993016625834
SEQC_NB052	0.642413904950808
SEQC_NB053	0.439328402704086
SEQC_NB054	0.569534677204426
SEQC_NB055	0.510790708242491
SEQC_NB056	0.690205695590583
SEQC_NB057	0.662762621552242
SEQC_NB058	0.664619737899817
SEQC_NB059	0.74843011308645
SEQC_NB060	0.668147580803235
SEQC_NB061	0.384369774079744
SEQC_NB062	0.823218130933023
SEQC_NB063	0.703885877349579
SEQC_NB064	0.362297073571049
SEQC_NB065	0.486077203461654
SEQC_NB066	0.522390644633848
SEQC_NB067	0.587883718733655
SEQC_NB068	0.718428461563106
SEQC_NB069	0.605500851672918
SEQC_NB070	0.678487544885347
SEQC_NB071	0.686677893080433
SEQC_NB072	0.613534970759226
SEQC_NB073	0.54658365843807
SEQC_NB074	0.823161390619879
SEQC_NB075	0.498247861207288
SEQC_NB076	0.57884820577876
SEQC_NB077	0.652734540612666
SEQC_NB078	0.591296428433308
SEQC_NB079	0.55425347046531
SEQC_NB080	0.622010683664752
SEQC_NB081	0.703601279154903
SEQC_NB082	0.393331629615773
SEQC_NB083	0.313675474787511
SEQC_NB084	0.388944161848921
SEQC_NB085	0.796548605079374
SEQC_NB086	0.454143478685109
SEQC_NB087	0.604324087485469
SEQC_NB088	0.713719996355363
SEQC_NB089	0.501386527326603
SEQC_NB090	0.567623096946629
SEQC_NB091	0.755441173974711
SEQC_NB092	0.815356690302897
SEQC_NB093	0.741279204631565
SEQC_NB094	0.627220730245466
SEQC_NB095	0.501041640424383
SEQC_NB096	0.536162445344627
SEQC_NB097	0.639740367566515
SEQC_NB098	0.423317168735643
SEQC_NB099	0.697745053724624
SEQC_NB100	0.694934673662437
SEQC_NB101	0.762160184577126
SEQC_NB102	0.79944905011167
SEQC_NB103	0.610678014375347
SEQC_NB104	0.711946193927996
SEQC_NB105	0.667621264836942
SEQC_NB106	0.690983946754804
SEQC_NB107	0.540812293040977
SEQC_NB108	0.639936494486958
SEQC_NB109	0.49216003602947
SEQC_NB110	0.704930589862178
SEQC_NB111	0.492046999916013
SEQC_NB112	0.526470971228839
SEQC_NB113	0.363905316731773
SEQC_NB114	0.644011929284814
SEQC_NB115	0.533192016269664
SEQC_NB116	0.705667199484919
SEQC_NB117	0.650071751130998
SEQC_NB118	0.654480819041245
SEQC_NB119	0.591570938984236
SEQC_NB120	0.498998546377325
SEQC_NB121	0.757267334896242
SEQC_NB122	0.504652614687312
SEQC_NB123	0.554481809546681
SEQC_NB124	0.751648800859585
SEQC_NB125	0.643754175310317
SEQC_NB126	0.722655829893122
SEQC_NB127	0.518932196961872
SEQC_NB128	0.703785468478351
SEQC_NB129	0.632414861019188
SEQC_NB130	0.665229288696636
SEQC_NB131	0.689554904901753
SEQC_NB132	0.676105939371466
SEQC_NB133	0.677271918204961
SEQC_NB134	0.729379394561061
SEQC_NB135	0.716188223806308
SEQC_NB136	0.664346786606544
SEQC_NB137	0.66402790937906
SEQC_NB138	0.460641265456038
SEQC_NB139	0.590750353781831
SEQC_NB140	0.631343995067259
SEQC_NB141	0.532506140061598
SEQC_NB142	0.396261725311195
SEQC_NB143	0.650055296146651
SEQC_NB144	0.778584402249164
SEQC_NB145	0.914334493527639
SEQC_NB146	0.794525403400501
SEQC_NB147	0.208867230091137
SEQC_NB148	0.596578250600741
SEQC_NB149	0.598728373778613
SEQC_NB150	0.717812305334542
SEQC_NB151	0.574443837187733
SEQC_NB152	0.506217814695218
SEQC_NB153	0.402687416168752
SEQC_NB154	0.713942910824748
SEQC_NB155	0.737292980679458
SEQC_NB156	0.548557584232598
SEQC_NB157	0.52825071602731
SEQC_NB158	0.482265768548052
SEQC_NB159	0.712260590256488
SEQC_NB160	0.598249743285897
SEQC_NB161	0.607941083578188
SEQC_NB162	0.710220807819719
SEQC_NB163	0.555556643137435
SEQC_NB164	0.506031410103534
SEQC_NB165	0.689607071598104
SEQC_NB166	0.586673728121551
SEQC_NB167	0.70489220794525
SEQC_NB168	0.701266031273755
SEQC_NB169	0.654314868975972
SEQC_NB170	0.765009732561456
SEQC_NB171	0.577187117173541
SEQC_NB172	0.741255368971428
SEQC_NB173	0.596579382931852
SEQC_NB174	0.604395029572888
SEQC_NB175	0.612965185426803
SEQC_NB176	0.444508998739194
SEQC_NB177	0.48820014974837
SEQC_NB178	0.401058293944936
SEQC_NB179	0.607333393935547
SEQC_NB180	0.788646920539979
SEQC_NB181	0.670739769504562
SEQC_NB182	0.484691700726892
SEQC_NB183	0.337703028389339
SEQC_NB184	0.537867939753685
SEQC_NB185	0.64599751586691
SEQC_NB186	0.522647002391383
SEQC_NB187	0.649519537777688
SEQC_NB188	0.818515445669695
SEQC_NB189	0.705016156304416
SEQC_NB190	0.381960864366208
SEQC_NB191	0.584933564917947
SEQC_NB192	0.647768811332277
SEQC_NB193	0.717211183908636
SEQC_NB194	0.571763450354777
SEQC_NB195	0.50401197862689
SEQC_NB196	0.590728333877455
SEQC_NB197	0.322032897256162
SEQC_NB198	0.522071270038304
SEQC_NB199	0.66611211391803
SEQC_NB200	0.647003157841433
SEQC_NB201	0.794138537552058
SEQC_NB202	0.495414257232437
SEQC_NB203	0.516995414869788
SEQC_NB204	0.694275264707701
SEQC_NB205	0.654679803326271
SEQC_NB206	0.60126181213949
SEQC_NB207	0.587886570744084
SEQC_NB208	0.640338246708414
SEQC_NB209	0.677040103889483
SEQC_NB210	0.474436282332881
SEQC_NB211	0.677448752849244
SEQC_NB212	0.483613430983619
SEQC_NB213	0.696682213664479
SEQC_NB214	0.509422885227417
SEQC_NB215	0.566921159899643
SEQC_NB216	0.416321553481251
SEQC_NB217	0.540419395564445
SEQC_NB218	0.464398287975739
SEQC_NB219	0.598006960308783
SEQC_NB220	0.811466702675192
SEQC_NB221	0.660674667318327
SEQC_NB222	0.567367762606957
SEQC_NB223	0.596701869599711
SEQC_NB224	0.480641647123149
SEQC_NB225	0.619247801658471
SEQC_NB226	0.678143279717194
SEQC_NB227	0.473383825031391
SEQC_NB228	0.302852678820749
SEQC_NB229	0.711902552757564
SEQC_NB230	0.474995278235439
SEQC_NB231	0.434039545552065
SEQC_NB232	0.727158362085801
SEQC_NB233	0.382372292594065
SEQC_NB234	0.680485758939584
SEQC_NB235	0.569145710669346
SEQC_NB236	0.565370816894262
SEQC_NB237	0.41624726096759
SEQC_NB238	0.86320140449115
SEQC_NB239	0.551701918559019
SEQC_NB240	0.59703088602476
SEQC_NB241	0.360687544625493
SEQC_NB242	0.364230959997266
SEQC_NB243	0.674870497717394
SEQC_NB244	0.802634404844114
SEQC_NB245	0.66347952452194
SEQC_NB246	0.719582629726866
SEQC_NB247	0.579920106901681
SEQC_NB248	0.509985535737111
SEQC_NB249	0.545961671986174
SEQC_NB250	0.788653320468724
SEQC_NB251	0.844700983841696
SEQC_NB252	0.409509443592447
SEQC_NB253	0.665231493560518
SEQC_NB254	0.408737976818168
SEQC_NB255	0.660230857122023
SEQC_NB256	0.285089309548617
SEQC_NB257	0.625636255830247
SEQC_NB258	0.760750208449503
SEQC_NB259	-0.0539934819995753
SEQC_NB260	0.775158079297687
SEQC_NB261	0.565858941973759
SEQC_NB262	0.322557493504194
SEQC_NB263	0.557636896203334
SEQC_NB264	0.746687961726943
SEQC_NB265	0.896530414536645
SEQC_NB266	0.592500866919758
SEQC_NB267	0.346253814116377
SEQC_NB268	0.337278783068473
SEQC_NB269	0.780571359388771
SEQC_NB270	0.456474399247662
SEQC_NB271	0.525741367272707
SEQC_NB272	0.663633229659353
SEQC_NB273	0.946006518000425
SEQC_NB274	0.738642619441251
SEQC_NB275	0.853176139959645
SEQC_NB276	0.679094637254779
SEQC_NB277	0.601416872430183
SEQC_NB278	0.675629143991564
SEQC_NB279	0.666326126831427
SEQC_NB280	0.600556729464029
SEQC_NB281	0.702697604178427
SEQC_NB282	0.705157394632929
SEQC_NB283	0.659041094988446
SEQC_NB284	0.43996543928946
SEQC_NB285	0.654987428345324
SEQC_NB286	0.586548254468291
SEQC_NB287	0.860299520755876
SEQC_NB288	0.59166364043626
SEQC_NB289	0.725386962368817
SEQC_NB290	0.612169782476609
SEQC_NB291	0.682321779399181
SEQC_NB292	0.640623737767058
SEQC_NB293	0.61922802791944
SEQC_NB294	0.568425243331868
SEQC_NB295	0.498055531265344
SEQC_NB296	0.699973007178105
SEQC_NB297	0.694249858104368
SEQC_NB298	0.633449915123904
SEQC_NB299	0.734337058654289
SEQC_NB300	0.706258492784583
SEQC_NB301	0.647505312651894
SEQC_NB302	0.586072757514424
SEQC_NB303	0.547783875055644
SEQC_NB304	0.518608409129497
SEQC_NB305	0.445619147255728
SEQC_NB306	0.547668891006553
SEQC_NB307	0.58893664056058
SEQC_NB308	0.732472262015359
SEQC_NB309	0.760272289350106
SEQC_NB310	0.473244430295072
SEQC_NB311	0.487441471636584
SEQC_NB312	0.736954088139417
SEQC_NB313	0.457148469573772
SEQC_NB314	0.707946792912195
SEQC_NB315	0.713233393880054
SEQC_NB316	0.918777785956647
SEQC_NB317	0.731890383399735
SEQC_NB318	0.656462077143954
SEQC_NB319	0.356127040305868
SEQC_NB320	0.357361974692663
SEQC_NB321	0.446530218516773
SEQC_NB322	0.589490634886699
SEQC_NB323	0.430753817765909
SEQC_NB324	0.536377530646375
SEQC_NB325	0.589134251874862
SEQC_NB326	0.561175045153113
SEQC_NB327	0.492082122805037
SEQC_NB328	0.21246973361716
SEQC_NB329	0.263353203202728
SEQC_NB330	0.854540527893746
SEQC_NB331	0.542169281271449
SEQC_NB332	0.18862144785979
SEQC_NB333	0.673344808007418
SEQC_NB334	0.531919281711535
SEQC_NB335	0.569742567406417
SEQC_NB336	0.464895354345692
SEQC_NB337	0.431964643197137
SEQC_NB338	0.102082863020807
SEQC_NB339	0.633283919961593
SEQC_NB340	0.537552168158679
SEQC_NB341	0.504576502640696
SEQC_NB342	0.343932003770725
SEQC_NB343	0.653506145525907
SEQC_NB344	0.47057236869829
SEQC_NB345	0.617343101870236
SEQC_NB346	0.482392541141128
SEQC_NB347	0.561277992623477
SEQC_NB348	0.496434169066519
SEQC_NB349	0.229583714752453
SEQC_NB350	0.312019141365488
SEQC_NB351	0.225106559667296
SEQC_NB352	0.601900310725255
SEQC_NB353	0.85146251615073
SEQC_NB354	0.560712438392426
SEQC_NB355	0.533420318413711
SEQC_NB356	0.524621359014093
SEQC_NB357	0.793263534190492
SEQC_NB358	0.839975760788405
SEQC_NB359	0.630208103325188
SEQC_NB360	0.424347746897862
SEQC_NB361	0.503072563291112
SEQC_NB362	0.708796829485024
SEQC_NB363	0.879929984418808
SEQC_NB364	0.78485098611928
SEQC_NB365	0.649443293244277
SEQC_NB366	0.604289048351506
SEQC_NB367	0.703523071774589
SEQC_NB368	0.567635158234869
SEQC_NB369	0.571281046358782
SEQC_NB370	0.566295820685216
SEQC_NB371	0.465780009377916
SEQC_NB372	0.459322058177014
SEQC_NB373	0.462274353385659
SEQC_NB374	0.144025784467955
SEQC_NB375	0.528990862798241
SEQC_NB376	0.609658634494522
SEQC_NB377	0.424610910000531
SEQC_NB378	0.265642661177265
SEQC_NB379	0.427232254771067
SEQC_NB380	0.42202013949329
SEQC_NB381	0.315703532323417
SEQC_NB382	0.530227698691395
SEQC_NB383	0.533164163513556
SEQC_NB384	0.41961337240146
SEQC_NB385	0.839888069697707
SEQC_NB386	0.818105700147638
SEQC_NB387	0.542386284815766
SEQC_NB388	0.435225678876383
SEQC_NB389	0.551816117712304
SEQC_NB390	0.26227065597611
SEQC_NB391	0.488533581019085
SEQC_NB392	0.246030627540357
SEQC_NB393	0.419401645854625
SEQC_NB394	0.716384946310113
SEQC_NB395	0.605877639591938
SEQC_NB396	0.878961930046949
SEQC_NB397	0.707043528926309
SEQC_NB398	0.593588094334444
SEQC_NB399	0.485874872782071
SEQC_NB400	0.659889716348323
SEQC_NB401	0.313212896686326
SEQC_NB402	0.90047311355139
SEQC_NB403	0.367772855027908
SEQC_NB404	0.50507916804574
SEQC_NB405	0.20401766184194
SEQC_NB406	0.701396015135905
SEQC_NB407	0.496527054829344
SEQC_NB408	0.426977611803189
SEQC_NB409	0.799665524765789
SEQC_NB410	0.327515591994062
SEQC_NB411	0.676195386269089
SEQC_NB412	0.63428693137786
SEQC_NB413	0.389365088763155
SEQC_NB414	0.365885239950875
SEQC_NB415	0.568688226550219
SEQC_NB416	0.36615075722827
SEQC_NB417	0.748485475719539
SEQC_NB418	0.348638184607402
SEQC_NB419	0.660932171000551
SEQC_NB420	0.310268560321229
SEQC_NB421	0.570036764742634
SEQC_NB422	0.608093599667273
SEQC_NB423	0.598676603809662
SEQC_NB424	0.613744361740131
SEQC_NB425	0.510692700478822
SEQC_NB426	0.344885032989981
SEQC_NB427	0.656612514846707
SEQC_NB428	0.591480765908505
SEQC_NB429	0.775825341613339
SEQC_NB430	0.676873004023587
SEQC_NB431	0.531024173919733
SEQC_NB432	0.369781395845379
SEQC_NB433	0.765383894201813
SEQC_NB434	0.310800346828175
SEQC_NB435	0.454522395757615
SEQC_NB436	0.443334412807133
SEQC_NB437	0.450697969443044
SEQC_NB438	0.469207030539399
SEQC_NB439	0.557045350972114
SEQC_NB440	0.215368128405451
SEQC_NB441	0.438633682431132
SEQC_NB442	0.31161926283768
SEQC_NB443	0.228366412762448
SEQC_NB444	0.356657182954898
SEQC_NB445	0.196177049204194
SEQC_NB446	0.425057679079546
SEQC_NB447	0.375518104450225
SEQC_NB448	0.227412983363675
SEQC_NB449	0.104123519785366
SEQC_NB450	0.124091884278266
SEQC_NB451	0.566589350785168
SEQC_NB452	0.146246605368154
SEQC_NB453	0.584067679714612
SEQC_NB454	0.618106817523663
SEQC_NB455	0.484973073230794
SEQC_NB456	0.121625208556967
SEQC_NB457	0.0683021419641335
SEQC_NB458	0.619166865518155
SEQC_NB459	0.638118999911616
SEQC_NB460	0.579892187487355
SEQC_NB461	0.569115755610541
SEQC_NB462	0.515339192230677
SEQC_NB463	0.417062970930509
SEQC_NB464	0.539957602131537
SEQC_NB465	0.115521878297219
SEQC_NB466	0.680342505895696
SEQC_NB467	0.441684749785829
SEQC_NB468	0.370232016684798
SEQC_NB469	0.578129538116113
SEQC_NB470	0.733206494737893
SEQC_NB471	0.636404744678101
SEQC_NB472	0.449331525799209
SEQC_NB473	0.456730893837409
SEQC_NB474	0.805495382122819
SEQC_NB475	0.422153469609867
SEQC_NB476	0.429163672833289
SEQC_NB477	0.530373125200192
SEQC_NB478	0.7230946797197
SEQC_NB479	0.548864940927141
SEQC_NB480	0.445577135649077
SEQC_NB481	0.347673235747801
SEQC_NB482	0.674166444436326
SEQC_NB483	0.346106775404498
SEQC_NB484	0.772569472245949
SEQC_NB485	0.737664776860187
SEQC_NB486	0.370472221409116
SEQC_NB487	0.487389420927113
SEQC_NB488	0.771949132441296
SEQC_NB489	0.563580872176043
SEQC_NB490	0.819849526958481
SEQC_NB491	0.251612715752791
SEQC_NB492	0.45550200179887
SEQC_NB493	0.502444644951253
SEQC_NB494	0.823187242281967
SEQC_NB495	0.675447922942147
SEQC_NB496	0.695867760554487
SEQC_NB497	0.646841319388047
SEQC_NB498	0.682367204144992
