# Supplementary material for: Tertiary lymphoid structures-driven immune infiltration patterns and their association with survival in neuroblastoma
Source: PeerJ. 2025 Jul 22;13:e19767. doi: 10.7717/peerj.19767 (PMC12292307; doi:10.7717/peerj.19767)
Supplement: Supplemental Information 6 [file peerj-13-19767-s006.zip › Raw Data/RNA-seq/12.score/GSE62564/Angiogenesis score/data.xlsx]

## Sheet: Sheet1
Riskscore	AngiogenesisScore
high	0.374765
low	0.369403
high	0.432344
low	0.559089
high	0.617534
high	0.516069
low	0.688045
high	0.490986
high	0.461576
high	0.296143
low	0.729431
low	0.561491
high	0.62919
low	0.694089
high	0.451576
low	0.670712
low	0.523614
high	0.619193
high	0.761137
low	0.715695
low	0.657742
low	0.688239
low	0.609979
high	0.719342
high	0.748626
low	0.737288
low	0.674212
low	0.489181
low	0.641799
low	0.405302
high	0.678757
low	0.674182
high	0.46159
high	0.683858
low	0.740711
low	0.643831
low	0.602072
low	0.736005
low	0.635281
low	0.60512
high	0.518358
low	0.751333
low	0.565076
high	0.830958
low	0.542823
low	0.67761
low	0.544357
high	0.752709
low	0.755553
low	0.7029
low	0.740993
high	0.642414
high	0.439328
low	0.569535
low	0.510791
low	0.690206
low	0.662763
low	0.66462
low	0.74843
low	0.668148
low	0.38437
low	0.823218
high	0.703886
low	0.362297
low	0.486077
low	0.522391
high	0.587884
high	0.718428
high	0.605501
low	0.678488
high	0.686678
low	0.613535
low	0.546584
high	0.823161
low	0.498248
high	0.578848
high	0.652735
low	0.591296
low	0.554253
high	0.622011
high	0.703601
low	0.393332
high	0.313675
low	0.388944
low	0.796549
low	0.454143
low	0.604324
high	0.71372
high	0.501387
high	0.567623
low	0.755441
low	0.815357
low	0.741279
low	0.627221
low	0.501042
high	0.536162
low	0.63974
high	0.423317
low	0.697745
low	0.694935
low	0.76216
low	0.799449
low	0.610678
high	0.711946
low	0.667621
low	0.690984
low	0.540812
high	0.639936
low	0.49216
low	0.704931
low	0.492047
low	0.526471
high	0.363905
low	0.644012
low	0.533192
low	0.705667
low	0.650072
high	0.654481
low	0.591571
low	0.498999
low	0.757267
high	0.504653
low	0.554482
low	0.751649
low	0.643754
low	0.722656
low	0.518932
low	0.703785
high	0.632415
low	0.665229
low	0.689555
low	0.676106
low	0.677272
high	0.729379
low	0.716188
high	0.664347
high	0.664028
high	0.460641
low	0.59075
high	0.631344
high	0.532506
high	0.396262
low	0.650055
low	0.778584
low	0.914334
low	0.794525
high	0.208867
low	0.596578
high	0.598728
low	0.717812
high	0.574444
low	0.506218
high	0.402687
low	0.713943
high	0.737293
high	0.548558
low	0.528251
high	0.482266
high	0.712261
low	0.59825
low	0.607941
high	0.710221
high	0.555557
low	0.506031
low	0.689607
low	0.586674
low	0.704892
low	0.701266
high	0.654315
low	0.76501
low	0.577187
high	0.741255
high	0.596579
low	0.604395
high	0.612965
low	0.444509
low	0.4882
low	0.401058
low	0.607333
high	0.788647
low	0.67074
high	0.484692
high	0.337703
low	0.537868
low	0.645998
low	0.522647
high	0.64952
high	0.818515
high	0.705016
high	0.381961
high	0.584934
low	0.647769
low	0.717211
low	0.571763
high	0.504012
high	0.590728
high	0.322033
high	0.522071
low	0.666112
low	0.647003
low	0.794139
high	0.495414
low	0.516995
high	0.694275
high	0.65468
low	0.601262
low	0.587887
low	0.640338
low	0.67704
low	0.474436
low	0.677449
low	0.483613
low	0.696682
high	0.509423
low	0.566921
low	0.416322
low	0.540419
low	0.464398
low	0.598007
low	0.811467
low	0.660675
low	0.567368
low	0.596702
high	0.480642
high	0.619248
high	0.678143
low	0.473384
high	0.302853
low	0.711903
low	0.474995
high	0.43404
low	0.727158
low	0.382372
high	0.680486
high	0.569146
high	0.565371
low	0.416247
high	0.863201
low	0.551702
low	0.597031
low	0.360688
high	0.364231
high	0.67487
high	0.802634
low	0.66348
low	0.719583
high	0.57992
high	0.509986
high	0.545962
high	0.788653
low	0.844701
high	0.409509
high	0.665231
high	0.408738
high	0.660231
high	0.285089
high	0.625636
high	0.76075
high	-0.0539935
high	0.775158
high	0.565859
high	0.322557
high	0.557637
high	0.746688
high	0.89653
high	0.592501
high	0.346254
high	0.337279
high	0.780571
high	0.456474
high	0.525741
high	0.663633
low	0.946007
low	0.738643
high	0.853176
low	0.679095
high	0.601417
high	0.675629
low	0.666326
low	0.600557
low	0.702698
low	0.705157
high	0.659041
high	0.439965
high	0.654987
low	0.586548
low	0.8603
low	0.591664
high	0.725387
high	0.61217
high	0.682322
low	0.640624
low	0.619228
low	0.568425
high	0.498056
low	0.699973
high	0.69425
high	0.63345
low	0.734337
high	0.706258
high	0.647505
low	0.586073
low	0.547784
high	0.518608
high	0.445619
high	0.547669
low	0.588937
high	0.732472
high	0.760272
low	0.473244
low	0.487441
high	0.736954
high	0.457148
high	0.707947
high	0.713233
high	0.918778
low	0.73189
high	0.656462
high	0.356127
high	0.357362
high	0.44653
high	0.589491
low	0.430754
high	0.536378
low	0.589134
high	0.561175
high	0.492082
high	0.21247
high	0.263353
high	0.854541
high	0.542169
high	0.188621
low	0.673345
low	0.531919
low	0.569743
high	0.464895
high	0.431965
high	0.102083
high	0.633284
low	0.537552
high	0.504577
high	0.343932
low	0.653506
high	0.470572
high	0.617343
low	0.482393
high	0.561278
low	0.496434
high	0.229584
high	0.312019
low	0.225107
low	0.6019
low	0.851463
high	0.560712
low	0.53342
low	0.524621
low	0.793264
high	0.839976
low	0.630208
low	0.424348
high	0.503073
high	0.708797
low	0.87993
high	0.784851
low	0.649443
low	0.604289
low	0.703523
low	0.567635
low	0.571281
high	0.566296
high	0.46578
high	0.459322
high	0.462274
high	0.144026
high	0.528991
low	0.609659
low	0.424611
high	0.265643
high	0.427232
low	0.42202
high	0.315704
high	0.530228
high	0.533164
low	0.419613
low	0.839888
low	0.818106
low	0.542386
low	0.435226
high	0.551816
high	0.262271
low	0.488534
high	0.246031
low	0.419402
low	0.716385
high	0.605878
low	0.878962
low	0.707044
low	0.593588
high	0.485875
high	0.65989
low	0.313213
high	0.900473
high	0.367773
high	0.505079
high	0.204018
high	0.701396
high	0.496527
high	0.426978
low	0.799666
high	0.327516
low	0.676195
high	0.634287
high	0.389365
high	0.365885
high	0.568688
high	0.366151
high	0.748485
low	0.348638
low	0.660932
high	0.310269
high	0.570037
low	0.608094
high	0.598677
high	0.613744
high	0.510693
high	0.344885
high	0.656613
high	0.591481
low	0.775825
high	0.676873
high	0.531024
high	0.369781
low	0.765384
low	0.3108
low	0.454522
low	0.443334
high	0.450698
high	0.469207
high	0.557045
high	0.215368
high	0.438634
low	0.311619
high	0.228366
high	0.356657
high	0.196177
low	0.425058
high	0.375518
low	0.227413
high	0.104124
low	0.124092
low	0.566589
low	0.146247
low	0.584068
high	0.618107
high	0.484973
high	0.121625
high	0.0683021
low	0.619167
high	0.638119
high	0.579892
high	0.569116
high	0.515339
low	0.417063
high	0.539958
high	0.115522
low	0.680343
high	0.441685
high	0.370232
high	0.57813
low	0.733206
low	0.636405
low	0.449332
low	0.456731
high	0.805495
high	0.422153
low	0.429164
high	0.530373
low	0.723095
low	0.548865
high	0.445577
high	0.347673
low	0.674166
high	0.346107
high	0.772569
low	0.737665
high	0.370472
high	0.487389
low	0.771949
high	0.563581
high	0.81985
high	0.251613
low	0.455502
high	0.502445
low	0.823187
low	0.675448
high	0.695868
low	0.646841
low	0.682367
