# Supplementary material for: Tertiary lymphoid structures-driven immune infiltration patterns and their association with survival in neuroblastoma
Source: PeerJ. 2025 Jul 22;13:e19767. doi: 10.7717/peerj.19767 (PMC12292307; doi:10.7717/peerj.19767)
Supplement: Supplemental Information 6 [file peerj-13-19767-s006.zip › Raw Data/RNA-seq/12.score/GSE62564/Angiogenesis score/GSE62564.txt]

Sample	Riskscore
SEQC_NB001	high
SEQC_NB002	low
SEQC_NB003	high
SEQC_NB004	low
SEQC_NB005	high
SEQC_NB006	high
SEQC_NB007	low
SEQC_NB008	high
SEQC_NB009	high
SEQC_NB010	high
SEQC_NB011	low
SEQC_NB012	low
SEQC_NB013	high
SEQC_NB014	low
SEQC_NB015	high
SEQC_NB016	low
SEQC_NB017	low
SEQC_NB018	high
SEQC_NB019	high
SEQC_NB020	low
SEQC_NB021	low
SEQC_NB022	low
SEQC_NB023	low
SEQC_NB024	high
SEQC_NB025	high
SEQC_NB026	low
SEQC_NB027	low
SEQC_NB028	low
SEQC_NB029	low
SEQC_NB030	low
SEQC_NB031	high
SEQC_NB032	low
SEQC_NB033	high
SEQC_NB034	high
SEQC_NB035	low
SEQC_NB036	low
SEQC_NB037	low
SEQC_NB038	low
SEQC_NB039	low
SEQC_NB040	low
SEQC_NB041	high
SEQC_NB042	low
SEQC_NB043	low
SEQC_NB044	high
SEQC_NB045	low
SEQC_NB046	low
SEQC_NB047	low
SEQC_NB048	high
SEQC_NB049	low
SEQC_NB050	low
SEQC_NB051	low
SEQC_NB052	high
SEQC_NB053	high
SEQC_NB054	low
SEQC_NB055	low
SEQC_NB056	low
SEQC_NB057	low
SEQC_NB058	low
SEQC_NB059	low
SEQC_NB060	low
SEQC_NB061	low
SEQC_NB062	low
SEQC_NB063	high
SEQC_NB064	low
SEQC_NB065	low
SEQC_NB066	low
SEQC_NB067	high
SEQC_NB068	high
SEQC_NB069	high
SEQC_NB070	low
SEQC_NB071	high
SEQC_NB072	low
SEQC_NB073	low
SEQC_NB074	high
SEQC_NB075	low
SEQC_NB076	high
SEQC_NB077	high
SEQC_NB078	low
SEQC_NB079	low
SEQC_NB080	high
SEQC_NB081	high
SEQC_NB082	low
SEQC_NB083	high
SEQC_NB084	low
SEQC_NB085	low
SEQC_NB086	low
SEQC_NB087	low
SEQC_NB088	high
SEQC_NB089	high
SEQC_NB090	high
SEQC_NB091	low
SEQC_NB092	low
SEQC_NB093	low
SEQC_NB094	low
SEQC_NB095	low
SEQC_NB096	high
SEQC_NB097	low
SEQC_NB098	high
SEQC_NB099	low
SEQC_NB100	low
SEQC_NB101	low
SEQC_NB102	low
SEQC_NB103	low
SEQC_NB104	high
SEQC_NB105	low
SEQC_NB106	low
SEQC_NB107	low
SEQC_NB108	high
SEQC_NB109	low
SEQC_NB110	low
SEQC_NB111	low
SEQC_NB112	low
SEQC_NB113	high
SEQC_NB114	low
SEQC_NB115	low
SEQC_NB116	low
SEQC_NB117	low
SEQC_NB118	high
SEQC_NB119	low
SEQC_NB120	low
SEQC_NB121	low
SEQC_NB122	high
SEQC_NB123	low
SEQC_NB124	low
SEQC_NB125	low
SEQC_NB126	low
SEQC_NB127	low
SEQC_NB128	low
SEQC_NB129	high
SEQC_NB130	low
SEQC_NB131	low
SEQC_NB132	low
SEQC_NB133	low
SEQC_NB134	high
SEQC_NB135	low
SEQC_NB136	high
SEQC_NB137	high
SEQC_NB138	high
SEQC_NB139	low
SEQC_NB140	high
SEQC_NB141	high
SEQC_NB142	high
SEQC_NB143	low
SEQC_NB144	low
SEQC_NB145	low
SEQC_NB146	low
SEQC_NB147	high
SEQC_NB148	low
SEQC_NB149	high
SEQC_NB150	low
SEQC_NB151	high
SEQC_NB152	low
SEQC_NB153	high
SEQC_NB154	low
SEQC_NB155	high
SEQC_NB156	high
SEQC_NB157	low
SEQC_NB158	high
SEQC_NB159	high
SEQC_NB160	low
SEQC_NB161	low
SEQC_NB162	high
SEQC_NB163	high
SEQC_NB164	low
SEQC_NB165	low
SEQC_NB166	low
SEQC_NB167	low
SEQC_NB168	low
SEQC_NB169	high
SEQC_NB170	low
SEQC_NB171	low
SEQC_NB172	high
SEQC_NB173	high
SEQC_NB174	low
SEQC_NB175	high
SEQC_NB176	low
SEQC_NB177	low
SEQC_NB178	low
SEQC_NB179	low
SEQC_NB180	high
SEQC_NB181	low
SEQC_NB182	high
SEQC_NB183	high
SEQC_NB184	low
SEQC_NB185	low
SEQC_NB186	low
SEQC_NB187	high
SEQC_NB188	high
SEQC_NB189	high
SEQC_NB190	high
SEQC_NB191	high
SEQC_NB192	low
SEQC_NB193	low
SEQC_NB194	low
SEQC_NB195	high
SEQC_NB196	high
SEQC_NB197	high
SEQC_NB198	high
SEQC_NB199	low
SEQC_NB200	low
SEQC_NB201	low
SEQC_NB202	high
SEQC_NB203	low
SEQC_NB204	high
SEQC_NB205	high
SEQC_NB206	low
SEQC_NB207	low
SEQC_NB208	low
SEQC_NB209	low
SEQC_NB210	low
SEQC_NB211	low
SEQC_NB212	low
SEQC_NB213	low
SEQC_NB214	high
SEQC_NB215	low
SEQC_NB216	low
SEQC_NB217	low
SEQC_NB218	low
SEQC_NB219	low
SEQC_NB220	low
SEQC_NB221	low
SEQC_NB222	low
SEQC_NB223	low
SEQC_NB224	high
SEQC_NB225	high
SEQC_NB226	high
SEQC_NB227	low
SEQC_NB228	high
SEQC_NB229	low
SEQC_NB230	low
SEQC_NB231	high
SEQC_NB232	low
SEQC_NB233	low
SEQC_NB234	high
SEQC_NB235	high
SEQC_NB236	high
SEQC_NB237	low
SEQC_NB238	high
SEQC_NB239	low
SEQC_NB240	low
SEQC_NB241	low
SEQC_NB242	high
SEQC_NB243	high
SEQC_NB244	high
SEQC_NB245	low
SEQC_NB246	low
SEQC_NB247	high
SEQC_NB248	high
SEQC_NB249	high
SEQC_NB250	high
SEQC_NB251	low
SEQC_NB252	high
SEQC_NB253	high
SEQC_NB254	high
SEQC_NB255	high
SEQC_NB256	high
SEQC_NB257	high
SEQC_NB258	high
SEQC_NB259	high
SEQC_NB260	high
SEQC_NB261	high
SEQC_NB262	high
SEQC_NB263	high
SEQC_NB264	high
SEQC_NB265	high
SEQC_NB266	high
SEQC_NB267	high
SEQC_NB268	high
SEQC_NB269	high
SEQC_NB270	high
SEQC_NB271	high
SEQC_NB272	high
SEQC_NB273	low
SEQC_NB274	low
SEQC_NB275	high
SEQC_NB276	low
SEQC_NB277	high
SEQC_NB278	high
SEQC_NB279	low
SEQC_NB280	low
SEQC_NB281	low
SEQC_NB282	low
SEQC_NB283	high
SEQC_NB284	high
SEQC_NB285	high
SEQC_NB286	low
SEQC_NB287	low
SEQC_NB288	low
SEQC_NB289	high
SEQC_NB290	high
SEQC_NB291	high
SEQC_NB292	low
SEQC_NB293	low
SEQC_NB294	low
SEQC_NB295	high
SEQC_NB296	low
SEQC_NB297	high
SEQC_NB298	high
SEQC_NB299	low
SEQC_NB300	high
SEQC_NB301	high
SEQC_NB302	low
SEQC_NB303	low
SEQC_NB304	high
SEQC_NB305	high
SEQC_NB306	high
SEQC_NB307	low
SEQC_NB308	high
SEQC_NB309	high
SEQC_NB310	low
SEQC_NB311	low
SEQC_NB312	high
SEQC_NB313	high
SEQC_NB314	high
SEQC_NB315	high
SEQC_NB316	high
SEQC_NB317	low
SEQC_NB318	high
SEQC_NB319	high
SEQC_NB320	high
SEQC_NB321	high
SEQC_NB322	high
SEQC_NB323	low
SEQC_NB324	high
SEQC_NB325	low
SEQC_NB326	high
SEQC_NB327	high
SEQC_NB328	high
SEQC_NB329	high
SEQC_NB330	high
SEQC_NB331	high
SEQC_NB332	high
SEQC_NB333	low
SEQC_NB334	low
SEQC_NB335	low
SEQC_NB336	high
SEQC_NB337	high
SEQC_NB338	high
SEQC_NB339	high
SEQC_NB340	low
SEQC_NB341	high
SEQC_NB342	high
SEQC_NB343	low
SEQC_NB344	high
SEQC_NB345	high
SEQC_NB346	low
SEQC_NB347	high
SEQC_NB348	low
SEQC_NB349	high
SEQC_NB350	high
SEQC_NB351	low
SEQC_NB352	low
SEQC_NB353	low
SEQC_NB354	high
SEQC_NB355	low
SEQC_NB356	low
SEQC_NB357	low
SEQC_NB358	high
SEQC_NB359	low
SEQC_NB360	low
SEQC_NB361	high
SEQC_NB362	high
SEQC_NB363	low
SEQC_NB364	high
SEQC_NB365	low
SEQC_NB366	low
SEQC_NB367	low
SEQC_NB368	low
SEQC_NB369	low
SEQC_NB370	high
SEQC_NB371	high
SEQC_NB372	high
SEQC_NB373	high
SEQC_NB374	high
SEQC_NB375	high
SEQC_NB376	low
SEQC_NB377	low
SEQC_NB378	high
SEQC_NB379	high
SEQC_NB380	low
SEQC_NB381	high
SEQC_NB382	high
SEQC_NB383	high
SEQC_NB384	low
SEQC_NB385	low
SEQC_NB386	low
SEQC_NB387	low
SEQC_NB388	low
SEQC_NB389	high
SEQC_NB390	high
SEQC_NB391	low
SEQC_NB392	high
SEQC_NB393	low
SEQC_NB394	low
SEQC_NB395	high
SEQC_NB396	low
SEQC_NB397	low
SEQC_NB398	low
SEQC_NB399	high
SEQC_NB400	high
SEQC_NB401	low
SEQC_NB402	high
SEQC_NB403	high
SEQC_NB404	high
SEQC_NB405	high
SEQC_NB406	high
SEQC_NB407	high
SEQC_NB408	high
SEQC_NB409	low
SEQC_NB410	high
SEQC_NB411	low
SEQC_NB412	high
SEQC_NB413	high
SEQC_NB414	high
SEQC_NB415	high
SEQC_NB416	high
SEQC_NB417	high
SEQC_NB418	low
SEQC_NB419	low
SEQC_NB420	high
SEQC_NB421	high
SEQC_NB422	low
SEQC_NB423	high
SEQC_NB424	high
SEQC_NB425	high
SEQC_NB426	high
SEQC_NB427	high
SEQC_NB428	high
SEQC_NB429	low
SEQC_NB430	high
SEQC_NB431	high
SEQC_NB432	high
SEQC_NB433	low
SEQC_NB434	low
SEQC_NB435	low
SEQC_NB436	low
SEQC_NB437	high
SEQC_NB438	high
SEQC_NB439	high
SEQC_NB440	high
SEQC_NB441	high
SEQC_NB442	low
SEQC_NB443	high
SEQC_NB444	high
SEQC_NB445	high
SEQC_NB446	low
SEQC_NB447	high
SEQC_NB448	low
SEQC_NB449	high
SEQC_NB450	low
SEQC_NB451	low
SEQC_NB452	low
SEQC_NB453	low
SEQC_NB454	high
SEQC_NB455	high
SEQC_NB456	high
SEQC_NB457	high
SEQC_NB458	low
SEQC_NB459	high
SEQC_NB460	high
SEQC_NB461	high
SEQC_NB462	high
SEQC_NB463	low
SEQC_NB464	high
SEQC_NB465	high
SEQC_NB466	low
SEQC_NB467	high
SEQC_NB468	high
SEQC_NB469	high
SEQC_NB470	low
SEQC_NB471	low
SEQC_NB472	low
SEQC_NB473	low
SEQC_NB474	high
SEQC_NB475	high
SEQC_NB476	low
SEQC_NB477	high
SEQC_NB478	low
SEQC_NB479	low
SEQC_NB480	high
SEQC_NB481	high
SEQC_NB482	low
SEQC_NB483	high
SEQC_NB484	high
SEQC_NB485	low
SEQC_NB486	high
SEQC_NB487	high
SEQC_NB488	low
SEQC_NB489	high
SEQC_NB490	high
SEQC_NB491	high
SEQC_NB492	low
SEQC_NB493	high
SEQC_NB494	low
SEQC_NB495	low
SEQC_NB496	high
SEQC_NB497	low
SEQC_NB498	low
