# Supplementary material for: Tertiary lymphoid structures-driven immune infiltration patterns and their association with survival in neuroblastoma
Source: PeerJ. 2025 Jul 22;13:e19767. doi: 10.7717/peerj.19767 (PMC12292307; doi:10.7717/peerj.19767)
Supplement: Supplemental Information 6 [file peerj-13-19767-s006.zip › Raw Data/RNA-seq/12.score/GSE62564/EMT score/dat.EMTScore.txt]

EMT
SEQC_NB001	0.836064940550371
SEQC_NB002	0.764408636942975
SEQC_NB003	0.832650099335022
SEQC_NB004	1.06064682062543
SEQC_NB005	1.23832543160456
SEQC_NB006	0.859764409643392
SEQC_NB007	1.14669045119731
SEQC_NB008	0.73627848585766
SEQC_NB009	0.926673032369435
SEQC_NB010	0.795948237636408
SEQC_NB011	1.19453391524432
SEQC_NB012	0.871018437881981
SEQC_NB013	0.848639702710623
SEQC_NB014	1.1303642072168
SEQC_NB015	0.592787577217511
SEQC_NB016	0.972751652028663
SEQC_NB017	0.835631459736644
SEQC_NB018	0.953691239271898
SEQC_NB019	1.01036897399767
SEQC_NB020	1.18121711675363
SEQC_NB021	1.03107182474105
SEQC_NB022	1.16147583587279
SEQC_NB023	1.0439495934367
SEQC_NB024	1.21162823216196
SEQC_NB025	1.11158641353433
SEQC_NB026	1.2293452030927
SEQC_NB027	1.04456275117501
SEQC_NB028	0.836365251410701
SEQC_NB029	0.931964744447841
SEQC_NB030	0.963531881606341
SEQC_NB031	1.04190785568753
SEQC_NB032	1.11075497859075
SEQC_NB033	0.9508914104532
SEQC_NB034	0.989593629826702
SEQC_NB035	0.977290238116141
SEQC_NB036	1.23407936227776
SEQC_NB037	1.11372179459586
SEQC_NB038	0.988129872456986
SEQC_NB039	0.838938682281648
SEQC_NB040	1.13353573722248
SEQC_NB041	0.925444959480678
SEQC_NB042	1.19311933458624
SEQC_NB043	0.885551110286032
SEQC_NB044	0.904812143711259
SEQC_NB045	0.846506198821851
SEQC_NB046	0.990203200630804
SEQC_NB047	0.811677229520979
SEQC_NB048	1.09147606723087
SEQC_NB049	1.18570653513735
SEQC_NB050	1.07395529918059
SEQC_NB051	1.02586397944718
SEQC_NB052	0.974278488501211
SEQC_NB053	0.950680029290424
SEQC_NB054	0.939099708202374
SEQC_NB055	1.04444407737202
SEQC_NB056	0.899839231264911
SEQC_NB057	0.998222866563411
SEQC_NB058	0.930211806637818
SEQC_NB059	0.996214445119876
SEQC_NB060	1.04843363764036
SEQC_NB061	0.831996475403249
SEQC_NB062	1.18618353760009
SEQC_NB063	1.04310071210425
SEQC_NB064	0.77633498896597
SEQC_NB065	1.06278257105337
SEQC_NB066	0.739777609257058
SEQC_NB067	0.877872144474893
SEQC_NB068	1.18292799523318
SEQC_NB069	0.937478052871458
SEQC_NB070	1.1650499565518
SEQC_NB071	1.12736203890575
SEQC_NB072	0.957527736572692
SEQC_NB073	0.936602374789693
SEQC_NB074	1.11580224873266
SEQC_NB075	0.896559075482209
SEQC_NB076	0.806779358723881
SEQC_NB077	1.03144739072714
SEQC_NB078	0.754905274716152
SEQC_NB079	0.940575526124157
SEQC_NB080	0.885687859265514
SEQC_NB081	1.15793621172413
SEQC_NB082	0.743374439643723
SEQC_NB083	0.753423795433295
SEQC_NB084	0.89313344593385
SEQC_NB085	1.33264408041999
SEQC_NB086	0.948784360453762
SEQC_NB087	1.08851203170412
SEQC_NB088	0.80962045354385
SEQC_NB089	0.856090369687154
SEQC_NB090	1.00566726060755
SEQC_NB091	1.27029559619378
SEQC_NB092	1.16186976739485
SEQC_NB093	1.18155753063827
SEQC_NB094	0.904052192792545
SEQC_NB095	0.918073029225688
SEQC_NB096	0.878584334510343
SEQC_NB097	1.05116197090097
SEQC_NB098	0.789394142626413
SEQC_NB099	1.06904030190494
SEQC_NB100	1.12138927844741
SEQC_NB101	1.29319424875445
SEQC_NB102	1.17292544031257
SEQC_NB103	0.928651086692476
SEQC_NB104	1.08984921182392
SEQC_NB105	1.15354443278226
SEQC_NB106	1.14114782358083
SEQC_NB107	0.833425186509702
SEQC_NB108	1.06832726733113
SEQC_NB109	0.909025692771103
SEQC_NB110	1.00985490827311
SEQC_NB111	0.831287874686698
SEQC_NB112	0.876329341020522
SEQC_NB113	0.72891072120284
SEQC_NB114	0.963966745023393
SEQC_NB115	0.992955099361139
SEQC_NB116	1.08608949102161
SEQC_NB117	0.852203038891944
SEQC_NB118	1.0055774387731
SEQC_NB119	1.08926209366283
SEQC_NB120	0.916169208428571
SEQC_NB121	1.13850918210646
SEQC_NB122	0.9563970398189
SEQC_NB123	0.881939926589369
SEQC_NB124	1.15258980594003
SEQC_NB125	0.874881159971436
SEQC_NB126	1.08029963420543
SEQC_NB127	0.85675815297677
SEQC_NB128	1.03872365023487
SEQC_NB129	0.793418688268122
SEQC_NB130	0.939404892197583
SEQC_NB131	1.06833049063602
SEQC_NB132	0.885852823686538
SEQC_NB133	1.16820447160629
SEQC_NB134	1.14860186357035
SEQC_NB135	1.16305670653685
SEQC_NB136	1.11972617683311
SEQC_NB137	1.09924289180946
SEQC_NB138	0.979834716418344
SEQC_NB139	1.10620130451247
SEQC_NB140	0.870044488059118
SEQC_NB141	0.916182188458006
SEQC_NB142	0.84168254818028
SEQC_NB143	0.896223129550957
SEQC_NB144	1.16845308993314
SEQC_NB145	1.21090194564436
SEQC_NB146	1.07105762000925
SEQC_NB147	0.601177402822051
SEQC_NB148	0.878582871716881
SEQC_NB149	0.834523454879961
SEQC_NB150	1.23614192312174
SEQC_NB151	0.767427392979783
SEQC_NB152	1.06504175971374
SEQC_NB153	0.741846312845418
SEQC_NB154	1.0877637586898
SEQC_NB155	1.11076613801837
SEQC_NB156	0.922269064709642
SEQC_NB157	1.00667099743143
SEQC_NB158	0.870759679065731
SEQC_NB159	1.1865772009675
SEQC_NB160	0.899908876659001
SEQC_NB161	0.998998417634668
SEQC_NB162	1.09389220528452
SEQC_NB163	1.00203888698401
SEQC_NB164	0.936714241149922
SEQC_NB165	0.912972248263923
SEQC_NB166	1.13078455713119
SEQC_NB167	1.11685865873649
SEQC_NB168	1.13454957005614
SEQC_NB169	1.01244642549987
SEQC_NB170	1.11002804929325
SEQC_NB171	0.916381599213499
SEQC_NB172	0.922944062438074
SEQC_NB173	1.1014497015325
SEQC_NB174	0.846105587176473
SEQC_NB175	1.01893484356375
SEQC_NB176	1.04626965240527
SEQC_NB177	1.02985758426467
SEQC_NB178	0.697297660530394
SEQC_NB179	0.871927669315199
SEQC_NB180	0.981157674094432
SEQC_NB181	0.916359502989522
SEQC_NB182	0.90607888705434
SEQC_NB183	0.600927312845257
SEQC_NB184	1.01527523256457
SEQC_NB185	1.07163161119741
SEQC_NB186	1.13873902307111
SEQC_NB187	0.78360265933361
SEQC_NB188	1.11299126190097
SEQC_NB189	0.933559516519253
SEQC_NB190	0.938654112059116
SEQC_NB191	0.838523777052115
SEQC_NB192	0.91230587043013
SEQC_NB193	1.04885348178015
SEQC_NB194	1.00741074976381
SEQC_NB195	1.02816127730414
SEQC_NB196	0.885681809319939
SEQC_NB197	0.737972508253252
SEQC_NB198	1.16436780209524
SEQC_NB199	1.07894470895399
SEQC_NB200	1.05430733867578
SEQC_NB201	1.0946479825873
SEQC_NB202	1.03735452383733
SEQC_NB203	0.959108850288618
SEQC_NB204	1.13804763472831
SEQC_NB205	0.984276428566576
SEQC_NB206	1.08009713588916
SEQC_NB207	1.04318399092314
SEQC_NB208	1.00344310821596
SEQC_NB209	0.953838037802689
SEQC_NB210	0.7772153653077
SEQC_NB211	0.918248791326382
SEQC_NB212	0.801378691889967
SEQC_NB213	0.996489634189372
SEQC_NB214	0.732272170488414
SEQC_NB215	1.06774439368121
SEQC_NB216	0.953098476931659
SEQC_NB217	0.981883639453794
SEQC_NB218	0.980907751833423
SEQC_NB219	1.07790786426958
SEQC_NB220	1.24067941609019
SEQC_NB221	1.10068411593582
SEQC_NB222	1.11611469462821
SEQC_NB223	0.909402411638227
SEQC_NB224	0.712588963892637
SEQC_NB225	1.02332808209775
SEQC_NB226	1.00657256176852
SEQC_NB227	0.866659642492444
SEQC_NB228	0.732533511487271
SEQC_NB229	1.25131694080169
SEQC_NB230	0.915531863478202
SEQC_NB231	0.733080460293054
SEQC_NB232	1.02795249830808
SEQC_NB233	0.948741629928767
SEQC_NB234	1.10849711869711
SEQC_NB235	0.939914195140985
SEQC_NB236	1.04175658588862
SEQC_NB237	0.895961994394141
SEQC_NB238	1.32440822453209
SEQC_NB239	0.745489342492143
SEQC_NB240	1.11887730759074
SEQC_NB241	0.73294851486506
SEQC_NB242	0.69624538791192
SEQC_NB243	0.882602285040821
SEQC_NB244	1.05860333817879
SEQC_NB245	1.04415120612605
SEQC_NB246	1.18831887167446
SEQC_NB247	1.2077655059862
SEQC_NB248	0.978854648322756
SEQC_NB249	0.907636626245182
SEQC_NB250	0.964902605236694
SEQC_NB251	1.15295240065212
SEQC_NB252	0.747677671152664
SEQC_NB253	1.26210631919754
SEQC_NB254	0.894564365607509
SEQC_NB255	1.11287118789093
SEQC_NB256	0.868405400812027
SEQC_NB257	0.946499265757569
SEQC_NB258	1.1422516253017
SEQC_NB259	0.417363400065953
SEQC_NB260	1.09273392075318
SEQC_NB261	0.973821902060175
SEQC_NB262	0.559915789222594
SEQC_NB263	1.00322859311049
SEQC_NB264	1.29260703841516
SEQC_NB265	1.22681398259151
SEQC_NB266	0.812013134994258
SEQC_NB267	0.922793179176694
SEQC_NB268	0.719076036065718
SEQC_NB269	1.31573664360668
SEQC_NB270	0.869769722806556
SEQC_NB271	1.07084888938674
SEQC_NB272	1.05505461628924
SEQC_NB273	1.27520629887267
SEQC_NB274	1.18060988277552
SEQC_NB275	1.09217151064235
SEQC_NB276	1.05352913362583
SEQC_NB277	0.989293706058474
SEQC_NB278	1.06076185935272
SEQC_NB279	1.10739364585885
SEQC_NB280	0.980624054331781
SEQC_NB281	0.969812087773716
SEQC_NB282	1.0995637622748
SEQC_NB283	1.11977196107236
SEQC_NB284	1.07036911750793
SEQC_NB285	1.08367767210124
SEQC_NB286	1.04477358989218
SEQC_NB287	1.2281480484223
SEQC_NB288	0.973639340867325
SEQC_NB289	1.23137940405691
SEQC_NB290	0.99652570797484
SEQC_NB291	1.14391009083517
SEQC_NB292	1.19955215681673
SEQC_NB293	1.09461564665314
SEQC_NB294	0.966207974544541
SEQC_NB295	0.959249700824927
SEQC_NB296	1.05472867139487
SEQC_NB297	1.16865561884721
SEQC_NB298	1.09680214097911
SEQC_NB299	1.0929629426294
SEQC_NB300	1.18951374205325
SEQC_NB301	1.20071489046907
SEQC_NB302	1.04662648202369
SEQC_NB303	0.939137132254547
SEQC_NB304	0.933698084261264
SEQC_NB305	0.782347773084794
SEQC_NB306	0.96263970790816
SEQC_NB307	0.948505825499577
SEQC_NB308	1.11924057272184
SEQC_NB309	1.04875063257332
SEQC_NB310	1.05673563307874
SEQC_NB311	0.974255978937461
SEQC_NB312	1.16882465253952
SEQC_NB313	0.952958516009264
SEQC_NB314	1.14436643458464
SEQC_NB315	1.13141002559239
SEQC_NB316	1.16726685449211
SEQC_NB317	0.997503712192552
SEQC_NB318	1.04791624845331
SEQC_NB319	0.791896418982689
SEQC_NB320	0.712768274836198
SEQC_NB321	0.799012494441238
SEQC_NB322	0.700334770588378
SEQC_NB323	1.00968225987027
SEQC_NB324	0.878004841727002
SEQC_NB325	1.1117842056379
SEQC_NB326	0.968581935561219
SEQC_NB327	1.13180312615559
SEQC_NB328	0.523623441641139
SEQC_NB329	0.613794893759018
SEQC_NB330	1.16442522889391
SEQC_NB331	0.891586292186918
SEQC_NB332	0.6129635987277
SEQC_NB333	1.26456173937801
SEQC_NB334	0.843031360375106
SEQC_NB335	0.868592501101666
SEQC_NB336	0.87453257464174
SEQC_NB337	0.629478833891764
SEQC_NB338	0.483433715582788
SEQC_NB339	1.13306985538109
SEQC_NB340	0.982976696852602
SEQC_NB341	0.761234766652241
SEQC_NB342	0.626462705814695
SEQC_NB343	1.08569366165751
SEQC_NB344	0.959792502938612
SEQC_NB345	1.08741098749387
SEQC_NB346	0.826649518162523
SEQC_NB347	0.898098176053084
SEQC_NB348	0.892242882806106
SEQC_NB349	0.66938745797597
SEQC_NB350	0.565023197544336
SEQC_NB351	0.875929262965668
SEQC_NB352	0.954577217684996
SEQC_NB353	1.172823664152
SEQC_NB354	0.9093487840702
SEQC_NB355	0.864555052438233
SEQC_NB356	0.906930377227207
SEQC_NB357	1.09788495003455
SEQC_NB358	1.20103906552835
SEQC_NB359	1.23792464714147
SEQC_NB360	0.814889082217862
SEQC_NB361	0.923305975076512
SEQC_NB362	1.18198654415323
SEQC_NB363	1.19135112571755
SEQC_NB364	1.09549192682997
SEQC_NB365	1.09321495805741
SEQC_NB366	0.970732709954295
SEQC_NB367	0.961900295394181
SEQC_NB368	0.942009319048917
SEQC_NB369	0.977115767549606
SEQC_NB370	0.974076627713477
SEQC_NB371	0.921235384089331
SEQC_NB372	0.768775614074773
SEQC_NB373	0.67557285064093
SEQC_NB374	0.474285227873
SEQC_NB375	0.968434819979993
SEQC_NB376	1.18705699002519
SEQC_NB377	0.752125583619581
SEQC_NB378	0.720410054045067
SEQC_NB379	0.707345944092668
SEQC_NB380	0.727960344611386
SEQC_NB381	0.59062270385228
SEQC_NB382	0.739364736710278
SEQC_NB383	0.88133400003767
SEQC_NB384	0.709183993788082
SEQC_NB385	1.14001172852121
SEQC_NB386	1.3866626501298
SEQC_NB387	0.949059331609681
SEQC_NB388	0.831198966527338
SEQC_NB389	0.57865038356293
SEQC_NB390	0.764344232489063
SEQC_NB391	0.883859083387692
SEQC_NB392	0.664677742288998
SEQC_NB393	0.683848691243084
SEQC_NB394	1.21354324230837
SEQC_NB395	1.19718906291968
SEQC_NB396	1.1507492295124
SEQC_NB397	0.939062331222279
SEQC_NB398	1.0803860657971
SEQC_NB399	0.883763360034747
SEQC_NB400	1.02391936840646
SEQC_NB401	0.640588743192918
SEQC_NB402	1.33583069337478
SEQC_NB403	0.794912323756682
SEQC_NB404	0.965038257396639
SEQC_NB405	0.548447708445004
SEQC_NB406	1.05080628170529
SEQC_NB407	0.731724444417569
SEQC_NB408	0.740161429518589
SEQC_NB409	1.25053799100232
SEQC_NB410	0.707999196375539
SEQC_NB411	1.06847788187422
SEQC_NB412	1.1174164850806
SEQC_NB413	0.794809121648503
SEQC_NB414	0.748222534495034
SEQC_NB415	1.10782745544037
SEQC_NB416	0.849120595454991
SEQC_NB417	1.17588432263337
SEQC_NB418	0.82179157265439
SEQC_NB419	0.999893383754249
SEQC_NB420	0.581307288069239
SEQC_NB421	0.924552044318966
SEQC_NB422	1.09920810148618
SEQC_NB423	1.108881845721
SEQC_NB424	0.971933663386069
SEQC_NB425	0.978204776347206
SEQC_NB426	0.787514132140564
SEQC_NB427	1.14586806193092
SEQC_NB428	1.04799277175391
SEQC_NB429	1.00032260528639
SEQC_NB430	1.03650510022299
SEQC_NB431	0.871420033850992
SEQC_NB432	0.790690807963645
SEQC_NB433	1.20148995315493
SEQC_NB434	0.640179633300587
SEQC_NB435	0.884231589813499
SEQC_NB436	0.717712225845524
SEQC_NB437	0.652957036445588
SEQC_NB438	0.789093677049497
SEQC_NB439	0.902321049779582
SEQC_NB440	0.656152583663544
SEQC_NB441	0.776027837295575
SEQC_NB442	0.858301129806529
SEQC_NB443	0.659304153699742
SEQC_NB444	0.828704099761414
SEQC_NB445	0.733797994656815
SEQC_NB446	0.792240312227428
SEQC_NB447	0.684438057816161
SEQC_NB448	0.5887381855467
SEQC_NB449	0.525776896422328
SEQC_NB450	0.587699156638296
SEQC_NB451	1.1312242416161
SEQC_NB452	0.546195016326764
SEQC_NB453	1.1068788206137
SEQC_NB454	1.05319901476918
SEQC_NB455	0.807286913165592
SEQC_NB456	0.511745662287221
SEQC_NB457	0.386662650129796
SEQC_NB458	1.09787010635943
SEQC_NB459	0.962043446401733
SEQC_NB460	1.13653538749445
SEQC_NB461	0.938908800824691
SEQC_NB462	0.926069392420807
SEQC_NB463	1.06623614268646
SEQC_NB464	0.947147806564682
SEQC_NB465	0.656151851683868
SEQC_NB466	1.02151165313734
SEQC_NB467	0.864890973322277
SEQC_NB468	0.870409056582954
SEQC_NB469	0.855914389744907
SEQC_NB470	1.12612968685535
SEQC_NB471	1.01434718292501
SEQC_NB472	0.82477859285419
SEQC_NB473	0.793167297066383
SEQC_NB474	1.23535770321731
SEQC_NB475	0.656796881576388
SEQC_NB476	0.715295262800528
SEQC_NB477	0.910347029075108
SEQC_NB478	1.09392226025435
SEQC_NB479	0.915593573806883
SEQC_NB480	0.978885084471201
SEQC_NB481	0.677308366092324
SEQC_NB482	1.08665173785055
SEQC_NB483	0.748574002577406
SEQC_NB484	0.993495308103664
SEQC_NB485	1.08982633882533
SEQC_NB486	0.891077439910328
SEQC_NB487	0.89615446149824
SEQC_NB488	1.11642050065491
SEQC_NB489	0.789098305840766
SEQC_NB490	1.02567719158378
SEQC_NB491	0.656273854961492
SEQC_NB492	1.02465321114579
SEQC_NB493	0.779034554898601
SEQC_NB494	1.14089178832322
SEQC_NB495	1.04531669293316
SEQC_NB496	1.13475134059772
SEQC_NB497	1.06641365111101
SEQC_NB498	1.1847032421686
