# Supplementary material for: Tertiary lymphoid structures-driven immune infiltration patterns and their association with survival in neuroblastoma
Source: PeerJ. 2025 Jul 22;13:e19767. doi: 10.7717/peerj.19767 (PMC12292307; doi:10.7717/peerj.19767)
Supplement: Supplemental Information 6 [file peerj-13-19767-s006.zip › Raw Data/RNA-seq/12.score/GSE62564/EMT score/data.xlsx]

## Sheet: Sheet1
Riskscore	EMT
high	0.836065
low	0.764409
high	0.83265
low	1.06065
high	1.23833
high	0.859764
low	1.14669
high	0.736278
high	0.926673
high	0.795948
low	1.19453
low	0.871018
high	0.84864
low	1.13036
high	0.592788
low	0.972752
low	0.835631
high	0.953691
high	1.01037
low	1.18122
low	1.03107
low	1.16148
low	1.04395
high	1.21163
high	1.11159
low	1.22935
low	1.04456
low	0.836365
low	0.931965
low	0.963532
high	1.04191
low	1.11075
high	0.950891
high	0.989594
low	0.97729
low	1.23408
low	1.11372
low	0.98813
low	0.838939
low	1.13354
high	0.925445
low	1.19312
low	0.885551
high	0.904812
low	0.846506
low	0.990203
low	0.811677
high	1.09148
low	1.18571
low	1.07396
low	1.02586
high	0.974278
high	0.95068
low	0.9391
low	1.04444
low	0.899839
low	0.998223
low	0.930212
low	0.996214
low	1.04843
low	0.831996
low	1.18618
high	1.0431
low	0.776335
low	1.06278
low	0.739778
high	0.877872
high	1.18293
high	0.937478
low	1.16505
high	1.12736
low	0.957528
low	0.936602
high	1.1158
low	0.896559
high	0.806779
high	1.03145
low	0.754905
low	0.940576
high	0.885688
high	1.15794
low	0.743374
high	0.753424
low	0.893133
low	1.33264
low	0.948784
low	1.08851
high	0.80962
high	0.85609
high	1.00567
low	1.2703
low	1.16187
low	1.18156
low	0.904052
low	0.918073
high	0.878584
low	1.05116
high	0.789394
low	1.06904
low	1.12139
low	1.29319
low	1.17293
low	0.928651
high	1.08985
low	1.15354
low	1.14115
low	0.833425
high	1.06833
low	0.909026
low	1.00985
low	0.831288
low	0.876329
high	0.728911
low	0.963967
low	0.992955
low	1.08609
low	0.852203
high	1.00558
low	1.08926
low	0.916169
low	1.13851
high	0.956397
low	0.88194
low	1.15259
low	0.874881
low	1.0803
low	0.856758
low	1.03872
high	0.793419
low	0.939405
low	1.06833
low	0.885853
low	1.1682
high	1.1486
low	1.16306
high	1.11973
high	1.09924
high	0.979835
low	1.1062
high	0.870044
high	0.916182
high	0.841683
low	0.896223
low	1.16845
low	1.2109
low	1.07106
high	0.601177
low	0.878583
high	0.834523
low	1.23614
high	0.767427
low	1.06504
high	0.741846
low	1.08776
high	1.11077
high	0.922269
low	1.00667
high	0.87076
high	1.18658
low	0.899909
low	0.998998
high	1.09389
high	1.00204
low	0.936714
low	0.912972
low	1.13078
low	1.11686
low	1.13455
high	1.01245
low	1.11003
low	0.916382
high	0.922944
high	1.10145
low	0.846106
high	1.01893
low	1.04627
low	1.02986
low	0.697298
low	0.871928
high	0.981158
low	0.91636
high	0.906079
high	0.600927
low	1.01528
low	1.07163
low	1.13874
high	0.783603
high	1.11299
high	0.93356
high	0.938654
high	0.838524
low	0.912306
low	1.04885
low	1.00741
high	1.02816
high	0.885682
high	0.737973
high	1.16437
low	1.07894
low	1.05431
low	1.09465
high	1.03735
low	0.959109
high	1.13805
high	0.984276
low	1.0801
low	1.04318
low	1.00344
low	0.953838
low	0.777215
low	0.918249
low	0.801379
low	0.99649
high	0.732272
low	1.06774
low	0.953098
low	0.981884
low	0.980908
low	1.07791
low	1.24068
low	1.10068
low	1.11611
low	0.909402
high	0.712589
high	1.02333
high	1.00657
low	0.86666
high	0.732534
low	1.25132
low	0.915532
high	0.73308
low	1.02795
low	0.948742
high	1.1085
high	0.939914
high	1.04176
low	0.895962
high	1.32441
low	0.745489
low	1.11888
low	0.732949
high	0.696245
high	0.882602
high	1.0586
low	1.04415
low	1.18832
high	1.20777
high	0.978855
high	0.907637
high	0.964903
low	1.15295
high	0.747678
high	1.26211
high	0.894564
high	1.11287
high	0.868405
high	0.946499
high	1.14225
high	0.417363
high	1.09273
high	0.973822
high	0.559916
high	1.00323
high	1.29261
high	1.22681
high	0.812013
high	0.922793
high	0.719076
high	1.31574
high	0.86977
high	1.07085
high	1.05505
low	1.27521
low	1.18061
high	1.09217
low	1.05353
high	0.989294
high	1.06076
low	1.10739
low	0.980624
low	0.969812
low	1.09956
high	1.11977
high	1.07037
high	1.08368
low	1.04477
low	1.22815
low	0.973639
high	1.23138
high	0.996526
high	1.14391
low	1.19955
low	1.09462
low	0.966208
high	0.95925
low	1.05473
high	1.16866
high	1.0968
low	1.09296
high	1.18951
high	1.20071
low	1.04663
low	0.939137
high	0.933698
high	0.782348
high	0.96264
low	0.948506
high	1.11924
high	1.04875
low	1.05674
low	0.974256
high	1.16882
high	0.952959
high	1.14437
high	1.13141
high	1.16727
low	0.997504
high	1.04792
high	0.791896
high	0.712768
high	0.799012
high	0.700335
low	1.00968
high	0.878005
low	1.11178
high	0.968582
high	1.1318
high	0.523623
high	0.613795
high	1.16443
high	0.891586
high	0.612964
low	1.26456
low	0.843031
low	0.868593
high	0.874533
high	0.629479
high	0.483434
high	1.13307
low	0.982977
high	0.761235
high	0.626463
low	1.08569
high	0.959793
high	1.08741
low	0.82665
high	0.898098
low	0.892243
high	0.669387
high	0.565023
low	0.875929
low	0.954577
low	1.17282
high	0.909349
low	0.864555
low	0.90693
low	1.09788
high	1.20104
low	1.23792
low	0.814889
high	0.923306
high	1.18199
low	1.19135
high	1.09549
low	1.09321
low	0.970733
low	0.9619
low	0.942009
low	0.977116
high	0.974077
high	0.921235
high	0.768776
high	0.675573
high	0.474285
high	0.968435
low	1.18706
low	0.752126
high	0.72041
high	0.707346
low	0.72796
high	0.590623
high	0.739365
high	0.881334
low	0.709184
low	1.14001
low	1.38666
low	0.949059
low	0.831199
high	0.57865
high	0.764344
low	0.883859
high	0.664678
low	0.683849
low	1.21354
high	1.19719
low	1.15075
low	0.939062
low	1.08039
high	0.883763
high	1.02392
low	0.640589
high	1.33583
high	0.794912
high	0.965038
high	0.548448
high	1.05081
high	0.731724
high	0.740161
low	1.25054
high	0.707999
low	1.06848
high	1.11742
high	0.794809
high	0.748223
high	1.10783
high	0.849121
high	1.17588
low	0.821792
low	0.999893
high	0.581307
high	0.924552
low	1.09921
high	1.10888
high	0.971934
high	0.978205
high	0.787514
high	1.14587
high	1.04799
low	1.00032
high	1.03651
high	0.87142
high	0.790691
low	1.20149
low	0.64018
low	0.884232
low	0.717712
high	0.652957
high	0.789094
high	0.902321
high	0.656153
high	0.776028
low	0.858301
high	0.659304
high	0.828704
high	0.733798
low	0.79224
high	0.684438
low	0.588738
high	0.525777
low	0.587699
low	1.13122
low	0.546195
low	1.10688
high	1.0532
high	0.807287
high	0.511746
high	0.386663
low	1.09787
high	0.962043
high	1.13654
high	0.938909
high	0.926069
low	1.06624
high	0.947148
high	0.656152
low	1.02151
high	0.864891
high	0.870409
high	0.855914
low	1.12613
low	1.01435
low	0.824779
low	0.793167
high	1.23536
high	0.656797
low	0.715295
high	0.910347
low	1.09392
low	0.915594
high	0.978885
high	0.677308
low	1.08665
high	0.748574
high	0.993495
low	1.08983
high	0.891077
high	0.896154
low	1.11642
high	0.789098
high	1.02568
high	0.656274
low	1.02465
high	0.779035
low	1.14089
low	1.04532
high	1.13475
low	1.06641
low	1.1847
