# Supplementary material for: Tertiary lymphoid structures-driven immune infiltration patterns and their association with survival in neuroblastoma
Source: PeerJ. 2025 Jul 22;13:e19767. doi: 10.7717/peerj.19767 (PMC12292307; doi:10.7717/peerj.19767)
Supplement: Supplemental Information 6 [file peerj-13-19767-s006.zip › Raw Data/RNA-seq/12.score/GSE62564/Hypoxia score/dat.hypoxiaScore.txt]

hypoxia.score
SEQC_NB001	1.49178764546424
SEQC_NB002	1.44015474780103
SEQC_NB003	1.64369967586029
SEQC_NB004	1.76452145943193
SEQC_NB005	1.77449650190355
SEQC_NB006	1.6336928722174
SEQC_NB007	1.83817898984276
SEQC_NB008	1.66357780818786
SEQC_NB009	1.88420986982995
SEQC_NB010	1.75676738335898
SEQC_NB011	2.10648404311486
SEQC_NB012	1.50412157307774
SEQC_NB013	1.59249132649354
SEQC_NB014	2.00190051727458
SEQC_NB015	1.48489414973267
SEQC_NB016	1.70723689084359
SEQC_NB017	1.65144865920512
SEQC_NB018	1.88553515378824
SEQC_NB019	1.83197435387689
SEQC_NB020	2.10666337954201
SEQC_NB021	1.92535126081666
SEQC_NB022	1.98590449571617
SEQC_NB023	2.0082961250786
SEQC_NB024	2.12171034376497
SEQC_NB025	1.97987213618854
SEQC_NB026	2.29029930161303
SEQC_NB027	1.72172119338193
SEQC_NB028	1.49214390325658
SEQC_NB029	1.82700070264499
SEQC_NB030	1.76177728266605
SEQC_NB031	1.76567592177508
SEQC_NB032	1.980362399508
SEQC_NB033	1.61758270036314
SEQC_NB034	1.65552190260755
SEQC_NB035	1.80934290659685
SEQC_NB036	2.10981685736199
SEQC_NB037	1.89203376173395
SEQC_NB038	1.77234339499678
SEQC_NB039	1.7527372106665
SEQC_NB040	1.8971477024073
SEQC_NB041	1.77140038701739
SEQC_NB042	2.05544847273538
SEQC_NB043	1.64736473656542
SEQC_NB044	1.74576296445905
SEQC_NB045	1.77886033307582
SEQC_NB046	1.71880540339995
SEQC_NB047	1.62187589244875
SEQC_NB048	2.24612021848337
SEQC_NB049	2.12762912315944
SEQC_NB050	1.88421061593627
SEQC_NB051	1.78820903143655
SEQC_NB052	1.78379235452302
SEQC_NB053	1.74866232388522
SEQC_NB054	1.70417676194734
SEQC_NB055	1.75818388562387
SEQC_NB056	1.8168485738257
SEQC_NB057	1.74500959266889
SEQC_NB058	1.84606625273031
SEQC_NB059	1.80676392421969
SEQC_NB060	1.9361210251867
SEQC_NB061	1.59465174629835
SEQC_NB062	2.06381010973777
SEQC_NB063	1.75119924710742
SEQC_NB064	1.5465898816725
SEQC_NB065	1.69071521430877
SEQC_NB066	1.5311167977907
SEQC_NB067	1.70699072912615
SEQC_NB068	1.97221840080307
SEQC_NB069	1.59084687827309
SEQC_NB070	1.89023224020317
SEQC_NB071	2.02643117759938
SEQC_NB072	1.84677577845869
SEQC_NB073	1.62486550375785
SEQC_NB074	1.91891365287288
SEQC_NB075	1.64050772135334
SEQC_NB076	1.57795977131764
SEQC_NB077	1.73865035534049
SEQC_NB078	1.45880060724987
SEQC_NB079	1.77444650900755
SEQC_NB080	1.65735927371394
SEQC_NB081	2.06989032965724
SEQC_NB082	1.5291907614601
SEQC_NB083	1.48573091292865
SEQC_NB084	1.63198482389285
SEQC_NB085	2.13167438133066
SEQC_NB086	1.75528787621401
SEQC_NB087	1.62310787562426
SEQC_NB088	1.64214212918621
SEQC_NB089	1.55602692178513
SEQC_NB090	2.05368136229344
SEQC_NB091	1.98009761444388
SEQC_NB092	1.96190722766814
SEQC_NB093	1.86460201109341
SEQC_NB094	1.8088306562133
SEQC_NB095	1.81313154614488
SEQC_NB096	1.69029173757772
SEQC_NB097	1.93019614822972
SEQC_NB098	1.66545817150912
SEQC_NB099	1.85646775581141
SEQC_NB100	1.83843765491248
SEQC_NB101	2.17773997380377
SEQC_NB102	2.18486071724678
SEQC_NB103	1.8241560769299
SEQC_NB104	1.83589492713256
SEQC_NB105	1.93930320792378
SEQC_NB106	1.90458001946045
SEQC_NB107	1.5316515485847
SEQC_NB108	1.78410761122307
SEQC_NB109	1.63136537638603
SEQC_NB110	1.80820497648904
SEQC_NB111	1.68414843021726
SEQC_NB112	1.64383695891789
SEQC_NB113	1.48419206880516
SEQC_NB114	1.73239495528475
SEQC_NB115	1.83273294053639
SEQC_NB116	1.92484471889961
SEQC_NB117	1.65565126253839
SEQC_NB118	1.67519819528742
SEQC_NB119	2.10717571931195
SEQC_NB120	1.66695547574539
SEQC_NB121	1.76644002818048
SEQC_NB122	1.64592110772409
SEQC_NB123	1.60633401275311
SEQC_NB124	1.99670189253373
SEQC_NB125	1.61998426179852
SEQC_NB126	1.67764861420507
SEQC_NB127	1.62052530682425
SEQC_NB128	1.69185967266003
SEQC_NB129	1.5736534438659
SEQC_NB130	1.75723218541372
SEQC_NB131	1.94857233367078
SEQC_NB132	1.74253598018833
SEQC_NB133	1.89939827729162
SEQC_NB134	2.08928243210076
SEQC_NB135	1.91683941205013
SEQC_NB136	1.87099549064962
SEQC_NB137	1.8983043967981
SEQC_NB138	1.90969826023314
SEQC_NB139	1.86673507406637
SEQC_NB140	1.72166144578822
SEQC_NB141	1.69956751172259
SEQC_NB142	1.59802495958093
SEQC_NB143	1.92103047808799
SEQC_NB144	1.98848967782218
SEQC_NB145	2.17284725863842
SEQC_NB146	1.85343832042335
SEQC_NB147	1.51479802910902
SEQC_NB148	1.73802314729355
SEQC_NB149	1.73635284595167
SEQC_NB150	1.94330411872727
SEQC_NB151	1.67802497105939
SEQC_NB152	1.99701467735513
SEQC_NB153	1.48472859432013
SEQC_NB154	1.77223551220204
SEQC_NB155	1.79757562377456
SEQC_NB156	1.66582548086763
SEQC_NB157	1.92196456983872
SEQC_NB158	1.49946999456917
SEQC_NB159	2.12957173753001
SEQC_NB160	1.60066066290183
SEQC_NB161	1.73041742495979
SEQC_NB162	1.81908304197604
SEQC_NB163	1.7610694882598
SEQC_NB164	1.75337863220857
SEQC_NB165	1.64316738079073
SEQC_NB166	1.85707979350638
SEQC_NB167	1.84200819796221
SEQC_NB168	1.9189296904618
SEQC_NB169	1.87625451963034
SEQC_NB170	1.76227155257581
SEQC_NB171	1.62501386968256
SEQC_NB172	2.04918734078677
SEQC_NB173	1.91961278219959
SEQC_NB174	1.6734083216951
SEQC_NB175	1.9593692826399
SEQC_NB176	1.64653370689784
SEQC_NB177	1.82416482876684
SEQC_NB178	1.54043490207001
SEQC_NB179	1.77436188797976
SEQC_NB180	1.95007252338828
SEQC_NB181	1.64079038324992
SEQC_NB182	1.75198355219521
SEQC_NB183	1.43811596416192
SEQC_NB184	1.66686464480926
SEQC_NB185	1.74790441804641
SEQC_NB186	1.90332532306918
SEQC_NB187	1.70616681260467
SEQC_NB188	2.08788361686869
SEQC_NB189	1.74174431982241
SEQC_NB190	1.55011953217291
SEQC_NB191	1.62208718883369
SEQC_NB192	1.72289592748901
SEQC_NB193	1.71917112676137
SEQC_NB194	1.62335087487602
SEQC_NB195	1.96082710282244
SEQC_NB196	1.60236355883567
SEQC_NB197	1.62224193516865
SEQC_NB198	1.7825333349742
SEQC_NB199	1.93044775173177
SEQC_NB200	2.0427497567738
SEQC_NB201	1.86670281200696
SEQC_NB202	1.81171437476788
SEQC_NB203	1.80651059617228
SEQC_NB204	2.05020285588515
SEQC_NB205	2.00003785670409
SEQC_NB206	1.7981137800543
SEQC_NB207	1.75690535708326
SEQC_NB208	1.7918872935157
SEQC_NB209	1.76718665236822
SEQC_NB210	1.63655625138679
SEQC_NB211	1.64435038428029
SEQC_NB212	1.61384348149839
SEQC_NB213	1.955012841671
SEQC_NB214	1.7433862594922
SEQC_NB215	1.75665325042004
SEQC_NB216	1.73124772954363
SEQC_NB217	1.78333081283885
SEQC_NB218	1.61864197607514
SEQC_NB219	1.8521169815063
SEQC_NB220	2.07252696249003
SEQC_NB221	1.92099267558644
SEQC_NB222	1.81964573471356
SEQC_NB223	1.70629283817955
SEQC_NB224	1.77291263448371
SEQC_NB225	1.86914622952524
SEQC_NB226	1.75713207045383
SEQC_NB227	1.63853416891374
SEQC_NB228	1.41544246459394
SEQC_NB229	1.85663637881781
SEQC_NB230	1.59252545099334
SEQC_NB231	1.6073372202374
SEQC_NB232	1.72455985513168
SEQC_NB233	1.73305070402362
SEQC_NB234	1.9050248020244
SEQC_NB235	1.76804514839422
SEQC_NB236	1.92478577834194
SEQC_NB237	1.64914885348509
SEQC_NB238	1.88015687723066
SEQC_NB239	1.53020108091708
SEQC_NB240	1.94419985655047
SEQC_NB241	1.51341615340821
SEQC_NB242	1.44292588473326
SEQC_NB243	1.53264534564776
SEQC_NB244	2.05750675610058
SEQC_NB245	1.75923973800222
SEQC_NB246	1.83345325130625
SEQC_NB247	1.78747153835491
SEQC_NB248	1.66734084217527
SEQC_NB249	1.61312050322149
SEQC_NB250	1.80787620549907
SEQC_NB251	1.81168196635157
SEQC_NB252	1.47146011632364
SEQC_NB253	1.95040537048458
SEQC_NB254	1.82095308835872
SEQC_NB255	1.66426153985223
SEQC_NB256	1.67005401485618
SEQC_NB257	1.62156422562094
SEQC_NB258	2.00460505215776
SEQC_NB259	1.45076479048879
SEQC_NB260	2.08831852629917
SEQC_NB261	1.83209166322304
SEQC_NB262	1.39260655383048
SEQC_NB263	1.83673905172686
SEQC_NB264	2.11568145608606
SEQC_NB265	2.02275244715379
SEQC_NB266	1.66381982783977
SEQC_NB267	1.51344207645506
SEQC_NB268	1.5905325791485
SEQC_NB269	1.93355633164065
SEQC_NB270	1.63046377320276
SEQC_NB271	1.80232158973345
SEQC_NB272	1.89648150821241
SEQC_NB273	2.15980725867445
SEQC_NB274	1.82324332811603
SEQC_NB275	1.92274040845675
SEQC_NB276	1.86867675225802
SEQC_NB277	1.8139798731422
SEQC_NB278	1.70967301379063
SEQC_NB279	1.86599477409925
SEQC_NB280	1.8047841801643
SEQC_NB281	1.78571400294427
SEQC_NB282	1.72962503525761
SEQC_NB283	1.74903837966791
SEQC_NB284	1.76786628307702
SEQC_NB285	1.90294202104137
SEQC_NB286	1.84508293158682
SEQC_NB287	1.86564822492861
SEQC_NB288	1.81365825094443
SEQC_NB289	2.08411823614108
SEQC_NB290	1.81386096629878
SEQC_NB291	2.05716597604839
SEQC_NB292	2.01658915467113
SEQC_NB293	1.69748023736851
SEQC_NB294	1.59400751605129
SEQC_NB295	2.07501725475014
SEQC_NB296	1.89735524731476
SEQC_NB297	2.12039355339438
SEQC_NB298	1.99434911369891
SEQC_NB299	1.79503478817459
SEQC_NB300	1.78150880776568
SEQC_NB301	1.88532236561341
SEQC_NB302	1.73029148143266
SEQC_NB303	1.64009614266348
SEQC_NB304	1.73774067245405
SEQC_NB305	1.52616230780147
SEQC_NB306	1.68266937401362
SEQC_NB307	1.60748384704012
SEQC_NB308	2.0528469363828
SEQC_NB309	1.76720412168725
SEQC_NB310	1.78859097625718
SEQC_NB311	1.66791092770833
SEQC_NB312	2.22442291122855
SEQC_NB313	1.54973867518398
SEQC_NB314	2.12027145686743
SEQC_NB315	2.18111335280214
SEQC_NB316	2.24294891886741
SEQC_NB317	1.9479226022017
SEQC_NB318	1.81912529072423
SEQC_NB319	1.7018622293982
SEQC_NB320	1.46569491976135
SEQC_NB321	1.59070328041579
SEQC_NB322	1.58661575798948
SEQC_NB323	1.84369275808965
SEQC_NB324	1.80998079858232
SEQC_NB325	2.06260232055875
SEQC_NB326	1.85443305860336
SEQC_NB327	1.95773849984801
SEQC_NB328	1.29029930161303
SEQC_NB329	1.4639848232036
SEQC_NB330	2.16181909885458
SEQC_NB331	1.82383939063725
SEQC_NB332	1.41078758631852
SEQC_NB333	2.24746685021529
SEQC_NB334	1.59529531632117
SEQC_NB335	1.6728951400747
SEQC_NB336	1.87216632377082
SEQC_NB337	1.55918715467903
SEQC_NB338	1.4610773236132
SEQC_NB339	1.74662037917236
SEQC_NB340	1.65329988095759
SEQC_NB341	1.44906606001081
SEQC_NB342	1.54908547321983
SEQC_NB343	1.99381483489913
SEQC_NB344	1.83805781231658
SEQC_NB345	2.01189997674651
SEQC_NB346	1.63037861662941
SEQC_NB347	1.59240632299103
SEQC_NB348	1.74314684736015
SEQC_NB349	1.45735321177077
SEQC_NB350	1.47103918924713
SEQC_NB351	1.8522172807407
SEQC_NB352	1.87906050368574
SEQC_NB353	2.04325037047974
SEQC_NB354	1.77066082148203
SEQC_NB355	1.64451061025946
SEQC_NB356	1.75386111880422
SEQC_NB357	1.82341218945226
SEQC_NB358	1.99591732677925
SEQC_NB359	1.83147339877835
SEQC_NB360	1.5767279527437
SEQC_NB361	1.54812625780774
SEQC_NB362	1.98129621326194
SEQC_NB363	1.91602964497015
SEQC_NB364	1.98334579270205
SEQC_NB365	1.86437202281957
SEQC_NB366	1.66242882430196
SEQC_NB367	1.66758985081826
SEQC_NB368	1.73985663745948
SEQC_NB369	1.81764187116019
SEQC_NB370	1.74990866256227
SEQC_NB371	1.82744418312663
SEQC_NB372	1.58968768652283
SEQC_NB373	1.47482359246909
SEQC_NB374	1.50326201912202
SEQC_NB375	1.6379105618771
SEQC_NB376	2.25332150622291
SEQC_NB377	1.76037198652322
SEQC_NB378	1.57415703719155
SEQC_NB379	1.45367991845168
SEQC_NB380	1.50758254533208
SEQC_NB381	1.57239065157593
SEQC_NB382	1.7815509372912
SEQC_NB383	1.68117487492051
SEQC_NB384	1.53321879785305
SEQC_NB385	2.11024123660495
SEQC_NB386	2.24988968947621
SEQC_NB387	1.79948674610965
SEQC_NB388	1.80812840906866
SEQC_NB389	1.42066451285388
SEQC_NB390	1.57545735485288
SEQC_NB391	1.84117807024666
SEQC_NB392	1.41820906753691
SEQC_NB393	1.61276666655591
SEQC_NB394	1.93667586039452
SEQC_NB395	2.11117583358855
SEQC_NB396	1.94198704311327
SEQC_NB397	1.71142689933586
SEQC_NB398	1.81156596646812
SEQC_NB399	1.85860902136558
SEQC_NB400	1.71320282422736
SEQC_NB401	1.64378809503808
SEQC_NB402	1.97951149744008
SEQC_NB403	1.56424057354004
SEQC_NB404	1.63053109391838
SEQC_NB405	1.39538662175924
SEQC_NB406	1.7344674360239
SEQC_NB407	1.57749645846946
SEQC_NB408	1.67838756129008
SEQC_NB409	2.01913366488042
SEQC_NB410	1.38200354370185
SEQC_NB411	1.86388860660156
SEQC_NB412	1.98012772176725
SEQC_NB413	1.50911026698711
SEQC_NB414	1.58843954363101
SEQC_NB415	1.87283594994039
SEQC_NB416	1.70839293079612
SEQC_NB417	1.9131572732758
SEQC_NB418	1.77299374170103
SEQC_NB419	1.70701473963024
SEQC_NB420	1.39519218560754
SEQC_NB421	1.75535031794507
SEQC_NB422	1.86141590327857
SEQC_NB423	1.8820183235868
SEQC_NB424	1.82098338068455
SEQC_NB425	1.70836893888714
SEQC_NB426	1.52736882592365
SEQC_NB427	1.7528572634438
SEQC_NB428	1.88630071773794
SEQC_NB429	1.72324826314086
SEQC_NB430	1.99783124603415
SEQC_NB431	1.89046172357142
SEQC_NB432	1.58316672461526
SEQC_NB433	1.92354923077117
SEQC_NB434	1.51830418170192
SEQC_NB435	1.85016285557496
SEQC_NB436	1.6817779597168
SEQC_NB437	1.52053940418533
SEQC_NB438	1.64104258241166
SEQC_NB439	1.68148918673241
SEQC_NB440	1.43503514170332
SEQC_NB441	1.66838239412233
SEQC_NB442	1.72661107598204
SEQC_NB443	1.55975287381577
SEQC_NB444	1.61877214572032
SEQC_NB445	1.46818136286476
SEQC_NB446	1.74148385568256
SEQC_NB447	1.62332487725647
SEQC_NB448	1.39355918361127
SEQC_NB449	1.33289176010953
SEQC_NB450	1.57699497956169
SEQC_NB451	1.97924591556314
SEQC_NB452	1.47597543552711
SEQC_NB453	1.81961383191417
SEQC_NB454	1.9056183653733
SEQC_NB455	1.69869550310712
SEQC_NB456	1.39510561775269
SEQC_NB457	1.29331444498698
SEQC_NB458	2.09014976783207
SEQC_NB459	1.71119042951458
SEQC_NB460	1.92615303981055
SEQC_NB461	1.84119890655732
SEQC_NB462	1.79513827963432
SEQC_NB463	1.81355108046982
SEQC_NB464	1.61907920594332
SEQC_NB465	1.31871752717011
SEQC_NB466	1.77928515243778
SEQC_NB467	1.57874167686794
SEQC_NB468	1.60184859439944
SEQC_NB469	1.62168999758402
SEQC_NB470	1.907561965918
SEQC_NB471	1.7152554390736
SEQC_NB472	1.54138268575958
SEQC_NB473	1.42044759133482
SEQC_NB474	1.87890501261872
SEQC_NB475	1.55166035064533
SEQC_NB476	1.60458278260163
SEQC_NB477	1.70944814598101
SEQC_NB478	1.85526755729891
SEQC_NB479	1.69982370541207
SEQC_NB480	1.65872574820578
SEQC_NB481	1.48196970321207
SEQC_NB482	1.79415970943146
SEQC_NB483	1.55303174616011
SEQC_NB484	2.05943918765228
SEQC_NB485	1.94165854373191
SEQC_NB486	1.60377986121545
SEQC_NB487	1.66494108922879
SEQC_NB488	2.12173866935926
SEQC_NB489	1.71708401547029
SEQC_NB490	2.09302622782582
SEQC_NB491	1.52768311535449
SEQC_NB492	1.76169795865017
SEQC_NB493	1.64476940998695
SEQC_NB494	1.99560728554879
SEQC_NB495	1.86560264204291
SEQC_NB496	2.03288303452814
SEQC_NB497	1.75802796447955
SEQC_NB498	1.98471672661062
