# Supplementary material for: Tertiary lymphoid structures-driven immune infiltration patterns and their association with survival in neuroblastoma
Source: PeerJ. 2025 Jul 22;13:e19767. doi: 10.7717/peerj.19767 (PMC12292307; doi:10.7717/peerj.19767)
Supplement: Supplemental Information 6 [file peerj-13-19767-s006.zip › Raw Data/RNA-seq/12.score/GSE62564/Hypoxia score/data.xlsx]

## Sheet: Sheet1
Riskscore	hypoxia.score
high	1.49179
low	1.44015
high	1.6437
low	1.76452
high	1.7745
high	1.63369
low	1.83818
high	1.66358
high	1.88421
high	1.75677
low	2.10648
low	1.50412
high	1.59249
low	2.0019
high	1.48489
low	1.70724
low	1.65145
high	1.88554
high	1.83197
low	2.10666
low	1.92535
low	1.9859
low	2.0083
high	2.12171
high	1.97987
low	2.2903
low	1.72172
low	1.49214
low	1.827
low	1.76178
high	1.76568
low	1.98036
high	1.61758
high	1.65552
low	1.80934
low	2.10982
low	1.89203
low	1.77234
low	1.75274
low	1.89715
high	1.7714
low	2.05545
low	1.64736
high	1.74576
low	1.77886
low	1.71881
low	1.62188
high	2.24612
low	2.12763
low	1.88421
low	1.78821
high	1.78379
high	1.74866
low	1.70418
low	1.75818
low	1.81685
low	1.74501
low	1.84607
low	1.80676
low	1.93612
low	1.59465
low	2.06381
high	1.7512
low	1.54659
low	1.69072
low	1.53112
high	1.70699
high	1.97222
high	1.59085
low	1.89023
high	2.02643
low	1.84678
low	1.62487
high	1.91891
low	1.64051
high	1.57796
high	1.73865
low	1.4588
low	1.77445
high	1.65736
high	2.06989
low	1.52919
high	1.48573
low	1.63198
low	2.13167
low	1.75529
low	1.62311
high	1.64214
high	1.55603
high	2.05368
low	1.9801
low	1.96191
low	1.8646
low	1.80883
low	1.81313
high	1.69029
low	1.9302
high	1.66546
low	1.85647
low	1.83844
low	2.17774
low	2.18486
low	1.82416
high	1.83589
low	1.9393
low	1.90458
low	1.53165
high	1.78411
low	1.63137
low	1.8082
low	1.68415
low	1.64384
high	1.48419
low	1.73239
low	1.83273
low	1.92484
low	1.65565
high	1.6752
low	2.10718
low	1.66696
low	1.76644
high	1.64592
low	1.60633
low	1.9967
low	1.61998
low	1.67765
low	1.62053
low	1.69186
high	1.57365
low	1.75723
low	1.94857
low	1.74254
low	1.8994
high	2.08928
low	1.91684
high	1.871
high	1.8983
high	1.9097
low	1.86674
high	1.72166
high	1.69957
high	1.59802
low	1.92103
low	1.98849
low	2.17285
low	1.85344
high	1.5148
low	1.73802
high	1.73635
low	1.9433
high	1.67802
low	1.99701
high	1.48473
low	1.77224
high	1.79758
high	1.66583
low	1.92196
high	1.49947
high	2.12957
low	1.60066
low	1.73042
high	1.81908
high	1.76107
low	1.75338
low	1.64317
low	1.85708
low	1.84201
low	1.91893
high	1.87625
low	1.76227
low	1.62501
high	2.04919
high	1.91961
low	1.67341
high	1.95937
low	1.64653
low	1.82416
low	1.54043
low	1.77436
high	1.95007
low	1.64079
high	1.75198
high	1.43812
low	1.66686
low	1.7479
low	1.90333
high	1.70617
high	2.08788
high	1.74174
high	1.55012
high	1.62209
low	1.7229
low	1.71917
low	1.62335
high	1.96083
high	1.60236
high	1.62224
high	1.78253
low	1.93045
low	2.04275
low	1.8667
high	1.81171
low	1.80651
high	2.0502
high	2.00004
low	1.79811
low	1.75691
low	1.79189
low	1.76719
low	1.63656
low	1.64435
low	1.61384
low	1.95501
high	1.74339
low	1.75665
low	1.73125
low	1.78333
low	1.61864
low	1.85212
low	2.07253
low	1.92099
low	1.81965
low	1.70629
high	1.77291
high	1.86915
high	1.75713
low	1.63853
high	1.41544
low	1.85664
low	1.59253
high	1.60734
low	1.72456
low	1.73305
high	1.90502
high	1.76805
high	1.92479
low	1.64915
high	1.88016
low	1.5302
low	1.9442
low	1.51342
high	1.44293
high	1.53265
high	2.05751
low	1.75924
low	1.83345
high	1.78747
high	1.66734
high	1.61312
high	1.80788
low	1.81168
high	1.47146
high	1.95041
high	1.82095
high	1.66426
high	1.67005
high	1.62156
high	2.00461
high	1.45076
high	2.08832
high	1.83209
high	1.39261
high	1.83674
high	2.11568
high	2.02275
high	1.66382
high	1.51344
high	1.59053
high	1.93356
high	1.63046
high	1.80232
high	1.89648
low	2.15981
low	1.82324
high	1.92274
low	1.86868
high	1.81398
high	1.70967
low	1.86599
low	1.80478
low	1.78571
low	1.72963
high	1.74904
high	1.76787
high	1.90294
low	1.84508
low	1.86565
low	1.81366
high	2.08412
high	1.81386
high	2.05717
low	2.01659
low	1.69748
low	1.59401
high	2.07502
low	1.89736
high	2.12039
high	1.99435
low	1.79503
high	1.78151
high	1.88532
low	1.73029
low	1.6401
high	1.73774
high	1.52616
high	1.68267
low	1.60748
high	2.05285
high	1.7672
low	1.78859
low	1.66791
high	2.22442
high	1.54974
high	2.12027
high	2.18111
high	2.24295
low	1.94792
high	1.81913
high	1.70186
high	1.46569
high	1.5907
high	1.58662
low	1.84369
high	1.80998
low	2.0626
high	1.85443
high	1.95774
high	1.2903
high	1.46398
high	2.16182
high	1.82384
high	1.41079
low	2.24747
low	1.5953
low	1.6729
high	1.87217
high	1.55919
high	1.46108
high	1.74662
low	1.6533
high	1.44907
high	1.54909
low	1.99381
high	1.83806
high	2.0119
low	1.63038
high	1.59241
low	1.74315
high	1.45735
high	1.47104
low	1.85222
low	1.87906
low	2.04325
high	1.77066
low	1.64451
low	1.75386
low	1.82341
high	1.99592
low	1.83147
low	1.57673
high	1.54813
high	1.9813
low	1.91603
high	1.98335
low	1.86437
low	1.66243
low	1.66759
low	1.73986
low	1.81764
high	1.74991
high	1.82744
high	1.58969
high	1.47482
high	1.50326
high	1.63791
low	2.25332
low	1.76037
high	1.57416
high	1.45368
low	1.50758
high	1.57239
high	1.78155
high	1.68117
low	1.53322
low	2.11024
low	2.24989
low	1.79949
low	1.80813
high	1.42066
high	1.57546
low	1.84118
high	1.41821
low	1.61277
low	1.93668
high	2.11118
low	1.94199
low	1.71143
low	1.81157
high	1.85861
high	1.7132
low	1.64379
high	1.97951
high	1.56424
high	1.63053
high	1.39539
high	1.73447
high	1.5775
high	1.67839
low	2.01913
high	1.382
low	1.86389
high	1.98013
high	1.50911
high	1.58844
high	1.87284
high	1.70839
high	1.91316
low	1.77299
low	1.70701
high	1.39519
high	1.75535
low	1.86142
high	1.88202
high	1.82098
high	1.70837
high	1.52737
high	1.75286
high	1.8863
low	1.72325
high	1.99783
high	1.89046
high	1.58317
low	1.92355
low	1.5183
low	1.85016
low	1.68178
high	1.52054
high	1.64104
high	1.68149
high	1.43504
high	1.66838
low	1.72661
high	1.55975
high	1.61877
high	1.46818
low	1.74148
high	1.62332
low	1.39356
high	1.33289
low	1.57699
low	1.97925
low	1.47598
low	1.81961
high	1.90562
high	1.6987
high	1.39511
high	1.29331
low	2.09015
high	1.71119
high	1.92615
high	1.8412
high	1.79514
low	1.81355
high	1.61908
high	1.31872
low	1.77929
high	1.57874
high	1.60185
high	1.62169
low	1.90756
low	1.71526
low	1.54138
low	1.42045
high	1.87891
high	1.55166
low	1.60458
high	1.70945
low	1.85527
low	1.69982
high	1.65873
high	1.48197
low	1.79416
high	1.55303
high	2.05944
low	1.94166
high	1.60378
high	1.66494
low	2.12174
high	1.71708
high	2.09303
high	1.52768
low	1.7617
high	1.64477
low	1.99561
low	1.8656
high	2.03288
low	1.75803
low	1.98472
