# Supplementary material for: Tertiary lymphoid structures-driven immune infiltration patterns and their association with survival in neuroblastoma
Source: PeerJ. 2025 Jul 22;13:e19767. doi: 10.7717/peerj.19767 (PMC12292307; doi:10.7717/peerj.19767)
Supplement: Supplemental Information 6 [file peerj-13-19767-s006.zip › Raw Data/RNA-seq/12.score/GSE62564/Scores related to signal transduction pathways/dat.signaling.pathway.txt]

cAMP signaling pathway	Cell adhesion molecules	Cytokine-cytokine receptor interaction	ECM-receptor interaction	JAK-STAT signaling pathway	MAPK signaling pathway	NF-kappa B signaling pathway	PI3K-Akt signaling pathway	TGF-beta signaling pathway	TNF signaling pathway	VEGF signaling pathway	Wnt signaling pathway
SEQC_NB001	0.243375276769001	0.361428348250818	-0.147093379479156	0.316039013287152	0.193690486369367	0.410466432950019	0.421713656176798	0.35302018762955	0.370552835156355	0.388122252838673	0.604423909206643	0.349851497345976
SEQC_NB002	0.229707707742978	0.288095675659448	-0.215798506581258	0.290211182850989	0.125622246965953	0.380840581700891	0.299572473976865	0.327249252133638	0.339361500067491	0.30905633723805	0.552731271605423	0.33505044673386
SEQC_NB003	0.234904606489805	0.172186103439506	-0.295271483183381	0.256742622811254	0.0757681987043092	0.362904714380651	0.182446934613104	0.29386144689183	0.370643264727303	0.296466316279853	0.464628875400938	0.34057868506671
SEQC_NB004	0.279419485373119	0.273149608244408	-0.224934120031169	0.343661194110715	0.101817550591306	0.398776714893453	0.245304517836802	0.346415010849737	0.442444865308901	0.343312320560625	0.538471247825593	0.369035013092604
SEQC_NB005	0.250280489959254	0.244614316739442	-0.255679038105685	0.399502133448516	0.078142739190417	0.376142249538453	0.209322866373693	0.341409072273851	0.430493111949514	0.291441691101582	0.497125671152066	0.360232788992694
SEQC_NB006	0.262574678667603	0.244319371536735	-0.240953575657225	0.341660249602945	0.0974166975183045	0.386655522978019	0.233262655214904	0.331816963329217	0.346719349522843	0.334722958313007	0.55035955367395	0.328264646638734
SEQC_NB007	0.276790782946059	0.438722581198885	-0.10484367380782	0.39609158200812	0.207037922084344	0.452929082576514	0.416455223009262	0.393087284377293	0.431375431654459	0.467157673501102	0.617775278003753	0.398837481619217
SEQC_NB008	0.237253135932291	0.142639159965193	-0.325338611513774	0.23256011892804	0.0523298927266367	0.359872419089422	0.162080248269018	0.291844419335618	0.297609368173751	0.249072515904096	0.483247601114535	0.326004209268292
SEQC_NB009	0.252370412997135	0.210059812801963	-0.239568393824009	0.266124706783341	0.0843414498646486	0.365432807197481	0.230023429113574	0.31090074541732	0.375112844860944	0.316541077093142	0.491035951414167	0.344782693372032
SEQC_NB010	0.263424592136938	0.155671055657193	-0.30751023019947	0.249111883801606	0.0598904844830014	0.357248333091472	0.147344922521128	0.29246621811613	0.345193916009367	0.269089623549282	0.476218000141811	0.327903859039015
SEQC_NB011	0.283081966036028	0.396135580836375	-0.101334928054513	0.435006068456265	0.204051326595888	0.460160004916016	0.400148923584642	0.401511531791057	0.453887375712121	0.505076196775027	0.599693336140891	0.377676410964027
SEQC_NB012	0.262968642815486	0.317809687736564	-0.232569925312237	0.350227487003991	0.112257544385993	0.393555970959085	0.267903606760282	0.332293076303707	0.362422486810917	0.332595824369014	0.557170139476611	0.34880120183323
SEQC_NB013	0.216247573904893	0.284091787512762	-0.228565744263752	0.360203033019867	0.103962908962757	0.358188636616173	0.238177819212186	0.326448549940404	0.388452804965129	0.331308541566864	0.507922315901524	0.340907840376084
SEQC_NB014	0.334750138349386	0.381550626090255	-0.143697120038623	0.412550342584203	0.170598859397554	0.443704383946655	0.333736880307346	0.393147829424542	0.435418080260554	0.430551695251005	0.590142871578639	0.361322407146711
SEQC_NB015	0.257007081607141	0.23438478917542	-0.304830475945066	0.21776661665629	0.0856235013775571	0.356573516788906	0.157960056816851	0.292876135573659	0.381118706140792	0.277840276498348	0.509559717342321	0.34790052796107
SEQC_NB016	0.27544380681396	0.279168874221164	-0.231858651925918	0.377193790428058	0.112942461509342	0.38478587667752	0.270246885619207	0.353179970833103	0.39509072150336	0.344711060872582	0.544195575487854	0.361640556725002
SEQC_NB017	0.273577921418767	0.364104938161971	-0.168251411184112	0.348634486288721	0.167492564723242	0.405840365375857	0.363572693169285	0.353997870597876	0.364212309949468	0.410319083316826	0.572212797724106	0.359544247021443
SEQC_NB018	0.312450858880185	0.300027730550056	-0.195049548042862	0.343808493064387	0.140829957542242	0.406751771852192	0.270338011321972	0.344427894515954	0.378479996410407	0.394455106831886	0.580779402863888	0.356413945125723
SEQC_NB019	0.270780676356906	0.311974969574043	-0.190430170431995	0.39666571606531	0.135294297868946	0.423566073310671	0.2870136490771	0.370517471206763	0.408502629298461	0.399802484481734	0.591730228957646	0.380723017214861
SEQC_NB020	0.287698760200076	0.460746805935791	-0.0659096332858676	0.447611937825555	0.230526572577301	0.462487658585245	0.469577346821056	0.419013991842142	0.429245442482596	0.515419040831556	0.600108162588836	0.392584073794108
SEQC_NB021	0.304262182905284	0.486852211975739	-0.0713217850948558	0.401733614526988	0.235293170227003	0.453607953364883	0.48890709407016	0.396396887843008	0.399067467981004	0.486424146355965	0.602983857832255	0.390510129549768
SEQC_NB022	0.291207718788014	0.384920795731018	-0.159764028939061	0.452542950334668	0.155701898081934	0.434917011376275	0.34029989735923	0.389334938718161	0.430380640236861	0.433702810907548	0.553913339471441	0.383808366996625
SEQC_NB023	0.303042748934558	0.37455177456105	-0.162836499770614	0.387319889065322	0.15918750974957	0.445330607636168	0.33911172724727	0.371429147481918	0.423097477715104	0.419981790025982	0.597216678333747	0.374679907322667
SEQC_NB024	0.320020324932964	0.418610049355577	-0.143620533408566	0.465474294949399	0.173664765443889	0.450521145526614	0.340963310535484	0.413550608944345	0.42115646137568	0.447258381624287	0.553518964681724	0.397703399177719
SEQC_NB025	0.335043897782036	0.348653204974238	-0.191313987780553	0.383876198950217	0.125316714299658	0.434670270783048	0.274912334090367	0.369962687884396	0.424959393431877	0.404147842636985	0.550007310084959	0.368511812054017
SEQC_NB026	0.311730012487176	0.454742074655952	-0.0352871688915383	0.468510888681174	0.237293285225062	0.502135588322617	0.521287375196242	0.427898057733757	0.451084160612577	0.549837105511792	0.638073164929905	0.396123590201129
SEQC_NB027	0.290028283871413	0.405685961687301	-0.124164590628678	0.399648705179597	0.178157557927926	0.439827504021275	0.407680458530018	0.380659513915278	0.402353631989337	0.445053499943492	0.572273991061422	0.384630620020484
SEQC_NB028	0.291964847548267	0.27596826561426	-0.245048516574629	0.353413766668914	0.105601313195914	0.368788762742552	0.246317177594728	0.322241827524513	0.365740488214302	0.329287575225497	0.53462194306669	0.36278978171151
SEQC_NB029	0.314013746446196	0.334005816641092	-0.190747096787309	0.32754341215365	0.13789327179576	0.434992643474478	0.298076424722652	0.347265424025145	0.375923997704282	0.387361149728765	0.579477479195156	0.344279015391423
SEQC_NB030	0.302370951980525	0.353224590093754	-0.203773125254371	0.367205407130294	0.131177679558283	0.417267930983872	0.302414474896307	0.358157531574065	0.379631956073402	0.406355454855237	0.539609895937318	0.366651001872334
SEQC_NB031	0.321144115472433	0.34110554838835	-0.225464482849112	0.444869733881623	0.128556563620839	0.432180352347768	0.245635180973309	0.381673163019177	0.428182726756653	0.353011963582812	0.543881681062929	0.368766992266839
SEQC_NB032	0.310922382307735	0.446632072425825	-0.0959044174347756	0.433120481932843	0.219405530335633	0.463051556811418	0.443470546235483	0.406101294770438	0.413234255241147	0.486424656535698	0.588235202481192	0.39718746873379
SEQC_NB033	0.278531961434544	0.25579363946466	-0.281276927368003	0.377631266540623	0.0809424864403895	0.391039945202239	0.196543349968834	0.350835320051156	0.376007064550082	0.3205825042793	0.524963602059826	0.35861844628646
SEQC_NB034	0.306483040663736	0.306323894945841	-0.234439034525963	0.3943054772597	0.116571710339412	0.413409264278618	0.222591086809774	0.358251583260206	0.396419387074784	0.330126311381582	0.56584617318212	0.379982424110552
SEQC_NB035	0.29070230474892	0.438331176390581	-0.115504201676123	0.385165451836238	0.202654453259561	0.430027819545544	0.406496255628242	0.385532559564577	0.393058596650431	0.467589165542819	0.589926614345011	0.377209496229312
SEQC_NB036	0.301432934915523	0.45032278821902	-0.0779203178837574	0.515532770073416	0.214679428900693	0.466121849622276	0.422954731011894	0.436455883918101	0.455182947935224	0.486578446260837	0.58473788634817	0.414067300508049
SEQC_NB037	0.300384778529838	0.343642124868635	-0.199248762304696	0.408546785808341	0.141363557063868	0.428348558973262	0.290767657229193	0.373313778072325	0.42984760506641	0.395927677987874	0.555338239455959	0.366114929355787
SEQC_NB038	0.268528415345886	0.388274790838663	-0.153417804030658	0.372944048656233	0.170472416983923	0.419860336789761	0.341025993696132	0.370828543014039	0.371941377833297	0.41084083830105	0.576112515305173	0.357748700579521
SEQC_NB039	0.271252678587978	0.317208474255702	-0.225957647406143	0.315574798656836	0.114597366635009	0.402416623843843	0.278100788486154	0.330479541514666	0.354759079356851	0.390027395879725	0.555164625303994	0.338971052715229
SEQC_NB040	0.315480858644337	0.453721924647935	-0.101072281142184	0.463136529379187	0.203515848560185	0.458218978130865	0.421661894274057	0.414584162325797	0.424595237465117	0.456462755141689	0.588567630165856	0.413664796731326
SEQC_NB041	0.289974412571788	0.283871503312381	-0.209038481035535	0.353610661595617	0.127176412739641	0.420923442720392	0.30398633081921	0.35787790210944	0.41154825256273	0.403237416185712	0.568279190780691	0.364300336655768
SEQC_NB042	0.30743749376393	0.422302245405982	-0.145183748771035	0.457243473477731	0.155886359407265	0.449875965535689	0.34851601214757	0.399884261354306	0.414134299810688	0.454272691305416	0.584396097669046	0.366104078697426
SEQC_NB043	0.279661108393197	0.34388572953099	-0.203579307730065	0.345181268710941	0.145142072505671	0.399251217309555	0.295597862451565	0.345365986974416	0.355596782188447	0.396577401654783	0.57467620774554	0.362742767190071
SEQC_NB044	0.31707501870962	0.273520838439822	-0.26655186737993	0.402424540497033	0.0909823346764719	0.429462629046936	0.227115618684877	0.357881863994774	0.366190571677545	0.345955973208776	0.557403149921152	0.37004035028294
SEQC_NB045	0.272508191970129	0.360969937381559	-0.172901367588847	0.310491910671005	0.16465794242714	0.407414154219409	0.353668422204876	0.338316875731985	0.386760765857024	0.41538022066332	0.565230382446367	0.348171545236801
SEQC_NB046	0.284713391823245	0.404790798213083	-0.130523866231563	0.403430098101974	0.192888647780235	0.444710022313549	0.406781287500996	0.393083072096146	0.407664025884921	0.422589811024848	0.588608575576398	0.380261075707376
SEQC_NB047	0.288232859785101	0.312531246386687	-0.197826420161437	0.310744926355387	0.136924493524036	0.409198028146287	0.295173715546683	0.331133911228881	0.345763130903402	0.361318130793829	0.579311814539933	0.341859027942369
SEQC_NB048	0.280553690218225	0.41703506176457	-0.0795788619264574	0.376405943956626	0.222919684569351	0.440046919848956	0.400415103106789	0.396141700261543	0.376127148710115	0.510973057219298	0.605475276664451	0.361409892812062
SEQC_NB049	0.311189342250464	0.453900672000584	-0.1093770929698	0.451344791437956	0.202214986640647	0.458075934346307	0.393596033502891	0.408441063498532	0.437139585534832	0.467427269027777	0.577523636556243	0.396732234179482
SEQC_NB050	0.297571256419174	0.45777446844735	-0.119857045250126	0.465680131073543	0.200286724700964	0.46354524538983	0.405653624318969	0.414048416513022	0.429653995101857	0.438232387744298	0.594630181171464	0.398546186853472
SEQC_NB051	0.261621986034879	0.325476916173657	-0.194015721088134	0.400446596412959	0.140780772423558	0.429224456704444	0.292977476813039	0.372027586221259	0.404542351349822	0.400534236138545	0.608397085422995	0.371295160051158
SEQC_NB052	0.317355796178776	0.293303386137501	-0.195299856568587	0.408619503057766	0.1186925868445	0.435815908156793	0.271698608724116	0.381729730323508	0.423716212169772	0.388027151416462	0.559573368880095	0.390144384230815
SEQC_NB053	0.241334666789812	0.200124240356825	-0.277249763707045	0.376159795081787	0.0914918791365145	0.388226264813763	0.217257420616613	0.330436464561326	0.417072549011066	0.336424371575089	0.570030689863417	0.353493885057149
SEQC_NB054	0.30031993169668	0.40738086303812	-0.175151424433974	0.381064725515225	0.16509128362759	0.432440835736852	0.310730520758709	0.368479686825385	0.374945693258012	0.400168204055448	0.568406842158064	0.3933068335787
SEQC_NB055	0.285290397970701	0.308804080959071	-0.209264609800037	0.402605691479858	0.120927341691621	0.405863827687831	0.288927123665958	0.355702679296502	0.382931117880953	0.375739409931542	0.568080086537766	0.360035459992551
SEQC_NB056	0.267295180054818	0.341537109812683	-0.198863305645246	0.380626965633735	0.150144028839924	0.427690880482605	0.318083909857858	0.3602513563063	0.380439813686507	0.422667353691748	0.590911611979911	0.357040789618515
SEQC_NB057	0.26089533011854	0.348627755809921	-0.170315643911977	0.386006556648285	0.160811736181328	0.429191460345944	0.337149226940099	0.366514710067086	0.401284941913114	0.422722322476843	0.57250598104299	0.371219460531837
SEQC_NB058	0.267965207647447	0.32844603944798	-0.208809006851351	0.379180010938519	0.123538321231749	0.410242490123684	0.277870883212452	0.348053359239236	0.380180606949936	0.406326581748432	0.574362521796535	0.364987613658003
SEQC_NB059	0.283469489193443	0.366535772244898	-0.161812438918029	0.403387501775799	0.164761271383709	0.424785749831768	0.346454117084171	0.379107161619701	0.41599366411045	0.42858842443909	0.580158629683534	0.364385212306143
SEQC_NB060	0.286024924356381	0.360793188173201	-0.153140563471903	0.383287109998583	0.177884884485394	0.434854915432667	0.340126594283841	0.385028005107554	0.419225130864342	0.439158059460309	0.579120102649779	0.372539850037466
SEQC_NB061	0.28097840800862	0.348160393387626	-0.188507877168671	0.303911914814781	0.140812745366386	0.396078978527462	0.291458762322893	0.32874668481572	0.349444759753846	0.375074804436737	0.549798118809564	0.343471171011943
SEQC_NB062	0.292361517976244	0.463125407466212	-0.0446211691528297	0.446194694019519	0.25701544903154	0.484984100674374	0.518172976570887	0.435065671151872	0.437113626611153	0.529812666016665	0.629377956953608	0.403381750967229
SEQC_NB063	0.296679997562721	0.305822816268272	-0.22663957298722	0.387725536373324	0.137398106480991	0.422148017629924	0.259773135699331	0.370321018853287	0.422951487144072	0.363143610790129	0.557147167667282	0.369378290008946
SEQC_NB064	0.280416546276987	0.295123292979392	-0.259621578795079	0.311362387713681	0.109405132048185	0.378898890821293	0.244455932787262	0.331147970321762	0.323947450162087	0.338700245118651	0.559146309503848	0.341808122692387
SEQC_NB065	0.286809062445066	0.448270499863606	-0.0947400061977742	0.423422729131913	0.218398448093353	0.433343892900076	0.440829974645056	0.403771524648149	0.41189979710487	0.438555188640699	0.567836741428764	0.405454454470216
SEQC_NB066	0.275678725771128	0.262568489111658	-0.234008863124061	0.31127029955197	0.11167645832144	0.382911558027522	0.289880019301941	0.324972927269189	0.340882616307984	0.369772753426591	0.534676110030049	0.350736235827276
SEQC_NB067	0.28261460853609	0.29967913784513	-0.227946249747977	0.336536023709416	0.121627824722023	0.395880847929229	0.274895206254533	0.341855626617245	0.362750488460351	0.396228058886011	0.558406451152055	0.335252876714314
SEQC_NB068	0.31231525032022	0.398465397306458	-0.160168856247876	0.434839279568683	0.156502321763591	0.428954611244441	0.321392511932845	0.3932428750044	0.426559340691603	0.403616707569934	0.58683389549133	0.387190965881006
SEQC_NB069	0.275274490695484	0.228770468248181	-0.240956025198975	0.353571069204248	0.0979593960959341	0.399988919289048	0.221562794230451	0.360173174549931	0.391076109511405	0.300243316081121	0.515536322008264	0.342358109113941
SEQC_NB070	0.303382180970503	0.435150206299033	-0.0900157036986581	0.450006741665087	0.193478750574199	0.451011368031007	0.429979641460349	0.407408097173225	0.435406338680772	0.459971506492038	0.571569571894326	0.392587925360793
SEQC_NB071	0.272570083605717	0.277738066532396	-0.212880387975221	0.422637804984336	0.139582053315147	0.43859621336427	0.26899652017805	0.368922272462963	0.419632721944168	0.417427020214752	0.601216151555007	0.379142966782567
SEQC_NB072	0.282726937972961	0.307528472702302	-0.226977458845765	0.392330204476511	0.129202288659266	0.414821698112789	0.274318828516902	0.358187630848624	0.386181082200211	0.387635463803439	0.566398664966358	0.345286573260799
SEQC_NB073	0.26927640810718	0.296657689780123	-0.209692235493167	0.351843113412636	0.132563269470182	0.389644034467058	0.300464048352688	0.342285600650743	0.385026436749919	0.396479144452806	0.549808136474812	0.36161412727905
SEQC_NB074	0.242361854711945	0.269031432283228	-0.22407809165217	0.376687045590107	0.118617744855135	0.410147432151525	0.243939077387879	0.363874567928247	0.422617877415637	0.343385724210282	0.515063487671065	0.336762990703719
SEQC_NB075	0.275346900574855	0.29133066376736	-0.208559788818583	0.337940340573862	0.114124289874841	0.394236507503828	0.279324495712313	0.336324134424415	0.378182403490945	0.352322249194891	0.561302920441931	0.345854522411381
SEQC_NB076	0.28464346478812	0.276429850735573	-0.267214302898653	0.325656721885729	0.104696362410704	0.37902664043406	0.21898723263064	0.328997033739011	0.335724504202645	0.320081572815033	0.544261640580343	0.336297179360612
SEQC_NB077	0.27961308296735	0.317966118852841	-0.207308717218507	0.425171585086011	0.136759776866302	0.410358483584037	0.284632200482162	0.371790782733256	0.409054660309794	0.374307991035205	0.55224841404404	0.386934951748267
SEQC_NB078	0.265256623138788	0.299012182401398	-0.217957667600935	0.282106665837162	0.117542681430573	0.380077811444693	0.286631427925813	0.323693580617333	0.349814437279694	0.350164692775084	0.5322143570796	0.347176936691195
SEQC_NB079	0.306053500153098	0.326512566556963	-0.2201431862049	0.331608878933279	0.123875442100056	0.408018947523072	0.258550206402633	0.342032088338294	0.413417094359721	0.369136460333581	0.57127845055284	0.375491610904398
SEQC_NB080	0.254098398568538	0.16255842555875	-0.291961448381771	0.330934661261841	0.0586644786310234	0.375153327203706	0.170063846289918	0.332600561124426	0.397351814236	0.299805737803722	0.479728289350595	0.34527134485469
SEQC_NB081	0.256744025975514	0.267499421078554	-0.245840977524216	0.366652639908035	0.106417411813198	0.398118096152651	0.225425440176291	0.352610123981336	0.416480934380749	0.340560651306231	0.501479395813418	0.343576854100535
SEQC_NB082	0.270955550282433	0.205688961130336	-0.244659687844727	0.255570566606018	0.108712336516745	0.39588316232983	0.264309830712816	0.307933167084033	0.338737027274051	0.336192666575897	0.55044351698265	0.34142418826649
SEQC_NB083	0.254903834490866	0.170620216626441	-0.288063288310175	0.239574321377122	0.0769738741369294	0.358461652329112	0.17250585396059	0.289554635453216	0.330342504661554	0.281727522898984	0.519279590795262	0.306435081241078
SEQC_NB084	0.280605892184055	0.360938892572258	-0.170386810278482	0.321092526069665	0.176903851939431	0.404997136264834	0.363166848899215	0.341993425905449	0.381736850321427	0.39692749695932	0.565452917017055	0.363597438582682
SEQC_NB085	0.279112894969557	0.406072397042459	-0.0793280642433162	0.45279491866152	0.223363026620662	0.464277628499892	0.437133858608861	0.423720746810718	0.466361932732509	0.487789770749314	0.59705182331816	0.388392812259546
SEQC_NB086	0.30018017171363	0.336693487840546	-0.169364098239124	0.350977577047815	0.155243792969411	0.403097277246606	0.312243286686001	0.352951438563038	0.382567761896278	0.399366948737908	0.568923391464985	0.363164555815732
SEQC_NB087	0.246483341125574	0.301858907230085	-0.187339871027983	0.425337455077256	0.153850304239741	0.392946099959624	0.314590554014338	0.379581857705752	0.419046863906874	0.338505225794194	0.550827597293682	0.371439442579122
SEQC_NB088	0.273800531009368	0.254955151357555	-0.251831664065094	0.342044609775668	0.111028213745619	0.40080206789193	0.215123600595981	0.336839732575188	0.371790594526526	0.320594676928401	0.589409909438664	0.351323147488747
SEQC_NB089	0.277249998253827	0.272021115278242	-0.266016407363868	0.315041207215793	0.102074949783339	0.384286064016093	0.23961543348625	0.319389034902406	0.342794277037508	0.315707490342165	0.53418764196947	0.346638987243392
SEQC_NB090	0.260727265656657	0.233104227957904	-0.226120000836297	0.348813429638338	0.112532793409542	0.429762880394142	0.288133097366337	0.35416481933601	0.416826562134361	0.411857369500305	0.56683098303339	0.368431964490092
SEQC_NB091	0.239177580737976	0.440601055394886	-0.0617233092488064	0.459492979369084	0.250755979900278	0.456697849373129	0.502556018757105	0.428641266786526	0.435906406041287	0.459588320981527	0.589111401160805	0.393167693431772
SEQC_NB092	0.260088892757671	0.401862241627065	-0.0815389560644795	0.442848287899225	0.235754849849057	0.457789907039968	0.453703400811914	0.416550635697252	0.448460509907052	0.475195448106588	0.600530662941964	0.374035021865886
SEQC_NB093	0.268877350951864	0.459212541922341	-0.0707910690698351	0.473109854411893	0.231805067037556	0.459670369804072	0.480300108100945	0.427446049011401	0.462980000542775	0.472275054463882	0.600618951581329	0.399338957940559
SEQC_NB094	0.245666553537415	0.360881619237043	-0.136351273079882	0.295439436311899	0.169778666346301	0.408912223086238	0.379812549931391	0.349436729677366	0.351469606308034	0.422405849741718	0.545300724344358	0.340403890456241
SEQC_NB095	0.299578034410195	0.4206185925595	-0.1304741728625	0.383796128498988	0.17896294772149	0.43720501389573	0.384624185515455	0.368153616167485	0.398166027510575	0.428697914136108	0.583253014923989	0.377741090839905
SEQC_NB096	0.260517080838842	0.286127317394064	-0.226649225693366	0.336952614723679	0.124641122463203	0.393347531278887	0.257917677718928	0.3325529970685	0.369873785510991	0.36373884029698	0.576397137285959	0.340701576574078
SEQC_NB097	0.300193242704045	0.381224701547034	-0.162292615661717	0.436898728788036	0.162341754425469	0.448093522876716	0.356632755493747	0.390415628005831	0.417255658584847	0.435227012490451	0.561179727753742	0.395387786598207
SEQC_NB098	0.279839254744298	0.271750090115011	-0.290527510135489	0.321580075626058	0.0847249538228473	0.374456007930806	0.169534883996479	0.321331196304358	0.325882391829112	0.297271899798381	0.520093543242751	0.352441278119807
SEQC_NB099	0.260954081583732	0.300168508041776	-0.198995769158591	0.400902198275931	0.133308466209133	0.407829152228947	0.27267577713615	0.358319191385699	0.418926021328104	0.401086490477967	0.577198592632817	0.364017149460992
SEQC_NB100	0.296891444473097	0.37030807325584	-0.192980084154089	0.398976783885591	0.145404023082296	0.413987341384135	0.269621877560655	0.381031142437496	0.407534243737481	0.376151515738539	0.54677724947546	0.370543736839821
SEQC_NB101	0.321658183360245	0.407564995360425	-0.101197009271935	0.486482223779812	0.215835382943115	0.49323332517533	0.403689519070389	0.430088165777022	0.501194776662283	0.503410742207739	0.606350218613357	0.405783860068486
SEQC_NB102	0.301150264506706	0.427895568802291	-0.0641945499259915	0.441312014544051	0.209130376548099	0.479136037965506	0.435729838217347	0.408316471662899	0.451164724018804	0.535066978563472	0.615410509472631	0.37528581545543
SEQC_NB103	0.322514299871836	0.302364252219703	-0.228163837900699	0.2927164158326	0.112918632143147	0.396831677327846	0.217225692511836	0.323784175917571	0.3759795301738	0.321107724935604	0.528225985406772	0.335846692439647
SEQC_NB104	0.310513555892605	0.32783971203571	-0.24411716539546	0.400481239722709	0.11565281838741	0.407718956139753	0.258266856579509	0.368839589267487	0.396796068643575	0.36283603628751	0.535764004105996	0.356328580637718
SEQC_NB105	0.294514193307852	0.365559744860882	-0.188945979886699	0.421392686297256	0.142695021975203	0.42982777342707	0.281805085452731	0.385314037214359	0.436801689280836	0.393676565974792	0.525434638406442	0.37882742735731
SEQC_NB106	0.307349696939294	0.37238688839947	-0.167792203964446	0.440550845253254	0.137972658376253	0.438207580453864	0.324307433014421	0.395749571712181	0.429262110024501	0.427314774301117	0.581227777826192	0.383574838025595
SEQC_NB107	0.284917179844211	0.382717288027285	-0.183689911076535	0.329319114385931	0.148930493382673	0.408890170703317	0.315831092536933	0.346369866518858	0.368718368503435	0.344807237912844	0.578679963491137	0.365107846611596
SEQC_NB108	0.28750129199924	0.288492024814954	-0.227525836742579	0.403918943925383	0.125255406400479	0.41626201298065	0.245817497824166	0.358417512399506	0.426569687406005	0.338878970352377	0.5500493512806	0.392951833535745
SEQC_NB109	0.281651898056434	0.348544028743678	-0.175321694117055	0.355710957852474	0.155683814423353	0.405484151775408	0.323246703003232	0.353292612462204	0.39353048194485	0.380076947495851	0.555714861616277	0.350191855115113
SEQC_NB110	0.269609414176567	0.314009603629676	-0.230249832051118	0.402724853471241	0.117890542076307	0.409746635827082	0.251528407748125	0.35887707798955	0.408825519722035	0.374779917178634	0.547698054370169	0.374004697790005
SEQC_NB111	0.256501797130875	0.263704361476884	-0.251787452710972	0.33045519911761	0.114855553834757	0.377686779043274	0.242961765857718	0.326003440345736	0.359227611968415	0.359311893673651	0.555111267263992	0.345976218031986
SEQC_NB112	0.282541335870771	0.365763064801585	-0.176488177976737	0.335397167930827	0.150086814536922	0.413996892093226	0.322814020776116	0.345774513775552	0.387089851343425	0.384319432922953	0.562503600715752	0.361735583092584
SEQC_NB113	0.25514507267971	0.183754157393646	-0.30746291672795	0.263808137706407	0.0706603423224268	0.3598190762988	0.160132482540876	0.302856750224242	0.370724793105832	0.264264160953153	0.478451186855996	0.349367305415315
SEQC_NB114	0.285420675478594	0.340049418499999	-0.219265249960792	0.34429489544828	0.127924199062369	0.404008453388871	0.257369728619057	0.355573351522344	0.386093765470697	0.352983721866455	0.545669040649318	0.363720425557085
SEQC_NB115	0.272793250095012	0.344217094885275	-0.172207761008526	0.353478520686511	0.15250543031036	0.430770887152214	0.343912462170347	0.354979127674547	0.410961580381125	0.412408268045703	0.577470587415265	0.358863733368398
SEQC_NB116	0.279744946875531	0.38316214870346	-0.129302466387532	0.407144843844812	0.184503156678511	0.445342118339221	0.364050210991104	0.390104346084239	0.421619746175745	0.457803764447224	0.583323172910622	0.371981258936932
SEQC_NB117	0.267077850240817	0.343767729195889	-0.204838842574842	0.326996540070057	0.127085851820487	0.398216354089328	0.299448861891182	0.335990226593669	0.353069475328214	0.363415811876207	0.564463368262791	0.355778384891899
SEQC_NB118	0.269465153252845	0.305836479705954	-0.221529276830502	0.433286919352578	0.131187509309353	0.399443385139241	0.269849843689514	0.374842390269758	0.389741146003086	0.354744463133349	0.555188386495034	0.352344572833688
SEQC_NB119	0.269712542456696	0.326479377853403	-0.158804064402668	0.368130907781399	0.168945151780625	0.438940673708598	0.324327894284115	0.370197675272966	0.431578868996038	0.40850782118515	0.586281696004916	0.380953035648066
SEQC_NB120	0.277240137105755	0.302955736015886	-0.207729893766238	0.360152718559013	0.143862086486628	0.401722975713275	0.301315749815369	0.357463476885213	0.365908674135193	0.376922958851061	0.554255574063132	0.35479984690148
SEQC_NB121	0.292933469692975	0.439544684805768	-0.123246350555644	0.427472813695358	0.184229951570774	0.430167528104198	0.378618747111113	0.394761034567181	0.414114488390414	0.416004074723022	0.585925850277579	0.391812792982421
SEQC_NB122	0.246409531498596	0.318970076917499	-0.172029141321273	0.323289930404691	0.149597971681652	0.370164586943026	0.322861546376529	0.342297615801997	0.420622188891128	0.363036008920896	0.499923013013693	0.353432468108344
SEQC_NB123	0.263716097532396	0.323965313464494	-0.21331060214738	0.350627613722282	0.133950300091367	0.392272776281099	0.287247157466695	0.339540358829096	0.356354197964403	0.347901282506677	0.550142240164183	0.349513581168849
SEQC_NB124	0.281762396664458	0.337808260476226	-0.169906367887014	0.417377063398114	0.150090800309959	0.431714309893809	0.316956582499479	0.383162118525038	0.420458423187443	0.397235950868447	0.57245414783109	0.367983239308659
SEQC_NB125	0.263654520324603	0.292188178175113	-0.232252923958105	0.37096057630282	0.120462058950717	0.388323999447225	0.26577192219996	0.342436235924703	0.369263359081757	0.364951507732977	0.562809838523359	0.351090628982537
SEQC_NB126	0.2929354955565	0.31678559554096	-0.222410424677996	0.448102154170535	0.117131191027381	0.414360110751379	0.265901095814886	0.379646522139663	0.392144425030273	0.355136643416518	0.555327132896982	0.38593906600183
SEQC_NB127	0.27247433437579	0.360906834886771	-0.175358734971563	0.320183397262323	0.16383263381654	0.411610151987611	0.363873783455081	0.34009817547224	0.355505139813044	0.407930438328251	0.58001966715731	0.370390871915339
SEQC_NB128	0.261256197685594	0.283655697203398	-0.209763316933546	0.395458396610226	0.1215768826645	0.395407506049135	0.270686363388165	0.360908884235786	0.426508621172783	0.363152674835061	0.527115835566155	0.363840678307193
SEQC_NB129	0.295466054637338	0.26377980530042	-0.252381403327185	0.319324514501144	0.0837347878037954	0.393668384885856	0.229730663582871	0.326075431109104	0.360708955855944	0.360425128052736	0.558331300453081	0.376170951766807
SEQC_NB130	0.285805756305271	0.338648333354121	-0.217958598056439	0.356232992484689	0.118031998605489	0.406137017164888	0.276916157043567	0.347648584047406	0.365386529004186	0.372136789191447	0.568797573630949	0.356423693656555
SEQC_NB131	0.265823334392592	0.336758844122228	-0.165234795982196	0.375064013158482	0.164967864847428	0.424546768160736	0.352630942399895	0.361998350132401	0.399360966239659	0.446698601293349	0.573550125970587	0.369775994685523
SEQC_NB132	0.281698692827203	0.284077632262229	-0.214145557219934	0.280578072825922	0.0931868751047649	0.401062906338417	0.278499812937244	0.322052613295171	0.368956021684363	0.401423715945926	0.536327024047572	0.351211109681297
SEQC_NB133	0.291792226838335	0.463175037132497	-0.0559016571320897	0.445303492474708	0.24859975208428	0.46184469012322	0.5147587882983	0.424769327831229	0.43924550799713	0.479466628352997	0.606193493726047	0.41089377028116
SEQC_NB134	0.25529106885586	0.302235847699085	-0.2003380721672	0.418956227266631	0.125933949013609	0.414093692784978	0.265485413862714	0.369378900579587	0.428033247966372	0.388542997622376	0.563081903394273	0.351088455365007
SEQC_NB135	0.280164762961969	0.354072493476507	-0.125156506455066	0.400608352726406	0.177797933832442	0.418379944508601	0.376996966130003	0.380723231533657	0.427620532744051	0.440744155046131	0.574022922971223	0.395799732150914
SEQC_NB136	0.248309699182281	0.301519084313071	-0.169727751337315	0.376731604839716	0.142226308235658	0.396149156897484	0.307056245500111	0.366330019619362	0.43435915040413	0.382749890863901	0.50703981672222	0.361994941027578
SEQC_NB137	0.259215150500003	0.234882040212383	-0.259833514440416	0.385922628696497	0.0881292227227896	0.397626785907791	0.226261680601005	0.351507980593364	0.404741005722619	0.335289040314539	0.516809624191326	0.360741042386663
SEQC_NB138	0.25616790299437	0.183478530443979	-0.259761228563602	0.284755382896788	0.0879318862439606	0.378720549990457	0.217970967082646	0.318073682630846	0.429955403783031	0.329573063207601	0.48557329806327	0.364182883034438
SEQC_NB139	0.298047617682316	0.384844478829929	-0.169665656829824	0.396441481730928	0.170884976622281	0.432189975176073	0.343140112059564	0.385333087821241	0.421074597441814	0.431994995147401	0.580478114075624	0.392210107031249
SEQC_NB140	0.241655075815414	0.229514956093341	-0.239206512931329	0.30554411823308	0.103147988470744	0.380530474001219	0.249463444472678	0.336553417647678	0.372354390275799	0.335802921818821	0.529483626577544	0.359276027481431
SEQC_NB141	0.274492842366266	0.355218004049013	-0.162534782178009	0.344814349859664	0.17874304010873	0.415205263727678	0.363850232944118	0.368170757456716	0.389832200083756	0.400675073409764	0.573179974924149	0.370819748766872
SEQC_NB142	0.263111953921122	0.312146808875519	-0.215423603255448	0.290067166359606	0.11880337386366	0.376082141816418	0.2677642347183	0.322547760304502	0.344119772234011	0.361333001966315	0.539290495064586	0.347306006174284
SEQC_NB143	0.25268332528388	0.273174316911428	-0.203522337461463	0.345917957856877	0.115354359204877	0.412794091060915	0.312628103047054	0.3347447443137	0.415683854167687	0.413075777648932	0.572774546933486	0.350179092082337
SEQC_NB144	0.23797989807101	0.37733900512823	-0.06161823768219	0.392452447090271	0.220395272489377	0.427034388064037	0.48185025820454	0.396708078511095	0.422924410465702	0.478383526944479	0.590603462273123	0.336025138096116
SEQC_NB145	0.283217037503643	0.405505258241264	-0.0572560793256209	0.458830903762827	0.213996905389218	0.480394302125337	0.419425946663575	0.431669401286478	0.478034232447221	0.5136833085042	0.608344997732915	0.388964339843066
SEQC_NB146	0.276930881847878	0.328097144053555	-0.200605472864339	0.406153432151221	0.142540724952316	0.430383484274924	0.297888891606958	0.379830193376339	0.410465299584715	0.388265254759146	0.582947086395617	0.369184692094652
SEQC_NB147	0.253140963310781	0.251930430691463	-0.269262763130518	0.186853621076634	0.0764707419404982	0.34961439335753	0.248293651983313	0.275914225598946	0.350476132988192	0.322872544237674	0.538639419527681	0.321227682010787
SEQC_NB148	0.25773231852338	0.286159653751997	-0.206211905882351	0.353278694073407	0.125152660102458	0.386352679178878	0.27594464446304	0.339172513625032	0.374032323458931	0.370317610296776	0.542151187501238	0.355433972565145
SEQC_NB149	0.270694222054295	0.258861934087283	-0.254607388269434	0.31217589086611	0.0995740397526627	0.390564847078312	0.209671589938299	0.328928835055032	0.326199537397603	0.322911708035564	0.530640383294207	0.29636940584671
SEQC_NB150	0.271585418858439	0.328968619472176	-0.1929569989157	0.427613186250113	0.143869409348056	0.416304081134744	0.308906406316774	0.386376604040959	0.42226940407508	0.408656240518424	0.569312348572264	0.361538134874839
SEQC_NB151	0.301165390456087	0.259941092373377	-0.289218116267208	0.317371452533186	0.092086805571539	0.372885450244935	0.177748267121372	0.320144728123895	0.359327499078663	0.271883918603657	0.578809467664332	0.344711533703739
SEQC_NB152	0.272763161836215	0.290058150887077	-0.196727641670698	0.417693459998878	0.152496238370136	0.419743558226699	0.31609909994412	0.360969815582915	0.41467499133884	0.399886378875271	0.581127993422008	0.377632962812044
SEQC_NB153	0.256065799469411	0.307898012780279	-0.218398414098423	0.268839295648564	0.130473679393228	0.386989675380406	0.295508288352773	0.300587940186672	0.353884540658934	0.349386154551592	0.510792154206479	0.369283097448436
SEQC_NB154	0.294385622612459	0.339236893828281	-0.17901262517586	0.406393893013965	0.14678139362981	0.431435637347152	0.314290041913117	0.380098184070642	0.420245370058074	0.397421464019607	0.595730689731518	0.36584058111693
SEQC_NB155	0.30090298374868	0.317404624170443	-0.200082540883927	0.394875934855725	0.121225843224139	0.432481785463239	0.270479155690127	0.374795937313297	0.414954004612069	0.379767005404512	0.575587496771961	0.37661144715719
SEQC_NB156	0.28574315929963	0.254050032992198	-0.293980673717007	0.365012526821835	0.093543906383168	0.38673185202903	0.182019140792257	0.345386308258389	0.354305269311792	0.292793979810087	0.559802048825686	0.345015863997989
SEQC_NB157	0.277405809098102	0.424717123378222	-0.105351640050466	0.433260616604374	0.213328032152903	0.453581715449911	0.425870762662943	0.406100453510585	0.416914765683794	0.473185807816854	0.600208013630387	0.383823106856772
SEQC_NB158	0.24905677845039	0.279090401843693	-0.251876804307046	0.353115551735172	0.101173620681996	0.357474815959843	0.240554972305556	0.324690923836444	0.375315824242827	0.325252542493166	0.556380201315978	0.336754754466224
SEQC_NB159	0.312395509594862	0.483734054454588	-0.0971431520190306	0.501372812348503	0.220050902379352	0.464802282889762	0.383210677044533	0.435969441426999	0.436134745134447	0.470759389442047	0.579591970688603	0.407308698470746
SEQC_NB160	0.278119473494466	0.320450094376983	-0.235076212608017	0.360727771491094	0.127673660205107	0.404301528314545	0.251151784822313	0.350280242340361	0.397815256547496	0.343912052350211	0.567527305306607	0.343390120018005
SEQC_NB161	0.278345888564964	0.337564774957382	-0.193466878260805	0.41277456533859	0.1398607443471	0.415584819975776	0.317206264199102	0.366244785113799	0.404560076790534	0.386167216007793	0.571799722669249	0.384109678905935
SEQC_NB162	0.268416232949372	0.366272178645663	-0.200070334391125	0.456241403575127	0.134798136521051	0.427805185867136	0.280107650417776	0.392540051417844	0.408613363706885	0.385952614870015	0.549158770253745	0.37726362471174
SEQC_NB163	0.268664909100849	0.272755104594484	-0.237582060393404	0.439078969901931	0.117023056919658	0.400427538584064	0.262726262170699	0.351876268103087	0.411673475085958	0.378657550672714	0.553749590497638	0.357989073963937
SEQC_NB164	0.270565268714193	0.338304445814049	-0.203057140462124	0.336126894167656	0.142834355696183	0.384193393358693	0.295288064369322	0.340731818266988	0.385012178039718	0.385372302063576	0.532362526050736	0.344310479539431
SEQC_NB165	0.293220058878776	0.295219303801214	-0.243510716409244	0.348498028190539	0.109720912034699	0.394659854182884	0.250898853818631	0.343224651672091	0.329512173236937	0.339819807783674	0.544739814534214	0.346164968564912
SEQC_NB166	0.274762823327541	0.305060678618831	-0.196016630703254	0.434679537544056	0.141639786995783	0.414451123875512	0.319118097594358	0.375509585982478	0.427257449180108	0.402441300023185	0.550965911522546	0.369085386252001
SEQC_NB167	0.302265144618128	0.434865024191948	-0.134457302077945	0.426627557207276	0.193278899536048	0.444553326848535	0.399388434010988	0.396776465981553	0.423927015099646	0.461995940566003	0.563131189952043	0.377955980862507
SEQC_NB168	0.288441485717205	0.396211464301357	-0.123372604669625	0.458546963144312	0.176450140294633	0.441450284663477	0.371946106974478	0.407459747325342	0.466922814573499	0.446607259331614	0.581595703175827	0.383857622048275
SEQC_NB169	0.23442126544829	0.215063657942588	-0.271477313448995	0.368982106729038	0.0817844251042415	0.39233740626929	0.223735719527637	0.334204418074705	0.39487147795414	0.340899245430083	0.512954186983968	0.359749422017588
SEQC_NB170	0.293157035473199	0.322429437717254	-0.220775789042433	0.444781220303581	0.125630910634713	0.415310808326569	0.251238668558776	0.382092253560536	0.40904396390995	0.367575802335533	0.564288007316719	0.375976648564945
SEQC_NB171	0.274403509271173	0.284779437613791	-0.227070509157939	0.346237607995978	0.124086924952089	0.397291457593671	0.267322933264659	0.339542250570941	0.358291359940779	0.345059884129943	0.56841423756564	0.34980740574762
SEQC_NB172	0.307271538433701	0.289740414622448	-0.229974503509374	0.342511681875836	0.109298812442039	0.409526061496734	0.260799234732031	0.349406594729137	0.346266524874632	0.374634385312777	0.546996045236744	0.349614451312636
SEQC_NB173	0.290536689066786	0.258391938223405	-0.242917537583814	0.400021258963884	0.094436993426734	0.413411887874431	0.257606802303628	0.362796883307201	0.395724505475825	0.386638617129321	0.532966788776062	0.355002406645813
SEQC_NB174	0.244315627859855	0.311154022617938	-0.216489816617037	0.322349668698779	0.119652329748729	0.396707511799209	0.263805448604064	0.326946388992864	0.352744918781324	0.348072390403933	0.571610509274909	0.350282767884322
SEQC_NB175	0.254058760082581	0.241494007257759	-0.220618251064125	0.346859502163897	0.110055908184447	0.376635396779306	0.246410287699975	0.333066521196395	0.384698960504859	0.339187657937747	0.537284080332035	0.355199928099974
SEQC_NB176	0.247227083600958	0.302613229010499	-0.184570839107504	0.341667714164959	0.139031666029166	0.387375945669101	0.312570268735087	0.338985132260687	0.381284031243838	0.36084498860022	0.527547625434443	0.350735388968948
SEQC_NB177	0.271855769198342	0.246712310225647	-0.226216899935593	0.393043922684969	0.12908709874891	0.400243240925779	0.269922395634713	0.357259138196497	0.407938724854562	0.365438861515892	0.550445816888395	0.352788789571693
SEQC_NB178	0.265424915683	0.271533699524135	-0.240529224600524	0.292369485250367	0.102966422582708	0.366544263137723	0.27163727603454	0.310082856535552	0.316319190926261	0.34411590685834	0.562102135270554	0.329889735338979
SEQC_NB179	0.255710303185648	0.306861495974118	-0.191922590693487	0.329070105057468	0.118288980777761	0.398195781024907	0.304436499396486	0.334544058075762	0.3773895619339	0.392768394417044	0.566263478725369	0.339830772625332
SEQC_NB180	0.286094380812975	0.307218493282027	-0.22656185615693	0.409416181632369	0.139318642293018	0.430385651801894	0.262515831517297	0.367898183004247	0.389568211453317	0.392788938101369	0.56210614625659	0.362163053331756
SEQC_NB181	0.279200788295974	0.34896488419082	-0.198558727917687	0.394823709424847	0.137131557287954	0.406612042519651	0.307549146321236	0.355834848767134	0.385513434866099	0.376226800147826	0.581980826212666	0.380540232465381
SEQC_NB182	0.299909156396853	0.339791896854816	-0.199732933399343	0.323889072470279	0.130833472564482	0.406936459060341	0.295322554842321	0.337400827948342	0.363734860764812	0.380396161390256	0.565628710284578	0.35012849029394
SEQC_NB183	0.287948006712056	0.308931475509624	-0.249359426460338	0.208588592646533	0.0917414798251935	0.355559217538259	0.257519155817607	0.285179143333648	0.363496134570621	0.317612721831066	0.515473079308946	0.321250083977759
SEQC_NB184	0.266441775388042	0.374955998580956	-0.137943723547509	0.404796173670247	0.189702850753633	0.423688914810529	0.377474063758554	0.373407911384735	0.380971208643828	0.44658946428712	0.579634555628065	0.361307984918324
SEQC_NB185	0.28739155270143	0.341280404644215	-0.17617276469415	0.387351475624802	0.138182838507105	0.415185574476269	0.320058599104423	0.363377366223277	0.345791149908944	0.388504910424028	0.577658394847339	0.347712584319069
SEQC_NB186	0.261565909338502	0.340419668632109	-0.156077287544434	0.40472677085814	0.156331147883267	0.426634907379378	0.377874706609501	0.368943649742008	0.407412205838864	0.421011965717431	0.567900679238355	0.373651397592754
SEQC_NB187	0.294968127565153	0.25738734722752	-0.279882866160175	0.342171618199577	0.0823465419560751	0.390448149502789	0.208420424081609	0.326476812146121	0.358176677661097	0.311514938718164	0.544327204624401	0.361394259446911
SEQC_NB188	0.248051311234011	0.276751164071026	-0.189474481364767	0.397620105097609	0.140113814450455	0.418252088651978	0.288520632408589	0.374241449455936	0.423471978874018	0.390476241389521	0.535757751386234	0.344890575924549
SEQC_NB189	0.274285860971158	0.263111710831658	-0.301730336355827	0.366274132712264	0.0791777622078318	0.403002348874375	0.174442067315804	0.342123744155497	0.370583641394297	0.310142959050994	0.521520613122974	0.361019909276963
SEQC_NB190	0.279553914432644	0.319751665879794	-0.210503281424401	0.367513430848872	0.0998651312861991	0.419861822541122	0.269782265576931	0.331160625788088	0.41726441289309	0.317661448063892	0.540122833402055	0.372768491586107
SEQC_NB191	0.279187093056728	0.353721136185721	-0.178575942405725	0.334689705346523	0.155938882913334	0.403223464173009	0.335809341979949	0.350056546390398	0.373051523884018	0.40612899719871	0.577043801396317	0.361735424760134
SEQC_NB192	0.263957084288469	0.23882725877926	-0.211912744858859	0.360376024433967	0.104417973361642	0.405840611116684	0.274429308557664	0.344483183438036	0.360716585758962	0.370129512326936	0.565454259493762	0.345269198042561
SEQC_NB193	0.270987286315437	0.396639202287023	-0.127272953927471	0.435013380877569	0.182848015539409	0.417932536210676	0.378850629245956	0.385585333775653	0.410837321567384	0.43187120376941	0.576969504490239	0.370893894338535
SEQC_NB194	0.264300745477869	0.277664704105721	-0.237714099375927	0.363663664898188	0.0888541592233607	0.38881106159291	0.220846728428953	0.341546983649157	0.390035412472101	0.319722585127288	0.492659908847381	0.357221707938878
SEQC_NB195	0.249636769631112	0.16601557596637	-0.247486506390379	0.327184362327731	0.0901023554214519	0.40574790687058	0.261227278798297	0.337303359832809	0.406824349986169	0.340757961210012	0.509184619985736	0.369635142012204
SEQC_NB196	0.263628346775237	0.232557949640799	-0.274992890145076	0.281148702255425	0.0910301595638787	0.358935664713951	0.209868802997973	0.326357316636214	0.383031993609179	0.296795718341629	0.497258215197383	0.33941039857597
SEQC_NB197	0.250412599999194	0.109674744692943	-0.328169402716484	0.238779292386419	0.0437929129305162	0.353962898995538	0.137089907888193	0.294414376387881	0.357021604045295	0.271657121650248	0.449185907012221	0.369632188366729
SEQC_NB198	0.238596498299529	0.231587201688104	-0.191079882753399	0.31561541017183	0.111976493066793	0.361086637443693	0.286675258889157	0.328019952623468	0.425297527509002	0.356662734343198	0.478849907278999	0.364370342499409
SEQC_NB199	0.268841335972986	0.362164959546849	-0.138350225749703	0.41389679551358	0.180746711777179	0.432707983798158	0.368720785263408	0.393247339076521	0.417261118553694	0.449233736611122	0.604126758265253	0.387303905359105
SEQC_NB200	0.283483911088324	0.318641951933224	-0.198206290248228	0.442631084679894	0.148006032635754	0.442959842204479	0.332262282215035	0.370631534847343	0.38736357566042	0.411086852251871	0.584597419175931	0.364694369626172
SEQC_NB201	0.292934041808768	0.347631683481947	-0.179318512967145	0.447705575705974	0.164167568485667	0.446559516401722	0.318095922899943	0.404354339259192	0.425793996416298	0.408919022134342	0.598324631620658	0.380224708424269
SEQC_NB202	0.268863181088068	0.221820377862885	-0.265016201091865	0.410665925093736	0.0887598194758421	0.393342899205839	0.220409007714768	0.340929648761958	0.40968851792267	0.337639281081103	0.562139987902908	0.362172986910411
SEQC_NB203	0.295311496696119	0.350604655862109	-0.167025463176587	0.386355755936913	0.151539292032086	0.434156889927212	0.372515935158893	0.354309842096363	0.401430185541461	0.434139864089716	0.602177737275938	0.356388385427465
SEQC_NB204	0.276850236262845	0.26555364851574	-0.197628586787839	0.448241334322247	0.140384372976198	0.416827673366007	0.289078852049282	0.381602908704503	0.422524904076405	0.381908911411227	0.557193571105697	0.379078339548018
SEQC_NB205	0.222573483541768	0.273801483349011	-0.197657833290689	0.338578494188441	0.0889742247708402	0.385564863203812	0.253865980550024	0.335501783895285	0.377118535546627	0.3461075568717	0.579678723479578	0.301396620141908
SEQC_NB206	0.28305156182776	0.320019529273706	-0.225749362646897	0.391909995762527	0.125848785203902	0.402888693288661	0.255318471654188	0.363638636264481	0.374310838949617	0.35615584448913	0.572598931382201	0.356143375156164
SEQC_NB207	0.283026800239208	0.348223652600346	-0.180169204292465	0.40044798041152	0.132291540534942	0.414068308390224	0.306325025660035	0.365989113666643	0.373994470536126	0.391833739474415	0.59308382457544	0.372444883124146
SEQC_NB208	0.291173450253324	0.303994041376741	-0.213197380796923	0.420075478127951	0.138441765317173	0.419024279711113	0.284709097800239	0.373672007363977	0.394114583911177	0.379739576385915	0.589668299277764	0.371097448406771
SEQC_NB209	0.272692845102034	0.330162337573401	-0.210825431498286	0.404101440009331	0.135142931531347	0.420265348505315	0.31512022378424	0.363076441956849	0.368665155153194	0.403565119522424	0.594039336209607	0.362549007800355
SEQC_NB210	0.277810081368116	0.34585670458598	-0.215203684472138	0.312308941246699	0.127231232667925	0.398088043962628	0.302146847897218	0.33448846335416	0.347180572007344	0.387665900518606	0.589370676137556	0.348025931189709
SEQC_NB211	0.283246109109994	0.368075513490511	-0.164623682580627	0.393915568969638	0.158209925489155	0.41767729439672	0.345539427217334	0.367308554930856	0.383231408040079	0.398922608192495	0.589891201514539	0.389558543774118
SEQC_NB212	0.254421387638334	0.319950111607785	-0.212568194070845	0.352457554801242	0.126414222971843	0.387598253189121	0.294679529583131	0.334823564617971	0.353361752462315	0.365445622707377	0.572466216859673	0.36097650553854
SEQC_NB213	0.295341196917474	0.354746828391027	-0.13555558514001	0.403130342052425	0.169689023932197	0.435574172672307	0.353874478141725	0.382726225980332	0.431611629630713	0.445788895121199	0.583558249822953	0.374403029277741
SEQC_NB214	0.256592966997755	0.201494741003336	-0.291599069941012	0.274626936232134	0.0835872502002019	0.388347462969682	0.209350567020076	0.300596413077121	0.318430543812024	0.301394931793147	0.55007194103003	0.335296634726941
SEQC_NB215	0.268915300220353	0.340014910770377	-0.189373986400379	0.403396015252163	0.156180065416005	0.411397990009437	0.317198691189008	0.368607150654047	0.376031852210256	0.40029083407456	0.581663123640988	0.355393652312482
SEQC_NB216	0.257259897670013	0.318990890908852	-0.169229817952094	0.36270789043924	0.156005783681369	0.413093783851677	0.339890912841344	0.349233416998009	0.399399835479494	0.398835199758811	0.539923865816413	0.371013852952609
SEQC_NB217	0.294936744266671	0.35413009186977	-0.208322162711596	0.359436082776136	0.132392204089538	0.403234805135458	0.283761350543454	0.35350726498122	0.391888782446022	0.367323988856471	0.551037789290228	0.358493359329011
SEQC_NB218	0.251897414404044	0.276255124538685	-0.230854787636359	0.351321867165317	0.0951575286523389	0.367456100780545	0.239321018250788	0.324710618445526	0.361302430640475	0.328403188131309	0.567636167673531	0.362096807224138
SEQC_NB219	0.27399367541794	0.276161449925915	-0.225004030769034	0.391331142440548	0.120124556866337	0.393448725466449	0.270852406062655	0.354121106566916	0.419882429606477	0.353318740860358	0.539949617256031	0.356147175028801
SEQC_NB220	0.302057022057324	0.42554139995978	-0.104255413578744	0.526129713951871	0.19939583634378	0.464953097092145	0.376837048439464	0.4406763485663	0.45260892702016	0.463358405185155	0.597037107789949	0.409130426190452
SEQC_NB221	0.282031707683859	0.360417375454293	-0.164137833338193	0.38204477437514	0.131859657382746	0.411597840716534	0.322531964939363	0.346726669570806	0.407957239690132	0.390288948606094	0.537459316580098	0.367207999322865
SEQC_NB222	0.23882822824885	0.334245184838494	-0.154478054223629	0.425658266935468	0.172691054001167	0.404251050288025	0.325115382356946	0.373923435432549	0.420034244465805	0.389380286669514	0.520585714268508	0.360097435104924
SEQC_NB223	0.281470500667656	0.366745934811702	-0.191680232295676	0.37350971151737	0.149434941665592	0.405861696830035	0.31764075299935	0.351284784817272	0.37082178718309	0.376489338965372	0.577986413079351	0.380800234491606
SEQC_NB224	0.306172513758005	0.24598180582727	-0.218039625113962	0.236095855119857	0.13342686537579	0.381964321129462	0.312913936046106	0.306375390904192	0.288237625971268	0.417093053769227	0.523873188830927	0.260160785419608
SEQC_NB225	0.296604279967494	0.3194418176704	-0.214905077711941	0.38499080000115	0.136362647069057	0.419802974098028	0.256851426733037	0.363902862524003	0.392143890240277	0.376947436090463	0.575865302719458	0.363173344210829
SEQC_NB226	0.279693787839743	0.35276883309688	-0.201736365409768	0.376795533218723	0.124076143823901	0.427493035170273	0.295330972172737	0.36581574555555	0.387501420437651	0.412726201014165	0.589051188822797	0.364410696601117
SEQC_NB227	0.258886348712154	0.339781685527443	-0.212338690601319	0.348285125700865	0.135152695874023	0.385195488790865	0.296909572156118	0.337388910474183	0.375824407111742	0.357902513292537	0.548141536775494	0.365405180659423
SEQC_NB228	0.277437320249038	0.290378104181334	-0.245573566661192	0.302075803581389	0.107989658123345	0.366522026948616	0.271917090631401	0.31443127092573	0.328411466069743	0.309943824175047	0.548916146634904	0.349308569823796
SEQC_NB229	0.280905559374736	0.4642642882134	-0.0680303200668383	0.457239010610046	0.21496416611545	0.450895928736062	0.457515391283338	0.411885815102311	0.461566278305853	0.4236846684594	0.621605059401509	0.407576595548477
SEQC_NB230	0.257227391038059	0.295314442398543	-0.213433350167761	0.349905644674664	0.124530099945908	0.372894552338109	0.291861442526614	0.33708272013465	0.374645399290111	0.346820112824432	0.555206613903838	0.367125029198006
SEQC_NB231	0.251907506877357	0.198921499661622	-0.288283392367135	0.247956839157591	0.0599522947632294	0.367364960516853	0.189287666552835	0.288740141767736	0.281050604826681	0.312563423654635	0.525412712520771	0.328650378317329
SEQC_NB232	0.249615987931442	0.381648532316671	-0.13243863926362	0.404623937123483	0.170908902460514	0.41060122096807	0.371666986848105	0.376269657683907	0.40114098044762	0.42194924632893	0.592821746917716	0.358307215024329
SEQC_NB233	0.292997206653421	0.337605454420403	-0.212628944022242	0.339083219179272	0.11080986629435	0.393976342780315	0.266360423527533	0.330069095394761	0.335039627773494	0.347103702474658	0.557473136552474	0.351076484943911
SEQC_NB234	0.279648617291347	0.298958538392932	-0.201133466267699	0.431354029205494	0.139755515898085	0.421206002619287	0.319913213642104	0.373281895392545	0.402697143491603	0.41949730793083	0.573759552101462	0.363963994368166
SEQC_NB235	0.202631493477709	0.451427681559947	0.0333523606117775	0.363576722457394	0.293242365342984	0.423198446966401	0.650198131935116	0.397543091256014	0.392390206660561	0.534222694883321	0.599220472618314	0.34775331792078
SEQC_NB236	0.259084948986976	0.266188156180292	-0.206679777214435	0.343938148371343	0.101626147904917	0.387548942878652	0.286342921487373	0.343057739512316	0.371539418307711	0.334923437649839	0.510480293185812	0.34885025940312
SEQC_NB237	0.283821925829835	0.339370756284313	-0.191111884622899	0.312070147047484	0.127347155651027	0.396616440391229	0.324336820144144	0.331761105625372	0.402025518740907	0.372891630585783	0.530428201121754	0.349349106574344
SEQC_NB238	0.264382349783357	0.351705866121962	-0.138217877920932	0.520835208835787	0.160017448075203	0.447041080367807	0.316632995229411	0.411430538175442	0.471738434440722	0.381613631133867	0.592749700983311	0.419089505826207
SEQC_NB239	0.281829077411757	0.355106728614302	-0.217062726181208	0.289242579290847	0.111435039018738	0.372658824112927	0.302186616687409	0.31372570781562	0.34289332558743	0.347582745960207	0.54232912094494	0.345687789606345
SEQC_NB240	0.296470921042306	0.332378236244316	-0.181622328670224	0.438634132561987	0.151640668634462	0.428602064403111	0.337519925765503	0.397486470357945	0.446274340627208	0.389922659238543	0.578897091466429	0.385102182582803
SEQC_NB241	0.245853147526964	0.230216728628921	-0.254982512023659	0.265381248513605	0.108194424557529	0.378950805782126	0.23368071578621	0.30642352599786	0.341636171604561	0.300176671692189	0.560576906200957	0.323867572788149
SEQC_NB242	0.223321885104942	0.208473360756633	-0.271864924352323	0.2481554193184	0.0722393242545422	0.370436301127599	0.208202090115548	0.297210349332734	0.334136890093604	0.299276851707726	0.494496783451427	0.321419817803516
SEQC_NB243	0.254235788468245	0.228723412472308	-0.272770705290519	0.337015560464466	0.0923670788769634	0.386684139480975	0.221965907773688	0.332092407098044	0.359824726477149	0.326964664900096	0.548380003860886	0.370917438030933
SEQC_NB244	0.323193729568046	0.353790364783602	-0.139929890640044	0.421955694483158	0.177712349688183	0.450204812694492	0.320635269339071	0.387743510420953	0.452645289463619	0.413821383926552	0.581658075934204	0.368791766167022
SEQC_NB245	0.259640593021787	0.468134921352149	-0.0901632503412596	0.427739483874269	0.210439948045127	0.434212419400474	0.467453708693351	0.403252474650183	0.391381689204175	0.438887458862209	0.591756761822633	0.360246038523978
SEQC_NB246	0.253681693431382	0.413832494932723	-0.128939173564363	0.465665477140494	0.201560789708182	0.442909860740006	0.406676575273123	0.411314999845681	0.442623348309596	0.43485967348494	0.605628569259582	0.40460891873462
SEQC_NB247	0.208577755352338	0.322138163488891	-0.154257795355666	0.376200755130403	0.166516514894814	0.415491911583641	0.369783254853071	0.36468614301117	0.419839612308889	0.423803478636441	0.550272196932236	0.362287985802557
SEQC_NB248	0.238933282870056	0.40194316296464	-0.0934003151230456	0.363887533832992	0.213283051805885	0.420942892311312	0.456808189262517	0.382772178504532	0.418484769123982	0.439415984509444	0.584622713205675	0.365310379768594
SEQC_NB249	0.249315237618935	0.399970648351787	-0.140713567387531	0.321425962582677	0.174847950456212	0.421218425225872	0.400985194072522	0.348206349503017	0.372027247842156	0.407196993845269	0.599211250374439	0.361078184696494
SEQC_NB250	0.238855253993646	0.239099327465437	-0.238899916608678	0.370606113946646	0.0893937688874703	0.410786503293757	0.255165518312249	0.350067020808941	0.392561655198209	0.361986743113924	0.522647276872231	0.338042156069704
SEQC_NB251	0.289681356609442	0.358178045658041	-0.183697827920234	0.429627356245668	0.132972813288412	0.431549129827111	0.294612519915471	0.385471482913563	0.441973211038593	0.377843272376561	0.594595896243794	0.391428591933904
SEQC_NB252	0.256568356972578	0.194765709969793	-0.29365161975368	0.256371833208153	0.0673807963807938	0.370400976315529	0.197666662970421	0.293674285129597	0.32406096896241	0.266812446163812	0.558293350574652	0.34027847250861
SEQC_NB253	0.240395354251124	0.332025586700695	-0.142043515218614	0.44969233084619	0.155323403365678	0.427820128254638	0.363373829621549	0.387637640376968	0.422137123872602	0.428425935172675	0.564188709402826	0.374262269859464
SEQC_NB254	0.269138786709584	0.253901412468662	-0.200972273762908	0.268357680994429	0.124852868758112	0.385400365010828	0.269967445405727	0.313779317450267	0.402561105840584	0.371174680752489	0.518984455887109	0.349279914213073
SEQC_NB255	0.251722842214072	0.320760570670163	-0.209364960747085	0.424999620832408	0.123520765298086	0.405342766429654	0.286231669244833	0.371282863823456	0.423833192949077	0.356640172814142	0.536612141459342	0.389847657429283
SEQC_NB256	0.247433770128684	0.112629727657565	-0.304449828277991	0.245247662756394	0.0418271563005147	0.337019587705158	0.159202612394118	0.280080385620534	0.38943775053433	0.247211546898401	0.438898857283063	0.351317663568388
SEQC_NB257	0.211452461958938	0.234916719167483	-0.22356135082876	0.35317852329851	0.0932735139767351	0.380146479391054	0.257408700134851	0.342083689737452	0.411589299337059	0.342046328227739	0.491965318010338	0.343983078504264
SEQC_NB258	0.254814451630238	0.255688740650835	-0.216484736081416	0.399390471547824	0.124145009651865	0.401388595839745	0.256349979596777	0.370126154455682	0.456263872639496	0.385866597043842	0.528077178655832	0.356533991119084
SEQC_NB259	0.228639006140244	0.0479047644765454	-0.349801868064884	0.0560009558687985	0.0189204728074535	0.321826073743332	0.122918069969723	0.232602614593732	0.306742028689597	0.209103017182481	0.453780467145919	0.317231744938179
SEQC_NB260	0.241705648704403	0.22940750474833	-0.205825977535674	0.358760068444569	0.127914631957921	0.406700348845071	0.262240333082025	0.354880080712524	0.402170835311779	0.391198387816807	0.53039112204449	0.316591442471381
SEQC_NB261	0.254130452527434	0.220141541127251	-0.273361180175172	0.321896888413263	0.0782259802287971	0.363316787494368	0.200900722126093	0.336953536657301	0.358277991473689	0.302815495719926	0.471429503381009	0.320569485804069
SEQC_NB262	0.226468190347276	0.216270600701186	-0.25667775655642	0.159001922536513	0.0702670614797559	0.352025370227822	0.221463544443086	0.28471493917563	0.331391939311167	0.27288462022301	0.468439359473224	0.361962233428968
SEQC_NB263	0.315564017207902	0.327545632002193	-0.206344875161867	0.351574919677354	0.106732944545075	0.396452778041799	0.247264346725881	0.340696276277882	0.409786618537864	0.349848765236947	0.528774441981674	0.362321859593725
SEQC_NB264	0.250838303449119	0.321186342952791	-0.131283744396075	0.409586188514655	0.151900997278759	0.433847472031839	0.335482324887331	0.387786377970775	0.479929296997145	0.44467649722024	0.522156681627468	0.373068885820581
SEQC_NB265	0.284652295509838	0.285730341591301	-0.184513522215544	0.451214917133847	0.13630821265959	0.430566434729129	0.306242112731118	0.403469686827402	0.493828738355328	0.38405173303383	0.537213245628857	0.402859572479888
SEQC_NB266	0.236489163184739	0.204565533076527	-0.260060502067731	0.256146807778769	0.0839483463541068	0.362563448969908	0.212028093205481	0.309681084288689	0.363135148581555	0.31146587050043	0.451588529612677	0.325537232629102
SEQC_NB267	0.237859011563495	0.206899222104385	-0.282050401545826	0.271321122329473	0.055251078499795	0.345445112890501	0.179341206990843	0.304833923327762	0.412122138369073	0.263454816543002	0.446511570117569	0.370469174435738
SEQC_NB268	0.255249972262	0.114317101999483	-0.309084606647118	0.249233134785093	0.0565730442330836	0.361655246489344	0.195360551217215	0.2963833636878	0.378551991231895	0.297297282208158	0.46298544905714	0.336332649339263
SEQC_NB269	0.246173707946258	0.303812570366149	-0.168597380403903	0.409704071826021	0.131939792863279	0.401832223676616	0.323335048915675	0.373405232590836	0.451473470197104	0.41289159085638	0.52087093528582	0.377216726261031
SEQC_NB270	0.250308885620249	0.191505962233329	-0.280052788690809	0.283428247613891	0.0714189907211074	0.349930532376634	0.188524995563406	0.301409107272976	0.365547133292809	0.26206783139803	0.463504118308444	0.342667860514369
SEQC_NB271	0.270661986431827	0.288967167450704	-0.211914925059864	0.382032543573825	0.116942538963312	0.397817130197004	0.258755984502725	0.35683981002548	0.384319169008249	0.316524384586388	0.520779636700622	0.357762666100575
SEQC_NB272	0.233295088051637	0.193828327175106	-0.250844259396881	0.318980198266414	0.0881411536870111	0.379813148506435	0.214866124870689	0.329672874957989	0.425954952626086	0.329488366549038	0.494275432926018	0.348718215290178
SEQC_NB273	0.311656181645083	0.356164801167409	-0.148278086405087	0.457987897087353	0.166940303679787	0.483839183236871	0.335440428737938	0.416758057509588	0.478130894796863	0.444879319183355	0.595787584610724	0.386328425993502
SEQC_NB274	0.275333003801073	0.337430901122144	-0.196384678476117	0.47039811903606	0.139836391001258	0.414794065422171	0.277583683364644	0.383121144143345	0.411489990558661	0.382407207908151	0.581949382903608	0.384393614287087
SEQC_NB275	0.291068365766118	0.327254825400952	-0.193303922079548	0.449092908323507	0.141404860733312	0.439305359560075	0.275086489160423	0.391649136533261	0.435859098724064	0.397215737562183	0.591939041247746	0.368247301719189
SEQC_NB276	0.274681426518897	0.357970975757902	-0.1624418486346	0.408116539326562	0.164182065450018	0.422061714264344	0.324799089888189	0.377176381809624	0.408292994821592	0.432733169876603	0.576003810090345	0.38269904785088
SEQC_NB277	0.268526904171242	0.280873101043228	-0.223091636285691	0.369501846203306	0.117669054205726	0.405740943577244	0.276280069750853	0.345642491145571	0.42323246203587	0.393374427001018	0.556700089448823	0.351814757943804
SEQC_NB278	0.231931672008749	0.245655675595653	-0.242048056830287	0.394874953841933	0.0826482795574764	0.386046730222545	0.22742276133815	0.35221181964023	0.425695940328889	0.341534181896603	0.526178077503944	0.350823349517682
SEQC_NB279	0.2977581870911	0.32793945884362	-0.190968204936149	0.407710921739806	0.145354182030122	0.414296022082332	0.291224928074468	0.373854704041256	0.432980310058532	0.385428125947229	0.575021893516648	0.376205352859026
SEQC_NB280	0.279547194405336	0.437249609706147	-0.0362812805085813	0.359523019560346	0.272642351943652	0.435282930198431	0.51147078312418	0.386744152901935	0.412596014229393	0.562451085733967	0.597339678818116	0.359128413439024
SEQC_NB281	0.29634171613484	0.356839161458062	-0.182560504485979	0.390845574737534	0.141919139644059	0.429699479290386	0.318526593598736	0.361022127155489	0.383752880126984	0.392570662662146	0.587753904377035	0.369410013690708
SEQC_NB282	0.267555125292919	0.402093608088186	-0.158578857932461	0.441588566234655	0.165968609475014	0.40926891921763	0.357967528662443	0.38237237342084	0.449329592078459	0.408626535439292	0.544565618553567	0.388480931396232
SEQC_NB283	0.272824539052571	0.331004778672385	-0.203235706719423	0.455406793275277	0.118219289475248	0.418193232157482	0.279148687713597	0.38087380746838	0.459829513473967	0.37153174830151	0.554214552812061	0.386149855896057
SEQC_NB284	0.240613306195382	0.259533856651826	-0.211951480152859	0.367337772032597	0.113344560906746	0.369926555586247	0.287157373218723	0.351388945996235	0.4609700499071	0.345458698033634	0.525036721655752	0.353015278377553
SEQC_NB285	0.274953779729525	0.378954337921338	-0.139568870785304	0.429689342050272	0.167196627146073	0.425262632269212	0.360847768682072	0.387078560224989	0.40882176385668	0.418355176161603	0.573106548600302	0.37642656263883
SEQC_NB286	0.282850193751469	0.287089312178132	-0.232576783614074	0.398831891963632	0.111031893518875	0.418973144132628	0.244304430605299	0.362976809245238	0.402814060279467	0.366605647892745	0.556123637565639	0.384749499365998
SEQC_NB287	0.261600966552607	0.343044225528152	-0.173470032337605	0.46169053182688	0.142581681935148	0.432203649806387	0.29668903812925	0.398519765105	0.481914737117304	0.380993775135626	0.566477506919452	0.388499283884614
SEQC_NB288	0.2531099285319	0.317625138101704	-0.174417401307593	0.363541557254547	0.15391934999436	0.404105794114884	0.322877007254356	0.352891752883525	0.398517604371267	0.416914921902888	0.565784034917531	0.369880092257073
SEQC_NB289	0.275778946368715	0.358831821695404	-0.143192566940581	0.415617612938328	0.168060512364618	0.425201639841552	0.361144988843059	0.385508077773517	0.452156806078867	0.457463356853867	0.559308856475228	0.357203520975007
SEQC_NB290	0.241389889237228	0.237225512748595	-0.263927098136837	0.395661599845699	0.0862274832242652	0.386245647210287	0.203561211963039	0.339370408980502	0.391837291094935	0.321638447435376	0.514056692051863	0.303473456867441
SEQC_NB291	0.260352552468828	0.369418464318386	-0.128973056763328	0.472482890368532	0.170732244289988	0.415783523667522	0.371234990948646	0.415736449726439	0.496865226632903	0.389017641573754	0.51345597666997	0.358421896739065
SEQC_NB292	0.245472125498867	0.331556394709572	-0.152806151677776	0.480689914323977	0.152062516313221	0.42129766826317	0.359270162114155	0.407231147128687	0.460728683692687	0.420141684791095	0.524113969617823	0.385681962187689
SEQC_NB293	0.260753478026943	0.33390391585661	-0.183631341858504	0.408016054978774	0.126738434749875	0.399268641398453	0.298362467880924	0.363159313648136	0.402752237591539	0.409978655594443	0.549079885198129	0.367215152637268
SEQC_NB294	0.280777699509279	0.357192969281462	-0.176163779795764	0.361770499630593	0.149988953463138	0.401931770589988	0.326978242431226	0.358647752049006	0.37604795179986	0.369701271040746	0.57153903254522	0.366900761446365
SEQC_NB295	0.199850514236511	0.304241259354772	-0.175394238618599	0.33833040484412	0.12497784348104	0.364103751224451	0.323083461480773	0.34249092393515	0.438139294937471	0.338578734261446	0.501845926912814	0.336897603065871
SEQC_NB296	0.282811615865959	0.386839292888429	-0.158263207771184	0.4715194553845	0.15125928013443	0.423376057566632	0.337627927493192	0.397582223753504	0.471878322466836	0.404506364843951	0.576821600372566	0.37887983717633
SEQC_NB297	0.242016412072595	0.396994293815037	-0.107109442760509	0.454778523236527	0.181944110914534	0.412808070362188	0.396081451313782	0.405689073650665	0.482834963739535	0.410076963832566	0.522575775873784	0.354663157648501
SEQC_NB298	0.25492279185334	0.368886198676495	-0.128416236736425	0.454394741351272	0.153849255294444	0.397876853951643	0.38532957192366	0.389103764828982	0.450307969901188	0.389263273424216	0.532570176208047	0.338554528377627
SEQC_NB299	0.293929341583994	0.401518579261644	-0.138843923753866	0.407171465451378	0.171654390580177	0.43619802857589	0.354009795297792	0.378350501380288	0.432975622562855	0.406269581196527	0.583231805920601	0.388356257508741
SEQC_NB300	0.286656591782216	0.294849576670262	-0.215535173682912	0.428979668639325	0.120688119126501	0.397967259082884	0.264201400906209	0.371304070110796	0.43667465619532	0.362597703631294	0.583914884033984	0.379840451335703
SEQC_NB301	0.26175731493609	0.419806565410042	-0.102900240660091	0.46949236462083	0.218221621820933	0.442155095660543	0.454640020885569	0.40210398014733	0.436414738187776	0.472843158036003	0.588996235067254	0.385351198343954
SEQC_NB302	0.257272594171559	0.405484482126951	-0.133927856350889	0.391641421991945	0.186546504562588	0.421071691078581	0.411077084934245	0.37205227453665	0.387873892529616	0.403608010415659	0.580221996283107	0.374786950850065
SEQC_NB303	0.270499657460861	0.422365035219683	-0.146132757019008	0.362400263957662	0.189200616107662	0.412732329457712	0.424879040788729	0.360894362383891	0.373384160065353	0.43511645422182	0.595711161650649	0.366488101443761
SEQC_NB304	0.24926679044785	0.209054940449129	-0.275715055346963	0.344315858781999	0.082645201470846	0.353381073823078	0.197526111828611	0.325385860822182	0.348572515420161	0.303405935374145	0.551977765862862	0.35638333798418
SEQC_NB305	0.233280196519999	0.245126061898205	-0.263141304919616	0.318106399430752	0.0936962533510938	0.350667942546413	0.197196695100264	0.315184600370733	0.357750153223161	0.310681973785882	0.533552801910441	0.338841263966051
SEQC_NB306	0.277228214567564	0.256802524955597	-0.240900634389172	0.347663770293957	0.0988810488653409	0.387524395024725	0.246393876290027	0.332901450458512	0.356786646170392	0.337561814439711	0.570209854982812	0.34797558086429
SEQC_NB307	0.284497288174847	0.349116671074723	-0.203882799838326	0.431053270002025	0.121063350382267	0.415692663816978	0.292518127062563	0.378483023273297	0.409759660516605	0.354143630180135	0.574872795580239	0.381059636390492
SEQC_NB308	0.242925103227475	0.262119814729821	-0.207042904541966	0.407726138108943	0.111388703944209	0.413064776167367	0.263260618721442	0.357213928098694	0.416175172139121	0.368869727986649	0.548018566187202	0.317894277946881
SEQC_NB309	0.2651032819055	0.299842908938884	-0.246928987217672	0.416256251524339	0.0934705422155853	0.410409949494058	0.230409066019261	0.360676334861243	0.424816926235641	0.33580565822642	0.568966969648897	0.358867763690782
SEQC_NB310	0.262770168458726	0.342265332398	-0.184133721346969	0.412710974482637	0.142219596043334	0.406618347621879	0.341306462653556	0.363733332459376	0.413366191196941	0.393853308727913	0.544243121774105	0.363096544595694
SEQC_NB311	0.261273621093599	0.2510391785099	-0.24197581861398	0.338005105527128	0.0969185629932492	0.37719936495112	0.239776574613635	0.323009720234416	0.366924387993368	0.319811891224922	0.546058576548961	0.36085604480547
SEQC_NB312	0.234804934234396	0.396553213093028	-0.0882648025136621	0.45010051941136	0.192122875058416	0.404211376348407	0.404070391624601	0.411308082686478	0.47587655949672	0.38499827884131	0.531903775120233	0.350399211041743
SEQC_NB313	0.260641290134265	0.21746726056995	-0.286422726988322	0.323380245252927	0.0652161215153438	0.350804339061488	0.194294710604035	0.320866836940791	0.398231680655247	0.269867408549256	0.479001956708905	0.351344372801199
SEQC_NB314	0.305341425354186	0.208649629328126	-0.245152193453492	0.371598660819098	0.0993046465497605	0.411612550720636	0.189212174587716	0.34600370371622	0.450676890984427	0.322532223874198	0.549305875059457	0.366330961368066
SEQC_NB315	0.277861687245549	0.403244002081857	-0.118829580975716	0.41749782536405	0.184322381391081	0.430108549491451	0.365344952723705	0.389423455902773	0.402931661322101	0.438942570575059	0.616964936738639	0.356316690691685
SEQC_NB316	0.277237837461756	0.300172212300128	-0.171929964714898	0.397400414276851	0.148792953284126	0.445680781718488	0.301907656479077	0.392361218517783	0.433260659937595	0.402496500660836	0.557483948467115	0.36350973505501
SEQC_NB317	0.301458760203005	0.311309821780044	-0.216700474665241	0.383430015204779	0.12204662381353	0.429486312964166	0.285751479188548	0.361241886226085	0.3915252935182	0.431990494988064	0.5903568648404	0.341972900990496
SEQC_NB318	0.277175442336027	0.400054527559494	-0.132876896304671	0.407039783379122	0.186836341058502	0.442536681075071	0.404311672109375	0.383564484018095	0.412160756610496	0.44712275604136	0.612185569909032	0.386210283783852
SEQC_NB319	0.251303814807429	0.398888787132497	-0.122687965942782	0.266675298478975	0.168287988524713	0.392357751906752	0.405430244205629	0.330992159280939	0.350736882829501	0.382587702432557	0.542516131638116	0.359082761480539
SEQC_NB320	0.246919583129626	0.183637401513799	-0.309730150054798	0.227424389528422	0.0411631790314313	0.344634913719662	0.16384093479152	0.284456676803537	0.299959870333603	0.260606492206142	0.479616177894536	0.303382312391302
SEQC_NB321	0.257652583528823	0.172953582262004	-0.304516873747931	0.269782170657999	0.0527296730485897	0.362343433187425	0.179068607049386	0.301699391187809	0.348184518804552	0.294459851750258	0.460498864415209	0.351225206652581
SEQC_NB322	0.19985999550124	0.102202789370207	-0.313906534808181	0.249516591916621	0.0563382996147656	0.317230406690976	0.154762932492865	0.269776361976372	0.314103740518185	0.23592949758264	0.448178615919223	0.283518565282489
SEQC_NB323	0.242532789132083	0.268687891694577	-0.217156900697393	0.30755219452308	0.113206586120366	0.386544595142537	0.251462176069533	0.321853229542722	0.384533748586153	0.341372719904814	0.539349707431372	0.365296015117184
SEQC_NB324	0.277880162062775	0.207110137374079	-0.283463283969979	0.369167801594276	0.107888932396321	0.382498521435757	0.219633895868293	0.328128190840177	0.392564614107104	0.349705791474578	0.557629463852377	0.348786770600194
SEQC_NB325	0.299008594854246	0.41222008442523	-0.0974489040535696	0.403891496663732	0.201683473957436	0.450309161749783	0.405478433256624	0.389406365731567	0.420115212548884	0.471303749553756	0.583013967730737	0.373936548878389
SEQC_NB326	0.217549775130952	0.189649558320263	-0.274549047997495	0.299699176463513	0.0742051245734287	0.384301462138089	0.227028880124294	0.320098998446981	0.398446836270732	0.352706674471155	0.489920190927295	0.336541664893693
SEQC_NB327	0.237156747310485	0.401272698316473	-0.064087615308594	0.325848527614882	0.235309008500118	0.414766968374628	0.474161634566256	0.364252054877759	0.381803542934327	0.488665820933527	0.539797999274703	0.341374370829539
SEQC_NB328	0.217418974967493	0.10224306742657	-0.334435309445426	0.188132085697149	0.0414008253773131	0.321199660842864	0.13467024191201	0.257235053757043	0.306013459503962	0.219600611139474	0.449500217931536	0.333915219701591
SEQC_NB329	0.262016190565097	0.192196158693993	-0.310354409345792	0.148962409513767	0.0707900656549194	0.345457861021131	0.172938651148604	0.269791390285242	0.318433330929527	0.264735923916903	0.494767369564171	0.315676641586541
SEQC_NB330	0.272396874780322	0.372024737099425	-0.114280188965874	0.417321501549266	0.185637355182075	0.438277636295002	0.341033902431392	0.398276503876211	0.464885059551452	0.421064771706654	0.542809313310741	0.367436574644891
SEQC_NB331	0.234522071658268	0.154291602180219	-0.313252560693088	0.247268945653135	0.0489589832117308	0.359640055358968	0.171166565144741	0.301466359331534	0.353658254377579	0.279496499552824	0.452950716689136	0.348059133246495
SEQC_NB332	0.235123249318678	0.160622378559432	-0.31497225024339	0.155125189243481	0.0356177508742809	0.335456078828445	0.140440651833802	0.257456522775092	0.341168834989528	0.219214601167559	0.461271463256112	0.327600749171998
SEQC_NB333	0.275636178124449	0.390319169438283	-0.14543628025126	0.461570625572101	0.179643217298573	0.435225180476572	0.332734123264003	0.401995236682441	0.444123896072342	0.42221737296108	0.566041099284179	0.367419703178075
SEQC_NB334	0.219508623698908	0.301834675345738	-0.211180414398736	0.325721286594453	0.1241801696389	0.385556822442886	0.278036279774639	0.329360642510038	0.372278295525801	0.309885450874365	0.555231476449354	0.354050869260386
SEQC_NB335	0.213516446364769	0.290091682727354	-0.19303887480286	0.291257880398709	0.133454396971731	0.363335037047787	0.270324760922168	0.31837606588277	0.380035688898224	0.339813054355574	0.566835930952208	0.344055224951482
SEQC_NB336	0.223984289232223	0.172674454981506	-0.278188863355102	0.216722092994841	0.0551943694845639	0.352633331668272	0.184904317980293	0.2967639768992	0.349550214806784	0.297641822543778	0.478652392355047	0.325949736245809
SEQC_NB337	0.256986153968235	0.20215200610143	-0.296931128275593	0.222877533997834	0.0639191194118667	0.360138989968225	0.168588605598946	0.284573746735099	0.330591193660522	0.260583719531949	0.534329166693207	0.361420871716677
SEQC_NB338	0.213366817971499	0.0722341631184753	-0.341751676937109	0.0440263356780213	0.00440381354673901	0.31007569497182	0.0996037860511239	0.226322206650806	0.278604022521377	0.201466820334046	0.439377819512116	0.305641148026686
SEQC_NB339	0.241893369153304	0.260812206036952	-0.2400875212983	0.355324563035581	0.0905549964472835	0.382893094412214	0.211452029471861	0.339230505139825	0.408334602287927	0.303691864380061	0.511161325991989	0.359351690738935
SEQC_NB340	0.252154398371837	0.280248068177383	-0.188554930188417	0.333754391216692	0.107098223740881	0.394303497477105	0.278596382508366	0.338567799223168	0.333028153313059	0.357770273132693	0.559763893495987	0.341832631120231
SEQC_NB341	0.22734299944614	0.123505811983797	-0.318436101111137	0.276539690719075	0.037246866097064	0.338978238870033	0.16695615509503	0.290566798737708	0.338723126448504	0.284957317535327	0.49565411990736	0.307898808776005
SEQC_NB342	0.292824629286369	0.189157860042033	-0.293476370971436	0.238989741077606	0.071882544019951	0.362540152663637	0.170993670833238	0.281518007516466	0.354382435847007	0.301991470371775	0.54820637351432	0.346043151012033
SEQC_NB343	0.279437798659976	0.412629288952742	-0.112009295605938	0.431661314308244	0.191379501129091	0.441009553834184	0.406406507003077	0.390518737576155	0.42540129712844	0.460052619145963	0.604448968730049	0.378558526092472
SEQC_NB344	0.263752477188162	0.209684979721133	-0.269073080285481	0.369810182795727	0.102147385471771	0.402183226830661	0.206400365922154	0.338995852561062	0.394149992573872	0.335620360654146	0.568787573913099	0.359848941082912
SEQC_NB345	0.29670384251196	0.35164699989341	-0.147982137848733	0.378184631856395	0.146650225657601	0.425893773390189	0.345002766639614	0.365902457587787	0.419153674648094	0.431775803011027	0.598230070056003	0.357439320147701
SEQC_NB346	0.269182853229557	0.332739564396409	-0.208491836936961	0.304359249391526	0.13353550725216	0.389575636609192	0.280446189399883	0.330814060805479	0.341540294984121	0.352378809173081	0.561940736195705	0.364001403181032
SEQC_NB347	0.258026172454661	0.244958156021705	-0.259434579467545	0.358576603978831	0.0900950175532755	0.369503982290163	0.229876028834217	0.327556770910366	0.370757461783894	0.332588507562981	0.559200097497132	0.369713506645361
SEQC_NB348	0.263731004636278	0.334205553104894	-0.174733126366109	0.346701777708843	0.135790323496297	0.404134577858533	0.315091701136878	0.338067986052973	0.405318595329326	0.392084100204136	0.581051426189796	0.367544950887494
SEQC_NB349	0.222809115678085	0.243762722487621	-0.248100277678868	0.178301974345009	0.0709082650683012	0.350676982144708	0.214256180633373	0.267677024358916	0.302497182944656	0.296134650759511	0.550012256993502	0.308427185729825
SEQC_NB350	0.262247629326724	0.160956176558182	-0.312341229514971	0.216442869882834	0.0636354569940405	0.36396375089851	0.191755455602696	0.266489076680049	0.310893823524125	0.295223077883833	0.543471471304419	0.314639140390343
SEQC_NB351	0.249235902603907	0.251233412689539	-0.209196617679413	0.273069432787731	0.113209180494092	0.401102921546459	0.254649089754366	0.321744091854936	0.374930594083889	0.347918094000639	0.551782373234111	0.359665036084457
SEQC_NB352	0.24756108066972	0.329490955965971	-0.200165230356463	0.283544952007858	0.120382816420624	0.407270933874793	0.250659481157402	0.321767471305443	0.386774816314647	0.345625663802939	0.54821909812699	0.341602620798675
SEQC_NB353	0.270002836723929	0.387867170151403	-0.136544366454094	0.381194940900072	0.134332818438698	0.435990942766445	0.287960460478848	0.373157588928652	0.430259691598487	0.392717041214597	0.588316064229278	0.387321530999822
SEQC_NB354	0.253252421097277	0.226648686485704	-0.252003645601139	0.292324439791055	0.0897811560981986	0.376692261708095	0.232255585850927	0.320963909352102	0.355012317336064	0.334305539881058	0.558532895136966	0.347453278819179
SEQC_NB355	0.260873667970905	0.34843816472809	-0.184712747070294	0.358711416276191	0.145646820105887	0.400893148800031	0.329414140131022	0.3479248592017	0.357745444641756	0.387683426689357	0.582722714826168	0.366132988310099
SEQC_NB356	0.307672670509233	0.477559608652013	-0.0674188790799408	0.340139853246152	0.22783517262767	0.450696870005066	0.521063662613651	0.380198643932747	0.377430259725872	0.497575438409727	0.609166970148756	0.373741909476045
SEQC_NB357	0.288095798976186	0.363713799608956	-0.165759124938109	0.411835477148505	0.156834115540281	0.426215150709895	0.325188261384215	0.386519843109963	0.399563474628525	0.409530539579069	0.58597856288933	0.366235102185895
SEQC_NB358	0.2694134021611	0.326627438405512	-0.158420160280802	0.42631947254006	0.167006444512739	0.443997692831897	0.337234444036363	0.39821011049051	0.413062112156321	0.427749663427635	0.586359201319809	0.362650506511845
SEQC_NB359	0.254990916097141	0.461666829496841	-0.100903976980514	0.472759735001692	0.19755558837672	0.434434581165919	0.389820151939839	0.409970007201635	0.427668344814808	0.445562417588153	0.587178819364196	0.384789358833655
SEQC_NB360	0.221677985372196	0.256221495773355	-0.230572602757056	0.29961409577019	0.0966103938290476	0.37173813133603	0.253567517920348	0.306162507063324	0.347162224386087	0.302433654024107	0.535118031452795	0.32057011965058
SEQC_NB361	0.226080074244955	0.213349524303542	-0.244657145095617	0.29811507717039	0.0868547376574476	0.336771242368682	0.22918822720294	0.303156134891432	0.39530919238107	0.315479582875931	0.454855782506497	0.330340431454857
SEQC_NB362	0.253685447080441	0.439345980094137	-0.0178968607719074	0.452261497894931	0.218229329773494	0.434441915669471	0.512041967869324	0.403881313471363	0.444582382614618	0.466324127005817	0.585007109404507	0.381416566802526
SEQC_NB363	0.289877582768922	0.363644311308787	-0.164526788220386	0.442173417961935	0.147159352041703	0.431057192294745	0.309721611891455	0.402093394335306	0.446207513280599	0.385758390374005	0.553035545670723	0.37110098738624
SEQC_NB364	0.264833718268867	0.321057946831632	-0.17558142847519	0.41619502585049	0.138726242142553	0.430841633605434	0.281768251661566	0.373770766247173	0.454923127234318	0.395562139484281	0.583745390027609	0.359442255713581
SEQC_NB365	0.286692976225252	0.374328481889007	-0.173426854983987	0.451512791592203	0.167786086017472	0.420753538364542	0.321572995050384	0.395572022725819	0.407691794714937	0.388517459770411	0.569352792480184	0.378487681388048
SEQC_NB366	0.248902281567109	0.338170565422534	-0.172570989549573	0.350950861039504	0.168316084666993	0.414037139832635	0.347235823489356	0.363269520710957	0.369942981490748	0.404152194632513	0.569889463608973	0.364152062058858
SEQC_NB367	0.281488421413603	0.299268569090309	-0.234310161232078	0.394723745146905	0.106809103508223	0.408415741214818	0.254648974843923	0.351521152746189	0.379250079162558	0.333000375068412	0.582646145696991	0.364732537242274
SEQC_NB368	0.273866006982088	0.345996270589688	-0.213218714598168	0.368232241072783	0.117399188305508	0.400848749669152	0.249858661649372	0.351836994631474	0.38191404232678	0.364449417781671	0.564875868292363	0.364269192779608
SEQC_NB369	0.233936597929686	0.402588575512302	-0.0692504585217573	0.32191313283778	0.215238658220098	0.424066664617632	0.476615029999253	0.363451581574864	0.393225075766251	0.491640277339782	0.57711677956704	0.349512773888016
SEQC_NB370	0.248032550637817	0.24270707674963	-0.240822622711866	0.339289147537773	0.100178440151742	0.399295862328374	0.195449273154111	0.342076194697596	0.42066044975982	0.335114967080582	0.512745970451332	0.341161701699629
SEQC_NB371	0.245374174060787	0.360571393575765	-0.155565406432359	0.311762845567007	0.157565741542518	0.392845827025801	0.347725829130537	0.34449761208999	0.364830862872338	0.388838460892088	0.567081467442197	0.343793924933614
SEQC_NB372	0.199034138765353	0.187529900928936	-0.292677624810479	0.219345750429015	0.0508286556067204	0.350972885721998	0.183172802219167	0.28550695807902	0.331825560223735	0.300851045171872	0.4969761607748	0.340318219100144
SEQC_NB373	0.268886154881122	0.236816924589689	-0.287102392234018	0.254682507222997	0.0880964093731717	0.369283056674973	0.184131118898278	0.286714679439199	0.332558124882723	0.26475409517454	0.527821313088033	0.368168354933632
SEQC_NB374	0.213586045410737	0.118968931120919	-0.332954778807713	0.106112202004059	0.0293199827776426	0.327787955963722	0.102829361734318	0.246037299563848	0.293499641382816	0.210023982188066	0.480760686168797	0.331345396620477
SEQC_NB375	0.198037577819052	0.291430373319804	-0.225734733158903	0.351205092481008	0.0996168127121277	0.367966897629473	0.218552453825133	0.337933457019219	0.383394607501545	0.294613653979153	0.495594043244637	0.355706705069688
SEQC_NB376	0.250967885768325	0.40207927505461	-0.0786823502258235	0.361969713827536	0.147237849397438	0.417033028197908	0.386134216242241	0.359003694008634	0.407366021002705	0.410472766148575	0.566054302346869	0.34062423671779
SEQC_NB377	0.256092688916737	0.308475523791103	-0.189072250863329	0.21504332433458	0.132260929111088	0.398982270638343	0.290093319612558	0.300288965245174	0.354870848753939	0.338678569772823	0.553493970771439	0.331195229616942
SEQC_NB378	0.240337122361813	0.142488851410611	-0.301466072118827	0.233866527806096	0.0433741087169419	0.334481974418654	0.175377124050043	0.271732986440969	0.343226655079549	0.277828163698485	0.423910483934041	0.362059351020189
SEQC_NB379	0.194566835971317	0.266491749847859	-0.228278284239702	0.230566217923574	0.105680017485909	0.353073917932119	0.225262926270874	0.291539560283938	0.330782611863989	0.307722308412022	0.532934313771974	0.346350853965088
SEQC_NB380	0.2483848131965	0.278203830723324	-0.218051034330241	0.264846481411398	0.113552339140213	0.36013707421822	0.286808371254813	0.307095310171742	0.365865892064199	0.333432449746468	0.539903131839697	0.346772311333711
SEQC_NB381	0.217509296869335	0.121166444166231	-0.305033361691003	0.123136823628564	0.0614120244729956	0.357774797158032	0.180510144318783	0.275388340160893	0.358982944110623	0.275175096037728	0.462641259596879	0.343662661360686
SEQC_NB382	0.260881886812282	0.222115541196651	-0.284499749200652	0.250140726596259	0.0721794991263317	0.39637239861864	0.169824309119582	0.303937278543873	0.369095698147972	0.335556850745891	0.546474885752185	0.346631712025954
SEQC_NB383	0.235064429622423	0.173185538589782	-0.301032150790831	0.265385292554187	0.0482814289177746	0.372056842496284	0.168378278750477	0.318029034160237	0.362589347841344	0.303474503074607	0.488480054249412	0.323563583057652
SEQC_NB384	0.232660048259995	0.225556695782492	-0.252340593979132	0.271679188633049	0.0768537372833873	0.357125072616283	0.267242963726661	0.296716341946101	0.320535389046281	0.335208468086634	0.506221784577654	0.310660320443583
SEQC_NB385	0.273426109271827	0.38494936794506	-0.119622856727173	0.452656269618858	0.192177617393893	0.464621296509488	0.393421956728173	0.415917810803693	0.450523828314013	0.423239118767267	0.592697299419937	0.382467995025838
SEQC_NB386	0.258331212186004	0.436322910130089	-0.0323900770454364	0.474871117526018	0.227948957679467	0.458980932383143	0.458447290162622	0.427146242138769	0.488652950794471	0.528423781572771	0.586380308753168	0.404741080971585
SEQC_NB387	0.294874760958796	0.385706003219039	-0.169244565279021	0.363995512284374	0.156317649252269	0.418088613771076	0.327045890845976	0.35291180470585	0.397065417521288	0.39643150209289	0.571629353345136	0.35605770990011
SEQC_NB388	0.267010243760849	0.279166126069882	-0.208584992914639	0.255464828930878	0.108816055724194	0.390960133990758	0.316296331366237	0.302870683218482	0.380025661895077	0.354799570401138	0.559388434769073	0.324606993550464
SEQC_NB389	0.252680305272272	0.168862963218912	-0.334127991435285	0.212434150703707	0.0548474430135552	0.367964893035046	0.135166231388175	0.289904068024793	0.316438220258558	0.248913232045416	0.4986827670051	0.349645400370121
SEQC_NB390	0.199025460341388	0.152194388839962	-0.290629619880579	0.179698454635571	0.0558353384688804	0.354855957434935	0.203439842948597	0.27843474251192	0.362389592768597	0.269349824870982	0.481595781988809	0.34811130176615
SEQC_NB391	0.280535021169745	0.305460555247819	-0.153366201605701	0.317479496194676	0.174791393541982	0.411407944913821	0.33173261726958	0.340361517987803	0.375272211172096	0.418165673863971	0.576513808090743	0.347286263970717
SEQC_NB392	0.21586631091654	0.196076510144699	-0.275254617686942	0.254936463393622	0.0805321890269567	0.37359670339182	0.220594114444659	0.29218461338571	0.296665445315721	0.275522932602574	0.536551631758889	0.332760021984779
SEQC_NB393	0.248953266952965	0.300066636420081	-0.19585844731058	0.280345821944593	0.138516372150406	0.403011891917181	0.28514741042282	0.319694413903184	0.34353176015186	0.337638920985	0.532319033760503	0.354193945231411
SEQC_NB394	0.263293162873092	0.472578147004882	-0.0632047860164755	0.488018879407184	0.244102790208473	0.468093158755221	0.477748726959508	0.421647778000432	0.450612360687227	0.462231753651879	0.599318867603506	0.38269327299019
SEQC_NB395	0.311799358102419	0.379162824707768	-0.161784225664811	0.490092999195922	0.185344174606179	0.458838358155072	0.324363438233529	0.408133028342191	0.421104766852348	0.460440752756248	0.598925312915679	0.42284748246285
SEQC_NB396	0.259200405893837	0.337485856956961	-0.146138084929212	0.375013196678089	0.167852653931344	0.418946024838812	0.331192194880716	0.371905996241282	0.428446357434737	0.399220266066111	0.57274472613252	0.363042831695766
SEQC_NB397	0.282011589820705	0.353496067856917	-0.182691138968139	0.385133640534624	0.159634530982243	0.426204815181887	0.34902459263626	0.36757297000389	0.374416392995988	0.419403704271037	0.595048292417634	0.365818972824759
SEQC_NB398	0.29420888907001	0.353581077577739	-0.196128233811041	0.397246455183016	0.148701866928518	0.424236905266194	0.29862901741121	0.370388244428183	0.384292524702621	0.410670903221687	0.581308094872198	0.364785509411887
SEQC_NB399	0.19213158489716	0.245077465523219	-0.244167252707252	0.263739698134196	0.0713831987504381	0.356485288589367	0.193705149609143	0.299110328675523	0.32040120065761	0.274563628912374	0.509664646179873	0.302886855244707
SEQC_NB400	0.255370762592295	0.265320008758244	-0.241287462151845	0.384407332649108	0.123645669100207	0.399946477069849	0.241014483497739	0.34404427793537	0.388644264551519	0.35148418226952	0.564250379365055	0.363583773823752
SEQC_NB401	0.235614175056589	0.285593418953056	-0.255013425960178	0.240651795374525	0.100732501111343	0.379568411047162	0.213880577700823	0.307106518674379	0.344254145054794	0.308190615767305	0.546089830490421	0.345771017888003
SEQC_NB402	0.24353166442881	0.333154040438193	-0.163750327037333	0.487463656024142	0.15241979171076	0.440465324988038	0.328387561662171	0.410355845839272	0.453752953695342	0.423853574284692	0.561926448704978	0.404428684284616
SEQC_NB403	0.227790995459203	0.132667804541116	-0.308448030038593	0.231411022152728	0.05767399186723	0.336657990919081	0.176866079868916	0.28955418075321	0.392858654940483	0.295089727448236	0.472798059036945	0.343726239719057
SEQC_NB404	0.213582198026334	0.322655477864995	-0.144406774567972	0.273683474301122	0.147204849548669	0.361445208014765	0.368883814261272	0.319816777732652	0.324453998333052	0.432750765301534	0.509469668377654	0.332792801323627
SEQC_NB405	0.157537753056955	0.0644677557050225	-0.333697441315354	0.146174424766885	0.0148536914712329	0.303482308895838	0.17777504426735	0.246192627636334	0.281172201267666	0.271455516084432	0.444994664495473	0.329695960794974
SEQC_NB406	0.235404877905596	0.317556652534162	-0.184556243868518	0.412692753695373	0.120125530429746	0.394619120588566	0.325322341019097	0.353908810188893	0.367279056452669	0.35857231054229	0.553252205372929	0.350192474337886
SEQC_NB407	0.246423381888618	0.115359652905027	-0.317793034587246	0.238902051558209	0.0365521092496389	0.34627378755453	0.150978493158825	0.291989563120086	0.333213911527409	0.273144651842426	0.478121475285871	0.321640112601629
SEQC_NB408	0.25567353594341	0.209469668740499	-0.280192470645633	0.263259837281791	0.0864234598957275	0.359647162785468	0.227446419389979	0.299979088820433	0.34110187478301	0.309954575371191	0.511101100785565	0.37742392201297
SEQC_NB409	0.271422053823306	0.375976444994325	-0.144534391603522	0.516104419991957	0.185991989301968	0.45564010502213	0.355010349372788	0.428293280010033	0.465139910055224	0.436569497461314	0.586500605922094	0.38788856385712
SEQC_NB410	0.208537570509156	0.2060101343139	-0.247157488608206	0.27363385578765	0.0955790947797731	0.35683448120774	0.258336982895514	0.307490776505829	0.356165290444501	0.29531988762286	0.490913678832797	0.34366214895088
SEQC_NB411	0.249742153286606	0.399971783676885	-0.0549483272542907	0.401871692516352	0.220790131008989	0.443573606607358	0.495262640776643	0.395406871288411	0.427209104600093	0.46335641385012	0.601027145645841	0.356012821787036
SEQC_NB412	0.274705419830267	0.34375158739705	-0.1896592785025	0.402996385669269	0.157827503748744	0.442669777493205	0.291749656657101	0.377560134301199	0.409468893554396	0.388989261060929	0.570433581008608	0.365524432082709
SEQC_NB413	0.240532360321441	0.12552734150193	-0.29293137698682	0.243864244608384	0.0397321357058201	0.343676145175041	0.191383056138939	0.291319811640902	0.360195337219036	0.286186624212684	0.455094188010178	0.322498710974512
SEQC_NB414	0.25140717470555	0.133598468152499	-0.318455852338442	0.317070601895764	0.066263262033447	0.350686807731835	0.167762823038069	0.314447551844816	0.34277527175225	0.295932495137804	0.478783363481267	0.363672535439714
SEQC_NB415	0.218832694405406	0.30459949620876	-0.158528640220328	0.369825825367062	0.122482749896052	0.386683048903098	0.348772627099815	0.356886115278423	0.411134698231774	0.366781045058663	0.524040550629891	0.366111637173216
SEQC_NB416	0.251171121318567	0.326029540057434	-0.243057409124089	0.278838086792316	0.109132190630569	0.388749261522763	0.245051958718069	0.31056820663875	0.397815025093518	0.331708075699669	0.525390727296606	0.336841333605076
SEQC_NB417	0.275996903069729	0.465847345002622	-0.0712780929946265	0.44702989866266	0.231480191856174	0.447784945158387	0.468176571234212	0.407099986658595	0.441025047305814	0.492361412470083	0.606501581803692	0.386176994341236
SEQC_NB418	0.211271810042773	0.216958278555821	-0.225820888947591	0.270710714356863	0.105544776905879	0.395702656333843	0.279243283586861	0.320084653194288	0.364863537637411	0.345825155940726	0.548822272021061	0.328232931069611
SEQC_NB419	0.281254307093422	0.316607714734219	-0.202306443413709	0.440532329154543	0.129219598464407	0.411522181140888	0.292142137897664	0.373421737135668	0.399200831779214	0.381072961477257	0.576090461205936	0.361024182575127
SEQC_NB420	0.249070252073171	0.328021441688421	-0.183199342728456	0.211855341049365	0.120579073546904	0.370342859731322	0.308138234197206	0.293695016789114	0.334445091147843	0.341562078092546	0.561527493825801	0.320208769833387
SEQC_NB421	0.222852805940743	0.230194455971541	-0.211938715188826	0.339101906135167	0.089502190014606	0.386906846599469	0.242782645753726	0.329606599028252	0.392663907649828	0.354807683371454	0.544680715123605	0.305410320592123
SEQC_NB422	0.244236304857513	0.394976935439894	-0.0805110158949442	0.347055783910171	0.186860167576389	0.433401954720937	0.443493799927252	0.363269154781511	0.405234253393594	0.473686811798103	0.591706450249806	0.35680686295284
SEQC_NB423	0.212512845075779	0.510190743186247	-0.000279880308005673	0.398058415230849	0.261176871402131	0.442701585996605	0.58052528114104	0.395928106045859	0.402219775183698	0.496228398862114	0.622967891727955	0.352178071135914
SEQC_NB424	0.267742185693867	0.228069480764	-0.248972406992323	0.329184508447585	0.0966489302460121	0.402680931542238	0.207413595715189	0.339972230710135	0.413912065315142	0.328206163026272	0.507727289974874	0.370583292635332
SEQC_NB425	0.255023083474536	0.242144510582015	-0.240594565484619	0.398168791991624	0.115815393359025	0.408242858196326	0.252202084660079	0.354148374159787	0.373594539059867	0.338053180027881	0.569029474551963	0.369836054351161
SEQC_NB426	0.282216506403921	0.286753148340924	-0.230218311661913	0.260134493012602	0.102134810908693	0.375557704680132	0.268596849963069	0.295719804834086	0.422688420044516	0.302304887314601	0.516510806263533	0.355946043610435
SEQC_NB427	0.255350614953248	0.408481704676807	-0.130550309532821	0.47386375662168	0.169782433173736	0.423918838454131	0.420110132959013	0.393237472056352	0.411363751824504	0.431035280136302	0.600082676323597	0.36408789010849
SEQC_NB428	0.272988606359907	0.327324913793135	-0.196484405928203	0.338593938344133	0.122625085709344	0.383288352841236	0.281997686621231	0.346385167025876	0.399498943049944	0.36383766628018	0.513135194110421	0.355639030571373
SEQC_NB429	0.260748494949987	0.318259140087775	-0.192587527754216	0.393193978275076	0.130730439632733	0.417329343073843	0.293808147246204	0.365035996032082	0.406942622117989	0.389550288148952	0.582893330980398	0.374429282641679
SEQC_NB430	0.272782485260418	0.373678331567919	-0.139751731131536	0.335615208881748	0.143640589211014	0.410483103669903	0.317106108353146	0.341264935728008	0.381831374502243	0.392392462666708	0.556674827457692	0.361886772385349
SEQC_NB431	0.26492866527341	0.201760194726764	-0.286258524397657	0.251764926468585	0.0752012051123495	0.378240253958052	0.172846544126405	0.30395068509345	0.366943428239405	0.300563402839283	0.485280124456901	0.340085632041612
SEQC_NB432	0.2503021123264	0.228304107749738	-0.268705997057007	0.259231391368377	0.0502673946692132	0.349300546774155	0.199308414566055	0.291882216819429	0.364984824107506	0.2743255217421	0.515903672839278	0.342052155277825
SEQC_NB433	0.291648687141659	0.404369294628723	-0.143858837686202	0.491287096691641	0.179612437090481	0.450454932575885	0.358148300626792	0.423959262190357	0.443912836063731	0.429092694320169	0.572021852013944	0.405184837331995
SEQC_NB434	0.247659015767376	0.258605521342854	-0.216556788582496	0.170599365730785	0.114672916122536	0.365214793191516	0.268335749457228	0.278736230397808	0.318626095570449	0.33114823837385	0.541838110090538	0.331651754945103
SEQC_NB435	0.256911817831256	0.254053177283451	-0.242095446663834	0.28142914957306	0.0901418410333777	0.367798559469169	0.228861909854591	0.311857399401782	0.358316603046029	0.31268594484343	0.51802703820497	0.346022854430061
SEQC_NB436	0.222607482464492	0.268839093760885	-0.204415470112254	0.227375790603567	0.12699491801029	0.374798655872553	0.269223509459831	0.305493805523472	0.340712992639066	0.320669598638102	0.549016029275094	0.325067326080687
SEQC_NB437	0.212501502742386	0.129821599505628	-0.344154314058193	0.190928690422547	0.0191852999500179	0.332924949328305	0.105818660138646	0.274718259804368	0.341756460900987	0.216177942787039	0.473647508881246	0.336243590393222
SEQC_NB438	0.200131935013546	0.136898611333125	-0.308113631104077	0.289104967196967	0.0558165742899913	0.348337123158912	0.160152716549572	0.302930079389866	0.37470840380088	0.272517743964195	0.430104654720203	0.310392239999891
SEQC_NB439	0.21830233334236	0.248447667860979	-0.231922401886648	0.265737693513839	0.0998933898397342	0.374691342453369	0.212860195959373	0.312501953129014	0.339773967539849	0.310355024733408	0.538777999283107	0.350394416635034
SEQC_NB440	0.195407126392144	0.14289288372458	-0.312994779383961	0.184497956827625	0.0225493205832508	0.303844060275258	0.0783946910489669	0.252754651984336	0.31976693558662	0.222434194045258	0.449927636770695	0.291653999616302
SEQC_NB441	0.274242986667821	0.232186982062541	-0.266537956305574	0.255245040938029	0.0858968285763852	0.38414022137326	0.185695463106605	0.296731095668836	0.345841938848411	0.283754720321924	0.536669308849825	0.342826219905524
SEQC_NB442	0.211655704704464	0.293352256214018	-0.215049585825196	0.263236788930481	0.102472653762292	0.367320099490364	0.222668467488225	0.309446004592655	0.353634269003337	0.310258463850745	0.521781499957438	0.338432231940541
SEQC_NB443	0.233225686877942	0.117657624383184	-0.319446420037719	0.131125782308551	0.0274334825922528	0.329168396099033	0.140802047889421	0.254829754751729	0.34123841821986	0.252832672518717	0.441655020905431	0.335542128581551
SEQC_NB444	0.236573369259576	0.328492942722159	-0.166573129505964	0.252725400670988	0.140978049241975	0.375471062763791	0.358515998263673	0.310102682714869	0.370944049250094	0.360576109201876	0.512192446179917	0.367618023468835
SEQC_NB445	0.194112694854445	0.13712119228949	-0.297493335068983	0.224722997640057	0.0538135648809778	0.335789720524211	0.208246691437838	0.27498756969547	0.342312255212826	0.278101940532541	0.481151695122869	0.310375354278682
SEQC_NB446	0.238495503270223	0.306941156349978	-0.192100863120423	0.270335563173017	0.124775323063289	0.390144642506556	0.299486117499544	0.314143108940134	0.357476187485054	0.319737238300274	0.540102603818112	0.356643378623436
SEQC_NB447	0.253470158275922	0.21653090955464	-0.274684675593561	0.207885838514819	0.0794223915581655	0.362580740052417	0.184289365555079	0.287198514323981	0.311847049341842	0.289003291044809	0.527687512764021	0.325017118332018
SEQC_NB448	0.209735231466813	0.285591812762442	-0.213738538980156	0.170044070698653	0.0886210312570547	0.335419650909153	0.256883273716815	0.262386676915073	0.291027411537546	0.263982560115607	0.500289757948173	0.329797194424513
SEQC_NB449	0.216701636441628	0.0790878664764673	-0.339120503412759	0.0936384069623051	0.0249396777763199	0.304759675348939	0.0974366110307356	0.236807997686837	0.332336151367544	0.198116548370842	0.421258996231073	0.312422881539514
SEQC_NB450	0.243206639697589	0.273296121491848	-0.217201168462882	0.145596917924859	0.090187178484576	0.360735027729069	0.239049679898243	0.262622120753185	0.30650508918945	0.310166021755353	0.528145910454368	0.335065803619001
SEQC_NB451	0.266644926457664	0.360121019530066	-0.151615283681309	0.366473729391503	0.126790772880742	0.402929606861245	0.287456828779761	0.347576212349844	0.42586157316454	0.392997322921949	0.546754702351023	0.361664980632498
SEQC_NB452	0.23129308605206	0.245676644548786	-0.237051885742595	0.12865358893913	0.0910727582557836	0.353648420460511	0.248209307518471	0.253936068682527	0.314772608974654	0.326531747785534	0.557971866208272	0.326762774319069
SEQC_NB453	0.254706674020739	0.368116950847642	-0.144847763238304	0.354066664140454	0.137670616579153	0.400598138078819	0.353186446156076	0.349790206911132	0.380873844192943	0.368199907128202	0.574389909890582	0.36444408292242
SEQC_NB454	0.221693398426646	0.275542011180376	-0.181987814071655	0.351229650143055	0.141535955344143	0.399062010571457	0.297657754548513	0.350800382867692	0.39008332947102	0.372046514455335	0.539741834991379	0.363727803631305
SEQC_NB455	0.271314188010196	0.221703000224574	-0.278183814133162	0.277950773866486	0.0804004553147524	0.374546452049299	0.175230516118219	0.308220686351791	0.355110106756042	0.295050445732269	0.558156519423171	0.338495902793041
SEQC_NB456	0.241100287940605	0.145879106938757	-0.315588432376417	0.0711087155345218	0.037325978237031	0.330029492178443	0.130440247971936	0.240441305524746	0.315733848881083	0.214210245705094	0.441958060737998	0.345500745449306
SEQC_NB457	0.202866747555221	0.175633154005649	-0.307541044417459	0.063973581753599	0.0679187235775408	0.312918185728211	0.154071097751887	0.234418940169552	0.310448035197176	0.24127541392535	0.47307904276719	0.302689515654746
SEQC_NB458	0.209428193957337	0.329724165873136	-0.102324020851601	0.3241170355521	0.180658848411479	0.422922945934859	0.410428412502766	0.353207494954208	0.435461030637671	0.43252107729482	0.541962794842807	0.328636431312242
SEQC_NB459	0.273509485585896	0.210296776705008	-0.266050959603042	0.375119711109337	0.101914346404833	0.392741640794859	0.215618211013816	0.343005766664829	0.366103474697557	0.309359141369653	0.521882394058158	0.345117288327991
SEQC_NB460	0.228664524148202	0.26966434364538	-0.196884366280416	0.330871216265668	0.0987809058151345	0.38814787705183	0.289963143990249	0.334750256179867	0.397719059415059	0.380747133598315	0.512335161880275	0.353458992863039
SEQC_NB461	0.249653772482941	0.197885867738816	-0.242835952074034	0.317590565009322	0.0946613977905388	0.377735438853848	0.211616740419009	0.316792495352122	0.368570311438838	0.32629758335246	0.4822816123393	0.331825035682755
SEQC_NB462	0.2922440115302	0.241090913129988	-0.238909983561957	0.34578822383914	0.094673002859342	0.391526540746036	0.238700790212809	0.336433080405046	0.355500105065771	0.356888763212502	0.561415130462053	0.327230601410575
SEQC_NB463	0.265718964797834	0.295522196233927	-0.172180980905844	0.333153576503958	0.140214154897802	0.407072674195693	0.327212242531277	0.347514052016715	0.390030017890588	0.386505680984844	0.558355949800669	0.34595623380452
SEQC_NB464	0.229975500799154	0.211301015538004	-0.258565654218638	0.367949537994105	0.0879564294668551	0.379904496785809	0.211351221245778	0.335699607580094	0.433667226645219	0.283060819469644	0.500382602311418	0.32962518740899
SEQC_NB465	0.249224676765559	0.084469022880167	-0.338282690590929	0.193597223012769	0.0292718246216096	0.312970129893126	0.125544190464194	0.260300124613707	0.352498262638264	0.213097484076365	0.429548586358804	0.339795585822758
SEQC_NB466	0.247171723242044	0.298129346786221	-0.204200355352479	0.376047125911089	0.117127355819402	0.415103885046554	0.247512398453099	0.35759561238257	0.404341797875227	0.332338111134077	0.563193212093736	0.366125476382283
SEQC_NB467	0.20044423873731	0.213263339021663	-0.273725051433484	0.262880331595908	0.0780399145785711	0.34561165380287	0.222596969964685	0.28938003658366	0.358503645803438	0.30431806310662	0.475810807161517	0.311722232034417
SEQC_NB468	0.27264005526077	0.235438792701003	-0.272401522129666	0.27101598227185	0.059312044546332	0.354768289621955	0.186403857418312	0.29640147185459	0.379488637715944	0.31607806909845	0.493991137790774	0.337109295878653
SEQC_NB469	0.201758432127717	0.284141945739641	-0.152961801931469	0.285610208463627	0.131265596564507	0.365949383644996	0.349027110514676	0.306050910881011	0.358198875890373	0.371600589542775	0.526071482102575	0.315864613072601
SEQC_NB470	0.278915389640361	0.398688771189801	-0.143638220216154	0.440401269523715	0.158988419786742	0.436948192602134	0.361830458683749	0.385499779229055	0.410868185411293	0.452387622074418	0.580985235906196	0.369692850208236
SEQC_NB471	0.265725516602129	0.327774361869994	-0.215104780947063	0.388665269718543	0.11722206644534	0.39783030039087	0.288982842152266	0.358447652334789	0.393102959319058	0.366624486585284	0.572714096272604	0.360970655506201
SEQC_NB472	0.260596374138587	0.280408990013954	-0.218978197591162	0.305106237771497	0.122474914495794	0.381164457965858	0.290326983569763	0.320838389878429	0.354681959930223	0.367297825944106	0.558140414115897	0.33392616043518
SEQC_NB473	0.250234712842784	0.300644046864093	-0.236168316748719	0.296400698872141	0.0937686335806463	0.383599411654641	0.273990194817203	0.309182139279311	0.296677860293509	0.342800381490626	0.572593364701125	0.337019317432046
SEQC_NB474	0.251908689775459	0.301570198379721	-0.181065898082565	0.484508303754934	0.129905658102756	0.421324994354422	0.295694686514025	0.399936722242105	0.44502953912629	0.393295340862376	0.557733700072899	0.384773190935426
SEQC_NB475	0.195194297488069	0.146064963038839	-0.278636529353129	0.188068760399069	0.0110367339053556	0.311764467836493	0.170347404600061	0.259798754377027	0.307793223742476	0.232876771623971	0.46061541146906	0.292607498425459
SEQC_NB476	0.2775616055893	0.319226559559114	-0.227740774297969	0.303203743007177	0.134102155694439	0.382779484470769	0.274589172638396	0.325196005701905	0.367898404948625	0.355468874395885	0.556872942283078	0.347877315192064
SEQC_NB477	0.262249123371765	0.421888525990763	-0.121998720432057	0.358939871877532	0.194877583863198	0.409565421608808	0.4491351705882	0.360519062646872	0.375202444291223	0.428336347165052	0.597046463761058	0.372946209817941
SEQC_NB478	0.277566226628482	0.32770181040566	-0.224131534951095	0.426296222815481	0.123404005302112	0.4066653420093	0.244419534748326	0.366596549413429	0.405026847433317	0.339908163124715	0.546864798357513	0.357221098792109
SEQC_NB479	0.300873277902227	0.32438649083271	-0.207871862966873	0.385483473227817	0.132115617745044	0.413097519234798	0.272259751163125	0.355578731206121	0.403762874614194	0.359270128525013	0.578996809011991	0.344619466080869
SEQC_NB480	0.250253016476885	0.218570803108002	-0.273316347772433	0.338931362737477	0.104278742236686	0.399218682271694	0.23699982768891	0.327535276791916	0.383338827764217	0.343031046139173	0.556334464684469	0.3412469875952
SEQC_NB481	0.222144891534425	0.22543994076042	-0.259547964995785	0.197185399861847	0.0481602271527938	0.341774747871192	0.222664832079046	0.270969713138254	0.305153894205829	0.263528118284934	0.49544683625604	0.326771153432574
SEQC_NB482	0.273210315658923	0.400260944622074	-0.128886753382329	0.384376329388532	0.179027700052095	0.426695805879707	0.41456822410371	0.374871141934285	0.401134633999688	0.4395626902281	0.566718306874968	0.364321199290614
SEQC_NB483	0.253764360665922	0.119197354609392	-0.313851715750668	0.261659125208156	0.0724370989135403	0.363242560240706	0.161457777133712	0.289966906683321	0.347733628489853	0.266522533880416	0.557464444300293	0.332967242034469
SEQC_NB484	0.235173997777019	0.244131037218465	-0.162697331574692	0.313377172408676	0.122244863735468	0.400551168087143	0.281908002510098	0.337796864441886	0.384447689679917	0.410772467798874	0.525052782118329	0.316052750232645
SEQC_NB485	0.261151292838387	0.366752951801454	-0.105849837696734	0.381116389600773	0.175842081789062	0.429349058726293	0.422962126474553	0.380870069401038	0.437373107602708	0.444619793109482	0.582783933524257	0.371979429419006
SEQC_NB486	0.252353581044771	0.192313359495131	-0.290396721975275	0.270808376829888	0.0578342498359924	0.348610253802084	0.179230478468488	0.293480418205634	0.383801556465673	0.281912446319628	0.493991106556636	0.325770255235697
SEQC_NB487	0.263932605642578	0.221892281750708	-0.284195807442949	0.331646722642316	0.0707344570205402	0.360802740714478	0.20242867710227	0.317694226059518	0.37493104186429	0.303832167195727	0.500679532238602	0.339200067746724
SEQC_NB488	0.243192804002611	0.291404286072233	-0.181150629240032	0.404030563193765	0.123874977672802	0.392881269976951	0.272037718507995	0.348468469737551	0.398147843756055	0.373091858084336	0.544043588211013	0.335525112363716
SEQC_NB489	0.271515173794994	0.172189868234781	-0.302659495037728	0.270471308940416	0.0566587221223155	0.356703503407153	0.159663157914468	0.299670675316211	0.374654669628169	0.264294018505119	0.463381444457607	0.335413414294742
SEQC_NB490	0.248334981907763	0.26418095301177	-0.182418445922146	0.370122281917785	0.105986355780152	0.402158506598711	0.278224687586834	0.350205870906337	0.368525380820712	0.366443051884588	0.537369542245906	0.345540311224182
SEQC_NB491	0.21707595485013	0.317899504318801	-0.172225417717529	0.203786467570446	0.139904869576263	0.369403065709088	0.325787595046028	0.289190898060378	0.312926400881516	0.369287234770855	0.551755291916907	0.313813702753242
SEQC_NB492	0.234892337120771	0.278987358095571	-0.189533828788717	0.328170006946158	0.113141469296862	0.363002063005583	0.288239135411616	0.335739815484487	0.430834892230294	0.351396614578819	0.475681829693208	0.356004439544675
SEQC_NB493	0.282366879127681	0.243974631369147	-0.281858884411578	0.308695514378873	0.0958518844738022	0.372156977377168	0.227156165129825	0.318107454698059	0.33519969220995	0.347862885729371	0.544455660530825	0.347181059349975
SEQC_NB494	0.29128929890776	0.373025093713287	-0.180023224121287	0.450229081133171	0.139810471432649	0.435151451830915	0.327701289213046	0.392028941740622	0.405559476079511	0.418183516511792	0.586711034080793	0.373711745365834
SEQC_NB495	0.272758314827424	0.359753995113055	-0.170485097643235	0.377834589653325	0.165790751267944	0.423425267468623	0.342962145103092	0.377220247700463	0.37450124436185	0.422627500424905	0.5781651842053	0.362156398328456
SEQC_NB496	0.275240392246357	0.264875597457267	-0.240601840941092	0.435650797091388	0.108570321221157	0.42371147199174	0.260901327385682	0.371833236503991	0.441846244657199	0.375397836363007	0.542432827833769	0.362023092703174
SEQC_NB497	0.282379328710807	0.337379864374807	-0.174152841638099	0.397626212562687	0.150893912827822	0.416727696546666	0.311410280708399	0.374744667369346	0.433248775749644	0.386899544026084	0.543177137738576	0.37384885798404
SEQC_NB498	0.263080797510971	0.418027982975021	-0.111353388264214	0.450497033483172	0.211435416953798	0.46000189856694	0.412924161237108	0.416924145869124	0.439801234789618	0.462344495710174	0.588035478979016	0.398197419996462
