# Supplementary material for: Tertiary lymphoid structures-driven immune infiltration patterns and their association with survival in neuroblastoma
Source: PeerJ. 2025 Jul 22;13:e19767. doi: 10.7717/peerj.19767 (PMC12292307; doi:10.7717/peerj.19767)
Supplement: Supplemental Information 6 [file peerj-13-19767-s006.zip › Raw Data/RNA-seq/12.score/GSE62564/Scores related to signal transduction pathways/data.xlsx]

## Sheet: Sheet1
Riskscore	cAMP signaling pathway	Cell adhesion molecules	Cytokine-cytokine receptor interaction	ECM-receptor interaction	JAK-STAT signaling pathway	MAPK signaling pathway	NF-kappa B signaling pathway	PI3K-Akt signaling pathway	TGF-beta signaling pathway	TNF signaling pathway	VEGF signaling pathway	Wnt signaling pathway
high	0.243375	0.361428	-0.147093	0.316039	0.19369	0.410466	0.421714	0.35302	0.370553	0.388122	0.604424	0.349851
low	0.229708	0.288096	-0.215799	0.290211	0.125622	0.380841	0.299572	0.327249	0.339362	0.309056	0.552731	0.33505
high	0.234905	0.172186	-0.295271	0.256743	0.0757682	0.362905	0.182447	0.293861	0.370643	0.296466	0.464629	0.340579
low	0.279419	0.27315	-0.224934	0.343661	0.101818	0.398777	0.245305	0.346415	0.442445	0.343312	0.538471	0.369035
high	0.25028	0.244614	-0.255679	0.399502	0.0781427	0.376142	0.209323	0.341409	0.430493	0.291442	0.497126	0.360233
high	0.262575	0.244319	-0.240954	0.34166	0.0974167	0.386656	0.233263	0.331817	0.346719	0.334723	0.55036	0.328265
low	0.276791	0.438723	-0.104844	0.396092	0.207038	0.452929	0.416455	0.393087	0.431375	0.467158	0.617775	0.398837
high	0.237253	0.142639	-0.325339	0.23256	0.0523299	0.359872	0.16208	0.291844	0.297609	0.249073	0.483248	0.326004
high	0.25237	0.21006	-0.239568	0.266125	0.0843414	0.365433	0.230023	0.310901	0.375113	0.316541	0.491036	0.344783
high	0.263425	0.155671	-0.30751	0.249112	0.0598905	0.357248	0.147345	0.292466	0.345194	0.26909	0.476218	0.327904
low	0.283082	0.396136	-0.101335	0.435006	0.204051	0.46016	0.400149	0.401512	0.453887	0.505076	0.599693	0.377676
low	0.262969	0.31781	-0.23257	0.350227	0.112258	0.393556	0.267904	0.332293	0.362422	0.332596	0.55717	0.348801
high	0.216248	0.284092	-0.228566	0.360203	0.103963	0.358189	0.238178	0.326449	0.388453	0.331309	0.507922	0.340908
low	0.33475	0.381551	-0.143697	0.41255	0.170599	0.443704	0.333737	0.393148	0.435418	0.430552	0.590143	0.361322
high	0.257007	0.234385	-0.30483	0.217767	0.0856235	0.356574	0.15796	0.292876	0.381119	0.27784	0.50956	0.347901
low	0.275444	0.279169	-0.231859	0.377194	0.112942	0.384786	0.270247	0.35318	0.395091	0.344711	0.544196	0.361641
low	0.273578	0.364105	-0.168251	0.348634	0.167493	0.40584	0.363573	0.353998	0.364212	0.410319	0.572213	0.359544
high	0.312451	0.300028	-0.19505	0.343808	0.14083	0.406752	0.270338	0.344428	0.37848	0.394455	0.580779	0.356414
high	0.270781	0.311975	-0.19043	0.396666	0.135294	0.423566	0.287014	0.370517	0.408503	0.399802	0.59173	0.380723
low	0.287699	0.460747	-0.0659096	0.447612	0.230527	0.462488	0.469577	0.419014	0.429245	0.515419	0.600108	0.392584
low	0.304262	0.486852	-0.0713218	0.401734	0.235293	0.453608	0.488907	0.396397	0.399067	0.486424	0.602984	0.39051
low	0.291208	0.384921	-0.159764	0.452543	0.155702	0.434917	0.3403	0.389335	0.430381	0.433703	0.553913	0.383808
low	0.303043	0.374552	-0.162836	0.38732	0.159188	0.445331	0.339112	0.371429	0.423097	0.419982	0.597217	0.37468
high	0.32002	0.41861	-0.143621	0.465474	0.173665	0.450521	0.340963	0.413551	0.421156	0.447258	0.553519	0.397703
high	0.335044	0.348653	-0.191314	0.383876	0.125317	0.43467	0.274912	0.369963	0.424959	0.404148	0.550007	0.368512
low	0.31173	0.454742	-0.0352872	0.468511	0.237293	0.502136	0.521287	0.427898	0.451084	0.549837	0.638073	0.396124
low	0.290028	0.405686	-0.124165	0.399649	0.178158	0.439828	0.40768	0.38066	0.402354	0.445053	0.572274	0.384631
low	0.291965	0.275968	-0.245049	0.353414	0.105601	0.368789	0.246317	0.322242	0.36574	0.329288	0.534622	0.36279
low	0.314014	0.334006	-0.190747	0.327543	0.137893	0.434993	0.298076	0.347265	0.375924	0.387361	0.579477	0.344279
low	0.302371	0.353225	-0.203773	0.367205	0.131178	0.417268	0.302414	0.358158	0.379632	0.406355	0.53961	0.366651
high	0.321144	0.341106	-0.225464	0.44487	0.128557	0.43218	0.245635	0.381673	0.428183	0.353012	0.543882	0.368767
low	0.310922	0.446632	-0.0959044	0.43312	0.219406	0.463052	0.443471	0.406101	0.413234	0.486425	0.588235	0.397187
high	0.278532	0.255794	-0.281277	0.377631	0.0809425	0.39104	0.196543	0.350835	0.376007	0.320583	0.524964	0.358618
high	0.306483	0.306324	-0.234439	0.394305	0.116572	0.413409	0.222591	0.358252	0.396419	0.330126	0.565846	0.379982
low	0.290702	0.438331	-0.115504	0.385165	0.202654	0.430028	0.406496	0.385533	0.393059	0.467589	0.589927	0.377209
low	0.301433	0.450323	-0.0779203	0.515533	0.214679	0.466122	0.422955	0.436456	0.455183	0.486578	0.584738	0.414067
low	0.300385	0.343642	-0.199249	0.408547	0.141364	0.428349	0.290768	0.373314	0.429848	0.395928	0.555338	0.366115
low	0.268528	0.388275	-0.153418	0.372944	0.170472	0.41986	0.341026	0.370829	0.371941	0.410841	0.576113	0.357749
low	0.271253	0.317208	-0.225958	0.315575	0.114597	0.402417	0.278101	0.33048	0.354759	0.390027	0.555165	0.338971
low	0.315481	0.453722	-0.101072	0.463137	0.203516	0.458219	0.421662	0.414584	0.424595	0.456463	0.588568	0.413665
high	0.289974	0.283872	-0.209038	0.353611	0.127176	0.420923	0.303986	0.357878	0.411548	0.403237	0.568279	0.3643
low	0.307437	0.422302	-0.145184	0.457243	0.155886	0.449876	0.348516	0.399884	0.414134	0.454273	0.584396	0.366104
low	0.279661	0.343886	-0.203579	0.345181	0.145142	0.399251	0.295598	0.345366	0.355597	0.396577	0.574676	0.362743
high	0.317075	0.273521	-0.266552	0.402425	0.0909823	0.429463	0.227116	0.357882	0.366191	0.345956	0.557403	0.37004
low	0.272508	0.36097	-0.172901	0.310492	0.164658	0.407414	0.353668	0.338317	0.386761	0.41538	0.56523	0.348172
low	0.284713	0.404791	-0.130524	0.40343	0.192889	0.44471	0.406781	0.393083	0.407664	0.42259	0.588609	0.380261
low	0.288233	0.312531	-0.197826	0.310745	0.136924	0.409198	0.295174	0.331134	0.345763	0.361318	0.579312	0.341859
high	0.280554	0.417035	-0.0795789	0.376406	0.22292	0.440047	0.400415	0.396142	0.376127	0.510973	0.605475	0.36141
low	0.311189	0.453901	-0.109377	0.451345	0.202215	0.458076	0.393596	0.408441	0.43714	0.467427	0.577524	0.396732
low	0.297571	0.457774	-0.119857	0.46568	0.200287	0.463545	0.405654	0.414048	0.429654	0.438232	0.59463	0.398546
low	0.261622	0.325477	-0.194016	0.400447	0.140781	0.429224	0.292977	0.372028	0.404542	0.400534	0.608397	0.371295
high	0.317356	0.293303	-0.1953	0.40862	0.118693	0.435816	0.271699	0.38173	0.423716	0.388027	0.559573	0.390144
high	0.241335	0.200124	-0.27725	0.37616	0.0914919	0.388226	0.217257	0.330436	0.417073	0.336424	0.570031	0.353494
low	0.30032	0.407381	-0.175151	0.381065	0.165091	0.432441	0.310731	0.36848	0.374946	0.400168	0.568407	0.393307
low	0.28529	0.308804	-0.209265	0.402606	0.120927	0.405864	0.288927	0.355703	0.382931	0.375739	0.56808	0.360035
low	0.267295	0.341537	-0.198863	0.380627	0.150144	0.427691	0.318084	0.360251	0.38044	0.422667	0.590912	0.357041
low	0.260895	0.348628	-0.170316	0.386007	0.160812	0.429191	0.337149	0.366515	0.401285	0.422722	0.572506	0.371219
low	0.267965	0.328446	-0.208809	0.37918	0.123538	0.410242	0.277871	0.348053	0.380181	0.406327	0.574363	0.364988
low	0.283469	0.366536	-0.161812	0.403388	0.164761	0.424786	0.346454	0.379107	0.415994	0.428588	0.580159	0.364385
low	0.286025	0.360793	-0.153141	0.383287	0.177885	0.434855	0.340127	0.385028	0.419225	0.439158	0.57912	0.37254
low	0.280978	0.34816	-0.188508	0.303912	0.140813	0.396079	0.291459	0.328747	0.349445	0.375075	0.549798	0.343471
low	0.292362	0.463125	-0.0446212	0.446195	0.257015	0.484984	0.518173	0.435066	0.437114	0.529813	0.629378	0.403382
high	0.29668	0.305823	-0.22664	0.387726	0.137398	0.422148	0.259773	0.370321	0.422951	0.363144	0.557147	0.369378
low	0.280417	0.295123	-0.259622	0.311362	0.109405	0.378899	0.244456	0.331148	0.323947	0.3387	0.559146	0.341808
low	0.286809	0.44827	-0.09474	0.423423	0.218398	0.433344	0.44083	0.403772	0.4119	0.438555	0.567837	0.405454
low	0.275679	0.262568	-0.234009	0.31127	0.111676	0.382912	0.28988	0.324973	0.340883	0.369773	0.534676	0.350736
high	0.282615	0.299679	-0.227946	0.336536	0.121628	0.395881	0.274895	0.341856	0.36275	0.396228	0.558406	0.335253
high	0.312315	0.398465	-0.160169	0.434839	0.156502	0.428955	0.321393	0.393243	0.426559	0.403617	0.586834	0.387191
high	0.275274	0.22877	-0.240956	0.353571	0.0979594	0.399989	0.221563	0.360173	0.391076	0.300243	0.515536	0.342358
low	0.303382	0.43515	-0.0900157	0.450007	0.193479	0.451011	0.42998	0.407408	0.435406	0.459972	0.57157	0.392588
high	0.27257	0.277738	-0.21288	0.422638	0.139582	0.438596	0.268997	0.368922	0.419633	0.417427	0.601216	0.379143
low	0.282727	0.307528	-0.226977	0.39233	0.129202	0.414822	0.274319	0.358188	0.386181	0.387635	0.566399	0.345287
low	0.269276	0.296658	-0.209692	0.351843	0.132563	0.389644	0.300464	0.342286	0.385026	0.396479	0.549808	0.361614
high	0.242362	0.269031	-0.224078	0.376687	0.118618	0.410147	0.243939	0.363875	0.422618	0.343386	0.515063	0.336763
low	0.275347	0.291331	-0.20856	0.33794	0.114124	0.394237	0.279324	0.336324	0.378182	0.352322	0.561303	0.345855
high	0.284643	0.27643	-0.267214	0.325657	0.104696	0.379027	0.218987	0.328997	0.335725	0.320082	0.544262	0.336297
high	0.279613	0.317966	-0.207309	0.425172	0.13676	0.410358	0.284632	0.371791	0.409055	0.374308	0.552248	0.386935
low	0.265257	0.299012	-0.217958	0.282107	0.117543	0.380078	0.286631	0.323694	0.349814	0.350165	0.532214	0.347177
low	0.306054	0.326513	-0.220143	0.331609	0.123875	0.408019	0.25855	0.342032	0.413417	0.369136	0.571278	0.375492
high	0.254098	0.162558	-0.291961	0.330935	0.0586645	0.375153	0.170064	0.332601	0.397352	0.299806	0.479728	0.345271
high	0.256744	0.267499	-0.245841	0.366653	0.106417	0.398118	0.225425	0.35261	0.416481	0.340561	0.501479	0.343577
low	0.270956	0.205689	-0.24466	0.255571	0.108712	0.395883	0.26431	0.307933	0.338737	0.336193	0.550444	0.341424
high	0.254904	0.17062	-0.288063	0.239574	0.0769739	0.358462	0.172506	0.289555	0.330343	0.281728	0.51928	0.306435
low	0.280606	0.360939	-0.170387	0.321093	0.176904	0.404997	0.363167	0.341993	0.381737	0.396927	0.565453	0.363597
low	0.279113	0.406072	-0.0793281	0.452795	0.223363	0.464278	0.437134	0.423721	0.466362	0.48779	0.597052	0.388393
low	0.30018	0.336693	-0.169364	0.350978	0.155244	0.403097	0.312243	0.352951	0.382568	0.399367	0.568923	0.363165
low	0.246483	0.301859	-0.18734	0.425337	0.15385	0.392946	0.314591	0.379582	0.419047	0.338505	0.550828	0.371439
high	0.273801	0.254955	-0.251832	0.342045	0.111028	0.400802	0.215124	0.33684	0.371791	0.320595	0.58941	0.351323
high	0.27725	0.272021	-0.266016	0.315041	0.102075	0.384286	0.239615	0.319389	0.342794	0.315707	0.534188	0.346639
high	0.260727	0.233104	-0.22612	0.348813	0.112533	0.429763	0.288133	0.354165	0.416827	0.411857	0.566831	0.368432
low	0.239178	0.440601	-0.0617233	0.459493	0.250756	0.456698	0.502556	0.428641	0.435906	0.459588	0.589111	0.393168
low	0.260089	0.401862	-0.081539	0.442848	0.235755	0.45779	0.453703	0.416551	0.448461	0.475195	0.600531	0.374035
low	0.268877	0.459213	-0.0707911	0.47311	0.231805	0.45967	0.4803	0.427446	0.46298	0.472275	0.600619	0.399339
low	0.245667	0.360882	-0.136351	0.295439	0.169779	0.408912	0.379813	0.349437	0.35147	0.422406	0.545301	0.340404
low	0.299578	0.420619	-0.130474	0.383796	0.178963	0.437205	0.384624	0.368154	0.398166	0.428698	0.583253	0.377741
high	0.260517	0.286127	-0.226649	0.336953	0.124641	0.393348	0.257918	0.332553	0.369874	0.363739	0.576397	0.340702
low	0.300193	0.381225	-0.162293	0.436899	0.162342	0.448094	0.356633	0.390416	0.417256	0.435227	0.56118	0.395388
high	0.279839	0.27175	-0.290528	0.32158	0.084725	0.374456	0.169535	0.321331	0.325882	0.297272	0.520094	0.352441
low	0.260954	0.300169	-0.198996	0.400902	0.133308	0.407829	0.272676	0.358319	0.418926	0.401086	0.577199	0.364017
low	0.296891	0.370308	-0.19298	0.398977	0.145404	0.413987	0.269622	0.381031	0.407534	0.376152	0.546777	0.370544
low	0.321658	0.407565	-0.101197	0.486482	0.215835	0.493233	0.40369	0.430088	0.501195	0.503411	0.60635	0.405784
low	0.30115	0.427896	-0.0641945	0.441312	0.20913	0.479136	0.43573	0.408316	0.451165	0.535067	0.615411	0.375286
low	0.322514	0.302364	-0.228164	0.292716	0.112919	0.396832	0.217226	0.323784	0.37598	0.321108	0.528226	0.335847
high	0.310514	0.32784	-0.244117	0.400481	0.115653	0.407719	0.258267	0.36884	0.396796	0.362836	0.535764	0.356329
low	0.294514	0.36556	-0.188946	0.421393	0.142695	0.429828	0.281805	0.385314	0.436802	0.393677	0.525435	0.378827
low	0.30735	0.372387	-0.167792	0.440551	0.137973	0.438208	0.324307	0.39575	0.429262	0.427315	0.581228	0.383575
low	0.284917	0.382717	-0.18369	0.329319	0.14893	0.40889	0.315831	0.34637	0.368718	0.344807	0.57868	0.365108
high	0.287501	0.288492	-0.227526	0.403919	0.125255	0.416262	0.245817	0.358418	0.42657	0.338879	0.550049	0.392952
low	0.281652	0.348544	-0.175322	0.355711	0.155684	0.405484	0.323247	0.353293	0.39353	0.380077	0.555715	0.350192
low	0.269609	0.31401	-0.23025	0.402725	0.117891	0.409747	0.251528	0.358877	0.408826	0.37478	0.547698	0.374005
low	0.256502	0.263704	-0.251787	0.330455	0.114856	0.377687	0.242962	0.326003	0.359228	0.359312	0.555111	0.345976
low	0.282541	0.365763	-0.176488	0.335397	0.150087	0.413997	0.322814	0.345775	0.38709	0.384319	0.562504	0.361736
high	0.255145	0.183754	-0.307463	0.263808	0.0706603	0.359819	0.160132	0.302857	0.370725	0.264264	0.478451	0.349367
low	0.285421	0.340049	-0.219265	0.344295	0.127924	0.404008	0.25737	0.355573	0.386094	0.352984	0.545669	0.36372
low	0.272793	0.344217	-0.172208	0.353479	0.152505	0.430771	0.343912	0.354979	0.410962	0.412408	0.577471	0.358864
low	0.279745	0.383162	-0.129302	0.407145	0.184503	0.445342	0.36405	0.390104	0.42162	0.457804	0.583323	0.371981
low	0.267078	0.343768	-0.204839	0.326997	0.127086	0.398216	0.299449	0.33599	0.353069	0.363416	0.564463	0.355778
high	0.269465	0.305836	-0.221529	0.433287	0.131188	0.399443	0.26985	0.374842	0.389741	0.354744	0.555188	0.352345
low	0.269713	0.326479	-0.158804	0.368131	0.168945	0.438941	0.324328	0.370198	0.431579	0.408508	0.586282	0.380953
low	0.27724	0.302956	-0.20773	0.360153	0.143862	0.401723	0.301316	0.357463	0.365909	0.376923	0.554256	0.3548
low	0.292933	0.439545	-0.123246	0.427473	0.18423	0.430168	0.378619	0.394761	0.414114	0.416004	0.585926	0.391813
high	0.24641	0.31897	-0.172029	0.32329	0.149598	0.370165	0.322862	0.342298	0.420622	0.363036	0.499923	0.353432
low	0.263716	0.323965	-0.213311	0.350628	0.13395	0.392273	0.287247	0.33954	0.356354	0.347901	0.550142	0.349514
low	0.281762	0.337808	-0.169906	0.417377	0.150091	0.431714	0.316957	0.383162	0.420458	0.397236	0.572454	0.367983
low	0.263655	0.292188	-0.232253	0.370961	0.120462	0.388324	0.265772	0.342436	0.369263	0.364952	0.56281	0.351091
low	0.292935	0.316786	-0.22241	0.448102	0.117131	0.41436	0.265901	0.379647	0.392144	0.355137	0.555327	0.385939
low	0.272474	0.360907	-0.175359	0.320183	0.163833	0.41161	0.363874	0.340098	0.355505	0.40793	0.58002	0.370391
low	0.261256	0.283656	-0.209763	0.395458	0.121577	0.395408	0.270686	0.360909	0.426509	0.363153	0.527116	0.363841
high	0.295466	0.26378	-0.252381	0.319325	0.0837348	0.393668	0.229731	0.326075	0.360709	0.360425	0.558331	0.376171
low	0.285806	0.338648	-0.217959	0.356233	0.118032	0.406137	0.276916	0.347649	0.365387	0.372137	0.568798	0.356424
low	0.265823	0.336759	-0.165235	0.375064	0.164968	0.424547	0.352631	0.361998	0.399361	0.446699	0.57355	0.369776
low	0.281699	0.284078	-0.214146	0.280578	0.0931869	0.401063	0.2785	0.322053	0.368956	0.401424	0.536327	0.351211
low	0.291792	0.463175	-0.0559017	0.445303	0.2486	0.461845	0.514759	0.424769	0.439246	0.479467	0.606193	0.410894
high	0.255291	0.302236	-0.200338	0.418956	0.125934	0.414094	0.265485	0.369379	0.428033	0.388543	0.563082	0.351088
low	0.280165	0.354072	-0.125157	0.400608	0.177798	0.41838	0.376997	0.380723	0.427621	0.440744	0.574023	0.3958
high	0.24831	0.301519	-0.169728	0.376732	0.142226	0.396149	0.307056	0.36633	0.434359	0.38275	0.50704	0.361995
high	0.259215	0.234882	-0.259834	0.385923	0.0881292	0.397627	0.226262	0.351508	0.404741	0.335289	0.51681	0.360741
high	0.256168	0.183479	-0.259761	0.284755	0.0879319	0.378721	0.217971	0.318074	0.429955	0.329573	0.485573	0.364183
low	0.298048	0.384844	-0.169666	0.396441	0.170885	0.43219	0.34314	0.385333	0.421075	0.431995	0.580478	0.39221
high	0.241655	0.229515	-0.239207	0.305544	0.103148	0.38053	0.249463	0.336553	0.372354	0.335803	0.529484	0.359276
high	0.274493	0.355218	-0.162535	0.344814	0.178743	0.415205	0.36385	0.368171	0.389832	0.400675	0.57318	0.37082
high	0.263112	0.312147	-0.215424	0.290067	0.118803	0.376082	0.267764	0.322548	0.34412	0.361333	0.53929	0.347306
low	0.252683	0.273174	-0.203522	0.345918	0.115354	0.412794	0.312628	0.334745	0.415684	0.413076	0.572775	0.350179
low	0.23798	0.377339	-0.0616182	0.392452	0.220395	0.427034	0.48185	0.396708	0.422924	0.478384	0.590603	0.336025
low	0.283217	0.405505	-0.0572561	0.458831	0.213997	0.480394	0.419426	0.431669	0.478034	0.513683	0.608345	0.388964
low	0.276931	0.328097	-0.200605	0.406153	0.142541	0.430383	0.297889	0.37983	0.410465	0.388265	0.582947	0.369185
high	0.253141	0.25193	-0.269263	0.186854	0.0764707	0.349614	0.248294	0.275914	0.350476	0.322873	0.538639	0.321228
low	0.257732	0.28616	-0.206212	0.353279	0.125153	0.386353	0.275945	0.339173	0.374032	0.370318	0.542151	0.355434
high	0.270694	0.258862	-0.254607	0.312176	0.099574	0.390565	0.209672	0.328929	0.3262	0.322912	0.53064	0.296369
low	0.271585	0.328969	-0.192957	0.427613	0.143869	0.416304	0.308906	0.386377	0.422269	0.408656	0.569312	0.361538
high	0.301165	0.259941	-0.289218	0.317371	0.0920868	0.372885	0.177748	0.320145	0.359327	0.271884	0.578809	0.344712
low	0.272763	0.290058	-0.196728	0.417693	0.152496	0.419744	0.316099	0.36097	0.414675	0.399886	0.581128	0.377633
high	0.256066	0.307898	-0.218398	0.268839	0.130474	0.38699	0.295508	0.300588	0.353885	0.349386	0.510792	0.369283
low	0.294386	0.339237	-0.179013	0.406394	0.146781	0.431436	0.31429	0.380098	0.420245	0.397421	0.595731	0.365841
high	0.300903	0.317405	-0.200083	0.394876	0.121226	0.432482	0.270479	0.374796	0.414954	0.379767	0.575587	0.376611
high	0.285743	0.25405	-0.293981	0.365013	0.0935439	0.386732	0.182019	0.345386	0.354305	0.292794	0.559802	0.345016
low	0.277406	0.424717	-0.105352	0.433261	0.213328	0.453582	0.425871	0.4061	0.416915	0.473186	0.600208	0.383823
high	0.249057	0.27909	-0.251877	0.353116	0.101174	0.357475	0.240555	0.324691	0.375316	0.325253	0.55638	0.336755
high	0.312396	0.483734	-0.0971432	0.501373	0.220051	0.464802	0.383211	0.435969	0.436135	0.470759	0.579592	0.407309
low	0.278119	0.32045	-0.235076	0.360728	0.127674	0.404302	0.251152	0.35028	0.397815	0.343912	0.567527	0.34339
low	0.278346	0.337565	-0.193467	0.412775	0.139861	0.415585	0.317206	0.366245	0.40456	0.386167	0.5718	0.38411
high	0.268416	0.366272	-0.20007	0.456241	0.134798	0.427805	0.280108	0.39254	0.408613	0.385953	0.549159	0.377264
high	0.268665	0.272755	-0.237582	0.439079	0.117023	0.400428	0.262726	0.351876	0.411673	0.378658	0.55375	0.357989
low	0.270565	0.338304	-0.203057	0.336127	0.142834	0.384193	0.295288	0.340732	0.385012	0.385372	0.532363	0.34431
low	0.29322	0.295219	-0.243511	0.348498	0.109721	0.39466	0.250899	0.343225	0.329512	0.33982	0.54474	0.346165
low	0.274763	0.305061	-0.196017	0.43468	0.14164	0.414451	0.319118	0.37551	0.427257	0.402441	0.550966	0.369085
low	0.302265	0.434865	-0.134457	0.426628	0.193279	0.444553	0.399388	0.396776	0.423927	0.461996	0.563131	0.377956
low	0.288441	0.396211	-0.123373	0.458547	0.17645	0.44145	0.371946	0.40746	0.466923	0.446607	0.581596	0.383858
high	0.234421	0.215064	-0.271477	0.368982	0.0817844	0.392337	0.223736	0.334204	0.394871	0.340899	0.512954	0.359749
low	0.293157	0.322429	-0.220776	0.444781	0.125631	0.415311	0.251239	0.382092	0.409044	0.367576	0.564288	0.375977
low	0.274404	0.284779	-0.227071	0.346238	0.124087	0.397291	0.267323	0.339542	0.358291	0.34506	0.568414	0.349807
high	0.307272	0.28974	-0.229975	0.342512	0.109299	0.409526	0.260799	0.349407	0.346267	0.374634	0.546996	0.349614
high	0.290537	0.258392	-0.242918	0.400021	0.094437	0.413412	0.257607	0.362797	0.395725	0.386639	0.532967	0.355002
low	0.244316	0.311154	-0.21649	0.32235	0.119652	0.396708	0.263805	0.326946	0.352745	0.348072	0.571611	0.350283
high	0.254059	0.241494	-0.220618	0.34686	0.110056	0.376635	0.24641	0.333067	0.384699	0.339188	0.537284	0.3552
low	0.247227	0.302613	-0.184571	0.341668	0.139032	0.387376	0.31257	0.338985	0.381284	0.360845	0.527548	0.350735
low	0.271856	0.246712	-0.226217	0.393044	0.129087	0.400243	0.269922	0.357259	0.407939	0.365439	0.550446	0.352789
low	0.265425	0.271534	-0.240529	0.292369	0.102966	0.366544	0.271637	0.310083	0.316319	0.344116	0.562102	0.32989
low	0.25571	0.306861	-0.191923	0.32907	0.118289	0.398196	0.304436	0.334544	0.37739	0.392768	0.566263	0.339831
high	0.286094	0.307218	-0.226562	0.409416	0.139319	0.430386	0.262516	0.367898	0.389568	0.392789	0.562106	0.362163
low	0.279201	0.348965	-0.198559	0.394824	0.137132	0.406612	0.307549	0.355835	0.385513	0.376227	0.581981	0.38054
high	0.299909	0.339792	-0.199733	0.323889	0.130833	0.406936	0.295323	0.337401	0.363735	0.380396	0.565629	0.350128
high	0.287948	0.308931	-0.249359	0.208589	0.0917415	0.355559	0.257519	0.285179	0.363496	0.317613	0.515473	0.32125
low	0.266442	0.374956	-0.137944	0.404796	0.189703	0.423689	0.377474	0.373408	0.380971	0.446589	0.579635	0.361308
low	0.287392	0.34128	-0.176173	0.387351	0.138183	0.415186	0.320059	0.363377	0.345791	0.388505	0.577658	0.347713
low	0.261566	0.34042	-0.156077	0.404727	0.156331	0.426635	0.377875	0.368944	0.407412	0.421012	0.567901	0.373651
high	0.294968	0.257387	-0.279883	0.342172	0.0823465	0.390448	0.20842	0.326477	0.358177	0.311515	0.544327	0.361394
high	0.248051	0.276751	-0.189474	0.39762	0.140114	0.418252	0.288521	0.374241	0.423472	0.390476	0.535758	0.344891
high	0.274286	0.263112	-0.30173	0.366274	0.0791778	0.403002	0.174442	0.342124	0.370584	0.310143	0.521521	0.36102
high	0.279554	0.319752	-0.210503	0.367513	0.0998651	0.419862	0.269782	0.331161	0.417264	0.317661	0.540123	0.372768
high	0.279187	0.353721	-0.178576	0.33469	0.155939	0.403223	0.335809	0.350057	0.373052	0.406129	0.577044	0.361735
low	0.263957	0.238827	-0.211913	0.360376	0.104418	0.405841	0.274429	0.344483	0.360717	0.37013	0.565454	0.345269
low	0.270987	0.396639	-0.127273	0.435013	0.182848	0.417933	0.378851	0.385585	0.410837	0.431871	0.57697	0.370894
low	0.264301	0.277665	-0.237714	0.363664	0.0888542	0.388811	0.220847	0.341547	0.390035	0.319723	0.49266	0.357222
high	0.249637	0.166016	-0.247487	0.327184	0.0901024	0.405748	0.261227	0.337303	0.406824	0.340758	0.509185	0.369635
high	0.263628	0.232558	-0.274993	0.281149	0.0910302	0.358936	0.209869	0.326357	0.383032	0.296796	0.497258	0.33941
high	0.250413	0.109675	-0.328169	0.238779	0.0437929	0.353963	0.13709	0.294414	0.357022	0.271657	0.449186	0.369632
high	0.238596	0.231587	-0.19108	0.315615	0.111976	0.361087	0.286675	0.32802	0.425298	0.356663	0.47885	0.36437
low	0.268841	0.362165	-0.13835	0.413897	0.180747	0.432708	0.368721	0.393247	0.417261	0.449234	0.604127	0.387304
low	0.283484	0.318642	-0.198206	0.442631	0.148006	0.44296	0.332262	0.370632	0.387364	0.411087	0.584597	0.364694
low	0.292934	0.347632	-0.179319	0.447706	0.164168	0.44656	0.318096	0.404354	0.425794	0.408919	0.598325	0.380225
high	0.268863	0.22182	-0.265016	0.410666	0.0887598	0.393343	0.220409	0.34093	0.409689	0.337639	0.56214	0.362173
low	0.295311	0.350605	-0.167025	0.386356	0.151539	0.434157	0.372516	0.35431	0.40143	0.43414	0.602178	0.356388
high	0.27685	0.265554	-0.197629	0.448241	0.140384	0.416828	0.289079	0.381603	0.422525	0.381909	0.557194	0.379078
high	0.222573	0.273801	-0.197658	0.338578	0.0889742	0.385565	0.253866	0.335502	0.377119	0.346108	0.579679	0.301397
low	0.283052	0.32002	-0.225749	0.39191	0.125849	0.402889	0.255318	0.363639	0.374311	0.356156	0.572599	0.356143
low	0.283027	0.348224	-0.180169	0.400448	0.132292	0.414068	0.306325	0.365989	0.373994	0.391834	0.593084	0.372445
low	0.291173	0.303994	-0.213197	0.420075	0.138442	0.419024	0.284709	0.373672	0.394115	0.37974	0.589668	0.371097
low	0.272693	0.330162	-0.210825	0.404101	0.135143	0.420265	0.31512	0.363076	0.368665	0.403565	0.594039	0.362549
low	0.27781	0.345857	-0.215204	0.312309	0.127231	0.398088	0.302147	0.334488	0.347181	0.387666	0.589371	0.348026
low	0.283246	0.368076	-0.164624	0.393916	0.15821	0.417677	0.345539	0.367309	0.383231	0.398923	0.589891	0.389559
low	0.254421	0.31995	-0.212568	0.352458	0.126414	0.387598	0.29468	0.334824	0.353362	0.365446	0.572466	0.360977
low	0.295341	0.354747	-0.135556	0.40313	0.169689	0.435574	0.353874	0.382726	0.431612	0.445789	0.583558	0.374403
high	0.256593	0.201495	-0.291599	0.274627	0.0835873	0.388347	0.209351	0.300596	0.318431	0.301395	0.550072	0.335297
low	0.268915	0.340015	-0.189374	0.403396	0.15618	0.411398	0.317199	0.368607	0.376032	0.400291	0.581663	0.355394
low	0.25726	0.318991	-0.16923	0.362708	0.156006	0.413094	0.339891	0.349233	0.3994	0.398835	0.539924	0.371014
low	0.294937	0.35413	-0.208322	0.359436	0.132392	0.403235	0.283761	0.353507	0.391889	0.367324	0.551038	0.358493
low	0.251897	0.276255	-0.230855	0.351322	0.0951575	0.367456	0.239321	0.324711	0.361302	0.328403	0.567636	0.362097
low	0.273994	0.276161	-0.225004	0.391331	0.120125	0.393449	0.270852	0.354121	0.419882	0.353319	0.53995	0.356147
low	0.302057	0.425541	-0.104255	0.52613	0.199396	0.464953	0.376837	0.440676	0.452609	0.463358	0.597037	0.40913
low	0.282032	0.360417	-0.164138	0.382045	0.13186	0.411598	0.322532	0.346727	0.407957	0.390289	0.537459	0.367208
low	0.238828	0.334245	-0.154478	0.425658	0.172691	0.404251	0.325115	0.373923	0.420034	0.38938	0.520586	0.360097
low	0.281471	0.366746	-0.19168	0.37351	0.149435	0.405862	0.317641	0.351285	0.370822	0.376489	0.577986	0.3808
high	0.306173	0.245982	-0.21804	0.236096	0.133427	0.381964	0.312914	0.306375	0.288238	0.417093	0.523873	0.260161
high	0.296604	0.319442	-0.214905	0.384991	0.136363	0.419803	0.256851	0.363903	0.392144	0.376947	0.575865	0.363173
high	0.279694	0.352769	-0.201736	0.376796	0.124076	0.427493	0.295331	0.365816	0.387501	0.412726	0.589051	0.364411
low	0.258886	0.339782	-0.212339	0.348285	0.135153	0.385195	0.29691	0.337389	0.375824	0.357903	0.548142	0.365405
high	0.277437	0.290378	-0.245574	0.302076	0.10799	0.366522	0.271917	0.314431	0.328411	0.309944	0.548916	0.349309
low	0.280906	0.464264	-0.0680303	0.457239	0.214964	0.450896	0.457515	0.411886	0.461566	0.423685	0.621605	0.407577
low	0.257227	0.295314	-0.213433	0.349906	0.12453	0.372895	0.291861	0.337083	0.374645	0.34682	0.555207	0.367125
high	0.251908	0.198921	-0.288283	0.247957	0.0599523	0.367365	0.189288	0.28874	0.281051	0.312563	0.525413	0.32865
low	0.249616	0.381649	-0.132439	0.404624	0.170909	0.410601	0.371667	0.37627	0.401141	0.421949	0.592822	0.358307
low	0.292997	0.337605	-0.212629	0.339083	0.11081	0.393976	0.26636	0.330069	0.33504	0.347104	0.557473	0.351076
high	0.279649	0.298959	-0.201133	0.431354	0.139756	0.421206	0.319913	0.373282	0.402697	0.419497	0.57376	0.363964
high	0.202631	0.451428	0.0333524	0.363577	0.293242	0.423198	0.650198	0.397543	0.39239	0.534223	0.59922	0.347753
high	0.259085	0.266188	-0.20668	0.343938	0.101626	0.387549	0.286343	0.343058	0.371539	0.334923	0.51048	0.34885
low	0.283822	0.339371	-0.191112	0.31207	0.127347	0.396616	0.324337	0.331761	0.402026	0.372892	0.530428	0.349349
high	0.264382	0.351706	-0.138218	0.520835	0.160017	0.447041	0.316633	0.411431	0.471738	0.381614	0.59275	0.41909
low	0.281829	0.355107	-0.217063	0.289243	0.111435	0.372659	0.302187	0.313726	0.342893	0.347583	0.542329	0.345688
low	0.296471	0.332378	-0.181622	0.438634	0.151641	0.428602	0.33752	0.397486	0.446274	0.389923	0.578897	0.385102
low	0.245853	0.230217	-0.254983	0.265381	0.108194	0.378951	0.233681	0.306424	0.341636	0.300177	0.560577	0.323868
high	0.223322	0.208473	-0.271865	0.248155	0.0722393	0.370436	0.208202	0.29721	0.334137	0.299277	0.494497	0.32142
high	0.254236	0.228723	-0.272771	0.337016	0.0923671	0.386684	0.221966	0.332092	0.359825	0.326965	0.54838	0.370917
high	0.323194	0.35379	-0.13993	0.421956	0.177712	0.450205	0.320635	0.387744	0.452645	0.413821	0.581658	0.368792
low	0.259641	0.468135	-0.0901633	0.427739	0.21044	0.434212	0.467454	0.403252	0.391382	0.438887	0.591757	0.360246
low	0.253682	0.413832	-0.128939	0.465665	0.201561	0.44291	0.406677	0.411315	0.442623	0.43486	0.605629	0.404609
high	0.208578	0.322138	-0.154258	0.376201	0.166517	0.415492	0.369783	0.364686	0.41984	0.423803	0.550272	0.362288
high	0.238933	0.401943	-0.0934003	0.363888	0.213283	0.420943	0.456808	0.382772	0.418485	0.439416	0.584623	0.36531
high	0.249315	0.399971	-0.140714	0.321426	0.174848	0.421218	0.400985	0.348206	0.372027	0.407197	0.599211	0.361078
high	0.238855	0.239099	-0.2389	0.370606	0.0893938	0.410787	0.255166	0.350067	0.392562	0.361987	0.522647	0.338042
low	0.289681	0.358178	-0.183698	0.429627	0.132973	0.431549	0.294613	0.385471	0.441973	0.377843	0.594596	0.391429
high	0.256568	0.194766	-0.293652	0.256372	0.0673808	0.370401	0.197667	0.293674	0.324061	0.266812	0.558293	0.340278
high	0.240395	0.332026	-0.142044	0.449692	0.155323	0.42782	0.363374	0.387638	0.422137	0.428426	0.564189	0.374262
high	0.269139	0.253901	-0.200972	0.268358	0.124853	0.3854	0.269967	0.313779	0.402561	0.371175	0.518984	0.34928
high	0.251723	0.320761	-0.209365	0.425	0.123521	0.405343	0.286232	0.371283	0.423833	0.35664	0.536612	0.389848
high	0.247434	0.11263	-0.30445	0.245248	0.0418272	0.33702	0.159203	0.28008	0.389438	0.247212	0.438899	0.351318
high	0.211452	0.234917	-0.223561	0.353179	0.0932735	0.380146	0.257409	0.342084	0.411589	0.342046	0.491965	0.343983
high	0.254814	0.255689	-0.216485	0.39939	0.124145	0.401389	0.25635	0.370126	0.456264	0.385867	0.528077	0.356534
high	0.228639	0.0479048	-0.349802	0.056001	0.0189205	0.321826	0.122918	0.232603	0.306742	0.209103	0.45378	0.317232
high	0.241706	0.229408	-0.205826	0.35876	0.127915	0.4067	0.26224	0.35488	0.402171	0.391198	0.530391	0.316591
high	0.25413	0.220142	-0.273361	0.321897	0.078226	0.363317	0.200901	0.336954	0.358278	0.302815	0.47143	0.320569
high	0.226468	0.216271	-0.256678	0.159002	0.0702671	0.352025	0.221464	0.284715	0.331392	0.272885	0.468439	0.361962
high	0.315564	0.327546	-0.206345	0.351575	0.106733	0.396453	0.247264	0.340696	0.409787	0.349849	0.528774	0.362322
high	0.250838	0.321186	-0.131284	0.409586	0.151901	0.433847	0.335482	0.387786	0.479929	0.444676	0.522157	0.373069
high	0.284652	0.28573	-0.184514	0.451215	0.136308	0.430566	0.306242	0.40347	0.493829	0.384052	0.537213	0.40286
high	0.236489	0.204566	-0.260061	0.256147	0.0839483	0.362563	0.212028	0.309681	0.363135	0.311466	0.451589	0.325537
high	0.237859	0.206899	-0.28205	0.271321	0.0552511	0.345445	0.179341	0.304834	0.412122	0.263455	0.446512	0.370469
high	0.25525	0.114317	-0.309085	0.249233	0.056573	0.361655	0.195361	0.296383	0.378552	0.297297	0.462985	0.336333
high	0.246174	0.303813	-0.168597	0.409704	0.13194	0.401832	0.323335	0.373405	0.451473	0.412892	0.520871	0.377217
high	0.250309	0.191506	-0.280053	0.283428	0.071419	0.349931	0.188525	0.301409	0.365547	0.262068	0.463504	0.342668
high	0.270662	0.288967	-0.211915	0.382033	0.116943	0.397817	0.258756	0.35684	0.384319	0.316524	0.52078	0.357763
high	0.233295	0.193828	-0.250844	0.31898	0.0881412	0.379813	0.214866	0.329673	0.425955	0.329488	0.494275	0.348718
low	0.311656	0.356165	-0.148278	0.457988	0.16694	0.483839	0.33544	0.416758	0.478131	0.444879	0.595788	0.386328
low	0.275333	0.337431	-0.196385	0.470398	0.139836	0.414794	0.277584	0.383121	0.41149	0.382407	0.581949	0.384394
high	0.291068	0.327255	-0.193304	0.449093	0.141405	0.439305	0.275086	0.391649	0.435859	0.397216	0.591939	0.368247
low	0.274681	0.357971	-0.162442	0.408117	0.164182	0.422062	0.324799	0.377176	0.408293	0.432733	0.576004	0.382699
high	0.268527	0.280873	-0.223092	0.369502	0.117669	0.405741	0.27628	0.345642	0.423232	0.393374	0.5567	0.351815
high	0.231932	0.245656	-0.242048	0.394875	0.0826483	0.386047	0.227423	0.352212	0.425696	0.341534	0.526178	0.350823
low	0.297758	0.327939	-0.190968	0.407711	0.145354	0.414296	0.291225	0.373855	0.43298	0.385428	0.575022	0.376205
low	0.279547	0.43725	-0.0362813	0.359523	0.272642	0.435283	0.511471	0.386744	0.412596	0.562451	0.59734	0.359128
low	0.296342	0.356839	-0.182561	0.390846	0.141919	0.429699	0.318527	0.361022	0.383753	0.392571	0.587754	0.36941
low	0.267555	0.402094	-0.158579	0.441589	0.165969	0.409269	0.357968	0.382372	0.44933	0.408627	0.544566	0.388481
high	0.272825	0.331005	-0.203236	0.455407	0.118219	0.418193	0.279149	0.380874	0.45983	0.371532	0.554215	0.38615
high	0.240613	0.259534	-0.211951	0.367338	0.113345	0.369927	0.287157	0.351389	0.46097	0.345459	0.525037	0.353015
high	0.274954	0.378954	-0.139569	0.429689	0.167197	0.425263	0.360848	0.387079	0.408822	0.418355	0.573107	0.376427
low	0.28285	0.287089	-0.232577	0.398832	0.111032	0.418973	0.244304	0.362977	0.402814	0.366606	0.556124	0.384749
low	0.261601	0.343044	-0.17347	0.461691	0.142582	0.432204	0.296689	0.39852	0.481915	0.380994	0.566478	0.388499
low	0.25311	0.317625	-0.174417	0.363542	0.153919	0.404106	0.322877	0.352892	0.398518	0.416915	0.565784	0.36988
high	0.275779	0.358832	-0.143193	0.415618	0.168061	0.425202	0.361145	0.385508	0.452157	0.457463	0.559309	0.357204
high	0.24139	0.237226	-0.263927	0.395662	0.0862275	0.386246	0.203561	0.33937	0.391837	0.321638	0.514057	0.303473
high	0.260353	0.369418	-0.128973	0.472483	0.170732	0.415784	0.371235	0.415736	0.496865	0.389018	0.513456	0.358422
low	0.245472	0.331556	-0.152806	0.48069	0.152063	0.421298	0.35927	0.407231	0.460729	0.420142	0.524114	0.385682
low	0.260753	0.333904	-0.183631	0.408016	0.126738	0.399269	0.298362	0.363159	0.402752	0.409979	0.54908	0.367215
low	0.280778	0.357193	-0.176164	0.36177	0.149989	0.401932	0.326978	0.358648	0.376048	0.369701	0.571539	0.366901
high	0.199851	0.304241	-0.175394	0.33833	0.124978	0.364104	0.323083	0.342491	0.438139	0.338579	0.501846	0.336898
low	0.282812	0.386839	-0.158263	0.471519	0.151259	0.423376	0.337628	0.397582	0.471878	0.404506	0.576822	0.37888
high	0.242016	0.396994	-0.107109	0.454779	0.181944	0.412808	0.396081	0.405689	0.482835	0.410077	0.522576	0.354663
high	0.254923	0.368886	-0.128416	0.454395	0.153849	0.397877	0.38533	0.389104	0.450308	0.389263	0.53257	0.338555
low	0.293929	0.401519	-0.138844	0.407171	0.171654	0.436198	0.35401	0.378351	0.432976	0.40627	0.583232	0.388356
high	0.286657	0.29485	-0.215535	0.42898	0.120688	0.397967	0.264201	0.371304	0.436675	0.362598	0.583915	0.37984
high	0.261757	0.419807	-0.1029	0.469492	0.218222	0.442155	0.45464	0.402104	0.436415	0.472843	0.588996	0.385351
low	0.257273	0.405484	-0.133928	0.391641	0.186547	0.421072	0.411077	0.372052	0.387874	0.403608	0.580222	0.374787
low	0.2705	0.422365	-0.146133	0.3624	0.189201	0.412732	0.424879	0.360894	0.373384	0.435116	0.595711	0.366488
high	0.249267	0.209055	-0.275715	0.344316	0.0826452	0.353381	0.197526	0.325386	0.348573	0.303406	0.551978	0.356383
high	0.23328	0.245126	-0.263141	0.318106	0.0936963	0.350668	0.197197	0.315185	0.35775	0.310682	0.533553	0.338841
high	0.277228	0.256803	-0.240901	0.347664	0.098881	0.387524	0.246394	0.332901	0.356787	0.337562	0.57021	0.347976
low	0.284497	0.349117	-0.203883	0.431053	0.121063	0.415693	0.292518	0.378483	0.40976	0.354144	0.574873	0.38106
high	0.242925	0.26212	-0.207043	0.407726	0.111389	0.413065	0.263261	0.357214	0.416175	0.36887	0.548019	0.317894
high	0.265103	0.299843	-0.246929	0.416256	0.0934705	0.41041	0.230409	0.360676	0.424817	0.335806	0.568967	0.358868
low	0.26277	0.342265	-0.184134	0.412711	0.14222	0.406618	0.341306	0.363733	0.413366	0.393853	0.544243	0.363097
low	0.261274	0.251039	-0.241976	0.338005	0.0969186	0.377199	0.239777	0.32301	0.366924	0.319812	0.546059	0.360856
high	0.234805	0.396553	-0.0882648	0.450101	0.192123	0.404211	0.40407	0.411308	0.475877	0.384998	0.531904	0.350399
high	0.260641	0.217467	-0.286423	0.32338	0.0652161	0.350804	0.194295	0.320867	0.398232	0.269867	0.479002	0.351344
high	0.305341	0.20865	-0.245152	0.371599	0.0993046	0.411613	0.189212	0.346004	0.450677	0.322532	0.549306	0.366331
high	0.277862	0.403244	-0.11883	0.417498	0.184322	0.430109	0.365345	0.389423	0.402932	0.438943	0.616965	0.356317
high	0.277238	0.300172	-0.17193	0.3974	0.148793	0.445681	0.301908	0.392361	0.433261	0.402497	0.557484	0.36351
low	0.301459	0.31131	-0.2167	0.38343	0.122047	0.429486	0.285751	0.361242	0.391525	0.43199	0.590357	0.341973
high	0.277175	0.400055	-0.132877	0.40704	0.186836	0.442537	0.404312	0.383564	0.412161	0.447123	0.612186	0.38621
high	0.251304	0.398889	-0.122688	0.266675	0.168288	0.392358	0.40543	0.330992	0.350737	0.382588	0.542516	0.359083
high	0.24692	0.183637	-0.30973	0.227424	0.0411632	0.344635	0.163841	0.284457	0.29996	0.260606	0.479616	0.303382
high	0.257653	0.172954	-0.304517	0.269782	0.0527297	0.362343	0.179069	0.301699	0.348185	0.29446	0.460499	0.351225
high	0.19986	0.102203	-0.313907	0.249517	0.0563383	0.31723	0.154763	0.269776	0.314104	0.235929	0.448179	0.283519
low	0.242533	0.268688	-0.217157	0.307552	0.113207	0.386545	0.251462	0.321853	0.384534	0.341373	0.53935	0.365296
high	0.27788	0.20711	-0.283463	0.369168	0.107889	0.382499	0.219634	0.328128	0.392565	0.349706	0.557629	0.348787
low	0.299009	0.41222	-0.0974489	0.403891	0.201683	0.450309	0.405478	0.389406	0.420115	0.471304	0.583014	0.373937
high	0.21755	0.18965	-0.274549	0.299699	0.0742051	0.384301	0.227029	0.320099	0.398447	0.352707	0.48992	0.336542
high	0.237157	0.401273	-0.0640876	0.325849	0.235309	0.414767	0.474162	0.364252	0.381804	0.488666	0.539798	0.341374
high	0.217419	0.102243	-0.334435	0.188132	0.0414008	0.3212	0.13467	0.257235	0.306013	0.219601	0.4495	0.333915
high	0.262016	0.192196	-0.310354	0.148962	0.0707901	0.345458	0.172939	0.269791	0.318433	0.264736	0.494767	0.315677
high	0.272397	0.372025	-0.11428	0.417322	0.185637	0.438278	0.341034	0.398277	0.464885	0.421065	0.542809	0.367437
high	0.234522	0.154292	-0.313253	0.247269	0.048959	0.35964	0.171167	0.301466	0.353658	0.279496	0.452951	0.348059
high	0.235123	0.160622	-0.314972	0.155125	0.0356178	0.335456	0.140441	0.257457	0.341169	0.219215	0.461271	0.327601
low	0.275636	0.390319	-0.145436	0.461571	0.179643	0.435225	0.332734	0.401995	0.444124	0.422217	0.566041	0.36742
low	0.219509	0.301835	-0.21118	0.325721	0.12418	0.385557	0.278036	0.329361	0.372278	0.309885	0.555231	0.354051
low	0.213516	0.290092	-0.193039	0.291258	0.133454	0.363335	0.270325	0.318376	0.380036	0.339813	0.566836	0.344055
high	0.223984	0.172674	-0.278189	0.216722	0.0551944	0.352633	0.184904	0.296764	0.34955	0.297642	0.478652	0.32595
high	0.256986	0.202152	-0.296931	0.222878	0.0639191	0.360139	0.168589	0.284574	0.330591	0.260584	0.534329	0.361421
high	0.213367	0.0722342	-0.341752	0.0440263	0.00440381	0.310076	0.0996038	0.226322	0.278604	0.201467	0.439378	0.305641
high	0.241893	0.260812	-0.240088	0.355325	0.090555	0.382893	0.211452	0.339231	0.408335	0.303692	0.511161	0.359352
low	0.252154	0.280248	-0.188555	0.333754	0.107098	0.394303	0.278596	0.338568	0.333028	0.35777	0.559764	0.341833
high	0.227343	0.123506	-0.318436	0.27654	0.0372469	0.338978	0.166956	0.290567	0.338723	0.284957	0.495654	0.307899
high	0.292825	0.189158	-0.293476	0.23899	0.0718825	0.36254	0.170994	0.281518	0.354382	0.301991	0.548206	0.346043
low	0.279438	0.412629	-0.112009	0.431661	0.19138	0.44101	0.406407	0.390519	0.425401	0.460053	0.604449	0.378559
high	0.263752	0.209685	-0.269073	0.36981	0.102147	0.402183	0.2064	0.338996	0.39415	0.33562	0.568788	0.359849
high	0.296704	0.351647	-0.147982	0.378185	0.14665	0.425894	0.345003	0.365902	0.419154	0.431776	0.59823	0.357439
low	0.269183	0.33274	-0.208492	0.304359	0.133536	0.389576	0.280446	0.330814	0.34154	0.352379	0.561941	0.364001
high	0.258026	0.244958	-0.259435	0.358577	0.090095	0.369504	0.229876	0.327557	0.370757	0.332589	0.5592	0.369714
low	0.263731	0.334206	-0.174733	0.346702	0.13579	0.404135	0.315092	0.338068	0.405319	0.392084	0.581051	0.367545
high	0.222809	0.243763	-0.2481	0.178302	0.0709083	0.350677	0.214256	0.267677	0.302497	0.296135	0.550012	0.308427
high	0.262248	0.160956	-0.312341	0.216443	0.0636355	0.363964	0.191755	0.266489	0.310894	0.295223	0.543471	0.314639
low	0.249236	0.251233	-0.209197	0.273069	0.113209	0.401103	0.254649	0.321744	0.374931	0.347918	0.551782	0.359665
low	0.247561	0.329491	-0.200165	0.283545	0.120383	0.407271	0.250659	0.321767	0.386775	0.345626	0.548219	0.341603
low	0.270003	0.387867	-0.136544	0.381195	0.134333	0.435991	0.28796	0.373158	0.43026	0.392717	0.588316	0.387322
high	0.253252	0.226649	-0.252004	0.292324	0.0897812	0.376692	0.232256	0.320964	0.355012	0.334306	0.558533	0.347453
low	0.260874	0.348438	-0.184713	0.358711	0.145647	0.400893	0.329414	0.347925	0.357745	0.387683	0.582723	0.366133
low	0.307673	0.47756	-0.0674189	0.34014	0.227835	0.450697	0.521064	0.380199	0.37743	0.497575	0.609167	0.373742
low	0.288096	0.363714	-0.165759	0.411835	0.156834	0.426215	0.325188	0.38652	0.399563	0.409531	0.585979	0.366235
high	0.269413	0.326627	-0.15842	0.426319	0.167006	0.443998	0.337234	0.39821	0.413062	0.42775	0.586359	0.362651
low	0.254991	0.461667	-0.100904	0.47276	0.197556	0.434435	0.38982	0.40997	0.427668	0.445562	0.587179	0.384789
low	0.221678	0.256221	-0.230573	0.299614	0.0966104	0.371738	0.253568	0.306163	0.347162	0.302434	0.535118	0.32057
high	0.22608	0.21335	-0.244657	0.298115	0.0868547	0.336771	0.229188	0.303156	0.395309	0.31548	0.454856	0.33034
high	0.253685	0.439346	-0.0178969	0.452261	0.218229	0.434442	0.512042	0.403881	0.444582	0.466324	0.585007	0.381417
low	0.289878	0.363644	-0.164527	0.442173	0.147159	0.431057	0.309722	0.402093	0.446208	0.385758	0.553036	0.371101
high	0.264834	0.321058	-0.175581	0.416195	0.138726	0.430842	0.281768	0.373771	0.454923	0.395562	0.583745	0.359442
low	0.286693	0.374328	-0.173427	0.451513	0.167786	0.420754	0.321573	0.395572	0.407692	0.388517	0.569353	0.378488
low	0.248902	0.338171	-0.172571	0.350951	0.168316	0.414037	0.347236	0.36327	0.369943	0.404152	0.569889	0.364152
low	0.281488	0.299269	-0.23431	0.394724	0.106809	0.408416	0.254649	0.351521	0.37925	0.333	0.582646	0.364733
low	0.273866	0.345996	-0.213219	0.368232	0.117399	0.400849	0.249859	0.351837	0.381914	0.364449	0.564876	0.364269
low	0.233937	0.402589	-0.0692505	0.321913	0.215239	0.424067	0.476615	0.363452	0.393225	0.49164	0.577117	0.349513
high	0.248033	0.242707	-0.240823	0.339289	0.100178	0.399296	0.195449	0.342076	0.42066	0.335115	0.512746	0.341162
high	0.245374	0.360571	-0.155565	0.311763	0.157566	0.392846	0.347726	0.344498	0.364831	0.388838	0.567081	0.343794
high	0.199034	0.18753	-0.292678	0.219346	0.0508287	0.350973	0.183173	0.285507	0.331826	0.300851	0.496976	0.340318
high	0.268886	0.236817	-0.287102	0.254683	0.0880964	0.369283	0.184131	0.286715	0.332558	0.264754	0.527821	0.368168
high	0.213586	0.118969	-0.332955	0.106112	0.02932	0.327788	0.102829	0.246037	0.2935	0.210024	0.480761	0.331345
high	0.198038	0.29143	-0.225735	0.351205	0.0996168	0.367967	0.218552	0.337933	0.383395	0.294614	0.495594	0.355707
low	0.250968	0.402079	-0.0786824	0.36197	0.147238	0.417033	0.386134	0.359004	0.407366	0.410473	0.566054	0.340624
low	0.256093	0.308476	-0.189072	0.215043	0.132261	0.398982	0.290093	0.300289	0.354871	0.338679	0.553494	0.331195
high	0.240337	0.142489	-0.301466	0.233867	0.0433741	0.334482	0.175377	0.271733	0.343227	0.277828	0.42391	0.362059
high	0.194567	0.266492	-0.228278	0.230566	0.10568	0.353074	0.225263	0.29154	0.330783	0.307722	0.532934	0.346351
low	0.248385	0.278204	-0.218051	0.264846	0.113552	0.360137	0.286808	0.307095	0.365866	0.333432	0.539903	0.346772
high	0.217509	0.121166	-0.305033	0.123137	0.061412	0.357775	0.18051	0.275388	0.358983	0.275175	0.462641	0.343663
high	0.260882	0.222116	-0.2845	0.250141	0.0721795	0.396372	0.169824	0.303937	0.369096	0.335557	0.546475	0.346632
high	0.235064	0.173186	-0.301032	0.265385	0.0482814	0.372057	0.168378	0.318029	0.362589	0.303475	0.48848	0.323564
low	0.23266	0.225557	-0.252341	0.271679	0.0768537	0.357125	0.267243	0.296716	0.320535	0.335208	0.506222	0.31066
low	0.273426	0.384949	-0.119623	0.452656	0.192178	0.464621	0.393422	0.415918	0.450524	0.423239	0.592697	0.382468
low	0.258331	0.436323	-0.0323901	0.474871	0.227949	0.458981	0.458447	0.427146	0.488653	0.528424	0.58638	0.404741
low	0.294875	0.385706	-0.169245	0.363996	0.156318	0.418089	0.327046	0.352912	0.397065	0.396432	0.571629	0.356058
low	0.26701	0.279166	-0.208585	0.255465	0.108816	0.39096	0.316296	0.302871	0.380026	0.3548	0.559388	0.324607
high	0.25268	0.168863	-0.334128	0.212434	0.0548474	0.367965	0.135166	0.289904	0.316438	0.248913	0.498683	0.349645
high	0.199025	0.152194	-0.29063	0.179698	0.0558353	0.354856	0.20344	0.278435	0.36239	0.26935	0.481596	0.348111
low	0.280535	0.305461	-0.153366	0.317479	0.174791	0.411408	0.331733	0.340362	0.375272	0.418166	0.576514	0.347286
high	0.215866	0.196077	-0.275255	0.254936	0.0805322	0.373597	0.220594	0.292185	0.296665	0.275523	0.536552	0.33276
low	0.248953	0.300067	-0.195858	0.280346	0.138516	0.403012	0.285147	0.319694	0.343532	0.337639	0.532319	0.354194
low	0.263293	0.472578	-0.0632048	0.488019	0.244103	0.468093	0.477749	0.421648	0.450612	0.462232	0.599319	0.382693
high	0.311799	0.379163	-0.161784	0.490093	0.185344	0.458838	0.324363	0.408133	0.421105	0.460441	0.598925	0.422847
low	0.2592	0.337486	-0.146138	0.375013	0.167853	0.418946	0.331192	0.371906	0.428446	0.39922	0.572745	0.363043
low	0.282012	0.353496	-0.182691	0.385134	0.159635	0.426205	0.349025	0.367573	0.374416	0.419404	0.595048	0.365819
low	0.294209	0.353581	-0.196128	0.397246	0.148702	0.424237	0.298629	0.370388	0.384293	0.410671	0.581308	0.364786
high	0.192132	0.245077	-0.244167	0.26374	0.0713832	0.356485	0.193705	0.29911	0.320401	0.274564	0.509665	0.302887
high	0.255371	0.26532	-0.241287	0.384407	0.123646	0.399946	0.241014	0.344044	0.388644	0.351484	0.56425	0.363584
low	0.235614	0.285593	-0.255013	0.240652	0.100733	0.379568	0.213881	0.307107	0.344254	0.308191	0.54609	0.345771
high	0.243532	0.333154	-0.16375	0.487464	0.15242	0.440465	0.328388	0.410356	0.453753	0.423854	0.561926	0.404429
high	0.227791	0.132668	-0.308448	0.231411	0.057674	0.336658	0.176866	0.289554	0.392859	0.29509	0.472798	0.343726
high	0.213582	0.322655	-0.144407	0.273683	0.147205	0.361445	0.368884	0.319817	0.324454	0.432751	0.50947	0.332793
high	0.157538	0.0644678	-0.333697	0.146174	0.0148537	0.303482	0.177775	0.246193	0.281172	0.271456	0.444995	0.329696
high	0.235405	0.317557	-0.184556	0.412693	0.120126	0.394619	0.325322	0.353909	0.367279	0.358572	0.553252	0.350192
high	0.246423	0.11536	-0.317793	0.238902	0.0365521	0.346274	0.150978	0.29199	0.333214	0.273145	0.478121	0.32164
high	0.255674	0.20947	-0.280192	0.26326	0.0864235	0.359647	0.227446	0.299979	0.341102	0.309955	0.511101	0.377424
low	0.271422	0.375976	-0.144534	0.516104	0.185992	0.45564	0.35501	0.428293	0.46514	0.436569	0.586501	0.387889
high	0.208538	0.20601	-0.247157	0.273634	0.0955791	0.356834	0.258337	0.307491	0.356165	0.29532	0.490914	0.343662
low	0.249742	0.399972	-0.0549483	0.401872	0.22079	0.443574	0.495263	0.395407	0.427209	0.463356	0.601027	0.356013
high	0.274705	0.343752	-0.189659	0.402996	0.157828	0.44267	0.29175	0.37756	0.409469	0.388989	0.570434	0.365524
high	0.240532	0.125527	-0.292931	0.243864	0.0397321	0.343676	0.191383	0.29132	0.360195	0.286187	0.455094	0.322499
high	0.251407	0.133598	-0.318456	0.317071	0.0662633	0.350687	0.167763	0.314448	0.342775	0.295932	0.478783	0.363673
high	0.218833	0.304599	-0.158529	0.369826	0.122483	0.386683	0.348773	0.356886	0.411135	0.366781	0.524041	0.366112
high	0.251171	0.32603	-0.243057	0.278838	0.109132	0.388749	0.245052	0.310568	0.397815	0.331708	0.525391	0.336841
high	0.275997	0.465847	-0.0712781	0.44703	0.23148	0.447785	0.468177	0.4071	0.441025	0.492361	0.606502	0.386177
low	0.211272	0.216958	-0.225821	0.270711	0.105545	0.395703	0.279243	0.320085	0.364864	0.345825	0.548822	0.328233
low	0.281254	0.316608	-0.202306	0.440532	0.12922	0.411522	0.292142	0.373422	0.399201	0.381073	0.57609	0.361024
high	0.24907	0.328021	-0.183199	0.211855	0.120579	0.370343	0.308138	0.293695	0.334445	0.341562	0.561527	0.320209
high	0.222853	0.230194	-0.211939	0.339102	0.0895022	0.386907	0.242783	0.329607	0.392664	0.354808	0.544681	0.30541
low	0.244236	0.394977	-0.080511	0.347056	0.18686	0.433402	0.443494	0.363269	0.405234	0.473687	0.591706	0.356807
high	0.212513	0.510191	-0.00027988	0.398058	0.261177	0.442702	0.580525	0.395928	0.40222	0.496228	0.622968	0.352178
high	0.267742	0.228069	-0.248972	0.329185	0.0966489	0.402681	0.207414	0.339972	0.413912	0.328206	0.507727	0.370583
high	0.255023	0.242145	-0.240595	0.398169	0.115815	0.408243	0.252202	0.354148	0.373595	0.338053	0.569029	0.369836
high	0.282217	0.286753	-0.230218	0.260134	0.102135	0.375558	0.268597	0.29572	0.422688	0.302305	0.516511	0.355946
high	0.255351	0.408482	-0.13055	0.473864	0.169782	0.423919	0.42011	0.393237	0.411364	0.431035	0.600083	0.364088
high	0.272989	0.327325	-0.196484	0.338594	0.122625	0.383288	0.281998	0.346385	0.399499	0.363838	0.513135	0.355639
low	0.260748	0.318259	-0.192588	0.393194	0.13073	0.417329	0.293808	0.365036	0.406943	0.38955	0.582893	0.374429
high	0.272782	0.373678	-0.139752	0.335615	0.143641	0.410483	0.317106	0.341265	0.381831	0.392392	0.556675	0.361887
high	0.264929	0.20176	-0.286259	0.251765	0.0752012	0.37824	0.172847	0.303951	0.366943	0.300563	0.48528	0.340086
high	0.250302	0.228304	-0.268706	0.259231	0.0502674	0.349301	0.199308	0.291882	0.364985	0.274326	0.515904	0.342052
low	0.291649	0.404369	-0.143859	0.491287	0.179612	0.450455	0.358148	0.423959	0.443913	0.429093	0.572022	0.405185
low	0.247659	0.258606	-0.216557	0.170599	0.114673	0.365215	0.268336	0.278736	0.318626	0.331148	0.541838	0.331652
low	0.256912	0.254053	-0.242095	0.281429	0.0901418	0.367799	0.228862	0.311857	0.358317	0.312686	0.518027	0.346023
low	0.222607	0.268839	-0.204415	0.227376	0.126995	0.374799	0.269224	0.305494	0.340713	0.32067	0.549016	0.325067
high	0.212502	0.129822	-0.344154	0.190929	0.0191853	0.332925	0.105819	0.274718	0.341756	0.216178	0.473648	0.336244
high	0.200132	0.136899	-0.308114	0.289105	0.0558166	0.348337	0.160153	0.30293	0.374708	0.272518	0.430105	0.310392
high	0.218302	0.248448	-0.231922	0.265738	0.0998934	0.374691	0.21286	0.312502	0.339774	0.310355	0.538778	0.350394
high	0.195407	0.142893	-0.312995	0.184498	0.0225493	0.303844	0.0783947	0.252755	0.319767	0.222434	0.449928	0.291654
high	0.274243	0.232187	-0.266538	0.255245	0.0858968	0.38414	0.185695	0.296731	0.345842	0.283755	0.536669	0.342826
low	0.211656	0.293352	-0.21505	0.263237	0.102473	0.36732	0.222668	0.309446	0.353634	0.310258	0.521781	0.338432
high	0.233226	0.117658	-0.319446	0.131126	0.0274335	0.329168	0.140802	0.25483	0.341238	0.252833	0.441655	0.335542
high	0.236573	0.328493	-0.166573	0.252725	0.140978	0.375471	0.358516	0.310103	0.370944	0.360576	0.512192	0.367618
high	0.194113	0.137121	-0.297493	0.224723	0.0538136	0.33579	0.208247	0.274988	0.342312	0.278102	0.481152	0.310375
low	0.238496	0.306941	-0.192101	0.270336	0.124775	0.390145	0.299486	0.314143	0.357476	0.319737	0.540103	0.356643
high	0.25347	0.216531	-0.274685	0.207886	0.0794224	0.362581	0.184289	0.287199	0.311847	0.289003	0.527688	0.325017
low	0.209735	0.285592	-0.213739	0.170044	0.088621	0.33542	0.256883	0.262387	0.291027	0.263983	0.50029	0.329797
high	0.216702	0.0790879	-0.339121	0.0936384	0.0249397	0.30476	0.0974366	0.236808	0.332336	0.198117	0.421259	0.312423
low	0.243207	0.273296	-0.217201	0.145597	0.0901872	0.360735	0.23905	0.262622	0.306505	0.310166	0.528146	0.335066
low	0.266645	0.360121	-0.151615	0.366474	0.126791	0.40293	0.287457	0.347576	0.425862	0.392997	0.546755	0.361665
low	0.231293	0.245677	-0.237052	0.128654	0.0910728	0.353648	0.248209	0.253936	0.314773	0.326532	0.557972	0.326763
low	0.254707	0.368117	-0.144848	0.354067	0.137671	0.400598	0.353186	0.34979	0.380874	0.3682	0.57439	0.364444
high	0.221693	0.275542	-0.181988	0.35123	0.141536	0.399062	0.297658	0.3508	0.390083	0.372047	0.539742	0.363728
high	0.271314	0.221703	-0.278184	0.277951	0.0804005	0.374546	0.175231	0.308221	0.35511	0.29505	0.558157	0.338496
high	0.2411	0.145879	-0.315588	0.0711087	0.037326	0.330029	0.13044	0.240441	0.315734	0.21421	0.441958	0.345501
high	0.202867	0.175633	-0.307541	0.0639736	0.0679187	0.312918	0.154071	0.234419	0.310448	0.241275	0.473079	0.30269
low	0.209428	0.329724	-0.102324	0.324117	0.180659	0.422923	0.410428	0.353207	0.435461	0.432521	0.541963	0.328636
high	0.273509	0.210297	-0.266051	0.37512	0.101914	0.392742	0.215618	0.343006	0.366103	0.309359	0.521882	0.345117
high	0.228665	0.269664	-0.196884	0.330871	0.0987809	0.388148	0.289963	0.33475	0.397719	0.380747	0.512335	0.353459
high	0.249654	0.197886	-0.242836	0.317591	0.0946614	0.377735	0.211617	0.316792	0.36857	0.326298	0.482282	0.331825
high	0.292244	0.241091	-0.23891	0.345788	0.094673	0.391527	0.238701	0.336433	0.3555	0.356889	0.561415	0.327231
low	0.265719	0.295522	-0.172181	0.333154	0.140214	0.407073	0.327212	0.347514	0.39003	0.386506	0.558356	0.345956
high	0.229976	0.211301	-0.258566	0.36795	0.0879564	0.379904	0.211351	0.3357	0.433667	0.283061	0.500383	0.329625
high	0.249225	0.084469	-0.338283	0.193597	0.0292718	0.31297	0.125544	0.2603	0.352498	0.213097	0.429549	0.339796
low	0.247172	0.298129	-0.2042	0.376047	0.117127	0.415104	0.247512	0.357596	0.404342	0.332338	0.563193	0.366125
high	0.200444	0.213263	-0.273725	0.26288	0.0780399	0.345612	0.222597	0.28938	0.358504	0.304318	0.475811	0.311722
high	0.27264	0.235439	-0.272402	0.271016	0.059312	0.354768	0.186404	0.296401	0.379489	0.316078	0.493991	0.337109
high	0.201758	0.284142	-0.152962	0.28561	0.131266	0.365949	0.349027	0.306051	0.358199	0.371601	0.526071	0.315865
low	0.278915	0.398689	-0.143638	0.440401	0.158988	0.436948	0.36183	0.3855	0.410868	0.452388	0.580985	0.369693
low	0.265726	0.327774	-0.215105	0.388665	0.117222	0.39783	0.288983	0.358448	0.393103	0.366624	0.572714	0.360971
low	0.260596	0.280409	-0.218978	0.305106	0.122475	0.381164	0.290327	0.320838	0.354682	0.367298	0.55814	0.333926
low	0.250235	0.300644	-0.236168	0.296401	0.0937686	0.383599	0.27399	0.309182	0.296678	0.3428	0.572593	0.337019
high	0.251909	0.30157	-0.181066	0.484508	0.129906	0.421325	0.295695	0.399937	0.44503	0.393295	0.557734	0.384773
high	0.195194	0.146065	-0.278637	0.188069	0.0110367	0.311764	0.170347	0.259799	0.307793	0.232877	0.460615	0.292607
low	0.277562	0.319227	-0.227741	0.303204	0.134102	0.382779	0.274589	0.325196	0.367898	0.355469	0.556873	0.347877
high	0.262249	0.421889	-0.121999	0.35894	0.194878	0.409565	0.449135	0.360519	0.375202	0.428336	0.597046	0.372946
low	0.277566	0.327702	-0.224132	0.426296	0.123404	0.406665	0.24442	0.366597	0.405027	0.339908	0.546865	0.357221
low	0.300873	0.324386	-0.207872	0.385483	0.132116	0.413098	0.27226	0.355579	0.403763	0.35927	0.578997	0.344619
high	0.250253	0.218571	-0.273316	0.338931	0.104279	0.399219	0.237	0.327535	0.383339	0.343031	0.556334	0.341247
high	0.222145	0.22544	-0.259548	0.197185	0.0481602	0.341775	0.222665	0.27097	0.305154	0.263528	0.495447	0.326771
low	0.27321	0.400261	-0.128887	0.384376	0.179028	0.426696	0.414568	0.374871	0.401135	0.439563	0.566718	0.364321
high	0.253764	0.119197	-0.313852	0.261659	0.0724371	0.363243	0.161458	0.289967	0.347734	0.266523	0.557464	0.332967
high	0.235174	0.244131	-0.162697	0.313377	0.122245	0.400551	0.281908	0.337797	0.384448	0.410772	0.525053	0.316053
low	0.261151	0.366753	-0.10585	0.381116	0.175842	0.429349	0.422962	0.38087	0.437373	0.44462	0.582784	0.371979
high	0.252354	0.192313	-0.290397	0.270808	0.0578342	0.34861	0.17923	0.29348	0.383802	0.281912	0.493991	0.32577
high	0.263933	0.221892	-0.284196	0.331647	0.0707345	0.360803	0.202429	0.317694	0.374931	0.303832	0.50068	0.3392
low	0.243193	0.291404	-0.181151	0.404031	0.123875	0.392881	0.272038	0.348468	0.398148	0.373092	0.544044	0.335525
high	0.271515	0.17219	-0.302659	0.270471	0.0566587	0.356704	0.159663	0.299671	0.374655	0.264294	0.463381	0.335413
high	0.248335	0.264181	-0.182418	0.370122	0.105986	0.402159	0.278225	0.350206	0.368525	0.366443	0.53737	0.34554
high	0.217076	0.3179	-0.172225	0.203786	0.139905	0.369403	0.325788	0.289191	0.312926	0.369287	0.551755	0.313814
low	0.234892	0.278987	-0.189534	0.32817	0.113141	0.363002	0.288239	0.33574	0.430835	0.351397	0.475682	0.356004
high	0.282367	0.243975	-0.281859	0.308696	0.0958519	0.372157	0.227156	0.318107	0.3352	0.347863	0.544456	0.347181
low	0.291289	0.373025	-0.180023	0.450229	0.13981	0.435151	0.327701	0.392029	0.405559	0.418184	0.586711	0.373712
low	0.272758	0.359754	-0.170485	0.377835	0.165791	0.423425	0.342962	0.37722	0.374501	0.422628	0.578165	0.362156
high	0.27524	0.264876	-0.240602	0.435651	0.10857	0.423711	0.260901	0.371833	0.441846	0.375398	0.542433	0.362023
low	0.282379	0.33738	-0.174153	0.397626	0.150894	0.416728	0.31141	0.374745	0.433249	0.3869	0.543177	0.373849
low	0.263081	0.418028	-0.111353	0.450497	0.211435	0.460002	0.412924	0.416924	0.439801	0.462344	0.588035	0.398197
