# Supplementary material for: Tertiary lymphoid structures-driven immune infiltration patterns and their association with survival in neuroblastoma
Source: PeerJ. 2025 Jul 22;13:e19767. doi: 10.7717/peerj.19767 (PMC12292307; doi:10.7717/peerj.19767)
Supplement: Supplemental Information 6 [file peerj-13-19767-s006.zip › Raw Data/RNA-seq/12.score/GSE62564/Tumor stemness score/data.mRNAsi.txt]

mRNAsi	samples
SEQC_NB001	0.580853385219178	SEQC_NB001
SEQC_NB002	0.593988663917065	SEQC_NB002
SEQC_NB003	0.66285385175251	SEQC_NB003
SEQC_NB004	0.379025666284014	SEQC_NB004
SEQC_NB005	0.45249768764756	SEQC_NB005
SEQC_NB006	0.52187033407014	SEQC_NB006
SEQC_NB007	0.288819333963797	SEQC_NB007
SEQC_NB008	0.83020485828947	SEQC_NB008
SEQC_NB009	0.612702299119182	SEQC_NB009
SEQC_NB010	0.717392660893656	SEQC_NB010
SEQC_NB011	0.164226907010798	SEQC_NB011
SEQC_NB012	0.420684570070255	SEQC_NB012
SEQC_NB013	0.308897250460817	SEQC_NB013
SEQC_NB014	0.171311664430007	SEQC_NB014
SEQC_NB015	0.499212473621012	SEQC_NB015
SEQC_NB016	0.326090713136646	SEQC_NB016
SEQC_NB017	0.371484055847465	SEQC_NB017
SEQC_NB018	0.323498891022882	SEQC_NB018
SEQC_NB019	0.371597965213511	SEQC_NB019
SEQC_NB020	0.186225805646344	SEQC_NB020
SEQC_NB021	0.251937209076038	SEQC_NB021
SEQC_NB022	0.243708454519062	SEQC_NB022
SEQC_NB023	0.241658001916409	SEQC_NB023
SEQC_NB024	0.100636681083414	SEQC_NB024
SEQC_NB025	0.161758477302795	SEQC_NB025
SEQC_NB026	0.138245935852968	SEQC_NB026
SEQC_NB027	0.254776160325584	SEQC_NB027
SEQC_NB028	0.392337473483728	SEQC_NB028
SEQC_NB029	0.331547044808305	SEQC_NB029
SEQC_NB030	0.310135754270147	SEQC_NB030
SEQC_NB031	0.212061004043619	SEQC_NB031
SEQC_NB032	0.190914251437474	SEQC_NB032
SEQC_NB033	0.327440712453747	SEQC_NB033
SEQC_NB034	0.264067811688591	SEQC_NB034
SEQC_NB035	0.30493925536499	SEQC_NB035
SEQC_NB036	0.0353459899475669	SEQC_NB036
SEQC_NB037	0.218781214420171	SEQC_NB037
SEQC_NB038	0.301053730058876	SEQC_NB038
SEQC_NB039	0.348765248422601	SEQC_NB039
SEQC_NB040	0.140998685822683	SEQC_NB040
SEQC_NB041	0.357273095410761	SEQC_NB041
SEQC_NB042	0.130358823400378	SEQC_NB042
SEQC_NB043	0.364053795080947	SEQC_NB043
SEQC_NB044	0.327654530327295	SEQC_NB044
SEQC_NB045	0.351967384771978	SEQC_NB045
SEQC_NB046	0.297900270800715	SEQC_NB046
SEQC_NB047	0.313623904926149	SEQC_NB047
SEQC_NB048	0.179867721572283	SEQC_NB048
SEQC_NB049	0.0875747312723503	SEQC_NB049
SEQC_NB050	0.115878305089818	SEQC_NB050
SEQC_NB051	0.228280101626766	SEQC_NB051
SEQC_NB052	0.237828802009159	SEQC_NB052
SEQC_NB053	0.373955926309482	SEQC_NB053
SEQC_NB054	0.332819159301081	SEQC_NB054
SEQC_NB055	0.184120666178968	SEQC_NB055
SEQC_NB056	0.323752599914868	SEQC_NB056
SEQC_NB057	0.308313948311191	SEQC_NB057
SEQC_NB058	0.312017187768693	SEQC_NB058
SEQC_NB059	0.305984117865811	SEQC_NB059
SEQC_NB060	0.211417263247587	SEQC_NB060
SEQC_NB061	0.454217129654241	SEQC_NB061
SEQC_NB062	0.198648043703836	SEQC_NB062
SEQC_NB063	0.229592436406862	SEQC_NB063
SEQC_NB064	0.459674800789274	SEQC_NB064
SEQC_NB065	0.300884767904898	SEQC_NB065
SEQC_NB066	0.463793915620148	SEQC_NB066
SEQC_NB067	0.343134580179148	SEQC_NB067
SEQC_NB068	0.122293414954335	SEQC_NB068
SEQC_NB069	0.483373870582272	SEQC_NB069
SEQC_NB070	0.125288695984464	SEQC_NB070
SEQC_NB071	0.196507144755514	SEQC_NB071
SEQC_NB072	0.33915163531938	SEQC_NB072
SEQC_NB073	0.406267984808253	SEQC_NB073
SEQC_NB074	0.380263683344064	SEQC_NB074
SEQC_NB075	0.444720408121948	SEQC_NB075
SEQC_NB076	0.393997930899809	SEQC_NB076
SEQC_NB077	0.252480297633201	SEQC_NB077
SEQC_NB078	0.434737420696328	SEQC_NB078
SEQC_NB079	0.240661968814329	SEQC_NB079
SEQC_NB080	0.602205497682723	SEQC_NB080
SEQC_NB081	0.489208064533155	SEQC_NB081
SEQC_NB082	0.549235912437485	SEQC_NB082
SEQC_NB083	0.561993535286978	SEQC_NB083
SEQC_NB084	0.392016332823908	SEQC_NB084
SEQC_NB085	0.181365662271346	SEQC_NB085
SEQC_NB086	0.436688090369502	SEQC_NB086
SEQC_NB087	0.363674585579896	SEQC_NB087
SEQC_NB088	0.468510412398792	SEQC_NB088
SEQC_NB089	0.451242105681882	SEQC_NB089
SEQC_NB090	0.378815165813164	SEQC_NB090
SEQC_NB091	0.198006317311985	SEQC_NB091
SEQC_NB092	0.259145570109153	SEQC_NB092
SEQC_NB093	0.192751871714264	SEQC_NB093
SEQC_NB094	0.46952903993869	SEQC_NB094
SEQC_NB095	0.311334019759301	SEQC_NB095
SEQC_NB096	0.477316580288922	SEQC_NB096
SEQC_NB097	0.23038949070551	SEQC_NB097
SEQC_NB098	0.364285426136577	SEQC_NB098
SEQC_NB099	0.262423820511824	SEQC_NB099
SEQC_NB100	0.157191906241817	SEQC_NB100
SEQC_NB101	0.0288785784432064	SEQC_NB101
SEQC_NB102	0.198027505944584	SEQC_NB102
SEQC_NB103	0.370210029824379	SEQC_NB103
SEQC_NB104	0.245710526035102	SEQC_NB104
SEQC_NB105	0.159874348998793	SEQC_NB105
SEQC_NB106	0.211031153379292	SEQC_NB106
SEQC_NB107	0.369466631302261	SEQC_NB107
SEQC_NB108	0.321323106940497	SEQC_NB108
SEQC_NB109	0.367480971807776	SEQC_NB109
SEQC_NB110	0.301260490020828	SEQC_NB110
SEQC_NB111	0.442795232053474	SEQC_NB111
SEQC_NB112	0.361816365518527	SEQC_NB112
SEQC_NB113	0.622828706281932	SEQC_NB113
SEQC_NB114	0.29642024664727	SEQC_NB114
SEQC_NB115	0.232191518283163	SEQC_NB115
SEQC_NB116	0.29688726549687	SEQC_NB116
SEQC_NB117	0.346291305497804	SEQC_NB117
SEQC_NB118	0.255523188217621	SEQC_NB118
SEQC_NB119	0.320251951698045	SEQC_NB119
SEQC_NB120	0.364144522394743	SEQC_NB120
SEQC_NB121	0.156901917101187	SEQC_NB121
SEQC_NB122	0.490747161633127	SEQC_NB122
SEQC_NB123	0.40862620178719	SEQC_NB123
SEQC_NB124	0.354840318277329	SEQC_NB124
SEQC_NB125	0.389216087575266	SEQC_NB125
SEQC_NB126	0.205676796272391	SEQC_NB126
SEQC_NB127	0.401220757241821	SEQC_NB127
SEQC_NB128	0.327406259878604	SEQC_NB128
SEQC_NB129	0.365112127119704	SEQC_NB129
SEQC_NB130	0.300013242920371	SEQC_NB130
SEQC_NB131	0.262861570597507	SEQC_NB131
SEQC_NB132	0.28828533730006	SEQC_NB132
SEQC_NB133	0.277403876902756	SEQC_NB133
SEQC_NB134	0.222943777873353	SEQC_NB134
SEQC_NB135	0.231732585187726	SEQC_NB135
SEQC_NB136	0.477084165096425	SEQC_NB136
SEQC_NB137	0.570891171112316	SEQC_NB137
SEQC_NB138	0.674647640051081	SEQC_NB138
SEQC_NB139	0.166384816375274	SEQC_NB139
SEQC_NB140	0.457328039689721	SEQC_NB140
SEQC_NB141	0.378506732987506	SEQC_NB141
SEQC_NB142	0.500196033019502	SEQC_NB142
SEQC_NB143	0.308194025297706	SEQC_NB143
SEQC_NB144	0.431207560961639	SEQC_NB144
SEQC_NB145	0.141387711078058	SEQC_NB145
SEQC_NB146	0.290640130623982	SEQC_NB146
SEQC_NB147	0.428731513280247	SEQC_NB147
SEQC_NB148	0.395077608703571	SEQC_NB148
SEQC_NB149	0.54416080638832	SEQC_NB149
SEQC_NB150	0.237554509485776	SEQC_NB150
SEQC_NB151	0.326664618457059	SEQC_NB151
SEQC_NB152	0.226054833295066	SEQC_NB152
SEQC_NB153	0.471983653279548	SEQC_NB153
SEQC_NB154	0.201767102112135	SEQC_NB154
SEQC_NB155	0.1904290685627	SEQC_NB155
SEQC_NB156	0.38508591139157	SEQC_NB156
SEQC_NB157	0.279992985395337	SEQC_NB157
SEQC_NB158	0.460780572220857	SEQC_NB158
SEQC_NB159	0.0803195868643862	SEQC_NB159
SEQC_NB160	0.327379068555721	SEQC_NB160
SEQC_NB161	0.283548565382321	SEQC_NB161
SEQC_NB162	0.198626463171963	SEQC_NB162
SEQC_NB163	0.352132320697844	SEQC_NB163
SEQC_NB164	0.312550626193341	SEQC_NB164
SEQC_NB165	0.407948057013065	SEQC_NB165
SEQC_NB166	0.232672706742224	SEQC_NB166
SEQC_NB167	0.173583759081352	SEQC_NB167
SEQC_NB168	0.110893913753875	SEQC_NB168
SEQC_NB169	0.663895634780216	SEQC_NB169
SEQC_NB170	0.230555691022539	SEQC_NB170
SEQC_NB171	0.338602158615245	SEQC_NB171
SEQC_NB172	0.374964337324656	SEQC_NB172
SEQC_NB173	0.307582818020065	SEQC_NB173
SEQC_NB174	0.443531846924705	SEQC_NB174
SEQC_NB175	0.546235534232993	SEQC_NB175
SEQC_NB176	0.435344836239384	SEQC_NB176
SEQC_NB177	0.38039481824069	SEQC_NB177
SEQC_NB178	0.524289619981051	SEQC_NB178
SEQC_NB179	0.376879781042568	SEQC_NB179
SEQC_NB180	0.245313258031086	SEQC_NB180
SEQC_NB181	0.326841684245949	SEQC_NB181
SEQC_NB182	0.319345350887798	SEQC_NB182
SEQC_NB183	0.50990050526507	SEQC_NB183
SEQC_NB184	0.409665314687914	SEQC_NB184
SEQC_NB185	0.325152212216674	SEQC_NB185
SEQC_NB186	0.410788497669773	SEQC_NB186
SEQC_NB187	0.401542714824555	SEQC_NB187
SEQC_NB188	0.404065771124237	SEQC_NB188
SEQC_NB189	0.326117904742844	SEQC_NB189
SEQC_NB190	0.55720368013321	SEQC_NB190
SEQC_NB191	0.395929497271997	SEQC_NB191
SEQC_NB192	0.484773494459274	SEQC_NB192
SEQC_NB193	0.32195044046382	SEQC_NB193
SEQC_NB194	0.570127779081359	SEQC_NB194
SEQC_NB195	0.694142254183784	SEQC_NB195
SEQC_NB196	0.639474444634271	SEQC_NB196
SEQC_NB197	0.818402377220494	SEQC_NB197
SEQC_NB198	0.614892131338863	SEQC_NB198
SEQC_NB199	0.258855316759317	SEQC_NB199
SEQC_NB200	0.163675229637577	SEQC_NB200
SEQC_NB201	0.164445165937144	SEQC_NB201
SEQC_NB202	0.39113700294944	SEQC_NB202
SEQC_NB203	0.300033713341136	SEQC_NB203
SEQC_NB204	0.297781623358782	SEQC_NB204
SEQC_NB205	0.314427116418463	SEQC_NB205
SEQC_NB206	0.316098357959321	SEQC_NB206
SEQC_NB207	0.21224428094514	SEQC_NB207
SEQC_NB208	0.251622009145936	SEQC_NB208
SEQC_NB209	0.269726921030242	SEQC_NB209
SEQC_NB210	0.376539321106079	SEQC_NB210
SEQC_NB211	0.319739995156093	SEQC_NB211
SEQC_NB212	0.498469711953162	SEQC_NB212
SEQC_NB213	0.195429799795665	SEQC_NB213
SEQC_NB214	0.526866606358454	SEQC_NB214
SEQC_NB215	0.314201718484613	SEQC_NB215
SEQC_NB216	0.38992999749579	SEQC_NB216
SEQC_NB217	0.27396555570216	SEQC_NB217
SEQC_NB218	0.393321985571308	SEQC_NB218
SEQC_NB219	0.265181877966424	SEQC_NB219
SEQC_NB220	0.0369540685344346	SEQC_NB220
SEQC_NB221	0.253187946010222	SEQC_NB221
SEQC_NB222	0.339292502891064	SEQC_NB222
SEQC_NB223	0.300848558850436	SEQC_NB223
SEQC_NB224	0.432609513691452	SEQC_NB224
SEQC_NB225	0.232476348813128	SEQC_NB225
SEQC_NB226	0.244585282982875	SEQC_NB226
SEQC_NB227	0.449466346745058	SEQC_NB227
SEQC_NB228	0.519063371336569	SEQC_NB228
SEQC_NB229	0.201300969111781	SEQC_NB229
SEQC_NB230	0.539938033995844	SEQC_NB230
SEQC_NB231	0.578572439517989	SEQC_NB231
SEQC_NB232	0.343467313143248	SEQC_NB232
SEQC_NB233	0.342841638322219	SEQC_NB233
SEQC_NB234	0.298510845441705	SEQC_NB234
SEQC_NB235	0.48821317555146	SEQC_NB235
SEQC_NB236	0.609327978387703	SEQC_NB236
SEQC_NB237	0.402594915434364	SEQC_NB237
SEQC_NB238	0.103847473833352	SEQC_NB238
SEQC_NB239	0.448657349511513	SEQC_NB239
SEQC_NB240	0.220688441310901	SEQC_NB240
SEQC_NB241	0.568165336244007	SEQC_NB241
SEQC_NB242	0.714541636264204	SEQC_NB242
SEQC_NB243	0.443738413063245	SEQC_NB243
SEQC_NB244	0.208502797267509	SEQC_NB244
SEQC_NB245	0.419582062357097	SEQC_NB245
SEQC_NB246	0.276449643198006	SEQC_NB246
SEQC_NB247	0.406695959760616	SEQC_NB247
SEQC_NB248	0.522419265851716	SEQC_NB248
SEQC_NB249	0.390858487276823	SEQC_NB249
SEQC_NB250	0.429147180885076	SEQC_NB250
SEQC_NB251	0.153582515680856	SEQC_NB251
SEQC_NB252	0.571331961235286	SEQC_NB252
SEQC_NB253	0.403484563724825	SEQC_NB253
SEQC_NB254	0.63356940800119	SEQC_NB254
SEQC_NB255	0.382284260868037	SEQC_NB255
SEQC_NB256	0.807444114219752	SEQC_NB256
SEQC_NB257	0.702069637902814	SEQC_NB257
SEQC_NB258	0.497441452671426	SEQC_NB258
SEQC_NB259	0.878097941014215	SEQC_NB259
SEQC_NB260	0.49686534828647	SEQC_NB260
SEQC_NB261	0.531620062244827	SEQC_NB261
SEQC_NB262	0.917631954081932	SEQC_NB262
SEQC_NB263	0.480789514943148	SEQC_NB263
SEQC_NB264	0.32358578073163	SEQC_NB264
SEQC_NB265	0.422265638258548	SEQC_NB265
SEQC_NB266	0.553452873620456	SEQC_NB266
SEQC_NB267	0.682579922068545	SEQC_NB267
SEQC_NB268	0.800115541300479	SEQC_NB268
SEQC_NB269	0.431666613026234	SEQC_NB269
SEQC_NB270	0.69401371093742	SEQC_NB270
SEQC_NB271	0.474291482540137	SEQC_NB271
SEQC_NB272	0.694192732306131	SEQC_NB272
SEQC_NB273	0	SEQC_NB273
SEQC_NB274	0.207306562379646	SEQC_NB274
SEQC_NB275	0.136385023435415	SEQC_NB275
SEQC_NB276	0.239239479454039	SEQC_NB276
SEQC_NB277	0.289281440047997	SEQC_NB277
SEQC_NB278	0.320748228640512	SEQC_NB278
SEQC_NB279	0.199576754071063	SEQC_NB279
SEQC_NB280	0.328396620006289	SEQC_NB280
SEQC_NB281	0.263239137253944	SEQC_NB281
SEQC_NB282	0.290828526832422	SEQC_NB282
SEQC_NB283	0.212709924806619	SEQC_NB283
SEQC_NB284	0.49922221011168	SEQC_NB284
SEQC_NB285	0.26370815209439	SEQC_NB285
SEQC_NB286	0.218710927917843	SEQC_NB286
SEQC_NB287	0.125518668153985	SEQC_NB287
SEQC_NB288	0.288622359099232	SEQC_NB288
SEQC_NB289	0.252571473687172	SEQC_NB289
SEQC_NB290	0.421633098378951	SEQC_NB290
SEQC_NB291	0.104943428090713	SEQC_NB291
SEQC_NB292	0.172744190617982	SEQC_NB292
SEQC_NB293	0.305548193755622	SEQC_NB293
SEQC_NB294	0.312078649284376	SEQC_NB294
SEQC_NB295	0.343878980958506	SEQC_NB295
SEQC_NB296	0.0880261566801961	SEQC_NB296
SEQC_NB297	0.123120449156285	SEQC_NB297
SEQC_NB298	0.193984585397537	SEQC_NB298
SEQC_NB299	0.20522322697854	SEQC_NB299
SEQC_NB300	0.28561584119045	SEQC_NB300
SEQC_NB301	0.216482751220119	SEQC_NB301
SEQC_NB302	0.432545310174823	SEQC_NB302
SEQC_NB303	0.353817375382219	SEQC_NB303
SEQC_NB304	0.541665339629668	SEQC_NB304
SEQC_NB305	0.521967046678142	SEQC_NB305
SEQC_NB306	0.307758086707615	SEQC_NB306
SEQC_NB307	0.228333141245396	SEQC_NB307
SEQC_NB308	0.169001790873159	SEQC_NB308
SEQC_NB309	0.202136395105421	SEQC_NB309
SEQC_NB310	0.3471604825669	SEQC_NB310
SEQC_NB311	0.52943809962027	SEQC_NB311
SEQC_NB312	0.121231994889799	SEQC_NB312
SEQC_NB313	0.577569779704599	SEQC_NB313
SEQC_NB314	0.39027034110351	SEQC_NB314
SEQC_NB315	0.141883212960173	SEQC_NB315
SEQC_NB316	0.205211052425184	SEQC_NB316
SEQC_NB317	0.262204734151543	SEQC_NB317
SEQC_NB318	0.260561689303462	SEQC_NB318
SEQC_NB319	0.741443635344679	SEQC_NB319
SEQC_NB320	0.697227817717441	SEQC_NB320
SEQC_NB321	0.733279939733637	SEQC_NB321
SEQC_NB322	0.699058812118288	SEQC_NB322
SEQC_NB323	0.497591396537425	SEQC_NB323
SEQC_NB324	0.312746642415195	SEQC_NB324
SEQC_NB325	0.147072637357247	SEQC_NB325
SEQC_NB326	0.588516549732453	SEQC_NB326
SEQC_NB327	0.369936809009378	SEQC_NB327
SEQC_NB328	0.866327112916761	SEQC_NB328
SEQC_NB329	0.632376719743144	SEQC_NB329
SEQC_NB330	0.179278474025179	SEQC_NB330
SEQC_NB331	0.627433107053794	SEQC_NB331
SEQC_NB332	0.985128591130063	SEQC_NB332
SEQC_NB333	0.259212265683932	SEQC_NB333
SEQC_NB334	0.520037146842898	SEQC_NB334
SEQC_NB335	0.527995030874982	SEQC_NB335
SEQC_NB336	0.773103986290846	SEQC_NB336
SEQC_NB337	0.646249324744904	SEQC_NB337
SEQC_NB338	0.899527725527998	SEQC_NB338
SEQC_NB339	0.460273269523833	SEQC_NB339
SEQC_NB340	0.269868974991783	SEQC_NB340
SEQC_NB341	0.51401972190105	SEQC_NB341
SEQC_NB342	0.398574732076633	SEQC_NB342
SEQC_NB343	0.222942731479121	SEQC_NB343
SEQC_NB344	0.247373126257925	SEQC_NB344
SEQC_NB345	0.160955618944532	SEQC_NB345
SEQC_NB346	0.356629931752873	SEQC_NB346
SEQC_NB347	0.429132987827145	SEQC_NB347
SEQC_NB348	0.328789133292394	SEQC_NB348
SEQC_NB349	0.564191161762373	SEQC_NB349
SEQC_NB350	0.566154515044756	SEQC_NB350
SEQC_NB351	0.468218343495433	SEQC_NB351
SEQC_NB352	0.316000072128063	SEQC_NB352
SEQC_NB353	0.2824372246557	SEQC_NB353
SEQC_NB354	0.604772116595242	SEQC_NB354
SEQC_NB355	0.341437226723887	SEQC_NB355
SEQC_NB356	0.322155194829347	SEQC_NB356
SEQC_NB357	0.187059976222667	SEQC_NB357
SEQC_NB358	0.223073395258462	SEQC_NB358
SEQC_NB359	0.186150553461924	SEQC_NB359
SEQC_NB360	0.638022756879261	SEQC_NB360
SEQC_NB361	0.740454734105155	SEQC_NB361
SEQC_NB362	0.388506230806377	SEQC_NB362
SEQC_NB363	0.0851996588687099	SEQC_NB363
SEQC_NB364	0.199736118865669	SEQC_NB364
SEQC_NB365	0.205456290427849	SEQC_NB365
SEQC_NB366	0.390325088816991	SEQC_NB366
SEQC_NB367	0.2601147650619	SEQC_NB367
SEQC_NB368	0.32067847932463	SEQC_NB368
SEQC_NB369	0.442601964848583	SEQC_NB369
SEQC_NB370	0.28830323952089	SEQC_NB370
SEQC_NB371	0.524735301751587	SEQC_NB371
SEQC_NB372	0.616259579556468	SEQC_NB372
SEQC_NB373	0.624589720433749	SEQC_NB373
SEQC_NB374	0.858712432075847	SEQC_NB374
SEQC_NB375	0.560701864153698	SEQC_NB375
SEQC_NB376	0.373589236237728	SEQC_NB376
SEQC_NB377	0.454321763537715	SEQC_NB377
SEQC_NB378	0.907125471266255	SEQC_NB378
SEQC_NB379	0.64540424203532	SEQC_NB379
SEQC_NB380	0.581123014594429	SEQC_NB380
SEQC_NB381	0.873267258374753	SEQC_NB381
SEQC_NB382	0.387187859914063	SEQC_NB382
SEQC_NB383	0.654339093409377	SEQC_NB383
SEQC_NB384	0.658900647066915	SEQC_NB384
SEQC_NB385	0.287497575746129	SEQC_NB385
SEQC_NB386	0.0800432330980332	SEQC_NB386
SEQC_NB387	0.260889213002816	SEQC_NB387
SEQC_NB388	0.54762211114515	SEQC_NB388
SEQC_NB389	0.586946947671987	SEQC_NB389
SEQC_NB390	0.974161791221831	SEQC_NB390
SEQC_NB391	0.469455749427527	SEQC_NB391
SEQC_NB392	0.621652520386028	SEQC_NB392
SEQC_NB393	0.528511181442211	SEQC_NB393
SEQC_NB394	0.1817440408313	SEQC_NB394
SEQC_NB395	0.0522545804992191	SEQC_NB395
SEQC_NB396	0.436423715247408	SEQC_NB396
SEQC_NB397	0.35295913033491	SEQC_NB397
SEQC_NB398	0.206725124315433	SEQC_NB398
SEQC_NB399	0.533915590598079	SEQC_NB399
SEQC_NB400	0.392617956894749	SEQC_NB400
SEQC_NB401	0.557211519634833	SEQC_NB401
SEQC_NB402	0.207924664458229	SEQC_NB402
SEQC_NB403	0.722860945789879	SEQC_NB403
SEQC_NB404	0.614518780275645	SEQC_NB404
SEQC_NB405	1	SEQC_NB405
SEQC_NB406	0.504381157857313	SEQC_NB406
SEQC_NB407	0.700462987115561	SEQC_NB407
SEQC_NB408	0.691870684135586	SEQC_NB408
SEQC_NB409	0.128236856747666	SEQC_NB409
SEQC_NB410	0.689817791278411	SEQC_NB410
SEQC_NB411	0.331393095502036	SEQC_NB411
SEQC_NB412	0.16412004516338	SEQC_NB412
SEQC_NB413	0.637393597357235	SEQC_NB413
SEQC_NB414	0.770202854509132	SEQC_NB414
SEQC_NB415	0.681246971132501	SEQC_NB415
SEQC_NB416	0.490987008785882	SEQC_NB416
SEQC_NB417	0.205241717108276	SEQC_NB417
SEQC_NB418	0.565637492193401	SEQC_NB418
SEQC_NB419	0.25270275426624	SEQC_NB419
SEQC_NB420	0.398196839658529	SEQC_NB420
SEQC_NB421	0.324118610313813	SEQC_NB421
SEQC_NB422	0.408136759545694	SEQC_NB422
SEQC_NB423	0.394216604294714	SEQC_NB423
SEQC_NB424	0.550937632150265	SEQC_NB424
SEQC_NB425	0.455268524244039	SEQC_NB425
SEQC_NB426	0.574133827551561	SEQC_NB426
SEQC_NB427	0.267372014188639	SEQC_NB427
SEQC_NB428	0.549439268922451	SEQC_NB428
SEQC_NB429	0.235405778340812	SEQC_NB429
SEQC_NB430	0.402773039019401	SEQC_NB430
SEQC_NB431	0.615032148275956	SEQC_NB431
SEQC_NB432	0.597254637689726	SEQC_NB432
SEQC_NB433	0.110304270202321	SEQC_NB433
SEQC_NB434	0.602982187989354	SEQC_NB434
SEQC_NB435	0.535601808262751	SEQC_NB435
SEQC_NB436	0.633378028687667	SEQC_NB436
SEQC_NB437	0.827334489334697	SEQC_NB437
SEQC_NB438	0.769761044672474	SEQC_NB438
SEQC_NB439	0.534780211653769	SEQC_NB439
SEQC_NB440	0.794966525747246	SEQC_NB440
SEQC_NB441	0.546983632680496	SEQC_NB441
SEQC_NB442	0.547797614346576	SEQC_NB442
SEQC_NB443	0.826824989876543	SEQC_NB443
SEQC_NB444	0.790959883161325	SEQC_NB444
SEQC_NB445	0.803226217116257	SEQC_NB445
SEQC_NB446	0.598062243081324	SEQC_NB446
SEQC_NB447	0.57784625470048	SEQC_NB447
SEQC_NB448	0.729721687589135	SEQC_NB448
SEQC_NB449	0.943897604569945	SEQC_NB449
SEQC_NB450	0.677349836496565	SEQC_NB450
SEQC_NB451	0.274394862447978	SEQC_NB451
SEQC_NB452	0.60890716767663	SEQC_NB452
SEQC_NB453	0.265042575672727	SEQC_NB453
SEQC_NB454	0.587736765526039	SEQC_NB454
SEQC_NB455	0.540940421154605	SEQC_NB455
SEQC_NB456	0.887777669049922	SEQC_NB456
SEQC_NB457	0.752845568287228	SEQC_NB457
SEQC_NB458	0.487433341893788	SEQC_NB458
SEQC_NB459	0.515741130509892	SEQC_NB459
SEQC_NB460	0.571621071296975	SEQC_NB460
SEQC_NB461	0.680809720191656	SEQC_NB461
SEQC_NB462	0.36889999001366	SEQC_NB462
SEQC_NB463	0.368553488625019	SEQC_NB463
SEQC_NB464	0.40732063251161	SEQC_NB464
SEQC_NB465	0.870119703872794	SEQC_NB465
SEQC_NB466	0.333944401374842	SEQC_NB466
SEQC_NB467	0.688885076953197	SEQC_NB467
SEQC_NB468	0.378435348350789	SEQC_NB468
SEQC_NB469	0.591447949668948	SEQC_NB469
SEQC_NB470	0.263541941486099	SEQC_NB470
SEQC_NB471	0.297696098206642	SEQC_NB471
SEQC_NB472	0.551528024877741	SEQC_NB472
SEQC_NB473	0.553673216755502	SEQC_NB473
SEQC_NB474	0.256775609647049	SEQC_NB474
SEQC_NB475	0.797385150205891	SEQC_NB475
SEQC_NB476	0.420412597994628	SEQC_NB476
SEQC_NB477	0.41569078879911	SEQC_NB477
SEQC_NB478	0.203295095977178	SEQC_NB478
SEQC_NB479	0.237242353832868	SEQC_NB479
SEQC_NB480	0.419174896565474	SEQC_NB480
SEQC_NB481	0.725590647761993	SEQC_NB481
SEQC_NB482	0.306906294143	SEQC_NB482
SEQC_NB483	0.58292434371923	SEQC_NB483
SEQC_NB484	0.443174645632674	SEQC_NB484
SEQC_NB485	0.391958161350101	SEQC_NB485
SEQC_NB486	0.566480993229157	SEQC_NB486
SEQC_NB487	0.525011054203235	SEQC_NB487
SEQC_NB488	0.318304434241336	SEQC_NB488
SEQC_NB489	0.668588166953905	SEQC_NB489
SEQC_NB490	0.541087061430165	SEQC_NB490
SEQC_NB491	0.715178129125708	SEQC_NB491
SEQC_NB492	0.556523677050931	SEQC_NB492
SEQC_NB493	0.456056761361232	SEQC_NB493
SEQC_NB494	0.211688245749875	SEQC_NB494
SEQC_NB495	0.30833097039517	SEQC_NB495
SEQC_NB496	0.341350009327341	SEQC_NB496
SEQC_NB497	0.287210009587701	SEQC_NB497
SEQC_NB498	0.202132969115123	SEQC_NB498
