# Supplementary material for: Tertiary lymphoid structures-driven immune infiltration patterns and their association with survival in neuroblastoma
Source: PeerJ. 2025 Jul 22;13:e19767. doi: 10.7717/peerj.19767 (PMC12292307; doi:10.7717/peerj.19767)
Supplement: Supplemental Information 6 [file peerj-13-19767-s006.zip › Raw Data/RNA-seq/12.score/GSE62564/Tumor stemness score/data.xlsx]

## Sheet: Sheet1
Riskscore	mRNAsi
high	0.580853
low	0.593989
high	0.662854
low	0.379026
high	0.452498
high	0.52187
low	0.288819
high	0.830205
high	0.612702
high	0.717393
low	0.164227
low	0.420685
high	0.308897
low	0.171312
high	0.499212
low	0.326091
low	0.371484
high	0.323499
high	0.371598
low	0.186226
low	0.251937
low	0.243708
low	0.241658
high	0.100637
high	0.161758
low	0.138246
low	0.254776
low	0.392337
low	0.331547
low	0.310136
high	0.212061
low	0.190914
high	0.327441
high	0.264068
low	0.304939
low	0.035346
low	0.218781
low	0.301054
low	0.348765
low	0.140999
high	0.357273
low	0.130359
low	0.364054
high	0.327655
low	0.351967
low	0.2979
low	0.313624
high	0.179868
low	0.0875747
low	0.115878
low	0.22828
high	0.237829
high	0.373956
low	0.332819
low	0.184121
low	0.323753
low	0.308314
low	0.312017
low	0.305984
low	0.211417
low	0.454217
low	0.198648
high	0.229592
low	0.459675
low	0.300885
low	0.463794
high	0.343135
high	0.122293
high	0.483374
low	0.125289
high	0.196507
low	0.339152
low	0.406268
high	0.380264
low	0.44472
high	0.393998
high	0.25248
low	0.434737
low	0.240662
high	0.602205
high	0.489208
low	0.549236
high	0.561994
low	0.392016
low	0.181366
low	0.436688
low	0.363675
high	0.46851
high	0.451242
high	0.378815
low	0.198006
low	0.259146
low	0.192752
low	0.469529
low	0.311334
high	0.477317
low	0.230389
high	0.364285
low	0.262424
low	0.157192
low	0.0288786
low	0.198028
low	0.37021
high	0.245711
low	0.159874
low	0.211031
low	0.369467
high	0.321323
low	0.367481
low	0.30126
low	0.442795
low	0.361816
high	0.622829
low	0.29642
low	0.232192
low	0.296887
low	0.346291
high	0.255523
low	0.320252
low	0.364145
low	0.156902
high	0.490747
low	0.408626
low	0.35484
low	0.389216
low	0.205677
low	0.401221
low	0.327406
high	0.365112
low	0.300013
low	0.262862
low	0.288285
low	0.277404
high	0.222944
low	0.231733
high	0.477084
high	0.570891
high	0.674648
low	0.166385
high	0.457328
high	0.378507
high	0.500196
low	0.308194
low	0.431208
low	0.141388
low	0.29064
high	0.428732
low	0.395078
high	0.544161
low	0.237555
high	0.326665
low	0.226055
high	0.471984
low	0.201767
high	0.190429
high	0.385086
low	0.279993
high	0.460781
high	0.0803196
low	0.327379
low	0.283549
high	0.198626
high	0.352132
low	0.312551
low	0.407948
low	0.232673
low	0.173584
low	0.110894
high	0.663896
low	0.230556
low	0.338602
high	0.374964
high	0.307583
low	0.443532
high	0.546236
low	0.435345
low	0.380395
low	0.52429
low	0.37688
high	0.245313
low	0.326842
high	0.319345
high	0.509901
low	0.409665
low	0.325152
low	0.410788
high	0.401543
high	0.404066
high	0.326118
high	0.557204
high	0.395929
low	0.484773
low	0.32195
low	0.570128
high	0.694142
high	0.639474
high	0.818402
high	0.614892
low	0.258855
low	0.163675
low	0.164445
high	0.391137
low	0.300034
high	0.297782
high	0.314427
low	0.316098
low	0.212244
low	0.251622
low	0.269727
low	0.376539
low	0.31974
low	0.49847
low	0.19543
high	0.526867
low	0.314202
low	0.38993
low	0.273966
low	0.393322
low	0.265182
low	0.0369541
low	0.253188
low	0.339293
low	0.300849
high	0.43261
high	0.232476
high	0.244585
low	0.449466
high	0.519063
low	0.201301
low	0.539938
high	0.578572
low	0.343467
low	0.342842
high	0.298511
high	0.488213
high	0.609328
low	0.402595
high	0.103847
low	0.448657
low	0.220688
low	0.568165
high	0.714542
high	0.443738
high	0.208503
low	0.419582
low	0.27645
high	0.406696
high	0.522419
high	0.390858
high	0.429147
low	0.153583
high	0.571332
high	0.403485
high	0.633569
high	0.382284
high	0.807444
high	0.70207
high	0.497441
high	0.878098
high	0.496865
high	0.53162
high	0.917632
high	0.48079
high	0.323586
high	0.422266
high	0.553453
high	0.68258
high	0.800116
high	0.431667
high	0.694014
high	0.474291
high	0.694193
low	0
low	0.207307
high	0.136385
low	0.239239
high	0.289281
high	0.320748
low	0.199577
low	0.328397
low	0.263239
low	0.290829
high	0.21271
high	0.499222
high	0.263708
low	0.218711
low	0.125519
low	0.288622
high	0.252571
high	0.421633
high	0.104943
low	0.172744
low	0.305548
low	0.312079
high	0.343879
low	0.0880262
high	0.12312
high	0.193985
low	0.205223
high	0.285616
high	0.216483
low	0.432545
low	0.353817
high	0.541665
high	0.521967
high	0.307758
low	0.228333
high	0.169002
high	0.202136
low	0.34716
low	0.529438
high	0.121232
high	0.57757
high	0.39027
high	0.141883
high	0.205211
low	0.262205
high	0.260562
high	0.741444
high	0.697228
high	0.73328
high	0.699059
low	0.497591
high	0.312747
low	0.147073
high	0.588517
high	0.369937
high	0.866327
high	0.632377
high	0.179278
high	0.627433
high	0.985129
low	0.259212
low	0.520037
low	0.527995
high	0.773104
high	0.646249
high	0.899528
high	0.460273
low	0.269869
high	0.51402
high	0.398575
low	0.222943
high	0.247373
high	0.160956
low	0.35663
high	0.429133
low	0.328789
high	0.564191
high	0.566155
low	0.468218
low	0.316
low	0.282437
high	0.604772
low	0.341437
low	0.322155
low	0.18706
high	0.223073
low	0.186151
low	0.638023
high	0.740455
high	0.388506
low	0.0851997
high	0.199736
low	0.205456
low	0.390325
low	0.260115
low	0.320678
low	0.442602
high	0.288303
high	0.524735
high	0.61626
high	0.62459
high	0.858712
high	0.560702
low	0.373589
low	0.454322
high	0.907125
high	0.645404
low	0.581123
high	0.873267
high	0.387188
high	0.654339
low	0.658901
low	0.287498
low	0.0800432
low	0.260889
low	0.547622
high	0.586947
high	0.974162
low	0.469456
high	0.621653
low	0.528511
low	0.181744
high	0.0522546
low	0.436424
low	0.352959
low	0.206725
high	0.533916
high	0.392618
low	0.557212
high	0.207925
high	0.722861
high	0.614519
high	1
high	0.504381
high	0.700463
high	0.691871
low	0.128237
high	0.689818
low	0.331393
high	0.16412
high	0.637394
high	0.770203
high	0.681247
high	0.490987
high	0.205242
low	0.565637
low	0.252703
high	0.398197
high	0.324119
low	0.408137
high	0.394217
high	0.550938
high	0.455269
high	0.574134
high	0.267372
high	0.549439
low	0.235406
high	0.402773
high	0.615032
high	0.597255
low	0.110304
low	0.602982
low	0.535602
low	0.633378
high	0.827334
high	0.769761
high	0.53478
high	0.794967
high	0.546984
low	0.547798
high	0.826825
high	0.79096
high	0.803226
low	0.598062
high	0.577846
low	0.729722
high	0.943898
low	0.67735
low	0.274395
low	0.608907
low	0.265043
high	0.587737
high	0.54094
high	0.887778
high	0.752846
low	0.487433
high	0.515741
high	0.571621
high	0.68081
high	0.3689
low	0.368553
high	0.407321
high	0.87012
low	0.333944
high	0.688885
high	0.378435
high	0.591448
low	0.263542
low	0.297696
low	0.551528
low	0.553673
high	0.256776
high	0.797385
low	0.420413
high	0.415691
low	0.203295
low	0.237242
high	0.419175
high	0.725591
low	0.306906
high	0.582924
high	0.443175
low	0.391958
high	0.566481
high	0.525011
low	0.318304
high	0.668588
high	0.541087
high	0.715178
low	0.556524
high	0.456057
low	0.211688
low	0.308331
high	0.34135
low	0.28721
low	0.202133
