# Supplementary material for: Tertiary lymphoid structures-driven immune infiltration patterns and their association with survival in neuroblastoma
Source: PeerJ. 2025 Jul 22;13:e19767. doi: 10.7717/peerj.19767 (PMC12292307; doi:10.7717/peerj.19767)
Supplement: Supplemental Information 6 [file peerj-13-19767-s006.zip › Raw Data/RNA-seq/15.Clinical-correlation/Clinical_risk.xlsx]

## Sheet: Sheet1
Clinical_risk	Riskscore
High_risk	14.7539
High_risk	4.64956
High_risk	33.4581
High_risk	3.79861
High_risk	63.1676
Non_high_risk	3.38674
High_risk	4.15057
High_risk	18.9647
High_risk	9.02153
High_risk	51.4377
Non_high_risk	2.23456
Non_high_risk	8.31144
High_risk	40.7563
Non_high_risk	3.65713
High_risk	3.60687
Non_high_risk	6.35056
Non_high_risk	1.61348
Non_high_risk	2.26091
Non_high_risk	3.9259
Non_high_risk	3.44559
Non_high_risk	2.64993
Non_high_risk	0.30236
Non_high_risk	0.97817
Non_high_risk	4.72093
Non_high_risk	6.52323
Non_high_risk	7.9109
Non_high_risk	1.02084
Non_high_risk	0.671137
Non_high_risk	3.5825
Non_high_risk	1.49021
Non_high_risk	1.99584
Non_high_risk	2.27041
Non_high_risk	3.90149
Non_high_risk	1.51914
Non_high_risk	4.26212
Non_high_risk	4.1821
Non_high_risk	2.13281
Non_high_risk	2.46062
Non_high_risk	3.3757
Non_high_risk	4.28793
Non_high_risk	1.089
Non_high_risk	2.37258
Non_high_risk	2.29474
Non_high_risk	8.49482
Non_high_risk	1.84538
Non_high_risk	2.39663
Non_high_risk	1.03395
Non_high_risk	6.81782
Non_high_risk	1.91807
Non_high_risk	1.75086
Non_high_risk	1.19044
Non_high_risk	7.84426
Non_high_risk	25.81
Non_high_risk	1.27949
Non_high_risk	1.58207
Non_high_risk	1.39195
Non_high_risk	0.620583
Non_high_risk	5.37883
Non_high_risk	1.63497
Non_high_risk	0.62429
Non_high_risk	1.24629
Non_high_risk	2.21576
Non_high_risk	5.00088
Non_high_risk	2.13266
Non_high_risk	3.43479
Non_high_risk	1.38692
Non_high_risk	6.43201
Non_high_risk	9.97575
Non_high_risk	32.7542
Non_high_risk	0.78393
Non_high_risk	2.33457
Non_high_risk	5.16933
Non_high_risk	3.62939
Non_high_risk	16.4082
Non_high_risk	0.875877
Non_high_risk	4.17342
Non_high_risk	4.57276
Non_high_risk	0.823374
Non_high_risk	0.415593
High_risk	66.7766
High_risk	6.79406
High_risk	1.97823
High_risk	8.89586
Non_high_risk	1.21627
Non_high_risk	1.03889
Non_high_risk	1.39403
High_risk	3.46642
Non_high_risk	10.5198
Non_high_risk	3.01119
High_risk	30.5752
High_risk	5.62768
High_risk	9.04864
Non_high_risk	3.15205
High_risk	14.625
Non_high_risk	1.83815
Non_high_risk	1.60803
Non_high_risk	0.791551
Non_high_risk	13.0022
Non_high_risk	1.5815
Non_high_risk	5.68586
Non_high_risk	2.68684
Non_high_risk	1.76122
Non_high_risk	3.70056
Non_high_risk	6.36768
Non_high_risk	3.5004
Non_high_risk	3.7673
Non_high_risk	1.28464
Non_high_risk	2.54257
Non_high_risk	0.92456
Non_high_risk	3.81023
Non_high_risk	3.66176
Non_high_risk	1.65051
High_risk	16.8901
Non_high_risk	6.92631
Non_high_risk	2.17061
Non_high_risk	3.10197
Non_high_risk	1.48283
Non_high_risk	5.9093
Non_high_risk	9.37981
Non_high_risk	1.58981
Non_high_risk	2.18906
Non_high_risk	14.4093
Non_high_risk	1.08717
Non_high_risk	1.94085
Non_high_risk	0.972669
Non_high_risk	1.42024
Non_high_risk	1.93481
Non_high_risk	1.09779
Non_high_risk	6.81821
Non_high_risk	2.51733
Non_high_risk	11.9685
Non_high_risk	8.0939
Non_high_risk	2.40699
Non_high_risk	9.85461
Non_high_risk	6.02828
High_risk	28.7142
High_risk	56.2134
High_risk	8.85687
Non_high_risk	1.61235
High_risk	40.8388
Non_high_risk	2.48924
Non_high_risk	3.34366
High_risk	4.33585
High_risk	6.08059
Non_high_risk	3.05496
Non_high_risk	2.41839
Non_high_risk	8.08069
Non_high_risk	2.30307
Non_high_risk	42.2556
Non_high_risk	3.66906
Non_high_risk	13.0352
Non_high_risk	4.07691
Non_high_risk	10.4547
Non_high_risk	2.06946
Non_high_risk	6.68645
Non_high_risk	11.4507
Non_high_risk	2.23418
Non_high_risk	11.5035
Non_high_risk	18.701
Non_high_risk	3.83692
Non_high_risk	2.45378
Non_high_risk	8.57449
Non_high_risk	4.61243
Non_high_risk	5.96584
Non_high_risk	2.67663
Non_high_risk	1.76564
Non_high_risk	3.46266
Non_high_risk	6.37809
High_risk	50.8397
Non_high_risk	4.04274
Non_high_risk	1.00068
Non_high_risk	18.1914
Non_high_risk	8.2674
Non_high_risk	5.51506
High_risk	15.0688
Non_high_risk	3.9761
Non_high_risk	4.5827
Non_high_risk	0.604526
Non_high_risk	1.92558
Non_high_risk	14.1618
Non_high_risk	2.07852
Non_high_risk	13.4578
Non_high_risk	4.77489
Non_high_risk	1.60723
Non_high_risk	0.839698
Non_high_risk	1.8139
Non_high_risk	14.9492
Non_high_risk	36.1732
Non_high_risk	21.387
Non_high_risk	29.4427
Non_high_risk	5.96124
Non_high_risk	12.1458
Non_high_risk	1.73072
High_risk	35.3242
High_risk	81.6992
High_risk	16.827
High_risk	88.5996
High_risk	45.4841
Non_high_risk	0.50357
Non_high_risk	5.28277
Non_high_risk	2.89079
Non_high_risk	10.8956
Non_high_risk	2.32021
Non_high_risk	7.43493
Non_high_risk	10.4284
Non_high_risk	1.79697
Non_high_risk	2.22737
Non_high_risk	1.04779
Non_high_risk	3.5236
Non_high_risk	1.29209
Non_high_risk	2.28839
Non_high_risk	2.39467
Non_high_risk	2.30066
Non_high_risk	27.2082
Non_high_risk	0.5599
Non_high_risk	1.00861
Non_high_risk	4.32268
Non_high_risk	7.21986
Non_high_risk	2.90448
Non_high_risk	2.75464
Non_high_risk	1.85242
Non_high_risk	5.81152
Non_high_risk	0.436392
Non_high_risk	15.1226
Non_high_risk	9.22038
Non_high_risk	5.15262
Non_high_risk	2.05605
Non_high_risk	3.61993
Non_high_risk	6.16344
Non_high_risk	4.00929
Non_high_risk	7.73133
Non_high_risk	7.64542
Non_high_risk	4.47427
Non_high_risk	9.30883
Non_high_risk	13.6947
High_risk	8.95197
Non_high_risk	3.62482
Non_high_risk	5.05588
High_risk	0.737417
Non_high_risk	2.87896
High_risk	3.16542
High_risk	34.8065
High_risk	16.9584
High_risk	30.2484
High_risk	6.32992
High_risk	5.3422
High_risk	5.48743
High_risk	5.6878
High_risk	2.56
High_risk	32.2342
High_risk	8.65273
High_risk	45.9569
Non_high_risk	8.21792
High_risk	11.2489
High_risk	30.6962
High_risk	51.0425
High_risk	44.2753
High_risk	10.7332
High_risk	73.9366
High_risk	16.9338
High_risk	14.0781
High_risk	53.8206
High_risk	42.3386
High_risk	37.6003
High_risk	9.57569
High_risk	14.0339
High_risk	22.1031
High_risk	65.1396
High_risk	23.8481
High_risk	49.8762
High_risk	39.0607
High_risk	20.6412
Non_high_risk	5.96149
Non_high_risk	5.84519
Non_high_risk	4.00942
Non_high_risk	1.79275
Non_high_risk	4.82833
Non_high_risk	4.30732
Non_high_risk	1.04692
Non_high_risk	5.83017
Non_high_risk	2.47968
Non_high_risk	3.65369
Non_high_risk	6.50793
Non_high_risk	5.7783
Non_high_risk	4.49837
Non_high_risk	4.45958
Non_high_risk	5.02915
Non_high_risk	1.62295
Non_high_risk	46.4789
Non_high_risk	15.4086
Non_high_risk	7.09846
Non_high_risk	6.02608
Non_high_risk	4.28439
Non_high_risk	0.502054
Non_high_risk	14.8175
Non_high_risk	3.60033
Non_high_risk	8.12425
Non_high_risk	7.48832
Non_high_risk	4.23949
Non_high_risk	11.7188
Non_high_risk	7.82393
Non_high_risk	7.22975
Non_high_risk	4.99465
Non_high_risk	9.67992
Non_high_risk	48.1514
Non_high_risk	2.75276
Non_high_risk	11.4833
Non_high_risk	17.0797
Non_high_risk	11.6649
Non_high_risk	4.35876
Non_high_risk	1.20699
Non_high_risk	12.8667
High_risk	18.9541
High_risk	61.6423
Non_high_risk	8.71845
High_risk	56.3531
Non_high_risk	7.86127
Non_high_risk	7.14065
High_risk	47.2799
High_risk	39.4159
High_risk	44.9541
High_risk	80.6646
Non_high_risk	27.6628
Non_high_risk	16.4788
Non_high_risk	8.32798
High_risk	64.081
High_risk	46.1858
High_risk	90.5876
Non_high_risk	16.6293
Non_high_risk	14.8605
High_risk	50.6294
High_risk	19.1473
High_risk	22.0085
Non_high_risk	6.22714
High_risk	17.4407
High_risk	14.372
High_risk	74.4667
High_risk	42.6928
High_risk	54.4883
Non_high_risk	7.0162
High_risk	44.9175
Non_high_risk	19.1055
Non_high_risk	7.63206
Non_high_risk	30.07
Non_high_risk	6.62972
Non_high_risk	10.3615
Non_high_risk	3.22148
Non_high_risk	1.96762
Non_high_risk	17.2811
Non_high_risk	7.48963
High_risk	4.18875
High_risk	9.75573
Non_high_risk	16.0865
Non_high_risk	39.2656
Non_high_risk	1.41578
Non_high_risk	5.31167
Non_high_risk	7.66345
Non_high_risk	5.52081
High_risk	28.8604
High_risk	28.6334
Non_high_risk	8.02622
High_risk	29.7898
Non_high_risk	4.22819
Non_high_risk	11.5354
Non_high_risk	2.2662
Non_high_risk	3.29828
Non_high_risk	3.52074
Non_high_risk	4.64867
High_risk	31.6588
Non_high_risk	7.56308
High_risk	36.1752
High_risk	4.34241
High_risk	58.3902
High_risk	17.4249
High_risk	47.9565
High_risk	35.5447
High_risk	8.96323
High_risk	64.2398
High_risk	9.15122
Non_high_risk	5.76276
High_risk	82.963
Non_high_risk	15.1954
High_risk	91.6651
High_risk	6.45256
High_risk	6.80421
High_risk	13.7027
Non_high_risk	1.36451
High_risk	26.1811
High_risk	29.503
High_risk	66.7762
High_risk	4.38435
High_risk	34.1643
High_risk	18.7074
High_risk	4.87171
Non_high_risk	13.5415
High_risk	13.8889
Non_high_risk	2.35978
Non_high_risk	2.17659
High_risk	26.5623
High_risk	8.17906
High_risk	18.6913
High_risk	10.8911
High_risk	93.2185
High_risk	48.1609
High_risk	50.3856
High_risk	43.9401
High_risk	65.2113
High_risk	56.8452
High_risk	2.27634
High_risk	21.3114
High_risk	2.79565
High_risk	9.12297
High_risk	49.6654
High_risk	66.1826
High_risk	20.5433
Non_high_risk	17.3114
Non_high_risk	13.2816
High_risk	18.4492
Non_high_risk	9.84166
Non_high_risk	12.3737
Non_high_risk	21.3512
High_risk	9.9739
Non_high_risk	16.9599
High_risk	10.9012
Non_high_risk	13.5672
High_risk	4.90467
Non_high_risk	16.3529
High_risk	8.61469
Non_high_risk	4.00437
High_risk	15.8683
High_risk	49.4505
High_risk	13.739
Non_high_risk	4.01224
Non_high_risk	4.78032
Non_high_risk	19.4513
High_risk	4.36466
High_risk	96.3987
High_risk	85.8665
High_risk	40.5316
High_risk	76.0842
Non_high_risk	13.9492
High_risk	18.3954
High_risk	86.3998
High_risk	45.7496
High_risk	96.3092
High_risk	19.138
High_risk	46.6045
High_risk	12.7399
High_risk	52.3817
Non_high_risk	4.93776
Non_high_risk	5.45765
Non_high_risk	10.3896
Non_high_risk	13.6218
High_risk	50.3008
Non_high_risk	18.269
High_risk	63.8545
High_risk	60.384
High_risk	15.7854
High_risk	22.889
High_risk	11.9902
High_risk	16.9686
Non_high_risk	21.373
Non_high_risk	5.58011
High_risk	83.4194
High_risk	67.0944
High_risk	10.2275
High_risk	25.3909
Non_high_risk	19.467
High_risk	19.3223
Non_high_risk	0.886635
Non_high_risk	0.57031
Non_high_risk	1.61109
Non_high_risk	4.61766
Non_high_risk	3.8735
High_risk	86.0034
Non_high_risk	7.9356
Non_high_risk	20.799
High_risk	9.37502
Non_high_risk	16.2657
High_risk	25.2714
High_risk	29.5493
Non_high_risk	9.5556
Non_high_risk	18.6634
High_risk	35.11
High_risk	20.3289
High_risk	27.7266
High_risk	17.382
Non_high_risk	11.0575
High_risk	34.7857
High_risk	17.8096
High_risk	14.7475
High_risk	28.3364
Non_high_risk	9.70891
Non_high_risk	0.931723
Non_high_risk	0.715777
Non_high_risk	13.0746
Non_high_risk	4.91829
Non_high_risk	2.86271
