# Supplementary material for: Tertiary lymphoid structures-driven immune infiltration patterns and their association with survival in neuroblastoma
Source: PeerJ. 2025 Jul 22;13:e19767. doi: 10.7717/peerj.19767 (PMC12292307; doi:10.7717/peerj.19767)
Supplement: Supplemental Information 6 [file peerj-13-19767-s006.zip › Raw Data/RNA-seq/15.Clinical-correlation/GSE49710.csv]

Riskscore	Mycn_status	Clinical_risk	INSS_stage	Progression
14.75390357	No_amplification	High_risk	Stage_4	Yes
4.649564286	No_amplification	High_risk	Stage_4	Yes
33.45809563	Amplified	High_risk	Stage_4	Yes
3.798606349	Amplified	High_risk	Stage_2	No
63.1676496	Amplified	High_risk	Stage_4	Yes
3.386740873	No_amplification	Non_high_risk	Stage_4S	No
4.150572619	No_amplification	High_risk	Stage_4	Yes
18.96470595	Amplified	High_risk	Stage_3	No
9.021528968	Amplified	High_risk	Stage_4S	No
51.43768413	Amplified	High_risk	Stage_3	Yes
2.234559921	No_amplification	Non_high_risk	Stage_2	No
8.311444444	No_amplification	Non_high_risk	Stage_1	No
40.75631548	No_amplification	High_risk	Stage_4	Yes
3.657133333	No_amplification	Non_high_risk	Stage_2	No
3.606866667	No_amplification	High_risk	Stage_4	Yes
6.350563095	No_amplification	Non_high_risk	Stage_4S	No
1.613478571	No_amplification	Non_high_risk	Stage_2	No
2.260911111	No_amplification	Non_high_risk	Stage_2	No
3.925896429	No_amplification	Non_high_risk	Stage_1	No
3.445587302	No_amplification	Non_high_risk	Stage_1	No
2.649925794	No_amplification	Non_high_risk	Stage_1	No
0.302359921	No_amplification	Non_high_risk	Stage_1	No
0.978170238	No_amplification	Non_high_risk	Stage_1	No
4.720931746	No_amplification	Non_high_risk	Stage_1	No
6.523231746	No_amplification	Non_high_risk	Stage_1	No
7.910896825	No_amplification	Non_high_risk	Stage_1	No
1.020837302	No_amplification	Non_high_risk	Stage_1	No
0.671136508	No_amplification	Non_high_risk	Stage_1	No
3.582504365	No_amplification	Non_high_risk	Stage_1	No
1.490211111	No_amplification	Non_high_risk	Stage_1	No
1.995835714	No_amplification	Non_high_risk	Stage_1	No
2.270407143	No_amplification	Non_high_risk	Stage_1	No
3.90149246	No_amplification	Non_high_risk	Stage_1	No
1.519143254	No_amplification	Non_high_risk	Stage_1	No
4.262123413	No_amplification	Non_high_risk	Stage_1	No
4.182100397	No_amplification	Non_high_risk	Stage_1	No
2.132806349	No_amplification	Non_high_risk	Stage_1	No
2.460619444	No_amplification	Non_high_risk	Stage_1	No
3.375697619	No_amplification	Non_high_risk	Stage_2	No
4.287926587	No_amplification	Non_high_risk	Stage_2	No
1.089001587	No_amplification	Non_high_risk	Stage_2	No
2.372584921	No_amplification	Non_high_risk	Stage_2	No
2.294736905	No_amplification	Non_high_risk	Stage_2	No
8.494824206	No_amplification	Non_high_risk	Stage_2	No
1.845384524	No_amplification	Non_high_risk	Stage_2	No
2.396625397	No_amplification	Non_high_risk	Stage_2	No
1.033952381	No_amplification	Non_high_risk	Stage_2	No
6.817824603	No_amplification	Non_high_risk	Stage_2	No
1.918071825	No_amplification	Non_high_risk	Stage_2	No
1.750862302	No_amplification	Non_high_risk	Stage_1	No
1.190444048	No_amplification	Non_high_risk	Stage_4S	No
7.844259127	No_amplification	Non_high_risk	Stage_1	No
25.81002698	No_amplification	Non_high_risk	Stage_1	No
1.279493254	No_amplification	Non_high_risk	Stage_1	No
1.582069841	No_amplification	Non_high_risk	Stage_1	No
1.391951984	No_amplification	Non_high_risk	Stage_1	No
0.620583333	No_amplification	Non_high_risk	Stage_1	No
5.378828968	No_amplification	Non_high_risk	Stage_1	No
1.634973016	No_amplification	Non_high_risk	Stage_1	No
0.624290079	No_amplification	Non_high_risk	Stage_1	No
1.246291667	No_amplification	Non_high_risk	Stage_2	No
2.215763889	No_amplification	Non_high_risk	Stage_2	No
5.000878175	No_amplification	Non_high_risk	Stage_2	Yes
2.132656746	No_amplification	Non_high_risk	Stage_2	No
3.434786111	No_amplification	Non_high_risk	Stage_2	No
1.386919048	No_amplification	Non_high_risk	Stage_2	Yes
6.43200754	No_amplification	Non_high_risk	Stage_3	No
9.975748016	No_amplification	Non_high_risk	Stage_3	No
32.7541631	No_amplification	Non_high_risk	Stage_3	Yes
0.783929762	No_amplification	Non_high_risk	Stage_3	No
2.334571032	No_amplification	Non_high_risk	Stage_3	No
5.169334524	No_amplification	Non_high_risk	Stage_3	No
3.629388492	No_amplification	Non_high_risk	Stage_3	No
16.4081746	No_amplification	Non_high_risk	Stage_3	Yes
0.875877381	No_amplification	Non_high_risk	Stage_3	No
4.173418254	No_amplification	Non_high_risk	Stage_3	No
4.572757937	No_amplification	Non_high_risk	Stage_3	No
0.823374206	No_amplification	Non_high_risk	Stage_3	No
0.415592857	No_amplification	Non_high_risk	Stage_3	No
66.7765631	Amplified	High_risk	Stage_3	Yes
6.794055556	Amplified	High_risk	Stage_3	No
1.97823373	No_amplification	High_risk	Stage_4	No
8.895862698	No_amplification	High_risk	Stage_4	No
1.216274603	No_amplification	Non_high_risk	Stage_4	No
1.038890476	No_amplification	Non_high_risk	Stage_4	No
1.394034524	No_amplification	Non_high_risk	Stage_4	Yes
3.466424603	No_amplification	High_risk	Stage_4	Yes
10.51977817	No_amplification	Non_high_risk	Stage_4	No
3.011185317	No_amplification	Non_high_risk	Stage_4	No
30.57523929	No_amplification	High_risk	Stage_4	Yes
5.627680556	No_amplification	High_risk	Stage_4	Yes
9.04864127	No_amplification	High_risk	Stage_4	Yes
3.152051587	No_amplification	Non_high_risk	Stage_4	No
14.62497976	No_amplification	High_risk	Stage_4	Yes
1.838146429	No_amplification	Non_high_risk	Stage_1	No
1.608029365	No_amplification	Non_high_risk	Stage_1	No
0.791550794	No_amplification	Non_high_risk	Stage_1	No
13.00217381	No_amplification	Non_high_risk	Stage_1	No
1.581495635	No_amplification	Non_high_risk	Stage_1	No
5.685857143	No_amplification	Non_high_risk	Stage_1	No
2.686844444	No_amplification	Non_high_risk	Stage_1	No
1.76122381	No_amplification	Non_high_risk	Stage_1	No
3.700555556	No_amplification	Non_high_risk	Stage_1	Yes
6.367677778	No_amplification	Non_high_risk	Stage_1	No
3.500397222	No_amplification	Non_high_risk	Stage_1	No
3.767297619	No_amplification	Non_high_risk	Stage_1	Yes
1.284636905	No_amplification	Non_high_risk	Stage_1	No
2.542567857	No_amplification	Non_high_risk	Stage_4	No
0.924560317	No_amplification	Non_high_risk	Stage_1	Yes
3.810230159	No_amplification	Non_high_risk	Stage_1	No
3.66175754	No_amplification	Non_high_risk	Stage_1	No
1.650509127	No_information	Non_high_risk	Stage_1	No
16.89014683	Amplified	High_risk	Stage_1	Yes
6.926306349	No_amplification	Non_high_risk	Stage_1	No
2.170609921	No_amplification	Non_high_risk	Stage_2	No
3.101969444	No_amplification	Non_high_risk	Stage_2	No
1.482825794	No_amplification	Non_high_risk	Stage_2	Yes
5.909298016	No_amplification	Non_high_risk	Stage_2	No
9.379805159	No_amplification	Non_high_risk	Stage_2	Yes
1.589808333	No_amplification	Non_high_risk	Stage_2	No
2.189061111	No_amplification	Non_high_risk	Stage_2	No
14.40929524	No_amplification	Non_high_risk	Stage_2	Yes
1.087172222	No_amplification	Non_high_risk	Stage_2	No
1.940853571	No_amplification	Non_high_risk	Stage_2	Yes
0.972668651	No_amplification	Non_high_risk	Stage_2	No
1.420243651	No_amplification	Non_high_risk	Stage_2	No
1.934811508	No_amplification	Non_high_risk	Stage_3	No
1.097786508	No_amplification	Non_high_risk	Stage_3	No
6.818207143	No_amplification	Non_high_risk	Stage_3	No
2.517330556	No_amplification	Non_high_risk	Stage_3	Yes
11.96849563	No_amplification	Non_high_risk	Stage_3	No
8.093895635	No_amplification	Non_high_risk	Stage_3	No
2.406986111	No_amplification	Non_high_risk	Stage_4	Yes
9.854613492	No_amplification	Non_high_risk	Stage_3	No
6.028277778	No_amplification	Non_high_risk	Stage_3	No
28.71417262	Amplified	High_risk	Stage_3	Yes
56.21336746	Amplified	High_risk	Stage_3	Yes
8.856874206	Amplified	High_risk	Stage_3	No
1.612347222	No_amplification	Non_high_risk	Stage_1	No
40.83881071	No_amplification	High_risk	Stage_4	Yes
2.489240079	No_amplification	Non_high_risk	Stage_3	No
3.343662302	No_amplification	Non_high_risk	Stage_3	No
4.335849206	No_amplification	High_risk	Stage_4	No
6.080587302	No_amplification	High_risk	Stage_4	No
3.054957143	No_amplification	Non_high_risk	Stage_2	No
2.418394444	No_amplification	Non_high_risk	Stage_2	No
8.080687698	No_amplification	Non_high_risk	Stage_2	No
2.303068254	No_amplification	Non_high_risk	Stage_3	No
42.25563016	No_amplification	Non_high_risk	Stage_2	Yes
3.669064683	No_amplification	Non_high_risk	Stage_3	No
13.03516349	No_amplification	Non_high_risk	Stage_2	No
4.076910714	No_amplification	Non_high_risk	Stage_1	No
10.45474246	No_amplification	Non_high_risk	Stage_1	No
2.069459127	No_amplification	Non_high_risk	Stage_1	No
6.686453571	No_amplification	Non_high_risk	Stage_1	No
11.45067222	No_amplification	Non_high_risk	Stage_1	No
2.234179762	No_amplification	Non_high_risk	Stage_1	No
11.50345159	No_amplification	Non_high_risk	Stage_1	No
18.70104206	No_amplification	Non_high_risk	Stage_1	No
3.836920635	No_amplification	Non_high_risk	Stage_1	No
2.453775397	No_amplification	Non_high_risk	Stage_1	No
8.574487698	No_amplification	Non_high_risk	Stage_1	No
4.612432143	No_amplification	Non_high_risk	Stage_1	No
5.965836111	No_amplification	Non_high_risk	Stage_1	No
2.676628571	No_amplification	Non_high_risk	Stage_1	No
1.765641667	No_amplification	Non_high_risk	Stage_1	No
3.462659127	No_amplification	Non_high_risk	Stage_1	No
6.378090476	No_amplification	Non_high_risk	Stage_1	No
50.83970556	Amplified	High_risk	Stage_1	Yes
4.04274246	No_amplification	Non_high_risk	Stage_2	Yes
1.000678571	No_amplification	Non_high_risk	Stage_2	No
18.19142817	No_amplification	Non_high_risk	Stage_1	No
8.267398016	No_amplification	Non_high_risk	Stage_2	Yes
5.515063492	No_amplification	Non_high_risk	Stage_2	No
15.06880913	Amplified	High_risk	Stage_4S	No
3.976101587	No_amplification	Non_high_risk	Stage_2	No
4.582699603	No_amplification	Non_high_risk	Stage_2	Yes
0.60452619	No_amplification	Non_high_risk	Stage_2	No
1.925577381	No_amplification	Non_high_risk	Stage_2	Yes
14.16183452	No_amplification	Non_high_risk	Stage_2	No
2.078515079	No_amplification	Non_high_risk	Stage_2	Yes
13.45783095	No_amplification	Non_high_risk	Stage_2	No
4.774890476	No_amplification	Non_high_risk	Stage_2	No
1.607231349	No_amplification	Non_high_risk	Stage_2	No
0.839697619	No_amplification	Non_high_risk	Stage_2	No
1.813897619	No_amplification	Non_high_risk	Stage_3	Yes
14.94915357	No_amplification	Non_high_risk	Stage_3	No
36.17315198	No_amplification	Non_high_risk	Stage_3	Yes
21.38695476	No_information	Non_high_risk	Stage_3	Yes
29.44268968	No_amplification	Non_high_risk	Stage_3	Yes
5.961244841	No_amplification	Non_high_risk	Stage_3	Yes
12.14584524	No_amplification	Non_high_risk	Stage_3	Yes
1.730719048	No_amplification	Non_high_risk	Stage_3	No
35.32415317	Amplified	High_risk	Stage_3	Yes
81.69922183	Amplified	High_risk	Stage_3	Yes
16.82697381	Amplified	High_risk	Stage_3	No
88.59956587	Amplified	High_risk	Stage_3	Yes
45.48405198	Amplified	High_risk	Stage_3	Yes
0.503570238	No_amplification	Non_high_risk	Stage_1	No
5.282768651	No_amplification	Non_high_risk	Stage_1	No
2.890793254	No_amplification	Non_high_risk	Stage_1	No
10.89562262	No_amplification	Non_high_risk	Stage_1	No
2.320205556	No_amplification	Non_high_risk	Stage_1	No
7.434929365	No_amplification	Non_high_risk	Stage_1	No
10.42839048	No_amplification	Non_high_risk	Stage_1	No
1.796970238	No_amplification	Non_high_risk	Stage_1	No
2.227365476	No_amplification	Non_high_risk	Stage_1	No
1.04779127	No_amplification	Non_high_risk	Stage_1	No
3.52360119	No_amplification	Non_high_risk	Stage_1	No
1.292094841	No_amplification	Non_high_risk	Stage_1	No
2.288386508	No_amplification	Non_high_risk	Stage_1	No
2.394665476	No_amplification	Non_high_risk	Stage_2	Yes
2.300661508	No_amplification	Non_high_risk	Stage_1	No
27.20815873	No_amplification	Non_high_risk	Stage_1	No
0.5599	No_amplification	Non_high_risk	Stage_1	No
1.008611111	No_amplification	Non_high_risk	Stage_1	No
4.322681746	No_amplification	Non_high_risk	Stage_2	No
7.219856746	No_amplification	Non_high_risk	Stage_2	No
2.904477778	No_amplification	Non_high_risk	Stage_2	No
2.754643651	No_amplification	Non_high_risk	Stage_2	No
1.852419841	No_amplification	Non_high_risk	Stage_2	No
5.811524603	No_amplification	Non_high_risk	Stage_2	Yes
0.43639246	No_amplification	Non_high_risk	Stage_3	Yes
15.12261905	No_amplification	Non_high_risk	Stage_1	Yes
9.220384127	No_amplification	Non_high_risk	Stage_2	No
5.152617063	No_amplification	Non_high_risk	Stage_2	No
2.05605119	No_amplification	Non_high_risk	Stage_2	Yes
3.61993254	No_amplification	Non_high_risk	Stage_2	No
6.163436508	No_amplification	Non_high_risk	Stage_3	No
4.009294444	No_amplification	Non_high_risk	Stage_3	No
7.73133373	No_amplification	Non_high_risk	Stage_3	Yes
7.645423016	No_amplification	Non_high_risk	Stage_3	Yes
4.474273016	No_amplification	Non_high_risk	Stage_3	Yes
9.308832937	No_amplification	Non_high_risk	Stage_3	Yes
13.69467063	No_amplification	Non_high_risk	Stage_4	Yes
8.951975	Amplified	High_risk	Stage_3	No
3.624821429	No_amplification	Non_high_risk	Stage_1	No
5.05588373	No_amplification	Non_high_risk	Stage_4	No
0.737416667	No_amplification	High_risk	Stage_4	No
2.878955159	No_amplification	Non_high_risk	Stage_4	Yes
3.165423016	No_amplification	High_risk	Stage_4	No
34.80651627	No_amplification	High_risk	Stage_4	Yes
16.95837381	No_amplification	High_risk	Stage_4	No
30.24843849	No_amplification	High_risk	Stage_4	Yes
6.329917063	No_amplification	High_risk	Stage_4	Yes
5.342196032	No_amplification	High_risk	Stage_4	Yes
5.487434127	No_amplification	High_risk	Stage_4	Yes
5.687802778	No_amplification	High_risk	Stage_4	No
2.560002381	No_amplification	High_risk	Stage_4	No
32.2341746	No_amplification	High_risk	Stage_4	Yes
8.652730159	No_amplification	High_risk	Stage_4	No
45.95694365	No_amplification	High_risk	Stage_4	Yes
8.217918254	No_amplification	Non_high_risk	Stage_4	No
11.24893095	Amplified	High_risk	Stage_4	No
30.69621111	No_information	High_risk	Stage_4	Yes
51.04249365	Amplified	High_risk	Stage_4	Yes
44.2753246	Amplified	High_risk	Stage_4	Yes
10.73318849	Amplified	High_risk	Stage_4	No
73.93655476	Amplified	High_risk	Stage_4	Yes
16.93379167	Amplified	High_risk	Stage_4	No
14.07810238	Amplified	High_risk	Stage_4	No
53.82055238	Amplified	High_risk	Stage_4	Yes
42.33859881	Amplified	High_risk	Stage_4	Yes
37.60026746	Amplified	High_risk	Stage_4	Yes
9.575685317	Amplified	High_risk	Stage_4	No
14.03385476	Amplified	High_risk	Stage_4	No
22.10306905	Amplified	High_risk	Stage_4	Yes
65.13963492	Amplified	High_risk	Stage_4	Yes
23.84805913	Amplified	High_risk	Stage_4	Yes
49.87623968	Amplified	High_risk	Stage_4	Yes
39.06073254	Amplified	High_risk	Stage_4	Yes
20.64120278	Amplified	High_risk	Stage_4	Yes
5.961491667	No_amplification	Non_high_risk	Stage_4S	Yes
5.845191667	No_amplification	Non_high_risk	Stage_4S	No
4.009421825	No_amplification	Non_high_risk	Stage_4S	No
1.792752381	No_amplification	Non_high_risk	Stage_4S	No
4.828328175	No_amplification	Non_high_risk	Stage_4S	No
4.307315476	No_amplification	Non_high_risk	Stage_4S	No
1.046918651	No_amplification	Non_high_risk	Stage_4S	No
5.830165476	No_amplification	Non_high_risk	Stage_4S	No
2.47968373	No_amplification	Non_high_risk	Stage_4S	No
3.653694841	No_amplification	Non_high_risk	Stage_4S	Yes
6.507933333	No_amplification	Non_high_risk	Stage_4S	No
5.778299603	No_amplification	Non_high_risk	Stage_4S	Yes
4.498368254	No_amplification	Non_high_risk	Stage_4S	No
4.459580952	No_amplification	Non_high_risk	Stage_4S	No
5.029147222	No_amplification	Non_high_risk	Stage_4S	Yes
1.622947619	No_amplification	Non_high_risk	Stage_4S	No
46.47886746	No_amplification	Non_high_risk	Stage_4S	Yes
15.40862143	No_amplification	Non_high_risk	Stage_4S	No
7.098461508	No_amplification	Non_high_risk	Stage_4S	No
6.026078968	No_amplification	Non_high_risk	Stage_4S	No
4.284390079	No_amplification	Non_high_risk	Stage_4S	No
0.502053571	No_amplification	Non_high_risk	Stage_4S	No
14.81745556	No_amplification	Non_high_risk	Stage_4S	Yes
3.600333333	No_amplification	Non_high_risk	Stage_4S	No
8.124248016	No_amplification	Non_high_risk	Stage_4S	Yes
7.48831746	No_amplification	Non_high_risk	Stage_4S	No
4.239490079	No_amplification	Non_high_risk	Stage_4S	No
11.71875635	No_amplification	Non_high_risk	Stage_4S	Yes
7.823929365	No_amplification	Non_high_risk	Stage_4S	No
7.229750397	No_amplification	Non_high_risk	Stage_4	Yes
4.994647222	No_amplification	Non_high_risk	Stage_1	No
9.679922619	No_amplification	Non_high_risk	Stage_4S	No
48.15144881	No_amplification	Non_high_risk	Stage_4S	Yes
2.752759524	No_amplification	Non_high_risk	Stage_4S	No
11.4832623	No_amplification	Non_high_risk	Stage_4S	No
17.07971865	No_amplification	Non_high_risk	Stage_4S	No
11.66486865	No_amplification	Non_high_risk	Stage_4S	Yes
4.358756349	No_amplification	Non_high_risk	Stage_4S	No
1.206988889	No_amplification	Non_high_risk	Stage_4S	Yes
12.86673492	No_information	Non_high_risk	Stage_4S	No
18.95406508	Amplified	High_risk	Stage_4S	No
61.64233611	Amplified	High_risk	Stage_4	Yes
8.718452381	No_amplification	Non_high_risk	Stage_2	No
56.35308849	Amplified	High_risk	Stage_4S	Yes
7.861274206	No_amplification	Non_high_risk	Stage_2	No
7.140645238	No_amplification	Non_high_risk	Stage_1	No
47.27992103	Amplified	High_risk	Stage_4	Yes
39.41586349	No_amplification	High_risk	Stage_4	Yes
44.95405833	Amplified	High_risk	Stage_4	Yes
80.66464444	Amplified	High_risk	Stage_4	Yes
27.66282897	No_amplification	Non_high_risk	Stage_4	Yes
16.47880119	No_amplification	Non_high_risk	Stage_1	No
8.327982143	No_amplification	Non_high_risk	Stage_1	No
64.08096349	Amplified	High_risk	Stage_4	Yes
46.18578016	Amplified	High_risk	Stage_2	Yes
90.58757897	Amplified	High_risk	Stage_4	Yes
16.62933413	No_amplification	Non_high_risk	Stage_4	No
14.86053651	No_amplification	Non_high_risk	Stage_4	No
50.6293996	Amplified	High_risk	Stage_4	Yes
19.14733532	No_amplification	High_risk	Stage_4	No
22.00849762	No_amplification	High_risk	Stage_4	Yes
6.227136905	No_amplification	Non_high_risk	Stage_4	No
17.44072698	No_amplification	High_risk	Stage_4	Yes
14.37195159	Amplified	High_risk	Stage_4	Yes
74.46668968	No_amplification	High_risk	Stage_4	Yes
42.69284563	Amplified	High_risk	Stage_4	No
54.48828452	Amplified	High_risk	Stage_4	Yes
7.01619881	No_amplification	Non_high_risk	Stage_1	No
44.91753929	No_amplification	High_risk	Stage_4	Yes
19.10554484	No_amplification	Non_high_risk	Stage_1	No
7.632055556	No_amplification	Non_high_risk	Stage_1	No
30.06995198	No_amplification	Non_high_risk	Stage_1	No
6.629716667	No_amplification	Non_high_risk	Stage_1	No
10.36151111	No_amplification	Non_high_risk	Stage_1	No
3.221478968	No_amplification	Non_high_risk	Stage_1	No
1.967619444	No_amplification	Non_high_risk	Stage_1	No
17.28111508	No_amplification	Non_high_risk	Stage_3	No
7.489625794	No_amplification	Non_high_risk	Stage_3	No
4.188753175	No_amplification	High_risk	Stage_4	No
9.755729762	No_amplification	High_risk	Stage_4	No
16.08653492	No_amplification	Non_high_risk	Stage_3	Yes
39.2656254	No_amplification	Non_high_risk	Stage_4	Yes
1.415780556	No_amplification	Non_high_risk	Stage_1	No
5.311668254	No_amplification	Non_high_risk	Stage_2	No
7.663452778	No_amplification	Non_high_risk	Stage_3	Yes
5.52080873	No_amplification	Non_high_risk	Stage_3	Yes
28.86041071	No_amplification	High_risk	Stage_4	Yes
28.63339484	No_amplification	High_risk	Stage_4	Yes
8.026220635	No_information	Non_high_risk	Stage_4	Yes
29.78980794	Amplified	High_risk	Stage_4	Yes
4.228190476	No_amplification	Non_high_risk	Stage_4S	No
11.53535913	No_amplification	Non_high_risk	Stage_4S	No
2.2662	No_amplification	Non_high_risk	Stage_4S	No
3.298279762	No_amplification	Non_high_risk	Stage_4S	No
3.520738095	No_amplification	Non_high_risk	Stage_1	No
4.648669048	No_amplification	Non_high_risk	Stage_1	No
31.65877143	No_amplification	High_risk	Stage_4	Yes
7.563082937	No_amplification	Non_high_risk	Stage_1	No
36.17519802	No_amplification	High_risk	Stage_4	Yes
4.342414683	No_amplification	High_risk	Stage_4	Yes
58.39023651	Amplified	High_risk	Stage_4	Yes
17.42492817	No_amplification	High_risk	Stage_4	Yes
47.95648214	No_amplification	High_risk	Stage_4	Yes
35.5447373	No_amplification	High_risk	Stage_4	Yes
8.963233333	No_amplification	High_risk	Stage_4	Yes
64.23983175	Amplified	High_risk	Stage_4	Yes
9.151222619	No_amplification	High_risk	Stage_4	No
5.762759524	No_amplification	Non_high_risk	Stage_4	No
82.96297778	Amplified	High_risk	Stage_4	Yes
15.19537103	No_amplification	Non_high_risk	Stage_2	No
91.6650504	Amplified	High_risk	Stage_4	Yes
6.45255873	No_amplification	High_risk	Stage_4	Yes
6.804212698	No_amplification	High_risk	Stage_4	Yes
13.70270595	No_amplification	High_risk	Stage_4	Yes
1.364506746	No_amplification	Non_high_risk	Stage_4	No
26.18113373	No_amplification	High_risk	Stage_4	Yes
29.50296587	Amplified	High_risk	Stage_4	No
66.77619087	No_amplification	High_risk	Stage_4	Yes
4.384346825	No_amplification	High_risk	Stage_4	No
34.16425	No_amplification	High_risk	Stage_4	Yes
18.70743095	No_amplification	High_risk	Stage_4	Yes
4.871712698	No_amplification	High_risk	Stage_4	Yes
13.54154524	No_amplification	Non_high_risk	Stage_2	No
13.88888452	No_amplification	High_risk	Stage_4	Yes
2.359778571	No_amplification	Non_high_risk	Stage_4S	No
2.176585714	No_amplification	Non_high_risk	Stage_4S	Yes
26.5622746	No_amplification	High_risk	Stage_4	No
8.179059524	No_amplification	High_risk	Stage_4	Yes
18.69125794	No_amplification	High_risk	Stage_4	Yes
10.89110119	No_amplification	High_risk	Stage_4	Yes
93.21848452	Amplified	High_risk	Stage_4	Yes
48.16092143	Amplified	High_risk	Stage_4	Yes
50.38558254	Amplified	High_risk	Stage_4	No
43.9401381	Amplified	High_risk	Stage_4	Yes
65.21127619	Amplified	High_risk	Stage_3	Yes
56.84524444	Amplified	High_risk	Stage_4	Yes
2.276337302	No_amplification	High_risk	Stage_4	No
21.31138651	No_amplification	High_risk	Stage_4	No
2.795652778	No_amplification	High_risk	Stage_4	Yes
9.122967857	No_amplification	High_risk	Stage_4	Yes
49.66544206	Amplified	High_risk	Stage_4	No
66.18260794	Amplified	High_risk	Stage_4	Yes
20.5432504	Amplified	High_risk	Stage_4	Yes
17.31137698	No_amplification	Non_high_risk	Stage_2	Yes
13.28161825	No_amplification	Non_high_risk	Stage_4S	No
18.44919206	No_amplification	High_risk	Stage_4	No
9.841656349	No_amplification	Non_high_risk	Stage_2	No
12.37366429	No_amplification	Non_high_risk	Stage_1	No
21.35124325	No_amplification	Non_high_risk	Stage_4S	No
9.973900794	No_amplification	High_risk	Stage_4	Yes
16.9599496	No_amplification	Non_high_risk	Stage_4	Yes
10.90116468	Amplified	High_risk	Stage_4	No
13.56715635	No_amplification	Non_high_risk	Stage_4	No
4.904673413	No_amplification	High_risk	Stage_4	No
16.35287579	No_amplification	Non_high_risk	Stage_4	No
8.614693254	Amplified	High_risk	Stage_4	No
4.00437381	No_amplification	Non_high_risk	Stage_4	No
15.86832897	Amplified	High_risk	Stage_4	Yes
49.45047976	Amplified	High_risk	Stage_4	No
13.73902341	Amplified	High_risk	Stage_4	No
4.012236905	No_amplification	Non_high_risk	Stage_4	No
4.780321429	No_amplification	Non_high_risk	Stage_4	No
19.45131984	No_amplification	Non_high_risk	Stage_4	No
4.364664683	No_amplification	High_risk	Stage_4	No
96.39870794	Amplified	High_risk	Stage_4	Yes
85.86647262	Amplified	High_risk	Stage_4	Yes
40.53159087	No_amplification	High_risk	Stage_4	Yes
76.08416429	No_amplification	High_risk	Stage_4	Yes
13.94917579	No_amplification	Non_high_risk	Stage_4	No
18.39539722	No_amplification	High_risk	Stage_4	Yes
86.3997504	Amplified	High_risk	Stage_4	Yes
45.74964008	Amplified	High_risk	Stage_4	Yes
96.30924087	No_amplification	High_risk	Stage_4	Yes
19.13801468	No_amplification	High_risk	Stage_4	Yes
46.60445357	No_amplification	High_risk	Stage_4	Yes
12.73989048	No_amplification	High_risk	Stage_4	Yes
52.38174286	Amplified	High_risk	Stage_4	No
4.93775873	No_amplification	Non_high_risk	Stage_2	No
5.457648413	No_amplification	Non_high_risk	Stage_2	No
10.38955952	No_amplification	Non_high_risk	Stage_1	No
13.62181944	No_amplification	Non_high_risk	Stage_2	No
50.30084603	No_amplification	High_risk	Stage_4	Yes
18.26901548	No_amplification	Non_high_risk	Stage_4	No
63.85452341	Amplified	High_risk	Stage_4	Yes
60.38402619	Amplified	High_risk	Stage_4	Yes
15.78543651	No_amplification	High_risk	Stage_4	Yes
22.88896865	Amplified	High_risk	Stage_1	No
11.99017937	Amplified	High_risk	Stage_2	Yes
16.9686004	Amplified	High_risk	Stage_4	No
21.37295397	No_amplification	Non_high_risk	Stage_4	No
5.580111905	No_amplification	Non_high_risk	Stage_1	Yes
83.4193746	No_amplification	High_risk	Stage_4	Yes
67.09438532	Amplified	High_risk	Stage_4	No
10.2274627	No_amplification	High_risk	Stage_4	Yes
25.39086111	No_amplification	High_risk	Stage_4	No
19.46700278	No_amplification	Non_high_risk	Stage_4	Yes
19.32233492	Amplified	High_risk	Stage_4	Yes
0.886634921	No_amplification	Non_high_risk	Stage_1	No
0.570309524	No_amplification	Non_high_risk	Stage_1	No
1.611090873	No_amplification	Non_high_risk	Stage_1	No
4.617661905	No_amplification	Non_high_risk	Stage_1	No
3.873499206	No_amplification	Non_high_risk	Stage_3	Yes
86.00344881	Amplified	High_risk	Stage_4	Yes
7.93559881	No_amplification	Non_high_risk	Stage_3	No
20.7989754	No_amplification	Non_high_risk	Stage_3	No
9.37501746	No_amplification	High_risk	Stage_4	No
16.26569365	No_amplification	Non_high_risk	Stage_1	No
25.27142222	No_amplification	High_risk	Stage_4	No
29.5493246	Amplified	High_risk	Stage_4	No
9.555603175	No_amplification	Non_high_risk	Stage_4	No
18.66343175	No_amplification	Non_high_risk	Stage_1	Yes
35.1099877	Amplified	High_risk	Stage_2	No
20.32892063	Amplified	High_risk	Stage_3	No
27.72663175	Amplified	High_risk	Stage_2	Yes
17.38200238	Amplified	High_risk	Stage_4	No
11.05753968	No_amplification	Non_high_risk	Stage_4	No
34.78573889	Amplified	High_risk	Stage_4	No
17.80955833	Amplified	High_risk	Stage_4	Yes
14.74746667	No_amplification	High_risk	Stage_4	Yes
28.33642619	Amplified	High_risk	Stage_4	Yes
9.708913889	No_amplification	Non_high_risk	Stage_1	No
0.931723413	No_amplification	Non_high_risk	Stage_1	No
0.715776587	No_amplification	Non_high_risk	Stage_1	No
13.07462976	No_amplification	Non_high_risk	Stage_1	Yes
4.918289286	No_amplification	Non_high_risk	Stage_1	No
2.862707937	No_amplification	Non_high_risk	Stage_1	No
