# Supplementary material for: Tertiary lymphoid structures-driven immune infiltration patterns and their association with survival in neuroblastoma
Source: PeerJ. 2025 Jul 22;13:e19767. doi: 10.7717/peerj.19767 (PMC12292307; doi:10.7717/peerj.19767)
Supplement: Supplemental Information 6 [file peerj-13-19767-s006.zip › Raw Data/RNA-seq/15.Clinical-correlation/INSS_stage.xlsx]

## Sheet: Sheet1
INSS_stage	Riskscore
Stage_1+2+4s	8.31144
Stage_1+2+4s	3.9259
Stage_1+2+4s	3.44559
Stage_1+2+4s	2.64993
Stage_1+2+4s	0.30236
Stage_1+2+4s	0.97817
Stage_1+2+4s	4.72093
Stage_1+2+4s	6.52323
Stage_1+2+4s	7.9109
Stage_1+2+4s	1.02084
Stage_1+2+4s	0.671137
Stage_1+2+4s	3.5825
Stage_1+2+4s	1.49021
Stage_1+2+4s	1.99584
Stage_1+2+4s	2.27041
Stage_1+2+4s	3.90149
Stage_1+2+4s	1.51914
Stage_1+2+4s	4.26212
Stage_1+2+4s	4.1821
Stage_1+2+4s	2.13281
Stage_1+2+4s	2.46062
Stage_1+2+4s	1.75086
Stage_1+2+4s	7.84426
Stage_1+2+4s	25.81
Stage_1+2+4s	1.27949
Stage_1+2+4s	1.58207
Stage_1+2+4s	1.39195
Stage_1+2+4s	0.620583
Stage_1+2+4s	5.37883
Stage_1+2+4s	1.63497
Stage_1+2+4s	0.62429
Stage_1+2+4s	1.83815
Stage_1+2+4s	1.60803
Stage_1+2+4s	0.791551
Stage_1+2+4s	13.0022
Stage_1+2+4s	1.5815
Stage_1+2+4s	5.68586
Stage_1+2+4s	2.68684
Stage_1+2+4s	1.76122
Stage_1+2+4s	3.70056
Stage_1+2+4s	6.36768
Stage_1+2+4s	3.5004
Stage_1+2+4s	3.7673
Stage_1+2+4s	1.28464
Stage_1+2+4s	0.92456
Stage_1+2+4s	3.81023
Stage_1+2+4s	3.66176
Stage_1+2+4s	1.65051
Stage_1+2+4s	16.8901
Stage_1+2+4s	6.92631
Stage_1+2+4s	1.61235
Stage_1+2+4s	4.07691
Stage_1+2+4s	10.4547
Stage_1+2+4s	2.06946
Stage_1+2+4s	6.68645
Stage_1+2+4s	11.4507
Stage_1+2+4s	2.23418
Stage_1+2+4s	11.5035
Stage_1+2+4s	18.701
Stage_1+2+4s	3.83692
Stage_1+2+4s	2.45378
Stage_1+2+4s	8.57449
Stage_1+2+4s	4.61243
Stage_1+2+4s	5.96584
Stage_1+2+4s	2.67663
Stage_1+2+4s	1.76564
Stage_1+2+4s	3.46266
Stage_1+2+4s	6.37809
Stage_1+2+4s	50.8397
Stage_1+2+4s	18.1914
Stage_1+2+4s	0.50357
Stage_1+2+4s	5.28277
Stage_1+2+4s	2.89079
Stage_1+2+4s	10.8956
Stage_1+2+4s	2.32021
Stage_1+2+4s	7.43493
Stage_1+2+4s	10.4284
Stage_1+2+4s	1.79697
Stage_1+2+4s	2.22737
Stage_1+2+4s	1.04779
Stage_1+2+4s	3.5236
Stage_1+2+4s	1.29209
Stage_1+2+4s	2.28839
Stage_1+2+4s	2.30066
Stage_1+2+4s	27.2082
Stage_1+2+4s	0.5599
Stage_1+2+4s	1.00861
Stage_1+2+4s	15.1226
Stage_1+2+4s	3.62482
Stage_1+2+4s	4.99465
Stage_1+2+4s	7.14065
Stage_1+2+4s	16.4788
Stage_1+2+4s	8.32798
Stage_1+2+4s	7.0162
Stage_1+2+4s	19.1055
Stage_1+2+4s	7.63206
Stage_1+2+4s	30.07
Stage_1+2+4s	6.62972
Stage_1+2+4s	10.3615
Stage_1+2+4s	3.22148
Stage_1+2+4s	1.96762
Stage_1+2+4s	1.41578
Stage_1+2+4s	3.52074
Stage_1+2+4s	4.64867
Stage_1+2+4s	7.56308
Stage_1+2+4s	12.3737
Stage_1+2+4s	10.3896
Stage_1+2+4s	22.889
Stage_1+2+4s	5.58011
Stage_1+2+4s	0.886635
Stage_1+2+4s	0.57031
Stage_1+2+4s	1.61109
Stage_1+2+4s	4.61766
Stage_1+2+4s	16.2657
Stage_1+2+4s	18.6634
Stage_1+2+4s	9.70891
Stage_1+2+4s	0.931723
Stage_1+2+4s	0.715777
Stage_1+2+4s	13.0746
Stage_1+2+4s	4.91829
Stage_1+2+4s	2.86271
Stage_1+2+4s	3.79861
Stage_1+2+4s	2.23456
Stage_1+2+4s	3.65713
Stage_1+2+4s	1.61348
Stage_1+2+4s	2.26091
Stage_1+2+4s	3.3757
Stage_1+2+4s	4.28793
Stage_1+2+4s	1.089
Stage_1+2+4s	2.37258
Stage_1+2+4s	2.29474
Stage_1+2+4s	8.49482
Stage_1+2+4s	1.84538
Stage_1+2+4s	2.39663
Stage_1+2+4s	1.03395
Stage_1+2+4s	6.81782
Stage_1+2+4s	1.91807
Stage_1+2+4s	1.24629
Stage_1+2+4s	2.21576
Stage_1+2+4s	5.00088
Stage_1+2+4s	2.13266
Stage_1+2+4s	3.43479
Stage_1+2+4s	1.38692
Stage_1+2+4s	2.17061
Stage_1+2+4s	3.10197
Stage_1+2+4s	1.48283
Stage_1+2+4s	5.9093
Stage_1+2+4s	9.37981
Stage_1+2+4s	1.58981
Stage_1+2+4s	2.18906
Stage_1+2+4s	14.4093
Stage_1+2+4s	1.08717
Stage_1+2+4s	1.94085
Stage_1+2+4s	0.972669
Stage_1+2+4s	1.42024
Stage_1+2+4s	3.05496
Stage_1+2+4s	2.41839
Stage_1+2+4s	8.08069
Stage_1+2+4s	42.2556
Stage_1+2+4s	13.0352
Stage_1+2+4s	4.04274
Stage_1+2+4s	1.00068
Stage_1+2+4s	8.2674
Stage_1+2+4s	5.51506
Stage_1+2+4s	3.9761
Stage_1+2+4s	4.5827
Stage_1+2+4s	0.604526
Stage_1+2+4s	1.92558
Stage_1+2+4s	14.1618
Stage_1+2+4s	2.07852
Stage_1+2+4s	13.4578
Stage_1+2+4s	4.77489
Stage_1+2+4s	1.60723
Stage_1+2+4s	0.839698
Stage_1+2+4s	2.39467
Stage_1+2+4s	4.32268
Stage_1+2+4s	7.21986
Stage_1+2+4s	2.90448
Stage_1+2+4s	2.75464
Stage_1+2+4s	1.85242
Stage_1+2+4s	5.81152
Stage_1+2+4s	9.22038
Stage_1+2+4s	5.15262
Stage_1+2+4s	2.05605
Stage_1+2+4s	3.61993
Stage_1+2+4s	8.71845
Stage_1+2+4s	7.86127
Stage_1+2+4s	46.1858
Stage_1+2+4s	5.31167
Stage_1+2+4s	15.1954
Stage_1+2+4s	13.5415
Stage_1+2+4s	17.3114
Stage_1+2+4s	9.84166
Stage_1+2+4s	4.93776
Stage_1+2+4s	5.45765
Stage_1+2+4s	13.6218
Stage_1+2+4s	11.9902
Stage_1+2+4s	35.11
Stage_1+2+4s	27.7266
Stage_3+4	18.9647
Stage_3+4	51.4377
Stage_3+4	6.43201
Stage_3+4	9.97575
Stage_3+4	32.7542
Stage_3+4	0.78393
Stage_3+4	2.33457
Stage_3+4	5.16933
Stage_3+4	3.62939
Stage_3+4	16.4082
Stage_3+4	0.875877
Stage_3+4	4.17342
Stage_3+4	4.57276
Stage_3+4	0.823374
Stage_3+4	0.415593
Stage_3+4	66.7766
Stage_3+4	6.79406
Stage_3+4	1.93481
Stage_3+4	1.09779
Stage_3+4	6.81821
Stage_3+4	2.51733
Stage_3+4	11.9685
Stage_3+4	8.0939
Stage_3+4	9.85461
Stage_3+4	6.02828
Stage_3+4	28.7142
Stage_3+4	56.2134
Stage_3+4	8.85687
Stage_3+4	2.48924
Stage_3+4	3.34366
Stage_3+4	2.30307
Stage_3+4	3.66906
Stage_3+4	1.8139
Stage_3+4	14.9492
Stage_3+4	36.1732
Stage_3+4	21.387
Stage_3+4	29.4427
Stage_3+4	5.96124
Stage_3+4	12.1458
Stage_3+4	1.73072
Stage_3+4	35.3242
Stage_3+4	81.6992
Stage_3+4	16.827
Stage_3+4	88.5996
Stage_3+4	45.4841
Stage_3+4	0.436392
Stage_3+4	6.16344
Stage_3+4	4.00929
Stage_3+4	7.73133
Stage_3+4	7.64542
Stage_3+4	4.47427
Stage_3+4	9.30883
Stage_3+4	8.95197
Stage_3+4	17.2811
Stage_3+4	7.48963
Stage_3+4	16.0865
Stage_3+4	7.66345
Stage_3+4	5.52081
Stage_3+4	65.2113
Stage_3+4	3.8735
Stage_3+4	7.9356
Stage_3+4	20.799
Stage_3+4	20.3289
Stage_3+4	14.7539
Stage_3+4	4.64956
Stage_3+4	33.4581
Stage_3+4	63.1676
Stage_3+4	4.15057
Stage_3+4	40.7563
Stage_3+4	3.60687
Stage_3+4	1.97823
Stage_3+4	8.89586
Stage_3+4	1.21627
Stage_3+4	1.03889
Stage_3+4	1.39403
Stage_3+4	3.46642
Stage_3+4	10.5198
Stage_3+4	3.01119
Stage_3+4	30.5752
Stage_3+4	5.62768
Stage_3+4	9.04864
Stage_3+4	3.15205
Stage_3+4	14.625
Stage_3+4	2.54257
Stage_3+4	2.40699
Stage_3+4	40.8388
Stage_3+4	4.33585
Stage_3+4	6.08059
Stage_3+4	13.6947
Stage_3+4	5.05588
Stage_3+4	0.737417
Stage_3+4	2.87896
Stage_3+4	3.16542
Stage_3+4	34.8065
Stage_3+4	16.9584
Stage_3+4	30.2484
Stage_3+4	6.32992
Stage_3+4	5.3422
Stage_3+4	5.48743
Stage_3+4	5.6878
Stage_3+4	2.56
Stage_3+4	32.2342
Stage_3+4	8.65273
Stage_3+4	45.9569
Stage_3+4	8.21792
Stage_3+4	11.2489
Stage_3+4	30.6962
Stage_3+4	51.0425
Stage_3+4	44.2753
Stage_3+4	10.7332
Stage_3+4	73.9366
Stage_3+4	16.9338
Stage_3+4	14.0781
Stage_3+4	53.8206
Stage_3+4	42.3386
Stage_3+4	37.6003
Stage_3+4	9.57569
Stage_3+4	14.0339
Stage_3+4	22.1031
Stage_3+4	65.1396
Stage_3+4	23.8481
Stage_3+4	49.8762
Stage_3+4	39.0607
Stage_3+4	20.6412
Stage_3+4	7.22975
Stage_3+4	61.6423
Stage_3+4	47.2799
Stage_3+4	39.4159
Stage_3+4	44.9541
Stage_3+4	80.6646
Stage_3+4	27.6628
Stage_3+4	64.081
Stage_3+4	90.5876
Stage_3+4	16.6293
Stage_3+4	14.8605
Stage_3+4	50.6294
Stage_3+4	19.1473
Stage_3+4	22.0085
Stage_3+4	6.22714
Stage_3+4	17.4407
Stage_3+4	14.372
Stage_3+4	74.4667
Stage_3+4	42.6928
Stage_3+4	54.4883
Stage_3+4	44.9175
Stage_3+4	4.18875
Stage_3+4	9.75573
Stage_3+4	39.2656
Stage_3+4	28.8604
Stage_3+4	28.6334
Stage_3+4	8.02622
Stage_3+4	29.7898
Stage_3+4	31.6588
Stage_3+4	36.1752
Stage_3+4	4.34241
Stage_3+4	58.3902
Stage_3+4	17.4249
Stage_3+4	47.9565
Stage_3+4	35.5447
Stage_3+4	8.96323
Stage_3+4	64.2398
Stage_3+4	9.15122
Stage_3+4	5.76276
Stage_3+4	82.963
Stage_3+4	91.6651
Stage_3+4	6.45256
Stage_3+4	6.80421
Stage_3+4	13.7027
Stage_3+4	1.36451
Stage_3+4	26.1811
Stage_3+4	29.503
Stage_3+4	66.7762
Stage_3+4	4.38435
Stage_3+4	34.1643
Stage_3+4	18.7074
Stage_3+4	4.87171
Stage_3+4	13.8889
Stage_3+4	26.5623
Stage_3+4	8.17906
Stage_3+4	18.6913
Stage_3+4	10.8911
Stage_3+4	93.2185
Stage_3+4	48.1609
Stage_3+4	50.3856
Stage_3+4	43.9401
Stage_3+4	56.8452
Stage_3+4	2.27634
Stage_3+4	21.3114
Stage_3+4	2.79565
Stage_3+4	9.12297
Stage_3+4	49.6654
Stage_3+4	66.1826
Stage_3+4	20.5433
Stage_3+4	18.4492
Stage_3+4	9.9739
Stage_3+4	16.9599
Stage_3+4	10.9012
Stage_3+4	13.5672
Stage_3+4	4.90467
Stage_3+4	16.3529
Stage_3+4	8.61469
Stage_3+4	4.00437
Stage_3+4	15.8683
Stage_3+4	49.4505
Stage_3+4	13.739
Stage_3+4	4.01224
Stage_3+4	4.78032
Stage_3+4	19.4513
Stage_3+4	4.36466
Stage_3+4	96.3987
Stage_3+4	85.8665
Stage_3+4	40.5316
Stage_3+4	76.0842
Stage_3+4	13.9492
Stage_3+4	18.3954
Stage_3+4	86.3998
Stage_3+4	45.7496
Stage_3+4	96.3092
Stage_3+4	19.138
Stage_3+4	46.6045
Stage_3+4	12.7399
Stage_3+4	52.3817
Stage_3+4	50.3008
Stage_3+4	18.269
Stage_3+4	63.8545
Stage_3+4	60.384
Stage_3+4	15.7854
Stage_3+4	16.9686
Stage_3+4	21.373
Stage_3+4	83.4194
Stage_3+4	67.0944
Stage_3+4	10.2275
Stage_3+4	25.3909
Stage_3+4	19.467
Stage_3+4	19.3223
Stage_3+4	86.0034
Stage_3+4	9.37502
Stage_3+4	25.2714
Stage_3+4	29.5493
Stage_3+4	9.5556
Stage_3+4	17.382
Stage_3+4	11.0575
Stage_3+4	34.7857
Stage_3+4	17.8096
Stage_3+4	14.7475
Stage_3+4	28.3364
Stage_1+2+4s	3.38674
Stage_1+2+4s	9.02153
Stage_1+2+4s	6.35056
Stage_1+2+4s	1.19044
Stage_1+2+4s	15.0688
Stage_1+2+4s	5.96149
Stage_1+2+4s	5.84519
Stage_1+2+4s	4.00942
Stage_1+2+4s	1.79275
Stage_1+2+4s	4.82833
Stage_1+2+4s	4.30732
Stage_1+2+4s	1.04692
Stage_1+2+4s	5.83017
Stage_1+2+4s	2.47968
Stage_1+2+4s	3.65369
Stage_1+2+4s	6.50793
Stage_1+2+4s	5.7783
Stage_1+2+4s	4.49837
Stage_1+2+4s	4.45958
Stage_1+2+4s	5.02915
Stage_1+2+4s	1.62295
Stage_1+2+4s	46.4789
Stage_1+2+4s	15.4086
Stage_1+2+4s	7.09846
Stage_1+2+4s	6.02608
Stage_1+2+4s	4.28439
Stage_1+2+4s	0.502054
Stage_1+2+4s	14.8175
Stage_1+2+4s	3.60033
Stage_1+2+4s	8.12425
Stage_1+2+4s	7.48832
Stage_1+2+4s	4.23949
Stage_1+2+4s	11.7188
Stage_1+2+4s	7.82393
Stage_1+2+4s	9.67992
Stage_1+2+4s	48.1514
Stage_1+2+4s	2.75276
Stage_1+2+4s	11.4833
Stage_1+2+4s	17.0797
Stage_1+2+4s	11.6649
Stage_1+2+4s	4.35876
Stage_1+2+4s	1.20699
Stage_1+2+4s	12.8667
Stage_1+2+4s	18.9541
Stage_1+2+4s	56.3531
Stage_1+2+4s	4.22819
Stage_1+2+4s	11.5354
Stage_1+2+4s	2.2662
Stage_1+2+4s	3.29828
Stage_1+2+4s	2.35978
Stage_1+2+4s	2.17659
Stage_1+2+4s	13.2816
Stage_1+2+4s	21.3512
