# Supplementary material for: Tertiary lymphoid structures-driven immune infiltration patterns and their association with survival in neuroblastoma
Source: PeerJ. 2025 Jul 22;13:e19767. doi: 10.7717/peerj.19767 (PMC12292307; doi:10.7717/peerj.19767)
Supplement: Supplemental Information 6 [file peerj-13-19767-s006.zip › Raw Data/RNA-seq/15.Clinical-correlation/Mycn_status.xlsx]

## Sheet: Sheet1
Mycn_status	Riskscore
No_amplification	14.7539
No_amplification	4.64956
Amplified	33.4581
Amplified	3.79861
Amplified	63.1676
No_amplification	3.38674
No_amplification	4.15057
Amplified	18.9647
Amplified	9.02153
Amplified	51.4377
No_amplification	2.23456
No_amplification	8.31144
No_amplification	40.7563
No_amplification	3.65713
No_amplification	3.60687
No_amplification	6.35056
No_amplification	1.61348
No_amplification	2.26091
No_amplification	3.9259
No_amplification	3.44559
No_amplification	2.64993
No_amplification	0.30236
No_amplification	0.97817
No_amplification	4.72093
No_amplification	6.52323
No_amplification	7.9109
No_amplification	1.02084
No_amplification	0.671137
No_amplification	3.5825
No_amplification	1.49021
No_amplification	1.99584
No_amplification	2.27041
No_amplification	3.90149
No_amplification	1.51914
No_amplification	4.26212
No_amplification	4.1821
No_amplification	2.13281
No_amplification	2.46062
No_amplification	3.3757
No_amplification	4.28793
No_amplification	1.089
No_amplification	2.37258
No_amplification	2.29474
No_amplification	8.49482
No_amplification	1.84538
No_amplification	2.39663
No_amplification	1.03395
No_amplification	6.81782
No_amplification	1.91807
No_amplification	1.75086
No_amplification	1.19044
No_amplification	7.84426
No_amplification	25.81
No_amplification	1.27949
No_amplification	1.58207
No_amplification	1.39195
No_amplification	0.620583
No_amplification	5.37883
No_amplification	1.63497
No_amplification	0.62429
No_amplification	1.24629
No_amplification	2.21576
No_amplification	5.00088
No_amplification	2.13266
No_amplification	3.43479
No_amplification	1.38692
No_amplification	6.43201
No_amplification	9.97575
No_amplification	32.7542
No_amplification	0.78393
No_amplification	2.33457
No_amplification	5.16933
No_amplification	3.62939
No_amplification	16.4082
No_amplification	0.875877
No_amplification	4.17342
No_amplification	4.57276
No_amplification	0.823374
No_amplification	0.415593
Amplified	66.7766
Amplified	6.79406
No_amplification	1.97823
No_amplification	8.89586
No_amplification	1.21627
No_amplification	1.03889
No_amplification	1.39403
No_amplification	3.46642
No_amplification	10.5198
No_amplification	3.01119
No_amplification	30.5752
No_amplification	5.62768
No_amplification	9.04864
No_amplification	3.15205
No_amplification	14.625
No_amplification	1.83815
No_amplification	1.60803
No_amplification	0.791551
No_amplification	13.0022
No_amplification	1.5815
No_amplification	5.68586
No_amplification	2.68684
No_amplification	1.76122
No_amplification	3.70056
No_amplification	6.36768
No_amplification	3.5004
No_amplification	3.7673
No_amplification	1.28464
No_amplification	2.54257
No_amplification	0.92456
No_amplification	3.81023
No_amplification	3.66176
Amplified	16.8901
No_amplification	6.92631
No_amplification	2.17061
No_amplification	3.10197
No_amplification	1.48283
No_amplification	5.9093
No_amplification	9.37981
No_amplification	1.58981
No_amplification	2.18906
No_amplification	14.4093
No_amplification	1.08717
No_amplification	1.94085
No_amplification	0.972669
No_amplification	1.42024
No_amplification	1.93481
No_amplification	1.09779
No_amplification	6.81821
No_amplification	2.51733
No_amplification	11.9685
No_amplification	8.0939
No_amplification	2.40699
No_amplification	9.85461
No_amplification	6.02828
Amplified	28.7142
Amplified	56.2134
Amplified	8.85687
No_amplification	1.61235
No_amplification	40.8388
No_amplification	2.48924
No_amplification	3.34366
No_amplification	4.33585
No_amplification	6.08059
No_amplification	3.05496
No_amplification	2.41839
No_amplification	8.08069
No_amplification	2.30307
No_amplification	42.2556
No_amplification	3.66906
No_amplification	13.0352
No_amplification	4.07691
No_amplification	10.4547
No_amplification	2.06946
No_amplification	6.68645
No_amplification	11.4507
No_amplification	2.23418
No_amplification	11.5035
No_amplification	18.701
No_amplification	3.83692
No_amplification	2.45378
No_amplification	8.57449
No_amplification	4.61243
No_amplification	5.96584
No_amplification	2.67663
No_amplification	1.76564
No_amplification	3.46266
No_amplification	6.37809
Amplified	50.8397
No_amplification	4.04274
No_amplification	1.00068
No_amplification	18.1914
No_amplification	8.2674
No_amplification	5.51506
Amplified	15.0688
No_amplification	3.9761
No_amplification	4.5827
No_amplification	0.604526
No_amplification	1.92558
No_amplification	14.1618
No_amplification	2.07852
No_amplification	13.4578
No_amplification	4.77489
No_amplification	1.60723
No_amplification	0.839698
No_amplification	1.8139
No_amplification	14.9492
No_amplification	36.1732
No_amplification	29.4427
No_amplification	5.96124
No_amplification	12.1458
No_amplification	1.73072
Amplified	35.3242
Amplified	81.6992
Amplified	16.827
Amplified	88.5996
Amplified	45.4841
No_amplification	0.50357
No_amplification	5.28277
No_amplification	2.89079
No_amplification	10.8956
No_amplification	2.32021
No_amplification	7.43493
No_amplification	10.4284
No_amplification	1.79697
No_amplification	2.22737
No_amplification	1.04779
No_amplification	3.5236
No_amplification	1.29209
No_amplification	2.28839
No_amplification	2.39467
No_amplification	2.30066
No_amplification	27.2082
No_amplification	0.5599
No_amplification	1.00861
No_amplification	4.32268
No_amplification	7.21986
No_amplification	2.90448
No_amplification	2.75464
No_amplification	1.85242
No_amplification	5.81152
No_amplification	0.436392
No_amplification	15.1226
No_amplification	9.22038
No_amplification	5.15262
No_amplification	2.05605
No_amplification	3.61993
No_amplification	6.16344
No_amplification	4.00929
No_amplification	7.73133
No_amplification	7.64542
No_amplification	4.47427
No_amplification	9.30883
No_amplification	13.6947
Amplified	8.95197
No_amplification	3.62482
No_amplification	5.05588
No_amplification	0.737417
No_amplification	2.87896
No_amplification	3.16542
No_amplification	34.8065
No_amplification	16.9584
No_amplification	30.2484
No_amplification	6.32992
No_amplification	5.3422
No_amplification	5.48743
No_amplification	5.6878
No_amplification	2.56
No_amplification	32.2342
No_amplification	8.65273
No_amplification	45.9569
No_amplification	8.21792
Amplified	11.2489
Amplified	51.0425
Amplified	44.2753
Amplified	10.7332
Amplified	73.9366
Amplified	16.9338
Amplified	14.0781
Amplified	53.8206
Amplified	42.3386
Amplified	37.6003
Amplified	9.57569
Amplified	14.0339
Amplified	22.1031
Amplified	65.1396
Amplified	23.8481
Amplified	49.8762
Amplified	39.0607
Amplified	20.6412
No_amplification	5.96149
No_amplification	5.84519
No_amplification	4.00942
No_amplification	1.79275
No_amplification	4.82833
No_amplification	4.30732
No_amplification	1.04692
No_amplification	5.83017
No_amplification	2.47968
No_amplification	3.65369
No_amplification	6.50793
No_amplification	5.7783
No_amplification	4.49837
No_amplification	4.45958
No_amplification	5.02915
No_amplification	1.62295
No_amplification	46.4789
No_amplification	15.4086
No_amplification	7.09846
No_amplification	6.02608
No_amplification	4.28439
No_amplification	0.502054
No_amplification	14.8175
No_amplification	3.60033
No_amplification	8.12425
No_amplification	7.48832
No_amplification	4.23949
No_amplification	11.7188
No_amplification	7.82393
No_amplification	7.22975
No_amplification	4.99465
No_amplification	9.67992
No_amplification	48.1514
No_amplification	2.75276
No_amplification	11.4833
No_amplification	17.0797
No_amplification	11.6649
No_amplification	4.35876
No_amplification	1.20699
Amplified	18.9541
Amplified	61.6423
No_amplification	8.71845
Amplified	56.3531
No_amplification	7.86127
No_amplification	7.14065
Amplified	47.2799
No_amplification	39.4159
Amplified	44.9541
Amplified	80.6646
No_amplification	27.6628
No_amplification	16.4788
No_amplification	8.32798
Amplified	64.081
Amplified	46.1858
Amplified	90.5876
No_amplification	16.6293
No_amplification	14.8605
Amplified	50.6294
No_amplification	19.1473
No_amplification	22.0085
No_amplification	6.22714
No_amplification	17.4407
Amplified	14.372
No_amplification	74.4667
Amplified	42.6928
Amplified	54.4883
No_amplification	7.0162
No_amplification	44.9175
No_amplification	19.1055
No_amplification	7.63206
No_amplification	30.07
No_amplification	6.62972
No_amplification	10.3615
No_amplification	3.22148
No_amplification	1.96762
No_amplification	17.2811
No_amplification	7.48963
No_amplification	4.18875
No_amplification	9.75573
No_amplification	16.0865
No_amplification	39.2656
No_amplification	1.41578
No_amplification	5.31167
No_amplification	7.66345
No_amplification	5.52081
No_amplification	28.8604
No_amplification	28.6334
Amplified	29.7898
No_amplification	4.22819
No_amplification	11.5354
No_amplification	2.2662
No_amplification	3.29828
No_amplification	3.52074
No_amplification	4.64867
No_amplification	31.6588
No_amplification	7.56308
No_amplification	36.1752
No_amplification	4.34241
Amplified	58.3902
No_amplification	17.4249
No_amplification	47.9565
No_amplification	35.5447
No_amplification	8.96323
Amplified	64.2398
No_amplification	9.15122
No_amplification	5.76276
Amplified	82.963
No_amplification	15.1954
Amplified	91.6651
No_amplification	6.45256
No_amplification	6.80421
No_amplification	13.7027
No_amplification	1.36451
No_amplification	26.1811
Amplified	29.503
No_amplification	66.7762
No_amplification	4.38435
No_amplification	34.1643
No_amplification	18.7074
No_amplification	4.87171
No_amplification	13.5415
No_amplification	13.8889
No_amplification	2.35978
No_amplification	2.17659
No_amplification	26.5623
No_amplification	8.17906
No_amplification	18.6913
No_amplification	10.8911
Amplified	93.2185
Amplified	48.1609
Amplified	50.3856
Amplified	43.9401
Amplified	65.2113
Amplified	56.8452
No_amplification	2.27634
No_amplification	21.3114
No_amplification	2.79565
No_amplification	9.12297
Amplified	49.6654
Amplified	66.1826
Amplified	20.5433
No_amplification	17.3114
No_amplification	13.2816
No_amplification	18.4492
No_amplification	9.84166
No_amplification	12.3737
No_amplification	21.3512
No_amplification	9.9739
No_amplification	16.9599
Amplified	10.9012
No_amplification	13.5672
No_amplification	4.90467
No_amplification	16.3529
Amplified	8.61469
No_amplification	4.00437
Amplified	15.8683
Amplified	49.4505
Amplified	13.739
No_amplification	4.01224
No_amplification	4.78032
No_amplification	19.4513
No_amplification	4.36466
Amplified	96.3987
Amplified	85.8665
No_amplification	40.5316
No_amplification	76.0842
No_amplification	13.9492
No_amplification	18.3954
Amplified	86.3998
Amplified	45.7496
No_amplification	96.3092
No_amplification	19.138
No_amplification	46.6045
No_amplification	12.7399
Amplified	52.3817
No_amplification	4.93776
No_amplification	5.45765
No_amplification	10.3896
No_amplification	13.6218
No_amplification	50.3008
No_amplification	18.269
Amplified	63.8545
Amplified	60.384
No_amplification	15.7854
Amplified	22.889
Amplified	11.9902
Amplified	16.9686
No_amplification	21.373
No_amplification	5.58011
No_amplification	83.4194
Amplified	67.0944
No_amplification	10.2275
No_amplification	25.3909
No_amplification	19.467
Amplified	19.3223
No_amplification	0.886635
No_amplification	0.57031
No_amplification	1.61109
No_amplification	4.61766
No_amplification	3.8735
Amplified	86.0034
No_amplification	7.9356
No_amplification	20.799
No_amplification	9.37502
No_amplification	16.2657
No_amplification	25.2714
Amplified	29.5493
No_amplification	9.5556
No_amplification	18.6634
Amplified	35.11
Amplified	20.3289
Amplified	27.7266
Amplified	17.382
No_amplification	11.0575
Amplified	34.7857
Amplified	17.8096
No_amplification	14.7475
Amplified	28.3364
No_amplification	9.70891
No_amplification	0.931723
No_amplification	0.715777
No_amplification	13.0746
No_amplification	4.91829
No_amplification	2.86271
