# Supplementary material for: Tertiary lymphoid structures-driven immune infiltration patterns and their association with survival in neuroblastoma
Source: PeerJ. 2025 Jul 22;13:e19767. doi: 10.7717/peerj.19767 (PMC12292307; doi:10.7717/peerj.19767)
Supplement: Supplemental Information 6 [file peerj-13-19767-s006.zip › Raw Data/RNA-seq/15.Clinical-correlation/Progression.xlsx]

## Sheet: Sheet1
Progression	Riskscore
Yes	14.7539
Yes	4.64956
Yes	33.4581
No	3.79861
Yes	63.1676
No	3.38674
Yes	4.15057
No	18.9647
No	9.02153
Yes	51.4377
No	2.23456
No	8.31144
Yes	40.7563
No	3.65713
Yes	3.60687
No	6.35056
No	1.61348
No	2.26091
No	3.9259
No	3.44559
No	2.64993
No	0.30236
No	0.97817
No	4.72093
No	6.52323
No	7.9109
No	1.02084
No	0.671137
No	3.5825
No	1.49021
No	1.99584
No	2.27041
No	3.90149
No	1.51914
No	4.26212
No	4.1821
No	2.13281
No	2.46062
No	3.3757
No	4.28793
No	1.089
No	2.37258
No	2.29474
No	8.49482
No	1.84538
No	2.39663
No	1.03395
No	6.81782
No	1.91807
No	1.75086
No	1.19044
No	7.84426
No	25.81
No	1.27949
No	1.58207
No	1.39195
No	0.620583
No	5.37883
No	1.63497
No	0.62429
No	1.24629
No	2.21576
Yes	5.00088
No	2.13266
No	3.43479
Yes	1.38692
No	6.43201
No	9.97575
Yes	32.7542
No	0.78393
No	2.33457
No	5.16933
No	3.62939
Yes	16.4082
No	0.875877
No	4.17342
No	4.57276
No	0.823374
No	0.415593
Yes	66.7766
No	6.79406
No	1.97823
No	8.89586
No	1.21627
No	1.03889
Yes	1.39403
Yes	3.46642
No	10.5198
No	3.01119
Yes	30.5752
Yes	5.62768
Yes	9.04864
No	3.15205
Yes	14.625
No	1.83815
No	1.60803
No	0.791551
No	13.0022
No	1.5815
No	5.68586
No	2.68684
No	1.76122
Yes	3.70056
No	6.36768
No	3.5004
Yes	3.7673
No	1.28464
No	2.54257
Yes	0.92456
No	3.81023
No	3.66176
No	1.65051
Yes	16.8901
No	6.92631
No	2.17061
No	3.10197
Yes	1.48283
No	5.9093
Yes	9.37981
No	1.58981
No	2.18906
Yes	14.4093
No	1.08717
Yes	1.94085
No	0.972669
No	1.42024
No	1.93481
No	1.09779
No	6.81821
Yes	2.51733
No	11.9685
No	8.0939
Yes	2.40699
No	9.85461
No	6.02828
Yes	28.7142
Yes	56.2134
No	8.85687
No	1.61235
Yes	40.8388
No	2.48924
No	3.34366
No	4.33585
No	6.08059
No	3.05496
No	2.41839
No	8.08069
No	2.30307
Yes	42.2556
No	3.66906
No	13.0352
No	4.07691
No	10.4547
No	2.06946
No	6.68645
No	11.4507
No	2.23418
No	11.5035
No	18.701
No	3.83692
No	2.45378
No	8.57449
No	4.61243
No	5.96584
No	2.67663
No	1.76564
No	3.46266
No	6.37809
Yes	50.8397
Yes	4.04274
No	1.00068
No	18.1914
Yes	8.2674
No	5.51506
No	15.0688
No	3.9761
Yes	4.5827
No	0.604526
Yes	1.92558
No	14.1618
Yes	2.07852
No	13.4578
No	4.77489
No	1.60723
No	0.839698
Yes	1.8139
No	14.9492
Yes	36.1732
Yes	21.387
Yes	29.4427
Yes	5.96124
Yes	12.1458
No	1.73072
Yes	35.3242
Yes	81.6992
No	16.827
Yes	88.5996
Yes	45.4841
No	0.50357
No	5.28277
No	2.89079
No	10.8956
No	2.32021
No	7.43493
No	10.4284
No	1.79697
No	2.22737
No	1.04779
No	3.5236
No	1.29209
No	2.28839
Yes	2.39467
No	2.30066
No	27.2082
No	0.5599
No	1.00861
No	4.32268
No	7.21986
No	2.90448
No	2.75464
No	1.85242
Yes	5.81152
Yes	0.436392
Yes	15.1226
No	9.22038
No	5.15262
Yes	2.05605
No	3.61993
No	6.16344
No	4.00929
Yes	7.73133
Yes	7.64542
Yes	4.47427
Yes	9.30883
Yes	13.6947
No	8.95197
No	3.62482
No	5.05588
No	0.737417
Yes	2.87896
No	3.16542
Yes	34.8065
No	16.9584
Yes	30.2484
Yes	6.32992
Yes	5.3422
Yes	5.48743
No	5.6878
No	2.56
Yes	32.2342
No	8.65273
Yes	45.9569
No	8.21792
No	11.2489
Yes	30.6962
Yes	51.0425
Yes	44.2753
No	10.7332
Yes	73.9366
No	16.9338
No	14.0781
Yes	53.8206
Yes	42.3386
Yes	37.6003
No	9.57569
No	14.0339
Yes	22.1031
Yes	65.1396
Yes	23.8481
Yes	49.8762
Yes	39.0607
Yes	20.6412
Yes	5.96149
No	5.84519
No	4.00942
No	1.79275
No	4.82833
No	4.30732
No	1.04692
No	5.83017
No	2.47968
Yes	3.65369
No	6.50793
Yes	5.7783
No	4.49837
No	4.45958
Yes	5.02915
No	1.62295
Yes	46.4789
No	15.4086
No	7.09846
No	6.02608
No	4.28439
No	0.502054
Yes	14.8175
No	3.60033
Yes	8.12425
No	7.48832
No	4.23949
Yes	11.7188
No	7.82393
Yes	7.22975
No	4.99465
No	9.67992
Yes	48.1514
No	2.75276
No	11.4833
No	17.0797
Yes	11.6649
No	4.35876
Yes	1.20699
No	12.8667
No	18.9541
Yes	61.6423
No	8.71845
Yes	56.3531
No	7.86127
No	7.14065
Yes	47.2799
Yes	39.4159
Yes	44.9541
Yes	80.6646
Yes	27.6628
No	16.4788
No	8.32798
Yes	64.081
Yes	46.1858
Yes	90.5876
No	16.6293
No	14.8605
Yes	50.6294
No	19.1473
Yes	22.0085
No	6.22714
Yes	17.4407
Yes	14.372
Yes	74.4667
No	42.6928
Yes	54.4883
No	7.0162
Yes	44.9175
No	19.1055
No	7.63206
No	30.07
No	6.62972
No	10.3615
No	3.22148
No	1.96762
No	17.2811
No	7.48963
No	4.18875
No	9.75573
Yes	16.0865
Yes	39.2656
No	1.41578
No	5.31167
Yes	7.66345
Yes	5.52081
Yes	28.8604
Yes	28.6334
Yes	8.02622
Yes	29.7898
No	4.22819
No	11.5354
No	2.2662
No	3.29828
No	3.52074
No	4.64867
Yes	31.6588
No	7.56308
Yes	36.1752
Yes	4.34241
Yes	58.3902
Yes	17.4249
Yes	47.9565
Yes	35.5447
Yes	8.96323
Yes	64.2398
No	9.15122
No	5.76276
Yes	82.963
No	15.1954
Yes	91.6651
Yes	6.45256
Yes	6.80421
Yes	13.7027
No	1.36451
Yes	26.1811
No	29.503
Yes	66.7762
No	4.38435
Yes	34.1643
Yes	18.7074
Yes	4.87171
No	13.5415
Yes	13.8889
No	2.35978
Yes	2.17659
No	26.5623
Yes	8.17906
Yes	18.6913
Yes	10.8911
Yes	93.2185
Yes	48.1609
No	50.3856
Yes	43.9401
Yes	65.2113
Yes	56.8452
No	2.27634
No	21.3114
Yes	2.79565
Yes	9.12297
No	49.6654
Yes	66.1826
Yes	20.5433
Yes	17.3114
No	13.2816
No	18.4492
No	9.84166
No	12.3737
No	21.3512
Yes	9.9739
Yes	16.9599
No	10.9012
No	13.5672
No	4.90467
No	16.3529
No	8.61469
No	4.00437
Yes	15.8683
No	49.4505
No	13.739
No	4.01224
No	4.78032
No	19.4513
No	4.36466
Yes	96.3987
Yes	85.8665
Yes	40.5316
Yes	76.0842
No	13.9492
Yes	18.3954
Yes	86.3998
Yes	45.7496
Yes	96.3092
Yes	19.138
Yes	46.6045
Yes	12.7399
No	52.3817
No	4.93776
No	5.45765
No	10.3896
No	13.6218
Yes	50.3008
No	18.269
Yes	63.8545
Yes	60.384
Yes	15.7854
No	22.889
Yes	11.9902
No	16.9686
No	21.373
Yes	5.58011
Yes	83.4194
No	67.0944
Yes	10.2275
No	25.3909
Yes	19.467
Yes	19.3223
No	0.886635
No	0.57031
No	1.61109
No	4.61766
Yes	3.8735
Yes	86.0034
No	7.9356
No	20.799
No	9.37502
No	16.2657
No	25.2714
No	29.5493
No	9.5556
Yes	18.6634
No	35.11
No	20.3289
Yes	27.7266
No	17.382
No	11.0575
No	34.7857
Yes	17.8096
Yes	14.7475
Yes	28.3364
No	9.70891
No	0.931723
No	0.715777
Yes	13.0746
No	4.91829
No	2.86271
