# Supplementary material for: Tertiary lymphoid structures-driven immune infiltration patterns and their association with survival in neuroblastoma
Source: PeerJ. 2025 Jul 22;13:e19767. doi: 10.7717/peerj.19767 (PMC12292307; doi:10.7717/peerj.19767)
Supplement: Supplemental Information 6 [file peerj-13-19767-s006.zip › Raw Data/RNA-seq/17.nom/Clinical information.xlsx]

## Sheet: Sheet1
OS	OS.time	Gender	Age_day	Mycn_status	Clinical_risk	INSS_stage	Progression	Riskscore
1	3.73151	Male	987	No_amplification	High_risk	Stage_4	Yes	14.7539
1	7.76986	Male	1808	No_amplification	High_risk	Stage_4	Yes	4.64956
1	3.26301	Female	625	Amplified	High_risk	Stage_4	Yes	33.4581
0	5.60548	Female	335	Amplified	High_risk	Stage_2	No	3.79861
1	0.60274	Female	536	Amplified	High_risk	Stage_4	Yes	63.1676
0	6.07397	Male	147	No_amplification	Non_high_risk	Stage_4S	No	3.38674
0	8.63562	Male	942	No_amplification	High_risk	Stage_4	Yes	4.15057
0	9.66027	Male	1652	Amplified	High_risk	Stage_3	No	18.9647
0	6.31781	Female	217	Amplified	High_risk	Stage_4S	No	9.02153
1	2.96164	Male	379	Amplified	High_risk	Stage_3	Yes	51.4377
0	5.73699	Male	414	No_amplification	Non_high_risk	Stage_2	No	2.23456
0	4.92877	Male	380	No_amplification	Non_high_risk	Stage_1	No	8.31144
1	1.31233	Male	3394	No_amplification	High_risk	Stage_4	Yes	40.7563
0	8.39452	Female	515	No_amplification	Non_high_risk	Stage_2	No	3.65713
0	3.63562	Male	4785	No_amplification	High_risk	Stage_4	Yes	3.60687
0	7.44384	Female	0	No_amplification	Non_high_risk	Stage_4S	No	6.35056
0	7.84384	Male	765	No_amplification	Non_high_risk	Stage_2	No	1.61348
0	9.61096	Male	507	No_amplification	Non_high_risk	Stage_2	No	2.26091
0	6.84658	Female	303	No_amplification	Non_high_risk	Stage_1	No	3.9259
0	9.50137	Male	497	No_amplification	Non_high_risk	Stage_1	No	3.44559
0	8.6274	Female	564	No_amplification	Non_high_risk	Stage_1	No	2.64993
0	14.4192	Male	401	No_amplification	Non_high_risk	Stage_1	No	0.30236
0	12.3068	Male	420	No_amplification	Non_high_risk	Stage_1	No	0.97817
0	11.0986	Female	499	No_amplification	Non_high_risk	Stage_1	No	4.72093
0	5.75616	Male	496	No_amplification	Non_high_risk	Stage_1	No	6.52323
0	1.93699	Female	488	No_amplification	Non_high_risk	Stage_1	No	7.9109
0	10.2822	Female	440	No_amplification	Non_high_risk	Stage_1	No	1.02084
0	8.95342	Female	468	No_amplification	Non_high_risk	Stage_1	No	0.671137
0	3.7589	Male	463	No_amplification	Non_high_risk	Stage_1	No	3.5825
0	11.926	Male	450	No_amplification	Non_high_risk	Stage_1	No	1.49021
0	13.2137	Female	494	No_amplification	Non_high_risk	Stage_1	No	1.99584
0	10.0685	Female	398	No_amplification	Non_high_risk	Stage_1	No	2.27041
0	13.3616	Female	479	No_amplification	Non_high_risk	Stage_1	No	3.90149
0	11.6164	Female	467	No_amplification	Non_high_risk	Stage_1	No	1.51914
0	10.4301	Male	173	No_amplification	Non_high_risk	Stage_1	No	4.26212
0	13.6219	Male	744	No_amplification	Non_high_risk	Stage_1	No	4.1821
0	12.7726	Female	446	No_amplification	Non_high_risk	Stage_1	No	2.13281
0	12.3863	Female	466	No_amplification	Non_high_risk	Stage_1	No	2.46062
0	10.274	Female	705	No_amplification	Non_high_risk	Stage_2	No	3.3757
0	10.2822	Male	971	No_amplification	Non_high_risk	Stage_2	No	4.28793
0	9.07397	Female	472	No_amplification	Non_high_risk	Stage_2	No	1.089
0	11.9589	Female	975	No_amplification	Non_high_risk	Stage_2	No	2.37258
0	4.35342	Male	458	No_amplification	Non_high_risk	Stage_2	No	2.29474
0	7.09863	Female	528	No_amplification	Non_high_risk	Stage_2	No	8.49482
0	9.45753	Female	867	No_amplification	Non_high_risk	Stage_2	No	1.84538
0	10.9151	Female	480	No_amplification	Non_high_risk	Stage_2	No	2.39663
0	9.39178	Female	381	No_amplification	Non_high_risk	Stage_2	No	1.03395
0	5.27123	Male	715	No_amplification	Non_high_risk	Stage_2	No	6.81782
0	10.7973	Female	638	No_amplification	Non_high_risk	Stage_2	No	1.91807
0	9.46849	Female	546	No_amplification	Non_high_risk	Stage_1	No	1.75086
0	7.54247	Male	46	No_amplification	Non_high_risk	Stage_4S	No	1.19044
0	14.8904	Female	1016	No_amplification	Non_high_risk	Stage_1	No	7.84426
0	5.63014	Male	10	No_amplification	Non_high_risk	Stage_1	No	25.81
0	7.46027	Female	824	No_amplification	Non_high_risk	Stage_1	No	1.27949
0	6.86027	Female	94	No_amplification	Non_high_risk	Stage_1	No	1.58207
0	12.4822	Male	405	No_amplification	Non_high_risk	Stage_1	No	1.39195
0	9.18356	Male	449	No_amplification	Non_high_risk	Stage_1	No	0.620583
0	9.04384	Female	743	No_amplification	Non_high_risk	Stage_1	No	5.37883
0	10.9315	Female	546	No_amplification	Non_high_risk	Stage_1	No	1.63497
0	11.126	Male	470	No_amplification	Non_high_risk	Stage_1	No	0.62429
0	9.79452	Male	442	No_amplification	Non_high_risk	Stage_2	No	1.24629
0	13.6904	Female	408	No_amplification	Non_high_risk	Stage_2	No	2.21576
0	9.9589	Female	472	No_amplification	Non_high_risk	Stage_2	Yes	5.00088
0	10.0685	Male	91	No_amplification	Non_high_risk	Stage_2	No	2.13266
0	3.31781	Male	417	No_amplification	Non_high_risk	Stage_2	No	3.43479
0	7.59726	Female	453	No_amplification	Non_high_risk	Stage_2	Yes	1.38692
0	12.3123	Male	243	No_amplification	Non_high_risk	Stage_3	No	6.43201
0	14.0575	Female	541	No_amplification	Non_high_risk	Stage_3	No	9.97575
1	2.31781	Female	1585	No_amplification	Non_high_risk	Stage_3	Yes	32.7542
0	10.1123	Female	379	No_amplification	Non_high_risk	Stage_3	No	0.78393
0	10.4986	Female	0	No_amplification	Non_high_risk	Stage_3	No	2.33457
0	17.7589	Male	202	No_amplification	Non_high_risk	Stage_3	No	5.16933
0	9.76986	Female	344	No_amplification	Non_high_risk	Stage_3	No	3.62939
0	9.73973	Male	1126	No_amplification	Non_high_risk	Stage_3	Yes	16.4082
0	2.72329	Female	461	No_amplification	Non_high_risk	Stage_3	No	0.875877
0	12.1644	Male	451	No_amplification	Non_high_risk	Stage_3	No	4.17342
0	12.6027	Male	66	No_amplification	Non_high_risk	Stage_3	No	4.57276
0	8.52329	Male	1381	No_amplification	Non_high_risk	Stage_3	No	0.823374
0	14.1014	Male	452	No_amplification	Non_high_risk	Stage_3	No	0.415593
1	1.13973	Female	1000	Amplified	High_risk	Stage_3	Yes	66.7766
0	7.74795	Male	2737	Amplified	High_risk	Stage_3	No	6.79406
0	9.94795	Male	1012	No_amplification	High_risk	Stage_4	No	1.97823
0	8.78904	Male	1262	No_amplification	High_risk	Stage_4	No	8.89586
0	14.3397	Female	495	No_amplification	Non_high_risk	Stage_4	No	1.21627
0	14.063	Female	321	No_amplification	Non_high_risk	Stage_4	No	1.03889
0	10.4575	Female	359	No_amplification	Non_high_risk	Stage_4	Yes	1.39403
0	7.90137	Male	1602	No_amplification	High_risk	Stage_4	Yes	3.46642
0	14.5699	Female	400	No_amplification	Non_high_risk	Stage_4	No	10.5198
0	9.79726	Male	395	No_amplification	Non_high_risk	Stage_4	No	3.01119
1	2.09041	Female	5465	No_amplification	High_risk	Stage_4	Yes	30.5752
0	10.4219	Male	2429	No_amplification	High_risk	Stage_4	Yes	5.62768
1	3.9589	Male	933	No_amplification	High_risk	Stage_4	Yes	9.04864
0	10.7808	Male	366	No_amplification	Non_high_risk	Stage_4	No	3.15205
1	3.54247	Male	4394	No_amplification	High_risk	Stage_4	Yes	14.625
0	10.6384	Male	460	No_amplification	Non_high_risk	Stage_1	No	1.83815
0	10.8959	Female	465	No_amplification	Non_high_risk	Stage_1	No	1.60803
0	9.97534	Female	529	No_amplification	Non_high_risk	Stage_1	No	0.791551
0	11.074	Male	545	No_amplification	Non_high_risk	Stage_1	No	13.0022
0	5.93699	Male	0	No_amplification	Non_high_risk	Stage_1	No	1.5815
0	8.25479	Male	218	No_amplification	Non_high_risk	Stage_1	No	5.68586
0	6.45205	Male	425	No_amplification	Non_high_risk	Stage_1	No	2.68684
0	6.66301	Male	544	No_amplification	Non_high_risk	Stage_1	No	1.76122
0	7.38082	Female	758	No_amplification	Non_high_risk	Stage_1	Yes	3.70056
0	6.98356	Male	272	No_amplification	Non_high_risk	Stage_1	No	6.36768
0	10.1452	Female	887	No_amplification	Non_high_risk	Stage_1	No	3.5004
0	10.6795	Male	262	No_amplification	Non_high_risk	Stage_1	Yes	3.7673
0	2.41918	Female	427	No_amplification	Non_high_risk	Stage_1	No	1.28464
0	7.69315	Male	371	No_amplification	Non_high_risk	Stage_4	No	2.54257
0	8.05753	Male	101	No_amplification	Non_high_risk	Stage_1	Yes	0.92456
0	12.274	Male	92	No_amplification	Non_high_risk	Stage_1	No	3.81023
0	10.8411	Female	41	No_amplification	Non_high_risk	Stage_1	No	3.66176
0	8.99452	Male	451	Amplified	High_risk	Stage_1	Yes	16.8901
0	7.32329	Male	465	No_amplification	Non_high_risk	Stage_1	No	6.92631
0	10.1562	Male	417	No_amplification	Non_high_risk	Stage_2	No	2.17061
0	6.73425	Female	301	No_amplification	Non_high_risk	Stage_2	No	3.10197
0	8.8137	Female	206	No_amplification	Non_high_risk	Stage_2	Yes	1.48283
0	2.78356	Male	256	No_amplification	Non_high_risk	Stage_2	No	5.9093
1	4.9863	Female	207	No_amplification	Non_high_risk	Stage_2	Yes	9.37981
0	8.76986	Male	228	No_amplification	Non_high_risk	Stage_2	No	1.58981
0	6.84932	Male	121	No_amplification	Non_high_risk	Stage_2	No	2.18906
1	4.85753	Female	4562	No_amplification	Non_high_risk	Stage_2	Yes	14.4093
0	9.10685	Male	151	No_amplification	Non_high_risk	Stage_2	No	1.08717
0	8.12329	Male	240	No_amplification	Non_high_risk	Stage_2	Yes	1.94085
0	8.82466	Female	9	No_amplification	Non_high_risk	Stage_2	No	0.972669
0	6.58904	Female	0	No_amplification	Non_high_risk	Stage_2	No	1.42024
0	15.926	Female	144	No_amplification	Non_high_risk	Stage_3	No	1.93481
0	6.99178	Male	222	No_amplification	Non_high_risk	Stage_3	No	1.09779
0	6.47945	Male	1701	No_amplification	Non_high_risk	Stage_3	No	6.81821
0	9.75616	Male	47	No_amplification	Non_high_risk	Stage_3	Yes	2.51733
0	2.74247	Male	2	No_amplification	Non_high_risk	Stage_3	No	11.9685
0	12.389	Male	1071	No_amplification	Non_high_risk	Stage_3	No	8.0939
0	9.87397	Female	521	No_amplification	Non_high_risk	Stage_4	Yes	2.40699
0	10.6	Male	0	No_amplification	Non_high_risk	Stage_3	No	9.85461
0	14.0192	Male	526	No_amplification	Non_high_risk	Stage_3	No	6.02828
1	4.53425	Male	1679	Amplified	High_risk	Stage_3	Yes	28.7142
1	0.99726	Male	1017	Amplified	High_risk	Stage_3	Yes	56.2134
0	9.55616	Male	823	Amplified	High_risk	Stage_3	No	8.85687
0	11.4932	Female	181	No_amplification	Non_high_risk	Stage_1	No	1.61235
1	2.46301	Female	8983	No_amplification	High_risk	Stage_4	Yes	40.8388
0	10.0274	Male	228	No_amplification	Non_high_risk	Stage_3	No	2.48924
0	9.32877	Female	426	No_amplification	Non_high_risk	Stage_3	No	3.34366
0	11.2219	Female	1085	No_amplification	High_risk	Stage_4	No	4.33585
0	6.80548	Male	1141	No_amplification	High_risk	Stage_4	No	6.08059
0	7.76712	Male	356	No_amplification	Non_high_risk	Stage_2	No	3.05496
0	7.34247	Male	108	No_amplification	Non_high_risk	Stage_2	No	2.41839
0	5.5589	Male	134	No_amplification	Non_high_risk	Stage_2	No	8.08069
0	6.50685	Male	13	No_amplification	Non_high_risk	Stage_3	No	2.30307
1	1.43014	Female	666	No_amplification	Non_high_risk	Stage_2	Yes	42.2556
0	8.90411	Female	181	No_amplification	Non_high_risk	Stage_3	No	3.66906
0	4.81644	Female	1099	No_amplification	Non_high_risk	Stage_2	No	13.0352
0	11.9945	Male	37	No_amplification	Non_high_risk	Stage_1	No	4.07691
0	7.26301	Female	2041	No_amplification	Non_high_risk	Stage_1	No	10.4547
0	9.81918	Male	82	No_amplification	Non_high_risk	Stage_1	No	2.06946
0	9.80274	Male	63	No_amplification	Non_high_risk	Stage_1	No	6.68645
0	7.6	Male	49	No_amplification	Non_high_risk	Stage_1	No	11.4507
0	3.94521	Male	460	No_amplification	Non_high_risk	Stage_1	No	2.23418
0	5.27671	Female	23	No_amplification	Non_high_risk	Stage_1	No	11.5035
0	6.94247	Female	933	No_amplification	Non_high_risk	Stage_1	No	18.701
0	3.31781	Male	356	No_amplification	Non_high_risk	Stage_1	No	3.83692
0	4.00822	Female	56	No_amplification	Non_high_risk	Stage_1	No	2.45378
0	6.40274	Female	700	No_amplification	Non_high_risk	Stage_1	No	8.57449
0	6.25479	Male	20	No_amplification	Non_high_risk	Stage_1	No	4.61243
0	5.9589	Male	267	No_amplification	Non_high_risk	Stage_1	No	5.96584
0	4.98082	Female	262	No_amplification	Non_high_risk	Stage_1	No	2.67663
0	5.79178	Male	103	No_amplification	Non_high_risk	Stage_1	No	1.76564
0	4.55616	Male	315	No_amplification	Non_high_risk	Stage_1	No	3.46266
0	4.06301	Female	90	No_amplification	Non_high_risk	Stage_1	No	6.37809
1	1.62192	Male	4131	Amplified	High_risk	Stage_1	Yes	50.8397
0	9.4137	Male	6	No_amplification	Non_high_risk	Stage_2	Yes	4.04274
0	6.32877	Male	7	No_amplification	Non_high_risk	Stage_2	No	1.00068
0	3.85205	Male	502	No_amplification	Non_high_risk	Stage_1	No	18.1914
0	9.27397	Female	374	No_amplification	Non_high_risk	Stage_2	Yes	8.2674
0	9.34521	Male	429	No_amplification	Non_high_risk	Stage_2	No	5.51506
0	4.36986	Female	134	Amplified	High_risk	Stage_4S	No	15.0688
0	4.14795	Male	363	No_amplification	Non_high_risk	Stage_2	No	3.9761
0	6.46301	Female	0	No_amplification	Non_high_risk	Stage_2	Yes	4.5827
0	5.75068	Male	0	No_amplification	Non_high_risk	Stage_2	No	0.604526
0	5.28767	Male	42	No_amplification	Non_high_risk	Stage_2	Yes	1.92558
0	5.73151	Female	890	No_amplification	Non_high_risk	Stage_2	No	14.1618
0	4.5863	Male	3	No_amplification	Non_high_risk	Stage_2	Yes	2.07852
0	4.72877	Male	217	No_amplification	Non_high_risk	Stage_2	No	13.4578
0	5.46575	Male	1676	No_amplification	Non_high_risk	Stage_2	No	4.77489
0	4.37534	Male	370	No_amplification	Non_high_risk	Stage_2	No	1.60723
0	5.86301	Female	300	No_amplification	Non_high_risk	Stage_2	No	0.839698
0	3.9589	Female	121	No_amplification	Non_high_risk	Stage_3	Yes	1.8139
0	6.74521	Male	1683	No_amplification	Non_high_risk	Stage_3	No	14.9492
1	3.07671	Female	1057	No_amplification	Non_high_risk	Stage_3	Yes	36.1732
1	3.06849	Male	1408	No_amplification	Non_high_risk	Stage_3	Yes	29.4427
0	5.84384	Female	227	No_amplification	Non_high_risk	Stage_3	Yes	5.96124
1	4.21918	Male	1004	No_amplification	Non_high_risk	Stage_3	Yes	12.1458
0	6.23562	Female	385	No_amplification	Non_high_risk	Stage_3	No	1.73072
1	1.10685	Female	767	Amplified	High_risk	Stage_3	Yes	35.3242
1	0.986301	Female	1081	Amplified	High_risk	Stage_3	Yes	81.6992
0	7.66301	Male	571	Amplified	High_risk	Stage_3	No	16.827
1	0.282192	Female	310	Amplified	High_risk	Stage_3	Yes	88.5996
1	1.4411	Female	423	Amplified	High_risk	Stage_3	Yes	45.4841
0	4.14521	Male	186	No_amplification	Non_high_risk	Stage_1	No	0.50357
0	5.86301	Male	75	No_amplification	Non_high_risk	Stage_1	No	5.28277
0	2.12603	Male	98	No_amplification	Non_high_risk	Stage_1	No	2.89079
0	3.94795	Male	23	No_amplification	Non_high_risk	Stage_1	No	10.8956
0	5.35068	Male	101	No_amplification	Non_high_risk	Stage_1	No	2.32021
0	4.9589	Female	18	No_amplification	Non_high_risk	Stage_1	No	7.43493
0	2.97534	Male	165	No_amplification	Non_high_risk	Stage_1	No	10.4284
0	7.70411	Male	35	No_amplification	Non_high_risk	Stage_1	No	1.79697
0	4.23562	Female	118	No_amplification	Non_high_risk	Stage_1	No	2.22737
0	5.11233	Female	29	No_amplification	Non_high_risk	Stage_1	No	1.04779
0	5.50137	Female	226	No_amplification	Non_high_risk	Stage_1	No	3.5236
0	6.2	Male	204	No_amplification	Non_high_risk	Stage_1	No	1.29209
0	3.54521	Male	11	No_amplification	Non_high_risk	Stage_1	No	2.28839
0	5.25753	Male	0	No_amplification	Non_high_risk	Stage_2	Yes	2.39467
0	4.50685	Male	560	No_amplification	Non_high_risk	Stage_1	No	2.30066
0	4.09041	Female	437	No_amplification	Non_high_risk	Stage_1	No	27.2082
0	5.46301	Male	98	No_amplification	Non_high_risk	Stage_1	No	0.5599
0	7.27671	Male	262	No_amplification	Non_high_risk	Stage_1	No	1.00861
0	3.57808	Male	129	No_amplification	Non_high_risk	Stage_2	No	4.32268
0	4.8137	Male	8	No_amplification	Non_high_risk	Stage_2	No	7.21986
0	4.1589	Male	2	No_amplification	Non_high_risk	Stage_2	No	2.90448
0	4.98082	Female	0	No_amplification	Non_high_risk	Stage_2	No	2.75464
0	11.9808	Male	1841	No_amplification	Non_high_risk	Stage_2	No	1.85242
0	2.76164	Female	2225	No_amplification	Non_high_risk	Stage_2	Yes	5.81152
0	4.6411	Female	28	No_amplification	Non_high_risk	Stage_3	Yes	0.436392
0	16.0548	Female	8926	No_amplification	Non_high_risk	Stage_1	Yes	15.1226
0	4.61096	Male	84	No_amplification	Non_high_risk	Stage_2	No	9.22038
0	4.88493	Male	680	No_amplification	Non_high_risk	Stage_2	No	5.15262
0	7.00274	Male	87	No_amplification	Non_high_risk	Stage_2	Yes	2.05605
0	4.25479	Female	170	No_amplification	Non_high_risk	Stage_2	No	3.61993
0	4.63014	Female	218	No_amplification	Non_high_risk	Stage_3	No	6.16344
0	1.06849	Male	9	No_amplification	Non_high_risk	Stage_3	No	4.00929
0	4.44932	Male	279	No_amplification	Non_high_risk	Stage_3	Yes	7.73133
0	4.67123	Female	49	No_amplification	Non_high_risk	Stage_3	Yes	7.64542
0	5.06027	Male	152	No_amplification	Non_high_risk	Stage_3	Yes	4.47427
0	3.62466	Female	0	No_amplification	Non_high_risk	Stage_3	Yes	9.30883
0	13.4849	Female	352	No_amplification	Non_high_risk	Stage_4	Yes	13.6947
0	3.45205	Male	1742	Amplified	High_risk	Stage_3	No	8.95197
0	6.01918	Female	1798	No_amplification	Non_high_risk	Stage_1	No	3.62482
0	7.69041	Male	386	No_amplification	Non_high_risk	Stage_4	No	5.05588
0	5.75342	Male	1909	No_amplification	High_risk	Stage_4	No	0.737417
0	9.77534	Female	215	No_amplification	Non_high_risk	Stage_4	Yes	2.87896
0	3.83836	Male	1101	No_amplification	High_risk	Stage_4	No	3.16542
1	1.71507	Female	1841	No_amplification	High_risk	Stage_4	Yes	34.8065
0	7.64384	Male	1640	No_amplification	High_risk	Stage_4	No	16.9584
1	1.64658	Male	724	No_amplification	High_risk	Stage_4	Yes	30.2484
1	7.69315	Male	1319	No_amplification	High_risk	Stage_4	Yes	6.32992
0	5.27397	Male	2324	No_amplification	High_risk	Stage_4	Yes	5.3422
0	4.27397	Male	1267	No_amplification	High_risk	Stage_4	Yes	5.48743
0	4.44932	Male	1273	No_amplification	High_risk	Stage_4	No	5.6878
0	6.04932	Male	1590	No_amplification	High_risk	Stage_4	No	2.56
1	3.06301	Female	1529	No_amplification	High_risk	Stage_4	Yes	32.2342
0	12.3507	Male	1486	No_amplification	High_risk	Stage_4	No	8.65273
1	2.30959	Female	658	No_amplification	High_risk	Stage_4	Yes	45.9569
0	4.51233	Female	247	No_amplification	Non_high_risk	Stage_4	No	8.21792
0	5.88767	Male	219	Amplified	High_risk	Stage_4	No	11.2489
1	2.43562	Female	279	Amplified	High_risk	Stage_4	Yes	51.0425
1	1.30959	Female	1964	Amplified	High_risk	Stage_4	Yes	44.2753
0	5.73151	Female	3749	Amplified	High_risk	Stage_4	No	10.7332
1	1.94795	Female	517	Amplified	High_risk	Stage_4	Yes	73.9366
0	4.90959	Female	710	Amplified	High_risk	Stage_4	No	16.9338
0	9.78082	Male	1029	Amplified	High_risk	Stage_4	No	14.0781
1	1.24384	Female	633	Amplified	High_risk	Stage_4	Yes	53.8206
1	0.986301	Female	8278	Amplified	High_risk	Stage_4	Yes	42.3386
1	2.14795	Female	2105	Amplified	High_risk	Stage_4	Yes	37.6003
0	6.23288	Male	769	Amplified	High_risk	Stage_4	No	9.57569
0	5.71507	Female	880	Amplified	High_risk	Stage_4	No	14.0339
1	4.64384	Female	978	Amplified	High_risk	Stage_4	Yes	22.1031
1	1.36712	Male	3842	Amplified	High_risk	Stage_4	Yes	65.1396
1	3.76712	Female	583	Amplified	High_risk	Stage_4	Yes	23.8481
1	1.07123	Male	121	Amplified	High_risk	Stage_4	Yes	49.8762
1	1.0274	Male	589	Amplified	High_risk	Stage_4	Yes	39.0607
0	4.65479	Male	1174	Amplified	High_risk	Stage_4	Yes	20.6412
0	7.96438	Male	165	No_amplification	Non_high_risk	Stage_4S	Yes	5.96149
0	2.86849	Female	35	No_amplification	Non_high_risk	Stage_4S	No	5.84519
0	9.78356	Female	52	No_amplification	Non_high_risk	Stage_4S	No	4.00942
0	8.66575	Male	12	No_amplification	Non_high_risk	Stage_4S	No	1.79275
0	13.2712	Female	194	No_amplification	Non_high_risk	Stage_4S	No	4.82833
0	9.11781	Male	121	No_amplification	Non_high_risk	Stage_4S	No	4.30732
0	8.89041	Male	66	No_amplification	Non_high_risk	Stage_4S	No	1.04692
0	9.56986	Female	193	No_amplification	Non_high_risk	Stage_4S	No	5.83017
0	13.863	Male	0	No_amplification	Non_high_risk	Stage_4S	No	2.47968
0	6.24658	Male	202	No_amplification	Non_high_risk	Stage_4S	Yes	3.65369
0	9.15068	Male	118	No_amplification	Non_high_risk	Stage_4S	No	6.50793
0	7.63014	Male	10	No_amplification	Non_high_risk	Stage_4S	Yes	5.7783
0	10.6877	Male	79	No_amplification	Non_high_risk	Stage_4S	No	4.49837
0	9.45479	Male	3	No_amplification	Non_high_risk	Stage_4S	No	4.45958
1	6.60274	Female	50	No_amplification	Non_high_risk	Stage_4S	Yes	5.02915
0	7.23562	Female	93	No_amplification	Non_high_risk	Stage_4S	No	1.62295
1	1.14795	Female	144	No_amplification	Non_high_risk	Stage_4S	Yes	46.4789
0	7.20822	Male	139	No_amplification	Non_high_risk	Stage_4S	No	15.4086
0	7.09041	Female	128	No_amplification	Non_high_risk	Stage_4S	No	7.09846
0	4.32603	Male	75	No_amplification	Non_high_risk	Stage_4S	No	6.02608
0	6.64384	Male	21	No_amplification	Non_high_risk	Stage_4S	No	4.28439
0	6.16164	Female	121	No_amplification	Non_high_risk	Stage_4S	No	0.502054
0	4.51233	Female	146	No_amplification	Non_high_risk	Stage_4S	Yes	14.8175
0	6.15068	Male	69	No_amplification	Non_high_risk	Stage_4S	No	3.60033
0	5.94247	Male	305	No_amplification	Non_high_risk	Stage_4S	Yes	8.12425
0	2.73425	Female	180	No_amplification	Non_high_risk	Stage_4S	No	7.48832
0	5.78904	Male	263	No_amplification	Non_high_risk	Stage_4S	No	4.23949
0	9.04932	Male	11	No_amplification	Non_high_risk	Stage_4S	Yes	11.7188
0	3.81644	Male	313	No_amplification	Non_high_risk	Stage_4S	No	7.82393
0	4.6274	Female	105	No_amplification	Non_high_risk	Stage_4	Yes	7.22975
0	3.62466	Male	443	No_amplification	Non_high_risk	Stage_1	No	4.99465
0	5.49315	Male	3	No_amplification	Non_high_risk	Stage_4S	No	9.67992
1	0.180822	Female	12	No_amplification	Non_high_risk	Stage_4S	Yes	48.1514
0	6.8	Female	16	No_amplification	Non_high_risk	Stage_4S	No	2.75276
0	3.94247	Female	121	No_amplification	Non_high_risk	Stage_4S	No	11.4833
0	5.47397	Female	143	No_amplification	Non_high_risk	Stage_4S	No	17.0797
0	5.22466	Male	3	No_amplification	Non_high_risk	Stage_4S	Yes	11.6649
0	5.76164	Male	116	No_amplification	Non_high_risk	Stage_4S	No	4.35876
0	7.66575	Female	0	No_amplification	Non_high_risk	Stage_4S	Yes	1.20699
0	5.75616	Male	92	Amplified	High_risk	Stage_4S	No	18.9541
1	1.47671	Male	196	Amplified	High_risk	Stage_4	Yes	61.6423
0	5.12329	Male	14	No_amplification	Non_high_risk	Stage_2	No	8.71845
1	0.572603	Male	85	Amplified	High_risk	Stage_4S	Yes	56.3531
0	2.92877	Female	732	No_amplification	Non_high_risk	Stage_2	No	7.86127
0	3.12329	Female	300	No_amplification	Non_high_risk	Stage_1	No	7.14065
1	1.12877	Male	357	Amplified	High_risk	Stage_4	Yes	47.2799
1	2.0137	Male	1113	No_amplification	High_risk	Stage_4	Yes	39.4159
1	2.31781	Male	870	Amplified	High_risk	Stage_4	Yes	44.9541
1	1.33425	Male	1611	Amplified	High_risk	Stage_4	Yes	80.6646
1	1.39726	Male	450	No_amplification	Non_high_risk	Stage_4	Yes	27.6628
0	4.76712	Male	120	No_amplification	Non_high_risk	Stage_1	No	16.4788
0	3.0411	Male	360	No_amplification	Non_high_risk	Stage_1	No	8.32798
1	0.246575	Female	3240	Amplified	High_risk	Stage_4	Yes	64.081
1	1.9726	Male	690	Amplified	High_risk	Stage_2	Yes	46.1858
1	0.90411	Female	1560	Amplified	High_risk	Stage_4	Yes	90.5876
0	12.7918	Male	387	No_amplification	Non_high_risk	Stage_4	No	16.6293
0	8.07397	Male	516	No_amplification	Non_high_risk	Stage_4	No	14.8605
1	2.87397	Male	1676	Amplified	High_risk	Stage_4	Yes	50.6294
0	7.86575	Male	549	No_amplification	High_risk	Stage_4	No	19.1473
1	3.36712	Male	1545	No_amplification	High_risk	Stage_4	Yes	22.0085
0	5.84932	Female	432	No_amplification	Non_high_risk	Stage_4	No	6.22714
1	3.67397	Female	1764	No_amplification	High_risk	Stage_4	Yes	17.4407
0	5.61918	Male	1067	Amplified	High_risk	Stage_4	Yes	14.372
1	0.654795	Male	1968	No_amplification	High_risk	Stage_4	Yes	74.4667
0	6.66301	Female	1413	Amplified	High_risk	Stage_4	No	42.6928
1	0.736986	Female	714.6	Amplified	High_risk	Stage_4	Yes	54.4883
0	2.21918	Female	300	No_amplification	Non_high_risk	Stage_1	No	7.0162
0	3.94521	Male	750	No_amplification	High_risk	Stage_4	Yes	44.9175
0	3.86301	Female	210	No_amplification	Non_high_risk	Stage_1	No	19.1055
0	0.410959	Female	300	No_amplification	Non_high_risk	Stage_1	No	7.63206
0	1.9726	Male	300	No_amplification	Non_high_risk	Stage_1	No	30.07
0	4.0274	Male	240	No_amplification	Non_high_risk	Stage_1	No	6.62972
0	4.35616	Female	310	No_amplification	Non_high_risk	Stage_1	No	10.3615
0	2.9589	Female	60	No_amplification	Non_high_risk	Stage_1	No	3.22148
0	5.43562	Male	47	No_amplification	Non_high_risk	Stage_1	No	1.96762
0	13.8082	Female	270	No_amplification	Non_high_risk	Stage_3	No	17.2811
0	13.3973	Female	271	No_amplification	Non_high_risk	Stage_3	No	7.48963
0	18.0822	Male	1290	No_amplification	High_risk	Stage_4	No	4.18875
0	6.24658	Male	1050	No_amplification	High_risk	Stage_4	No	9.75573
1	5.50685	Male	1200	No_amplification	Non_high_risk	Stage_3	Yes	16.0865
1	1.20822	Female	267	No_amplification	Non_high_risk	Stage_4	Yes	39.2656
0	7.68219	Male	0	No_amplification	Non_high_risk	Stage_1	No	1.41578
0	12.6082	Male	1074	No_amplification	Non_high_risk	Stage_2	No	5.31167
0	10.6932	Female	364	No_amplification	Non_high_risk	Stage_3	Yes	7.66345
0	12.0822	Female	304	No_amplification	Non_high_risk	Stage_3	Yes	5.52081
1	3.15616	Male	1570	No_amplification	High_risk	Stage_4	Yes	28.8604
1	2.91233	Male	2135	No_amplification	High_risk	Stage_4	Yes	28.6334
1	2.93973	Male	641	Amplified	High_risk	Stage_4	Yes	29.7898
0	3.64384	Male	49	No_amplification	Non_high_risk	Stage_4S	No	4.22819
0	5.17808	Male	8	No_amplification	Non_high_risk	Stage_4S	No	11.5354
0	4.29315	Male	80	No_amplification	Non_high_risk	Stage_4S	No	2.2662
0	9.93151	Male	0	No_amplification	Non_high_risk	Stage_4S	No	3.29828
0	8.57808	Female	56	No_amplification	Non_high_risk	Stage_1	No	3.52074
0	7.8137	Female	58	No_amplification	Non_high_risk	Stage_1	No	4.64867
1	1.99178	Male	1132	No_amplification	High_risk	Stage_4	Yes	31.6588
0	5.52055	Male	216	No_amplification	Non_high_risk	Stage_1	No	7.56308
1	1.48219	Female	1488	No_amplification	High_risk	Stage_4	Yes	36.1752
0	5.95616	Male	1890	No_amplification	High_risk	Stage_4	Yes	4.34241
1	0.572603	Female	489	Amplified	High_risk	Stage_4	Yes	58.3902
0	8.86027	Male	1024	No_amplification	High_risk	Stage_4	Yes	17.4249
1	0.99726	Male	924	No_amplification	High_risk	Stage_4	Yes	47.9565
1	1.36438	Male	1071	No_amplification	High_risk	Stage_4	Yes	35.5447
1	6.36712	Male	1437	No_amplification	High_risk	Stage_4	Yes	8.96323
1	1.13699	Female	3072	Amplified	High_risk	Stage_4	Yes	64.2398
0	5.6274	Male	810	No_amplification	High_risk	Stage_4	No	9.15122
0	7.59178	Female	21	No_amplification	Non_high_risk	Stage_4	No	5.76276
1	0.945205	Female	633	Amplified	High_risk	Stage_4	Yes	82.963
0	13.8904	Female	660	No_amplification	Non_high_risk	Stage_2	No	15.1954
1	0.567123	Male	1904	Amplified	High_risk	Stage_4	Yes	91.6651
1	10.4356	Female	1424	No_amplification	High_risk	Stage_4	Yes	6.45256
1	3.98356	Female	2544	No_amplification	High_risk	Stage_4	Yes	6.80421
1	5.8411	Female	2264	No_amplification	High_risk	Stage_4	Yes	13.7027
0	8.24932	Male	431	No_amplification	Non_high_risk	Stage_4	No	1.36451
1	2.77808	Male	1363	No_amplification	High_risk	Stage_4	Yes	26.1811
0	11.2055	Male	660	Amplified	High_risk	Stage_4	No	29.503
1	1.27945	Female	822	No_amplification	High_risk	Stage_4	Yes	66.7762
0	7.72055	Male	1644	No_amplification	High_risk	Stage_4	No	4.38435
1	2.09863	Male	1282	No_amplification	High_risk	Stage_4	Yes	34.1643
1	3.38356	Male	1537	No_amplification	High_risk	Stage_4	Yes	18.7074
0	6.21644	Male	1524	No_amplification	High_risk	Stage_4	Yes	4.87171
0	6.69041	Female	2111	No_amplification	Non_high_risk	Stage_2	No	13.5415
1	3.83836	Female	1221	No_amplification	High_risk	Stage_4	Yes	13.8889
0	9.78356	Male	107	No_amplification	Non_high_risk	Stage_4S	No	2.35978
0	7.69041	Male	227	No_amplification	Non_high_risk	Stage_4S	Yes	2.17659
0	2.67945	Male	1215	No_amplification	High_risk	Stage_4	No	26.5623
0	2.28493	Male	1812	No_amplification	High_risk	Stage_4	Yes	8.17906
0	3.7863	Male	1875	No_amplification	High_risk	Stage_4	Yes	18.6913
0	3.40274	Female	1325	No_amplification	High_risk	Stage_4	Yes	10.8911
1	0.556164	Male	447	Amplified	High_risk	Stage_4	Yes	93.2185
1	1.16438	Female	529	Amplified	High_risk	Stage_4	Yes	48.1609
0	1.66575	Male	2338	Amplified	High_risk	Stage_4	No	50.3856
1	1.0411	Female	1053	Amplified	High_risk	Stage_4	Yes	43.9401
1	1.26849	Male	1272	Amplified	High_risk	Stage_3	Yes	65.2113
1	1.52055	Male	907	Amplified	High_risk	Stage_4	Yes	56.8452
0	1.61096	Male	827	No_amplification	High_risk	Stage_4	No	2.27634
0	0.709589	Female	2621	No_amplification	High_risk	Stage_4	No	21.3114
0	3.46849	Female	2186	No_amplification	High_risk	Stage_4	Yes	2.79565
0	5.86575	Male	1553	No_amplification	High_risk	Stage_4	Yes	9.12297
0	0.635616	Female	1431	Amplified	High_risk	Stage_4	No	49.6654
1	1.81644	Male	989	Amplified	High_risk	Stage_4	Yes	66.1826
0	2.15068	Female	849	Amplified	High_risk	Stage_4	Yes	20.5433
0	2.64658	Male	5225	No_amplification	Non_high_risk	Stage_2	Yes	17.3114
0	3.22192	Male	235	No_amplification	Non_high_risk	Stage_4S	No	13.2816
0	2.83562	Male	1383	No_amplification	High_risk	Stage_4	No	18.4492
0	0.723288	Female	133	No_amplification	Non_high_risk	Stage_2	No	9.84166
0	5.10137	Female	3488	No_amplification	Non_high_risk	Stage_1	No	12.3737
0	5.24932	Male	87	No_amplification	Non_high_risk	Stage_4S	No	21.3512
0	3.21644	Male	1708	No_amplification	High_risk	Stage_4	Yes	9.9739
0	3.89863	Male	207	No_amplification	Non_high_risk	Stage_4	Yes	16.9599
0	3.39452	Female	533	Amplified	High_risk	Stage_4	No	10.9012
0	4.96712	Male	227	No_amplification	Non_high_risk	Stage_4	No	13.5672
0	7.31233	Male	1010	No_amplification	High_risk	Stage_4	No	4.90467
0	4.37808	Male	214	No_amplification	Non_high_risk	Stage_4	No	16.3529
0	2.88493	Male	441	Amplified	High_risk	Stage_4	No	8.61469
0	8.15616	Female	236	No_amplification	Non_high_risk	Stage_4	No	4.00437
0	3.77808	Male	837	Amplified	High_risk	Stage_4	Yes	15.8683
0	0.767123	Female	448	Amplified	High_risk	Stage_4	No	49.4505
0	8.87123	Female	582	Amplified	High_risk	Stage_4	No	13.739
0	3.40274	Female	343	No_amplification	Non_high_risk	Stage_4	No	4.01224
0	8.34247	Male	309	No_amplification	Non_high_risk	Stage_4	No	4.78032
0	4.67123	Female	282	No_amplification	Non_high_risk	Stage_4	No	19.4513
0	10.537	Male	972	No_amplification	High_risk	Stage_4	No	4.36466
1	0.0328767	Female	792	Amplified	High_risk	Stage_4	Yes	96.3987
1	1.24384	Male	936	Amplified	High_risk	Stage_4	Yes	85.8665
1	2.54247	Male	3636	No_amplification	High_risk	Stage_4	Yes	40.5316
1	2.1863	Male	3189	No_amplification	High_risk	Stage_4	Yes	76.0842
0	8.18904	Male	435	No_amplification	Non_high_risk	Stage_4	No	13.9492
1	3.21644	Female	1026	No_amplification	High_risk	Stage_4	Yes	18.3954
1	1.30411	Female	935.4	Amplified	High_risk	Stage_4	Yes	86.3998
1	1.62466	Male	1547	Amplified	High_risk	Stage_4	Yes	45.7496
1	0.59726	Male	1113	No_amplification	High_risk	Stage_4	Yes	96.3092
1	3.25205	Male	1404	No_amplification	High_risk	Stage_4	Yes	19.138
1	2.89863	Male	1275	No_amplification	High_risk	Stage_4	Yes	46.6045
0	1.64384	Female	1573	No_amplification	High_risk	Stage_4	Yes	12.7399
0	7.50411	Female	521	Amplified	High_risk	Stage_4	No	52.3817
0	13.3973	Male	360	No_amplification	Non_high_risk	Stage_2	No	4.93776
0	11.2603	Male	330	No_amplification	Non_high_risk	Stage_2	No	5.45765
0	4.27397	Female	240	No_amplification	Non_high_risk	Stage_1	No	10.3896
0	3.53425	Male	30	No_amplification	Non_high_risk	Stage_2	No	13.6218
1	0.547945	Male	711	No_amplification	High_risk	Stage_4	Yes	50.3008
0	6.08767	Male	519	No_amplification	Non_high_risk	Stage_4	No	18.269
1	1.35616	Male	410	Amplified	High_risk	Stage_4	Yes	63.8545
1	2.38356	Male	960	Amplified	High_risk	Stage_4	Yes	60.384
1	3.8274	Female	1931	No_amplification	High_risk	Stage_4	Yes	15.7854
0	3.27397	Male	34	Amplified	High_risk	Stage_1	No	22.889
0	3.81096	Female	112	Amplified	High_risk	Stage_2	Yes	11.9902
0	1.58082	Male	267	Amplified	High_risk	Stage_4	No	16.9686
0	1.7863	Female	166	No_amplification	Non_high_risk	Stage_4	No	21.373
0	1.72329	Female	0	No_amplification	Non_high_risk	Stage_1	Yes	5.58011
1	0.457534	Male	1289	No_amplification	High_risk	Stage_4	Yes	83.4194
0	1.10685	Female	137	Amplified	High_risk	Stage_4	No	67.0944
0	1.78356	Female	1443	No_amplification	High_risk	Stage_4	Yes	10.2275
0	0.734247	Male	2786	No_amplification	High_risk	Stage_4	No	25.3909
0	0.482192	Male	456	No_amplification	Non_high_risk	Stage_4	Yes	19.467
0	1.77534	Male	1022	Amplified	High_risk	Stage_4	Yes	19.3223
0	7.90685	Male	225	No_amplification	Non_high_risk	Stage_1	No	0.886635
0	7.09863	Female	25	No_amplification	Non_high_risk	Stage_1	No	0.57031
0	3.38356	Female	245	No_amplification	Non_high_risk	Stage_1	No	1.61109
0	4.89863	Female	146	No_amplification	Non_high_risk	Stage_1	No	4.61766
0	5.2137	Female	17	No_amplification	Non_high_risk	Stage_3	Yes	3.8735
1	0.717808	Male	1575	Amplified	High_risk	Stage_4	Yes	86.0034
0	2.90137	Female	860	No_amplification	Non_high_risk	Stage_3	No	7.9356
0	2.68767	Male	323	No_amplification	Non_high_risk	Stage_3	No	20.799
0	9.7726	Male	1468	No_amplification	High_risk	Stage_4	No	9.37502
0	4.19452	Female	1516	No_amplification	Non_high_risk	Stage_1	No	16.2657
0	0.627397	Male	1897	No_amplification	High_risk	Stage_4	No	25.2714
0	1.04932	Male	2045	Amplified	High_risk	Stage_4	No	29.5493
0	0.416438	Male	465	No_amplification	Non_high_risk	Stage_4	No	9.5556
0	5.07945	Female	259	No_amplification	Non_high_risk	Stage_1	Yes	18.6634
0	0.512329	Female	1546	Amplified	High_risk	Stage_2	No	35.11
0	0.252055	Female	712	Amplified	High_risk	Stage_3	No	20.3289
0	1.13151	Male	478	Amplified	High_risk	Stage_2	Yes	27.7266
0	3.06027	Male	162	Amplified	High_risk	Stage_4	No	17.382
0	2.72603	Female	212	No_amplification	Non_high_risk	Stage_4	No	11.0575
0	2.40274	Female	865	Amplified	High_risk	Stage_4	No	34.7857
0	3.00822	Female	1759	Amplified	High_risk	Stage_4	Yes	17.8096
0	2.70411	Male	2326	No_amplification	High_risk	Stage_4	Yes	14.7475
1	2.44384	Male	947	Amplified	High_risk	Stage_4	Yes	28.3364
0	12.2932	Male	190	No_amplification	Non_high_risk	Stage_1	No	9.70891
0	13.2274	Male	56	No_amplification	Non_high_risk	Stage_1	No	0.931723
0	6.7589	Male	163	No_amplification	Non_high_risk	Stage_1	No	0.715777
0	15.8356	Male	132	No_amplification	Non_high_risk	Stage_1	Yes	13.0746
0	13.3781	Female	379	No_amplification	Non_high_risk	Stage_1	No	4.91829
0	7.59452	Female	530	No_amplification	Non_high_risk	Stage_1	No	2.86271
