# Supplementary material for: Tertiary lymphoid structures-driven immune infiltration patterns and their association with survival in neuroblastoma
Source: PeerJ. 2025 Jul 22;13:e19767. doi: 10.7717/peerj.19767 (PMC12292307; doi:10.7717/peerj.19767)
Supplement: Supplemental Information 6 [file peerj-13-19767-s006.zip › Raw Data/RNA-seq/17.nom/DCA/Prognostic nomogram.xlsx]

## Sheet: Sheet1
OS	OS.time	Age_day	Mycn_status	Clinical_risk	INSS_stage	Riskscore
1	111.945	987	No_amplification	High_risk	Stage_4	14.7539
1	233.096	1808	No_amplification	High_risk	Stage_4	4.64956
1	97.8904	625	Amplified	High_risk	Stage_4	33.4581
0	168.164	335	Amplified	High_risk	Stage_2	3.79861
1	18.0822	536	Amplified	High_risk	Stage_4	63.1676
0	182.219	147	No_amplification	Non_high_risk	Stage_4S	3.38674
0	259.068	942	No_amplification	High_risk	Stage_4	4.15057
0	289.808	1652	Amplified	High_risk	Stage_3	18.9647
0	189.534	217	Amplified	High_risk	Stage_4S	9.02153
1	88.8493	379	Amplified	High_risk	Stage_3	51.4377
0	172.11	414	No_amplification	Non_high_risk	Stage_2	2.23456
0	147.863	380	No_amplification	Non_high_risk	Stage_1	8.31144
1	39.3699	3394	No_amplification	High_risk	Stage_4	40.7563
0	251.836	515	No_amplification	Non_high_risk	Stage_2	3.65713
0	109.068	4785	No_amplification	High_risk	Stage_4	3.60687
0	223.315	0	No_amplification	Non_high_risk	Stage_4S	6.35056
0	235.315	765	No_amplification	Non_high_risk	Stage_2	1.61348
0	288.329	507	No_amplification	Non_high_risk	Stage_2	2.26091
0	205.397	303	No_amplification	Non_high_risk	Stage_1	3.9259
0	285.041	497	No_amplification	Non_high_risk	Stage_1	3.44559
0	258.822	564	No_amplification	Non_high_risk	Stage_1	2.64993
0	432.575	401	No_amplification	Non_high_risk	Stage_1	0.30236
0	369.205	420	No_amplification	Non_high_risk	Stage_1	0.97817
0	332.959	499	No_amplification	Non_high_risk	Stage_1	4.72093
0	172.685	496	No_amplification	Non_high_risk	Stage_1	6.52323
0	58.1096	488	No_amplification	Non_high_risk	Stage_1	7.9109
0	308.466	440	No_amplification	Non_high_risk	Stage_1	1.02084
0	268.603	468	No_amplification	Non_high_risk	Stage_1	0.671137
0	112.767	463	No_amplification	Non_high_risk	Stage_1	3.5825
0	357.781	450	No_amplification	Non_high_risk	Stage_1	1.49021
0	396.411	494	No_amplification	Non_high_risk	Stage_1	1.99584
0	302.055	398	No_amplification	Non_high_risk	Stage_1	2.27041
0	400.849	479	No_amplification	Non_high_risk	Stage_1	3.90149
0	348.493	467	No_amplification	Non_high_risk	Stage_1	1.51914
0	312.904	173	No_amplification	Non_high_risk	Stage_1	4.26212
0	408.658	744	No_amplification	Non_high_risk	Stage_1	4.1821
0	383.178	446	No_amplification	Non_high_risk	Stage_1	2.13281
0	371.589	466	No_amplification	Non_high_risk	Stage_1	2.46062
0	308.219	705	No_amplification	Non_high_risk	Stage_2	3.3757
0	308.466	971	No_amplification	Non_high_risk	Stage_2	4.28793
0	272.219	472	No_amplification	Non_high_risk	Stage_2	1.089
0	358.767	975	No_amplification	Non_high_risk	Stage_2	2.37258
0	130.603	458	No_amplification	Non_high_risk	Stage_2	2.29474
0	212.959	528	No_amplification	Non_high_risk	Stage_2	8.49482
0	283.726	867	No_amplification	Non_high_risk	Stage_2	1.84538
0	327.452	480	No_amplification	Non_high_risk	Stage_2	2.39663
0	281.753	381	No_amplification	Non_high_risk	Stage_2	1.03395
0	158.137	715	No_amplification	Non_high_risk	Stage_2	6.81782
0	323.918	638	No_amplification	Non_high_risk	Stage_2	1.91807
0	284.055	546	No_amplification	Non_high_risk	Stage_1	1.75086
0	226.274	46	No_amplification	Non_high_risk	Stage_4S	1.19044
0	446.712	1016	No_amplification	Non_high_risk	Stage_1	7.84426
0	168.904	10	No_amplification	Non_high_risk	Stage_1	25.81
0	223.808	824	No_amplification	Non_high_risk	Stage_1	1.27949
0	205.808	94	No_amplification	Non_high_risk	Stage_1	1.58207
0	374.466	405	No_amplification	Non_high_risk	Stage_1	1.39195
0	275.507	449	No_amplification	Non_high_risk	Stage_1	0.620583
0	271.315	743	No_amplification	Non_high_risk	Stage_1	5.37883
0	327.945	546	No_amplification	Non_high_risk	Stage_1	1.63497
0	333.781	470	No_amplification	Non_high_risk	Stage_1	0.62429
0	293.836	442	No_amplification	Non_high_risk	Stage_2	1.24629
0	410.712	408	No_amplification	Non_high_risk	Stage_2	2.21576
0	298.767	472	No_amplification	Non_high_risk	Stage_2	5.00088
0	302.055	91	No_amplification	Non_high_risk	Stage_2	2.13266
0	99.5342	417	No_amplification	Non_high_risk	Stage_2	3.43479
0	227.918	453	No_amplification	Non_high_risk	Stage_2	1.38692
0	369.37	243	No_amplification	Non_high_risk	Stage_3	6.43201
0	421.726	541	No_amplification	Non_high_risk	Stage_3	9.97575
1	69.5342	1585	No_amplification	Non_high_risk	Stage_3	32.7542
0	303.37	379	No_amplification	Non_high_risk	Stage_3	0.78393
0	314.959	0	No_amplification	Non_high_risk	Stage_3	2.33457
0	532.767	202	No_amplification	Non_high_risk	Stage_3	5.16933
0	293.096	344	No_amplification	Non_high_risk	Stage_3	3.62939
0	292.192	1126	No_amplification	Non_high_risk	Stage_3	16.4082
0	81.6986	461	No_amplification	Non_high_risk	Stage_3	0.875877
0	364.932	451	No_amplification	Non_high_risk	Stage_3	4.17342
0	378.082	66	No_amplification	Non_high_risk	Stage_3	4.57276
0	255.699	1381	No_amplification	Non_high_risk	Stage_3	0.823374
0	423.041	452	No_amplification	Non_high_risk	Stage_3	0.415593
1	34.1918	1000	Amplified	High_risk	Stage_3	66.7766
0	232.438	2737	Amplified	High_risk	Stage_3	6.79406
0	298.438	1012	No_amplification	High_risk	Stage_4	1.97823
0	263.671	1262	No_amplification	High_risk	Stage_4	8.89586
0	430.192	495	No_amplification	Non_high_risk	Stage_4	1.21627
0	421.89	321	No_amplification	Non_high_risk	Stage_4	1.03889
0	313.726	359	No_amplification	Non_high_risk	Stage_4	1.39403
0	237.041	1602	No_amplification	High_risk	Stage_4	3.46642
0	437.096	400	No_amplification	Non_high_risk	Stage_4	10.5198
0	293.918	395	No_amplification	Non_high_risk	Stage_4	3.01119
1	62.7123	5465	No_amplification	High_risk	Stage_4	30.5752
0	312.658	2429	No_amplification	High_risk	Stage_4	5.62768
1	118.767	933	No_amplification	High_risk	Stage_4	9.04864
0	323.425	366	No_amplification	Non_high_risk	Stage_4	3.15205
1	106.274	4394	No_amplification	High_risk	Stage_4	14.625
0	319.151	460	No_amplification	Non_high_risk	Stage_1	1.83815
0	326.877	465	No_amplification	Non_high_risk	Stage_1	1.60803
0	299.26	529	No_amplification	Non_high_risk	Stage_1	0.791551
0	332.219	545	No_amplification	Non_high_risk	Stage_1	13.0022
0	178.11	0	No_amplification	Non_high_risk	Stage_1	1.5815
0	247.644	218	No_amplification	Non_high_risk	Stage_1	5.68586
0	193.562	425	No_amplification	Non_high_risk	Stage_1	2.68684
0	199.89	544	No_amplification	Non_high_risk	Stage_1	1.76122
0	221.425	758	No_amplification	Non_high_risk	Stage_1	3.70056
0	209.507	272	No_amplification	Non_high_risk	Stage_1	6.36768
0	304.356	887	No_amplification	Non_high_risk	Stage_1	3.5004
0	320.384	262	No_amplification	Non_high_risk	Stage_1	3.7673
0	72.5753	427	No_amplification	Non_high_risk	Stage_1	1.28464
0	230.795	371	No_amplification	Non_high_risk	Stage_4	2.54257
0	241.726	101	No_amplification	Non_high_risk	Stage_1	0.92456
0	368.219	92	No_amplification	Non_high_risk	Stage_1	3.81023
0	325.233	41	No_amplification	Non_high_risk	Stage_1	3.66176
0	269.836	451	Amplified	High_risk	Stage_1	16.8901
0	219.699	465	No_amplification	Non_high_risk	Stage_1	6.92631
0	304.685	417	No_amplification	Non_high_risk	Stage_2	2.17061
0	202.027	301	No_amplification	Non_high_risk	Stage_2	3.10197
0	264.411	206	No_amplification	Non_high_risk	Stage_2	1.48283
0	83.5068	256	No_amplification	Non_high_risk	Stage_2	5.9093
1	149.589	207	No_amplification	Non_high_risk	Stage_2	9.37981
0	263.096	228	No_amplification	Non_high_risk	Stage_2	1.58981
0	205.479	121	No_amplification	Non_high_risk	Stage_2	2.18906
1	145.726	4562	No_amplification	Non_high_risk	Stage_2	14.4093
0	273.205	151	No_amplification	Non_high_risk	Stage_2	1.08717
0	243.699	240	No_amplification	Non_high_risk	Stage_2	1.94085
0	264.74	9	No_amplification	Non_high_risk	Stage_2	0.972669
0	197.671	0	No_amplification	Non_high_risk	Stage_2	1.42024
0	477.781	144	No_amplification	Non_high_risk	Stage_3	1.93481
0	209.753	222	No_amplification	Non_high_risk	Stage_3	1.09779
0	194.384	1701	No_amplification	Non_high_risk	Stage_3	6.81821
0	292.685	47	No_amplification	Non_high_risk	Stage_3	2.51733
0	82.274	2	No_amplification	Non_high_risk	Stage_3	11.9685
0	371.671	1071	No_amplification	Non_high_risk	Stage_3	8.0939
0	296.219	521	No_amplification	Non_high_risk	Stage_4	2.40699
0	318	0	No_amplification	Non_high_risk	Stage_3	9.85461
0	420.575	526	No_amplification	Non_high_risk	Stage_3	6.02828
1	136.027	1679	Amplified	High_risk	Stage_3	28.7142
1	29.9178	1017	Amplified	High_risk	Stage_3	56.2134
0	286.685	823	Amplified	High_risk	Stage_3	8.85687
0	344.795	181	No_amplification	Non_high_risk	Stage_1	1.61235
1	73.8904	8983	No_amplification	High_risk	Stage_4	40.8388
0	300.822	228	No_amplification	Non_high_risk	Stage_3	2.48924
0	279.863	426	No_amplification	Non_high_risk	Stage_3	3.34366
0	336.658	1085	No_amplification	High_risk	Stage_4	4.33585
0	204.164	1141	No_amplification	High_risk	Stage_4	6.08059
0	233.014	356	No_amplification	Non_high_risk	Stage_2	3.05496
0	220.274	108	No_amplification	Non_high_risk	Stage_2	2.41839
0	166.767	134	No_amplification	Non_high_risk	Stage_2	8.08069
0	195.205	13	No_amplification	Non_high_risk	Stage_3	2.30307
1	42.9041	666	No_amplification	Non_high_risk	Stage_2	42.2556
0	267.123	181	No_amplification	Non_high_risk	Stage_3	3.66906
0	144.493	1099	No_amplification	Non_high_risk	Stage_2	13.0352
0	359.836	37	No_amplification	Non_high_risk	Stage_1	4.07691
0	217.89	2041	No_amplification	Non_high_risk	Stage_1	10.4547
0	294.575	82	No_amplification	Non_high_risk	Stage_1	2.06946
0	294.082	63	No_amplification	Non_high_risk	Stage_1	6.68645
0	228	49	No_amplification	Non_high_risk	Stage_1	11.4507
0	118.356	460	No_amplification	Non_high_risk	Stage_1	2.23418
0	158.301	23	No_amplification	Non_high_risk	Stage_1	11.5035
0	208.274	933	No_amplification	Non_high_risk	Stage_1	18.701
0	99.5342	356	No_amplification	Non_high_risk	Stage_1	3.83692
0	120.247	56	No_amplification	Non_high_risk	Stage_1	2.45378
0	192.082	700	No_amplification	Non_high_risk	Stage_1	8.57449
0	187.644	20	No_amplification	Non_high_risk	Stage_1	4.61243
0	178.767	267	No_amplification	Non_high_risk	Stage_1	5.96584
0	149.425	262	No_amplification	Non_high_risk	Stage_1	2.67663
0	173.753	103	No_amplification	Non_high_risk	Stage_1	1.76564
0	136.685	315	No_amplification	Non_high_risk	Stage_1	3.46266
0	121.89	90	No_amplification	Non_high_risk	Stage_1	6.37809
1	48.6575	4131	Amplified	High_risk	Stage_1	50.8397
0	282.411	6	No_amplification	Non_high_risk	Stage_2	4.04274
0	189.863	7	No_amplification	Non_high_risk	Stage_2	1.00068
0	115.562	502	No_amplification	Non_high_risk	Stage_1	18.1914
0	278.219	374	No_amplification	Non_high_risk	Stage_2	8.2674
0	280.356	429	No_amplification	Non_high_risk	Stage_2	5.51506
0	131.096	134	Amplified	High_risk	Stage_4S	15.0688
0	124.438	363	No_amplification	Non_high_risk	Stage_2	3.9761
0	193.89	0	No_amplification	Non_high_risk	Stage_2	4.5827
0	172.521	0	No_amplification	Non_high_risk	Stage_2	0.604526
0	158.63	42	No_amplification	Non_high_risk	Stage_2	1.92558
0	171.945	890	No_amplification	Non_high_risk	Stage_2	14.1618
0	137.589	3	No_amplification	Non_high_risk	Stage_2	2.07852
0	141.863	217	No_amplification	Non_high_risk	Stage_2	13.4578
0	163.973	1676	No_amplification	Non_high_risk	Stage_2	4.77489
0	131.26	370	No_amplification	Non_high_risk	Stage_2	1.60723
0	175.89	300	No_amplification	Non_high_risk	Stage_2	0.839698
0	118.767	121	No_amplification	Non_high_risk	Stage_3	1.8139
0	202.356	1683	No_amplification	Non_high_risk	Stage_3	14.9492
1	92.3014	1057	No_amplification	Non_high_risk	Stage_3	36.1732
1	92.0548	1408	No_amplification	Non_high_risk	Stage_3	29.4427
0	175.315	227	No_amplification	Non_high_risk	Stage_3	5.96124
1	126.575	1004	No_amplification	Non_high_risk	Stage_3	12.1458
0	187.068	385	No_amplification	Non_high_risk	Stage_3	1.73072
1	33.2055	767	Amplified	High_risk	Stage_3	35.3242
1	29.589	1081	Amplified	High_risk	Stage_3	81.6992
0	229.89	571	Amplified	High_risk	Stage_3	16.827
1	8.46575	310	Amplified	High_risk	Stage_3	88.5996
1	43.2329	423	Amplified	High_risk	Stage_3	45.4841
0	124.356	186	No_amplification	Non_high_risk	Stage_1	0.50357
0	175.89	75	No_amplification	Non_high_risk	Stage_1	5.28277
0	63.7808	98	No_amplification	Non_high_risk	Stage_1	2.89079
0	118.438	23	No_amplification	Non_high_risk	Stage_1	10.8956
0	160.521	101	No_amplification	Non_high_risk	Stage_1	2.32021
0	148.767	18	No_amplification	Non_high_risk	Stage_1	7.43493
0	89.2603	165	No_amplification	Non_high_risk	Stage_1	10.4284
0	231.123	35	No_amplification	Non_high_risk	Stage_1	1.79697
0	127.068	118	No_amplification	Non_high_risk	Stage_1	2.22737
0	153.37	29	No_amplification	Non_high_risk	Stage_1	1.04779
0	165.041	226	No_amplification	Non_high_risk	Stage_1	3.5236
0	186	204	No_amplification	Non_high_risk	Stage_1	1.29209
0	106.356	11	No_amplification	Non_high_risk	Stage_1	2.28839
0	157.726	0	No_amplification	Non_high_risk	Stage_2	2.39467
0	135.205	560	No_amplification	Non_high_risk	Stage_1	2.30066
0	122.712	437	No_amplification	Non_high_risk	Stage_1	27.2082
0	163.89	98	No_amplification	Non_high_risk	Stage_1	0.5599
0	218.301	262	No_amplification	Non_high_risk	Stage_1	1.00861
0	107.342	129	No_amplification	Non_high_risk	Stage_2	4.32268
0	144.411	8	No_amplification	Non_high_risk	Stage_2	7.21986
0	124.767	2	No_amplification	Non_high_risk	Stage_2	2.90448
0	149.425	0	No_amplification	Non_high_risk	Stage_2	2.75464
0	359.425	1841	No_amplification	Non_high_risk	Stage_2	1.85242
0	82.8493	2225	No_amplification	Non_high_risk	Stage_2	5.81152
0	139.233	28	No_amplification	Non_high_risk	Stage_3	0.436392
0	481.644	8926	No_amplification	Non_high_risk	Stage_1	15.1226
0	138.329	84	No_amplification	Non_high_risk	Stage_2	9.22038
0	146.548	680	No_amplification	Non_high_risk	Stage_2	5.15262
0	210.082	87	No_amplification	Non_high_risk	Stage_2	2.05605
0	127.644	170	No_amplification	Non_high_risk	Stage_2	3.61993
0	138.904	218	No_amplification	Non_high_risk	Stage_3	6.16344
0	32.0548	9	No_amplification	Non_high_risk	Stage_3	4.00929
0	133.479	279	No_amplification	Non_high_risk	Stage_3	7.73133
0	140.137	49	No_amplification	Non_high_risk	Stage_3	7.64542
0	151.808	152	No_amplification	Non_high_risk	Stage_3	4.47427
0	108.74	0	No_amplification	Non_high_risk	Stage_3	9.30883
0	404.548	352	No_amplification	Non_high_risk	Stage_4	13.6947
0	103.562	1742	Amplified	High_risk	Stage_3	8.95197
0	180.575	1798	No_amplification	Non_high_risk	Stage_1	3.62482
0	230.712	386	No_amplification	Non_high_risk	Stage_4	5.05588
0	172.603	1909	No_amplification	High_risk	Stage_4	0.737417
0	293.26	215	No_amplification	Non_high_risk	Stage_4	2.87896
0	115.151	1101	No_amplification	High_risk	Stage_4	3.16542
1	51.4521	1841	No_amplification	High_risk	Stage_4	34.8065
0	229.315	1640	No_amplification	High_risk	Stage_4	16.9584
1	49.3973	724	No_amplification	High_risk	Stage_4	30.2484
1	230.795	1319	No_amplification	High_risk	Stage_4	6.32992
0	158.219	2324	No_amplification	High_risk	Stage_4	5.3422
0	128.219	1267	No_amplification	High_risk	Stage_4	5.48743
0	133.479	1273	No_amplification	High_risk	Stage_4	5.6878
0	181.479	1590	No_amplification	High_risk	Stage_4	2.56
1	91.8904	1529	No_amplification	High_risk	Stage_4	32.2342
0	370.521	1486	No_amplification	High_risk	Stage_4	8.65273
1	69.2877	658	No_amplification	High_risk	Stage_4	45.9569
0	135.37	247	No_amplification	Non_high_risk	Stage_4	8.21792
0	176.63	219	Amplified	High_risk	Stage_4	11.2489
1	73.0685	279	Amplified	High_risk	Stage_4	51.0425
1	39.2877	1964	Amplified	High_risk	Stage_4	44.2753
0	171.945	3749	Amplified	High_risk	Stage_4	10.7332
1	58.4384	517	Amplified	High_risk	Stage_4	73.9366
0	147.288	710	Amplified	High_risk	Stage_4	16.9338
0	293.425	1029	Amplified	High_risk	Stage_4	14.0781
1	37.3151	633	Amplified	High_risk	Stage_4	53.8206
1	29.589	8278	Amplified	High_risk	Stage_4	42.3386
1	64.4384	2105	Amplified	High_risk	Stage_4	37.6003
0	186.986	769	Amplified	High_risk	Stage_4	9.57569
0	171.452	880	Amplified	High_risk	Stage_4	14.0339
1	139.315	978	Amplified	High_risk	Stage_4	22.1031
1	41.0137	3842	Amplified	High_risk	Stage_4	65.1396
1	113.014	583	Amplified	High_risk	Stage_4	23.8481
1	32.137	121	Amplified	High_risk	Stage_4	49.8762
1	30.8219	589	Amplified	High_risk	Stage_4	39.0607
0	139.644	1174	Amplified	High_risk	Stage_4	20.6412
0	238.932	165	No_amplification	Non_high_risk	Stage_4S	5.96149
0	86.0548	35	No_amplification	Non_high_risk	Stage_4S	5.84519
0	293.507	52	No_amplification	Non_high_risk	Stage_4S	4.00942
0	259.973	12	No_amplification	Non_high_risk	Stage_4S	1.79275
0	398.137	194	No_amplification	Non_high_risk	Stage_4S	4.82833
0	273.534	121	No_amplification	Non_high_risk	Stage_4S	4.30732
0	266.712	66	No_amplification	Non_high_risk	Stage_4S	1.04692
0	287.096	193	No_amplification	Non_high_risk	Stage_4S	5.83017
0	415.89	0	No_amplification	Non_high_risk	Stage_4S	2.47968
0	187.397	202	No_amplification	Non_high_risk	Stage_4S	3.65369
0	274.521	118	No_amplification	Non_high_risk	Stage_4S	6.50793
0	228.904	10	No_amplification	Non_high_risk	Stage_4S	5.7783
0	320.63	79	No_amplification	Non_high_risk	Stage_4S	4.49837
0	283.644	3	No_amplification	Non_high_risk	Stage_4S	4.45958
1	198.082	50	No_amplification	Non_high_risk	Stage_4S	5.02915
0	217.068	93	No_amplification	Non_high_risk	Stage_4S	1.62295
1	34.4384	144	No_amplification	Non_high_risk	Stage_4S	46.4789
0	216.247	139	No_amplification	Non_high_risk	Stage_4S	15.4086
0	212.712	128	No_amplification	Non_high_risk	Stage_4S	7.09846
0	129.781	75	No_amplification	Non_high_risk	Stage_4S	6.02608
0	199.315	21	No_amplification	Non_high_risk	Stage_4S	4.28439
0	184.849	121	No_amplification	Non_high_risk	Stage_4S	0.502054
0	135.37	146	No_amplification	Non_high_risk	Stage_4S	14.8175
0	184.521	69	No_amplification	Non_high_risk	Stage_4S	3.60033
0	178.274	305	No_amplification	Non_high_risk	Stage_4S	8.12425
0	82.0274	180	No_amplification	Non_high_risk	Stage_4S	7.48832
0	173.671	263	No_amplification	Non_high_risk	Stage_4S	4.23949
0	271.479	11	No_amplification	Non_high_risk	Stage_4S	11.7188
0	114.493	313	No_amplification	Non_high_risk	Stage_4S	7.82393
0	138.822	105	No_amplification	Non_high_risk	Stage_4	7.22975
0	108.74	443	No_amplification	Non_high_risk	Stage_1	4.99465
0	164.795	3	No_amplification	Non_high_risk	Stage_4S	9.67992
1	5.42466	12	No_amplification	Non_high_risk	Stage_4S	48.1514
0	204	16	No_amplification	Non_high_risk	Stage_4S	2.75276
0	118.274	121	No_amplification	Non_high_risk	Stage_4S	11.4833
0	164.219	143	No_amplification	Non_high_risk	Stage_4S	17.0797
0	156.74	3	No_amplification	Non_high_risk	Stage_4S	11.6649
0	172.849	116	No_amplification	Non_high_risk	Stage_4S	4.35876
0	229.973	0	No_amplification	Non_high_risk	Stage_4S	1.20699
0	172.685	92	Amplified	High_risk	Stage_4S	18.9541
1	44.3014	196	Amplified	High_risk	Stage_4	61.6423
0	153.699	14	No_amplification	Non_high_risk	Stage_2	8.71845
1	17.1781	85	Amplified	High_risk	Stage_4S	56.3531
0	87.863	732	No_amplification	Non_high_risk	Stage_2	7.86127
0	93.6986	300	No_amplification	Non_high_risk	Stage_1	7.14065
1	33.863	357	Amplified	High_risk	Stage_4	47.2799
1	60.411	1113	No_amplification	High_risk	Stage_4	39.4159
1	69.5342	870	Amplified	High_risk	Stage_4	44.9541
1	40.0274	1611	Amplified	High_risk	Stage_4	80.6646
1	41.9178	450	No_amplification	Non_high_risk	Stage_4	27.6628
0	143.014	120	No_amplification	Non_high_risk	Stage_1	16.4788
0	91.2329	360	No_amplification	Non_high_risk	Stage_1	8.32798
1	7.39726	3240	Amplified	High_risk	Stage_4	64.081
1	59.1781	690	Amplified	High_risk	Stage_2	46.1858
1	27.1233	1560	Amplified	High_risk	Stage_4	90.5876
0	383.753	387	No_amplification	Non_high_risk	Stage_4	16.6293
0	242.219	516	No_amplification	Non_high_risk	Stage_4	14.8605
1	86.2192	1676	Amplified	High_risk	Stage_4	50.6294
0	235.973	549	No_amplification	High_risk	Stage_4	19.1473
1	101.014	1545	No_amplification	High_risk	Stage_4	22.0085
0	175.479	432	No_amplification	Non_high_risk	Stage_4	6.22714
1	110.219	1764	No_amplification	High_risk	Stage_4	17.4407
0	168.575	1067	Amplified	High_risk	Stage_4	14.372
1	19.6438	1968	No_amplification	High_risk	Stage_4	74.4667
0	199.89	1413	Amplified	High_risk	Stage_4	42.6928
1	22.1096	714.6	Amplified	High_risk	Stage_4	54.4883
0	66.5753	300	No_amplification	Non_high_risk	Stage_1	7.0162
0	118.356	750	No_amplification	High_risk	Stage_4	44.9175
0	115.89	210	No_amplification	Non_high_risk	Stage_1	19.1055
0	12.3288	300	No_amplification	Non_high_risk	Stage_1	7.63206
0	59.1781	300	No_amplification	Non_high_risk	Stage_1	30.07
0	120.822	240	No_amplification	Non_high_risk	Stage_1	6.62972
0	130.685	310	No_amplification	Non_high_risk	Stage_1	10.3615
0	88.7671	60	No_amplification	Non_high_risk	Stage_1	3.22148
0	163.068	47	No_amplification	Non_high_risk	Stage_1	1.96762
0	414.247	270	No_amplification	Non_high_risk	Stage_3	17.2811
0	401.918	271	No_amplification	Non_high_risk	Stage_3	7.48963
0	542.466	1290	No_amplification	High_risk	Stage_4	4.18875
0	187.397	1050	No_amplification	High_risk	Stage_4	9.75573
1	165.205	1200	No_amplification	Non_high_risk	Stage_3	16.0865
1	36.2466	267	No_amplification	Non_high_risk	Stage_4	39.2656
0	230.466	0	No_amplification	Non_high_risk	Stage_1	1.41578
0	378.247	1074	No_amplification	Non_high_risk	Stage_2	5.31167
0	320.795	364	No_amplification	Non_high_risk	Stage_3	7.66345
0	362.466	304	No_amplification	Non_high_risk	Stage_3	5.52081
1	94.6849	1570	No_amplification	High_risk	Stage_4	28.8604
1	87.3699	2135	No_amplification	High_risk	Stage_4	28.6334
1	88.1918	641	Amplified	High_risk	Stage_4	29.7898
0	109.315	49	No_amplification	Non_high_risk	Stage_4S	4.22819
0	155.342	8	No_amplification	Non_high_risk	Stage_4S	11.5354
0	128.795	80	No_amplification	Non_high_risk	Stage_4S	2.2662
0	297.945	0	No_amplification	Non_high_risk	Stage_4S	3.29828
0	257.342	56	No_amplification	Non_high_risk	Stage_1	3.52074
0	234.411	58	No_amplification	Non_high_risk	Stage_1	4.64867
1	59.7534	1132	No_amplification	High_risk	Stage_4	31.6588
0	165.616	216	No_amplification	Non_high_risk	Stage_1	7.56308
1	44.4658	1488	No_amplification	High_risk	Stage_4	36.1752
0	178.685	1890	No_amplification	High_risk	Stage_4	4.34241
1	17.1781	489	Amplified	High_risk	Stage_4	58.3902
0	265.808	1024	No_amplification	High_risk	Stage_4	17.4249
1	29.9178	924	No_amplification	High_risk	Stage_4	47.9565
1	40.9315	1071	No_amplification	High_risk	Stage_4	35.5447
1	191.014	1437	No_amplification	High_risk	Stage_4	8.96323
1	34.1096	3072	Amplified	High_risk	Stage_4	64.2398
0	168.822	810	No_amplification	High_risk	Stage_4	9.15122
0	227.753	21	No_amplification	Non_high_risk	Stage_4	5.76276
1	28.3562	633	Amplified	High_risk	Stage_4	82.963
0	416.712	660	No_amplification	Non_high_risk	Stage_2	15.1954
1	17.0137	1904	Amplified	High_risk	Stage_4	91.6651
1	313.068	1424	No_amplification	High_risk	Stage_4	6.45256
1	119.507	2544	No_amplification	High_risk	Stage_4	6.80421
1	175.233	2264	No_amplification	High_risk	Stage_4	13.7027
0	247.479	431	No_amplification	Non_high_risk	Stage_4	1.36451
1	83.3425	1363	No_amplification	High_risk	Stage_4	26.1811
0	336.164	660	Amplified	High_risk	Stage_4	29.503
1	38.3836	822	No_amplification	High_risk	Stage_4	66.7762
0	231.616	1644	No_amplification	High_risk	Stage_4	4.38435
1	62.9589	1282	No_amplification	High_risk	Stage_4	34.1643
1	101.507	1537	No_amplification	High_risk	Stage_4	18.7074
0	186.493	1524	No_amplification	High_risk	Stage_4	4.87171
0	200.712	2111	No_amplification	Non_high_risk	Stage_2	13.5415
1	115.151	1221	No_amplification	High_risk	Stage_4	13.8889
0	293.507	107	No_amplification	Non_high_risk	Stage_4S	2.35978
0	230.712	227	No_amplification	Non_high_risk	Stage_4S	2.17659
0	80.3836	1215	No_amplification	High_risk	Stage_4	26.5623
0	68.5479	1812	No_amplification	High_risk	Stage_4	8.17906
0	113.589	1875	No_amplification	High_risk	Stage_4	18.6913
0	102.082	1325	No_amplification	High_risk	Stage_4	10.8911
1	16.6849	447	Amplified	High_risk	Stage_4	93.2185
1	34.9315	529	Amplified	High_risk	Stage_4	48.1609
0	49.9726	2338	Amplified	High_risk	Stage_4	50.3856
1	31.2329	1053	Amplified	High_risk	Stage_4	43.9401
1	38.0548	1272	Amplified	High_risk	Stage_3	65.2113
1	45.6164	907	Amplified	High_risk	Stage_4	56.8452
0	48.3288	827	No_amplification	High_risk	Stage_4	2.27634
0	21.2877	2621	No_amplification	High_risk	Stage_4	21.3114
0	104.055	2186	No_amplification	High_risk	Stage_4	2.79565
0	175.973	1553	No_amplification	High_risk	Stage_4	9.12297
0	19.0685	1431	Amplified	High_risk	Stage_4	49.6654
1	54.4932	989	Amplified	High_risk	Stage_4	66.1826
0	64.5205	849	Amplified	High_risk	Stage_4	20.5433
0	79.3973	5225	No_amplification	Non_high_risk	Stage_2	17.3114
0	96.6575	235	No_amplification	Non_high_risk	Stage_4S	13.2816
0	85.0685	1383	No_amplification	High_risk	Stage_4	18.4492
0	21.6986	133	No_amplification	Non_high_risk	Stage_2	9.84166
0	153.041	3488	No_amplification	Non_high_risk	Stage_1	12.3737
0	157.479	87	No_amplification	Non_high_risk	Stage_4S	21.3512
0	96.4932	1708	No_amplification	High_risk	Stage_4	9.9739
0	116.959	207	No_amplification	Non_high_risk	Stage_4	16.9599
0	101.836	533	Amplified	High_risk	Stage_4	10.9012
0	149.014	227	No_amplification	Non_high_risk	Stage_4	13.5672
0	219.37	1010	No_amplification	High_risk	Stage_4	4.90467
0	131.342	214	No_amplification	Non_high_risk	Stage_4	16.3529
0	86.5479	441	Amplified	High_risk	Stage_4	8.61469
0	244.685	236	No_amplification	Non_high_risk	Stage_4	4.00437
0	113.342	837	Amplified	High_risk	Stage_4	15.8683
0	23.0137	448	Amplified	High_risk	Stage_4	49.4505
0	266.137	582	Amplified	High_risk	Stage_4	13.739
0	102.082	343	No_amplification	Non_high_risk	Stage_4	4.01224
0	250.274	309	No_amplification	Non_high_risk	Stage_4	4.78032
0	140.137	282	No_amplification	Non_high_risk	Stage_4	19.4513
0	316.11	972	No_amplification	High_risk	Stage_4	4.36466
1	0.986301	792	Amplified	High_risk	Stage_4	96.3987
1	37.3151	936	Amplified	High_risk	Stage_4	85.8665
1	76.274	3636	No_amplification	High_risk	Stage_4	40.5316
1	65.589	3189	No_amplification	High_risk	Stage_4	76.0842
0	245.671	435	No_amplification	Non_high_risk	Stage_4	13.9492
1	96.4932	1026	No_amplification	High_risk	Stage_4	18.3954
1	39.1233	935.4	Amplified	High_risk	Stage_4	86.3998
1	48.7397	1547	Amplified	High_risk	Stage_4	45.7496
1	17.9178	1113	No_amplification	High_risk	Stage_4	96.3092
1	97.5616	1404	No_amplification	High_risk	Stage_4	19.138
1	86.9589	1275	No_amplification	High_risk	Stage_4	46.6045
0	49.3151	1573	No_amplification	High_risk	Stage_4	12.7399
0	225.123	521	Amplified	High_risk	Stage_4	52.3817
0	401.918	360	No_amplification	Non_high_risk	Stage_2	4.93776
0	337.808	330	No_amplification	Non_high_risk	Stage_2	5.45765
0	128.219	240	No_amplification	Non_high_risk	Stage_1	10.3896
0	106.027	30	No_amplification	Non_high_risk	Stage_2	13.6218
1	16.4384	711	No_amplification	High_risk	Stage_4	50.3008
0	182.63	519	No_amplification	Non_high_risk	Stage_4	18.269
1	40.6849	410	Amplified	High_risk	Stage_4	63.8545
1	71.5068	960	Amplified	High_risk	Stage_4	60.384
1	114.822	1931	No_amplification	High_risk	Stage_4	15.7854
0	98.2192	34	Amplified	High_risk	Stage_1	22.889
0	114.329	112	Amplified	High_risk	Stage_2	11.9902
0	47.4247	267	Amplified	High_risk	Stage_4	16.9686
0	53.589	166	No_amplification	Non_high_risk	Stage_4	21.373
0	51.6986	0	No_amplification	Non_high_risk	Stage_1	5.58011
1	13.726	1289	No_amplification	High_risk	Stage_4	83.4194
0	33.2055	137	Amplified	High_risk	Stage_4	67.0944
0	53.5068	1443	No_amplification	High_risk	Stage_4	10.2275
0	22.0274	2786	No_amplification	High_risk	Stage_4	25.3909
0	14.4658	456	No_amplification	Non_high_risk	Stage_4	19.467
0	53.2603	1022	Amplified	High_risk	Stage_4	19.3223
0	237.205	225	No_amplification	Non_high_risk	Stage_1	0.886635
0	212.959	25	No_amplification	Non_high_risk	Stage_1	0.57031
0	101.507	245	No_amplification	Non_high_risk	Stage_1	1.61109
0	146.959	146	No_amplification	Non_high_risk	Stage_1	4.61766
0	156.411	17	No_amplification	Non_high_risk	Stage_3	3.8735
1	21.5342	1575	Amplified	High_risk	Stage_4	86.0034
0	87.0411	860	No_amplification	Non_high_risk	Stage_3	7.9356
0	80.6301	323	No_amplification	Non_high_risk	Stage_3	20.799
0	293.178	1468	No_amplification	High_risk	Stage_4	9.37502
0	125.836	1516	No_amplification	Non_high_risk	Stage_1	16.2657
0	18.8219	1897	No_amplification	High_risk	Stage_4	25.2714
0	31.4795	2045	Amplified	High_risk	Stage_4	29.5493
0	12.4932	465	No_amplification	Non_high_risk	Stage_4	9.5556
0	152.384	259	No_amplification	Non_high_risk	Stage_1	18.6634
0	15.3699	1546	Amplified	High_risk	Stage_2	35.11
0	7.56164	712	Amplified	High_risk	Stage_3	20.3289
0	33.9452	478	Amplified	High_risk	Stage_2	27.7266
0	91.8082	162	Amplified	High_risk	Stage_4	17.382
0	81.7808	212	No_amplification	Non_high_risk	Stage_4	11.0575
0	72.0822	865	Amplified	High_risk	Stage_4	34.7857
0	90.2466	1759	Amplified	High_risk	Stage_4	17.8096
0	81.1233	2326	No_amplification	High_risk	Stage_4	14.7475
1	73.3151	947	Amplified	High_risk	Stage_4	28.3364
0	368.795	190	No_amplification	Non_high_risk	Stage_1	9.70891
0	396.822	56	No_amplification	Non_high_risk	Stage_1	0.931723
0	202.767	163	No_amplification	Non_high_risk	Stage_1	0.715777
0	475.068	132	No_amplification	Non_high_risk	Stage_1	13.0746
0	401.342	379	No_amplification	Non_high_risk	Stage_1	4.91829
0	227.836	530	No_amplification	Non_high_risk	Stage_1	2.86271
