# Supplementary material for: Tertiary lymphoid structures-driven immune infiltration patterns and their association with survival in neuroblastoma
Source: PeerJ. 2025 Jul 22;13:e19767. doi: 10.7717/peerj.19767 (PMC12292307; doi:10.7717/peerj.19767)
Supplement: Supplemental Information 6 [file peerj-13-19767-s006.zip › Raw Data/RNA-seq/17.nom/Single-factor forest plot/Cox regression results.xlsx]

## Sheet: 整理
Characteristics	Total(N)	HR(95% CI)	P value
Gender	493
Male	284	Reference
Female	209	1.222 (0.831 - 1.797)	0.308
Age_day	493	1.000 (1.000 - 1.000)	< 0.001
Mycn_status	493
No_amplification	401	Reference
Amplified	92	7.797 (5.265 - 11.548)	< 0.001
Clinical_risk	493
High_risk	175	Reference
Non_high_risk	318	0.048 (0.026 - 0.085)	< 0.001
INSS_stage	493
Stage_4	181	Reference
Stage_2	78	0.081 (0.030 - 0.220)	< 0.001
Stage_4S	52	0.122 (0.045 - 0.333)	< 0.001
Stage_3	62	0.387 (0.219 - 0.684)	0.001
Stage_1	120	0.013 (0.002 - 0.092)	< 0.001
Progression	493
Yes	180	Reference
No	313	0.000 (0.000 - Inf)	0.994
Riskscore	493	1.090 (1.079 - 1.100)	< 0.001

## Sheet: 原始
Characteristics	Total(N)	HR Univariate analysis	CI Low Univariate analysis	CI High Univariate analysis	P value Univariate analysis	HR Multivariate analysis	CI Low Multivariate analysis	CI High Multivariate analysis	P value Multivariate analysis
Gender	493
Male	284	Reference
Female	209	1.22216008273709	0.831121931526179	1.79717946450181	0.307855045578748
Age_day	493	1.00034087142621	1.0002560794058	1.00042567063447	3.26759578075164e-15	1.00009139275722	0.999937287876171	1.00024552138807	0.245100998437663
Mycn_status	493
No_amplification	401	Reference				Reference
Amplified	92	7.79735766451179	5.26487569915297	11.548000375033	1.18690615982104e-24	1.02607915316342	0.601617278804945	1.75001361438277	0.924700787254358
Clinical_risk	493
High_risk	175	Reference				Reference
Non_high_risk	318	0.0475896396459621	0.0264938462877622	0.0854830128111165	2.19549362248692e-24	0.309518235938872	0.118935093927282	0.805494284447994	0.0162518158778092
INSS_stage	493
Stage_4	181	Reference				Reference
Stage_2	78	0.0806792185626653	0.0295340969800956	0.220393950499625	9.12924375971665e-07	1.23177602114508	0.374965807803468	4.04642806008396	0.731211501460338
Stage_4S	52	0.121981847414982	0.0446477584197205	0.333265803825883	4.08282953443761e-05	2.13464814096989	0.574267565790751	7.93484249710624	0.257643511065651
Stage_3	62	0.387191476271274	0.219130488075609	0.684145965327295	0.00108735414128973	1.35746832216274	0.701240205338868	2.62780175986179	0.364479078044549
Stage_1	120	0.0127461421670656	0.00177286992162464	0.0916390639614252	1.46080106064212e-05	0.199065970801197	0.0249147060597022	1.59051688733817	0.127933366420201
Progression	493
Yes	180	Reference				Reference
No	313	3.90033284503871e-10	0	Inf	0.994333175992217	1.81975356768734e-09	0	Inf	0.992983775855286
Riskscore	493	1.08955631987915	1.07941859119688	1.09978926050578	2.63796653667802e-72	1.06987361514415	1.05739261927226	1.08250193118369	1.62761137391739e-29
