# Supplementary material for: Tertiary lymphoid structures-driven immune infiltration patterns and their association with survival in neuroblastoma
Source: PeerJ. 2025 Jul 22;13:e19767. doi: 10.7717/peerj.19767 (PMC12292307; doi:10.7717/peerj.19767)
Supplement: Supplemental Information 6 [file peerj-13-19767-s006.zip › Raw Data/RNA-seq/18.rish-group-KEGG/KEGG.xlsx]

## Sheet: Sheet1
id
CCL19
C4orf7
NTRK1
LOC388002
POF1B
AMIGO2
IL7
TIMD4
ANKFN1
RP13-102H20.1
GRIN3A
ECEL1
SEMA3E
KRT19
FAM19A1
EPHA5
LGALS2
DIRAS3
PTGDS
XKR4
PLP1
INDOL1
CD1E
DNASE1L3
ITGA8
CDH9
UBD
TARP
RGS9
FAM5C
CD1C
OGN
BIRC3
CREG2
ADRB2
FLJ14712
RAB3B
PKIB
CDH19
C7
CCBE1
FAM70A
CD69
KLRB1
LOC253012
PTPRZ1
MYOT
SLC18A2
GCGR
KIRREL3
IL18
UBASH3A
ITK
IL7R
CD3D
CHD5
LY75
CCR7
NAV3
LEMD1
PMP2
DGKB
HPCAL4
SIGLECP3
LTB
CLEC4E
GPR128
VSTM2A
ABCA6
TRD@
MAL
LRRTM3
MDGA1
HS3ST5
FCER1A
LOC339192
CCL11
ABCA9
KLRC3
MGC5457
LOC157503
GZMK
LRRTM4
TRAT1
PTPRH
TRIM55
BAIAP3
CD96
ADCYAP1
FOXG1B
KIAA0367
PLXNA4B
TAS2R41
EOMES
CGNL1
FMO3
TP63
SLC22A3
MC4R
HOXC10
KLHL1
IL23R
FLJ39502
UNQ6125
TFAP2B
LYZ
SH2D1A
ENTPD3
KIAA1086
ATP1A2
LOC100130360
SCN7A
LRGUK
TPO
PCSK2
CXCR6
CD163L1
ADAM7
ANGPTL7
HTR1A
RP4-662A9.2
ITGAD
TMEM132C
LOC126536
LRRC3B
SELL
PYHIN1
OR2C3
COL4A4
OR51G1
CLCA2
IKZF1
SLC18A1
CD2
KRT27
GPR64
KLRK1
SV2B
CDX4
FLT3
CDH12
LUZPP1
ABCC3
PRO2964
FABP7
CNTN3
CACNA2D3
MOXD1
KLRC2
PLXNC1
PRUNE2
WDR64
TRAC
GPR171
C8orf79
SOX6
TLR10
CSN2
STAP1
TMEM156
HFE2
CRTAM
FLJ22763
SLC22A4
NXPH1
OR13C4
SAMD3
LOC391081
CDH8
ABCA8
LOC401393
F2RL2
SERPINA4
KLRD1
HOXC9
CD48
OR8D1
AOAH
HS6ST3
KRTAP9-4
CRHBP
NEGR1
AMICA1
CDH1
ANKRD43
SPINK2
OR5I1
KCTD4
SYT13
CA10
OR4K17
IL2RB
MATN2
DNTT
C1S
PRKCB1
BTLA
LOC158830
TAS2R39
DNER
TXK
CST9
GFI1
TMCO5
OR6N1
KLRF1
TBC1D10C
MEP1A
CDH10
ARTS-1
GZMA
KRTAP3-3
KIAA0319
CD1B
CAPS2
SLC22A2
C5orf4
LOC131873
DRD1IP
CST11
TNFAIP3
OCA2
LOC120376
HTR2C
CD3G
GPR174
CYP17A1
MIA
BIN2
IRF8
LOC646241
KRTAP13-3
C6orf218
TAS2R40
TRH
UMODL1
NT5C1A
IL18R1
HSD3B1
RHOH
KRT24
CBLN4
NDST3
DEFA4
CSF2RA
C9
P2RY10
TMEM71
RBP5
IL22RA2
CCR2
FLJ36131
NAP1L2
TBX20
SLCO3A1
ARPP-21
GP5
GPR18
SLC35F4
INSRR
OR51A7
PHF12
C21orf62
CATSPER4
HTR3C
KRT19P3
OR7G3
FLJ25680
CHI3L2
MMP9
CCL15
KCND2
CCKAR
ZAP70
PLCD4
HSD17B3
NOV
AKAP7
PRND
CDH6
ANXA2P3
GFRA3
CD74
C1orf110
MEOX1
LRP1B
IKZF3
LOC221814
SOX10
TTC39A
TRIM63
LOC399947
C20orf174
S100B
LOC440087
LOC731682
HOXC8
EPS8L1
CD40LG
REG1B
MYO15A
RORB
TAS2R16
GP1BA
C7orf16
C6orf97
C3orf24
KNDC1
TMEM16D
CCL5
OR5AK2
CPB1
ANKS4B
KCNIP4
IL1F9
LOC283665
CST7
HIST1H1A
C17orf77
C3orf16
OR51D1
LOC348808
OR12D3
NGFR
FLJ21272
SELE
CD247
GPR183
C1orf173
APOD
CD160
CROT
VCAM1
MS4A1
PIP5K1B
LCK
HEPN1
C17orf47
LOC157860
APOBEC3H
FSHB
SLITRK2
AGBL4
MUC13
ART1
LOC63928
FLJ30851
GDF8
UNC5D
MRGPRX2
C6orf142
GABRR1
SPATA8
CCDC68
FLRT2
LOC285740
PRICKLE2
IL18RAP
PLXNA4
FSHR
COLEC10
FLJ34503
TFEC
PCDH20
NDST4
KRT5
WNT4
EPHA1
TRPC5
PTPN22
KRTAP13-2
GJB6
OR10J3
OR2M2
OR1F1
hCG_1655019
DPPA5
CNTNAP2
MBD3L1
HLA-DQA2
KRT6A
TNC
C9orf138
HECW1
LAMA2
SCG2
LOC100127887
TEDDM1
KRT72
CYTIP
hCG_1990170
CCR6
LOC100132891
GIF
TCL1A
OR1C1
P2RY13
FCRLA
C1QTNF2
FGL2
VSNL1
SPATA19
MGC5590
POU4F2
POU1F1
PAGE5
DAPP1
GHRL
OR10T2
CCL2
LOC400120
SLC5A1
CYB5R2
CETN1
OR2A14
BCMO1
INDO
GPR55
RGS6
CHST9
SLFNL1
C20orf151
KRT12
PRDM7
TAS2R13
PRO2012
XAGE2
TLR8
OVOL2
SLC6A7
DEFB105A
TNFSF14
GRAP2
SNTG2
GPX6
PROK1
C5orf20
ADAMDEC1
SELP
HTR2A
KCNJ10
CTAG1A
KLK11
TRIM49
NEU2
GCET2
FAM69A
NR4A2
MC2R
FBLN5
SLC24A2
CASQ2
MMP8
WDFY4
FLJ42393
OR10H4
GCNT4
LOC131149
NLRP3
ZNF804A
hCG_1999814
C14orf25
hCG_1814486
CHRNG
LOC344887
IRF4
LOC439938
TNNI3K
C6orf32
SKAP1
DDC
MAP7
HLA-DPA1
COL2A1
OR1Q1
MCOLN2
CLCA4
PLXNA4A
C11orf87
SLAMF8
ANGPTL5
CNBD1
OR4K1
DENND2D
SLC4A10
OR51B5
CNR2
CD1A
CTSZ
LAMP3
VN1R4
EPB41L3
RAMP3
S100A14
DBX2
UTS2D
DIO3OS
EGF
KBTBD5
IFNA21
C8orf8
SULT1C2
FLJ32756
FLJ40194
DOCK8
DOCK3
ERBB3
FLJ39743
IGSF6
HLA-DRB3
UST
RAX
RGS5
PTGER4
GABARAPL3
LOC441178
SLA2
RAB37
BMP15
OR2V2
CHRDL1
EMR4
FRRS1
FLJ33706
DPYS
NCR1
OCLN
IRX2
SPINLW1
LAD1
MLNR
PZP
PIWIL3
FKBP6
CAMK2A
OR11H12
KIR2DL5A
MGC34774
LAX1
CRNN
L5
FASLG
HSD3B2
MBOAT4
OR4S1
GP2
SEPT1
CCL21
LRTM1
SLAMF1
PKD1L1
FLJ33360
OR8D2
LOC474358
MDS2
FLJ90680
SLCO2B1
C18orf16
ITGAX
BSPRY
LGALS14
CD52
CTXN3
SIRPG
OR10H3
PIK3CG
CD8B
RCAN3
OSBPL3
KRTAP4-8
CLIC2
GPR142
RFTN2
SYN3
PLEKHH2
MYOCD
FLJ40448
FREM1
GATA6
LOC729464
ART4
KRT33A
ABI3BP
RSHL3
FSTL5
GPR21
IL1F8
DNASE2B
ZNF683
KIR2DS2
INSL5
ADAM28
LOC780529
CSTA
HLA-DMB
KCNC2
MPEG1
NPVF
MRGPRX4
CLIC6
RP4-621O15.2
NANOGP1
TGFBR3
DKFZp564N2472
CEACAM8
ARMC4
CXCR5
TECTB
CXCL13
KRTAP13-4
RP3-398D13.1
DP58
LOC284801
IL33
IQCF3
NRCAM
ANKRD38
CETP
CASQ1
BMPER
PMP22
MPN2
OR52A1
DRD1
TAS2R7
MAP1LC3C
FAM71C
LILRB1
LOC441900
OR7D2
CLIC3
KLHL14
FGF6
BCL6
SYNPR
MCOLN3
GABRG1
DPT
WNT3A
CD200R1
MAEL
PAPLN
SLFN13
FYB
ADAMTSL3
CCR9
OR4C1P
RNF43
C12orf27
HMGCS2
C9orf66
LCE2B
OR7A10
CTSH
PLEK
CD44
ERP27
TMC8
CDH18
3.8-1
RP11-93B14.6
SH2D1B
CXCR3
BLK
GCM2
CTSS
HOXB9
GYS2
LOC641518
BBOX1
TRIM50
TACR1
KRT23
PSKH2
SPO11
FLJ42342
NUP210L
LOC374890
FAM12A
FUCA1
EBF1
CEACAM21
CD300LG
OR2T5
SEPP1
ZFPM2
CYP3A4
KRTAP15-1
FLJ22655
C6
MUC7
SLC16A12
KCNK2
ANKRD29
VWA5B1
KAAG1
TSSK1B
FLJ13769
C6orf105
TRIM73
SLC26A3
COL4A6
SLC39A12
ENPP3
FLJ43663
LOC253970
EYA4
HLA-DOB
C13orf18
FMO2
PRSS16
CACNA1G
SIT1
GPNMB
PKD1L3
ARHGAP15
MSMB
GRIK1
LOC285441
SLC17A2
UBASH3B
LOC389023
GAGE1
PLA2G7
MSC
GAS7
PALM3
TRPV2
C1orf34
BPIL2
KIAA1456
BOLL
OR2A7
LEF1
HTR3D
SCN2A
CD300LF
RHBDL3
PARP15
ISX
P2RY14
RAPGEF5
OMD
SYT8
SAMD7
BANK1
CD226
CYP4Z1
PIWIL2
PPP3R2
SIGLEC10
PSG5
ZNF645
PAR5
PSD2
C6orf15
OLIG3
ALDH1A1
IL16
KEL
KRT40
PLAGL1
INS
IL1F6
DNAH9
GSG1
TAAR8
A2BP1
AQP4
ATAD4
CRHR2
HLA-DRB5
RGR
TAGAP
FOXG1
LOC151438
LOC400084
OR52B2
GIMAP2
OR2J2
COL20A1
AMPH
C1orf116
RNF133
TRHR
LOC340069
EPB41L4A
CXorf59
ACCN5
SYT10
AK5
C1orf178
ULBP2
AIM1
OR1D2
OR10G8
GIMAP1
SLIC1
C1orf62
RASSF5
FLJ90650
FLJ39822
PTPRC
PCDHGC5
SLC5A9
DLC1
IGF1
CCBP2
LRRC19
WFDC12
KRT25
KRTAP4-2
OTOP2
KLRC1
OR4A15
RFPL3
DUXAP10
HLA-DRB4
BPI
SLC9A11
KCNQ4
C3
ITGAL
KIAA1922
FAM112A
FOXA1
SLC7A13
PDE6G
TMC2
BTN1A1
FEZF2
LAIR2
DBH
LOC554202
ARR3
COL21A1
FGD3
XKR3
TEKT3
COX6B2
HYDIN
TC2N
ST6GALNAC1
AADACL2
CD37
PRPH
OR11G2
FLJ35409
AHR
DEFA1
FMN1
C5orf29
WSB1
SLC28A2
CD5L
PODN
VN1R3
ITLN2
FLJ32658
ATP8B1
GGT5
PGM2L1
SIGLEC8
PRO0132
DKFZp434B1231
PLAC8
PSG2
RXFP4
C12orf54
ALCAM
ABLIM3
GPRC6A
EPHA6
DKFZP586K1520
SOSTDC1
TRIM22
CTSE
ARHGAP30
AKR1C1
NRN1L
C17orf60
EMR3
OR6A2
PID1
LIPG
SLC34A2
TWIST2
CYP11B2
NTSR1
CYR61
KRT37
HOXB8
OR10A4
CA7
DKFZP547L112
PCDHB19P
HOXA7
RASGRP1
REG1A
LOC136242
LOC649179
ASMT
SLC22A6
DIO1
CNR1
LOC149703
LOC283177
LOC728148
LUZP4
IL2RG
LOC731852
DMRTB1
CLDN2
OR7C2
DKFZp667F0711
LOC90834
LRRC4
CLEC10A
PTPN7
SH2D4B
KCNK16
LRRC31
KCNMB2
MYF5
BRCC2
ZDHHC19
C14orf83
FOXI1
NUT
HNT
OR1S2
SLCO4A1
NRG4
TNFRSF25
ICOS
VIL1
SPOCK2
OR7A5
KIR3DL3
ZC3H12D
C11orf36
LYZL6
RGS1
KLHL4
OR7A17
DLEU7
GLP1R
PSG6
FAM182B
TMC6
SERPINA5
LOC285986
CLEC7A
OR2C1
BRUNOL6
PEPP-2
GNG12
GPR50
C11orf40
GRPR
FAM5B
CCR4
ST6GALNAC2
KIR2DS1
PRPH2
LOC645581
IKBKE
KLF5
SEC14L3
FAM65B
PDE6C
EFHC2
F5
KRT34
PDCD1LG2
FLVCR2
R3HDML
ADH1A
PROKR2
KY
RNF183
SIGLEC6
C8orf4
TTC18
MAN1C1
FXYD1
GNAI1
C17orf78
NRBP2
LOC260340
DSG4
PTAFR
TAS2R3
OR7D4
PATE
GPR182
FPRL1
AHI1
CA3
PLA2G4A
LOC342426
ROBO2
C9orf47
LOC728175
OSMR
C9orf57
PGA5
CHRNB1
RNF32
CYB561
NOD2
DSC2
NCR3
ZG16
DSC1
NPFF
BMP10
PRO2949
EPHA10
CDRT1
ASGR1
TACR3
PSCD4
PDE7B
CD19
DGKA
CHIA
OR51B2
CD53
GPHA2
ZCCHC5
TSSK3
FLJ25801
KRTAP4-9
CYP2C9
DCD
TTLL6
TXNDC2
PDE4DIP
EDAR
C8orf54
LOC163233
ITM2A
SLC22A13
CCL13
TRPM1
TNFSF11
TRPV3
PXT1
C8orf14
SPRR3
DPPA2
ROPN1B
FLJ25770
UPP2
TNFRSF9
NLRP8
OR10H1
CCDC79
C6orf201
SLC36A2
NPSR1
DPYD
INPP4B
ART3
OR2H2
GPR34
STK31
MGC35154
BMP3
TDRD6
hCG_1994895
CXorf21
ZP4
OCLM
DUSP5P
GPRC5D
TMPRSS13
SGK2
DKFZP434O047
TESSP2
NXPH3
PDE11A
LOC727992
PAH
hCG_1657980
EFCBP1
SLAMF7
HSPB3
IL25
LOC650392
LUM
FAM129C
SCN9A
MRC1L1
OTX2
CAV3
GRAMD3
LOC390243
LOC646486
ESPN
CEACAM6
OR5P2
SEC14L5
HSF5
IDI2
LOC197350
TIMP4
EFNB2
NLRP5
FLJ26056
VAV1
LOC441161
KIAA1660
CR1
FLJ22536
F2RL1
NPY5R
TTYH1
LOC284260
KRTAP3-2
GDEP
ZNF81
TUBAL3
GGTA1
KIAA0754
SCN4A
ATHL1
HSH2D
HMGB4
PSD4
MGC2664
PIP
CPVL
IL6R
TSGA13
C1QL2
SLC1A3
CYP11A1
BTBD3
SPIC
GML
PADI3
GREM1
PTGS2
FGF11
ADCY1
PGLYRP3
LOC642707
IL9R
KRTAP17-1
TAS2R8
CXCL9
LOC401351
ELAVL2
PCDHGA9
CRYGA
FGD6
DEF6
TNAP
SPRR2G
TRAF3IP3
NLRP14
PLG
DRD3
EXDL1
BHLHB5
FFAR2
SPACA1
ANKRD55
TGFBR2
OR4X2
GDPD5
NPY6R
P2RY12
CSF2
ABCB11
FAM75A7
PI15
CD6
GRID2
DMBT1
OSR1
PCDHB18
OR4C46
OLAH
RP13-347D8.3
GUCY2D
ZBTB16
ANXA2
LOC646999
C8orf22
RAB27B
CACNG3
C1orf170
ALS2CL
LCP1
PCDH7
IL17A
OLIG2
APBB1IP
CXCL2
PAG1
SNRPN
ICAM4
SPATA3
GPR126
CADM2
PRAC
KIAA1683
C21orf117
CPNE9
PDZK1
KRTAP9-3
FAM19A5
CLDN18
NPY1R
CCL20
KRT20
FHDC1
GALNT5
CLCN1
C15orf26
C1R
LEFTY2
LOC643905
MRGPRD
SAMD9
LOC440302
LOC392226
FGF16
LOC130951
IL3
RNASE6
ABRA
DKFZP434C153
AMELY
ASIP
GPR1
CYP2F1
THSD7B
SLC22A10
ZIC3
HAO2
RGMA
CTSW
PLB1
GSH2
C12orf36
GPR149
TRPM3
FCN1
OR2B2
BCL2L14
GPR157
TLR7
CHN2
CD33
TFAP2A
CCL16
PLD4
PLA2G2D
SSTR1
SGCD
SCUBE3
TSPAN32
FAM113B
LOC400043
OR10J1
CLEC1A
CYP7A1
IL24
NODAL
LOC647690
DSEL
FRK
FLJ35379
HLA-DQA1
KIAA1984
PCDHB1
SLC16A4
SERPINB3
UNQ6190
NCR2
RBMY1A1
IL19
UPK1B
LGI4
IL4I1
CCL14
ONECUT1
C1orf187
ACCN1
GAB3
INPP5D
IL32
USH1C
TRIM42
FAM46D
GIMAP8
MLANA
PTGDR
NCKAP1L
HOXA6
SGEF
C2orf51
MS4A5
P2RXL1
LOC441108
TAS2R9
FLJ35880
LEFTY1
RUNX2
OTOP1
PDE6H
BC038740
IMPG2
RFPL1S
BTBD16
C10orf56
DEFB127
MRGPRX3
MEOX2
SLC40A1
LOC145814
P53AIP1
FABP3
SLC5A4
HTR7P
PIK3CD
CAMP
HRH1
Tenr
DPP4
PITX1
KIAA1161
LOC286382
REG4
HLA-DPB1
SPAG6
LOC126147
CENTD1
TMEM10
LCP2
HLA-DRB1
OR1A2
ACHE
CCDC85A
APOA2
ZFP36
TMEM89
WFDC9
DOC2B
TXNDC3
ATP2A3
LOC196913
ITPR3
FCRL2
FMO1
PLEKHG5
CD22
LOC400456
FLJ23152
SPRN
CGN
STAB2
MCHR2
HLA-DPB2
ATP12A
PDZD3
ANXA2P1
CLIC5
NOTCH2NL
FAM83F
GPR115
FRG2
COP1
PDE5A
C1orf215
RBPJL
P2RY8
RHD
MN1
GCNT3
LOC442242
LOC442479
GALNT9
IL1RAPL2
SVEP1
DOCK2
CXCL12
SLC37A1
TMEM163
VSIG1
FBN2
WISP1
MICA
BLNK
ADH1C
FLJ32742
FLJ12616
DMN
LOC728904
VSTM2L
KIAA1644
GPR32
SEMA3D
LOC387911
HOXA2
APOB48R
TTN
GLI1
FAM134B
XG
C11orf21
PSG4
PADI1
RND3
TNFAIP8L2
HCRTR2
LOC441204
WDR40B
TXNL6
LRRK2
FLJ32569
FOXP3
ACSL6
PIGR
HAP1
LOC729961
HORMAD1
MSTP9
KLHL6
SYTL1
GABARAPL1
BRUNOL5
MAG1
TAL2
ATP2B4
PTF1A
SRGN
SIDT1
KRT74
MCF2L2
GGTLA1
F9
MYO5C
C10orf68
TEX11
OR2W3
ARSF
OR8U1
SLCO4C1
KIAA0513
F3
ANXA13
KLHDC8A
RUNX3
NEU3
C1QTNF7
SLC14A1
GJB4
MYOC
FLJ34515
CD207
BTNL9
OR8G1
MEGF10
LOC100129058
LOC283079
KLHL10
TNFSF8
DKFZp547H025
LOC649290
DYNC1I1
CX3CR1
C7orf53
VSIG9
FAM13A1OS
LOC51145
APOA1
C14orf56
IFNA4
ALDOC
TAS1R2
SIRPB2
VPS13D
STK32A
C1orf118
HUMBINDC
CCDC80
SLC30A2
OR10A2
KRTAP1-5
ZPLD1
PDK4
PRKCB
RGS8
MICALL2
ARHGAP9
STGC3
C1orf136
DEFB123
MGAT4C
CSTL1
MGC15705
RNF148
IGHD
PCSK1
GPR132
HMGCLL1
TMCO2
OR2F1
LMO3
ASPA
RGS17
GHSR
LDLRAP1
CTNND2
TTMB
NINJ2
PCDH10
TSPYL6
KIAA0125
SLC24A4
NFAM1
CIITA
LOC400756
FXYD3
SMOC2
IFNB1
GUCY2C
C18orf51
BMPR1B
ACOT12
VPREB1
KIAA1648
RGS11
DDI2
GDPD4
LAMC2
GIMAP7
RP5-1054A22.3
TTC16
LOC90586
HLA-DQB2
KLF4
LOC283089
BRS3
SNX10
DPP6
KRTAP9-5
FLJ21438
CYP21A2
PDIA2
WFDC13
HEPACAM
FLJ40434
NR5A1
C11orf44
LOC729356
C17orf66
TRIM36
ABCG2
SPRR1A
REM1
TDRD9
C14orf161
RP4-724E16.2
SCAMPER
CCDC17
MPZ
FRMPD4
KCNK10
PMP22CD
INGX
ABCG4
FOLR2
SIM1
DENND1C
DARC
LOC158435
XCL1
LTF
PTN
CYP3A5P2
SEMA3G
C20orf186
MDFIC
ZMYND12
SLC7A4
SH3TC2
LOC392426
RARRES1
SPAG10
PPP1R1B
CD5
ZNF366
CALB1
TNFSF15
FLJ31222
KIAA1522
TREML2
EPHB3
CDX2
AXL
GAL3ST2
MYL1
NOX5
GNRHR
EBI3
FCRL1
TMEM125
POU2AF1
GALP
GABRP
GNLY
C15orf2
C10orf27
PGR
ATP13A4
RPGRIP1
PARVG
C4BPB
WFDC5
HKDC1
LOC643201
KCTD19
SFTPG
WNT9B
MGC33556
PRKCH
SHBG
LOC286126
SPRY1
FXYD7
FNDC1
FOS
MTSS1
RSPO3
GCG
EDG6
FAM26C
AVPR1B
DKK1
C6orf10
GDA
ZNF208
CES7
KIAA0644
TMEM162
C6orf58
C6orf65
ASB2
C10orf72
MOV10L1
C19orf21
C1QL3
CYP2S1
CFHR3
KRT6L
IL21R
GHR
HLA-DRA
PPP1R1A
LOC253264
LOC286002
TNFRSF1B
FAM81B
FCRL3
LOC729839
DEFA6
C1orf179
AVPR2
MBOAT1
PDGFD
CYSLTR2
CD38
C20orf10
PRNT
DCST1
PRKCQ
HAS2
NLRC5
LAMA3
APOL3
ITGB1BP3
ADAMTS15
CORO2B
LOC389332
HCK
EGR2
TMEM16A
CCL17
CLCNKB
TAP2
C1orf92
KIAA1394
KIAA1841
CLEC12A
LRAP
ARHGEF6
C19orf41
CCK
CDCP2
PKD1L2
KRTAP1-1
HSD17B13
C7orf45
CD300E
USP26
LOC343052
ADCY2
OR1L3
FLJ44087
HCLS1
RCAN2
CFH
C12orf28
UTS2
ZHX2
SERPINB9
ICAM1
OR1D4
SPATA16
UBQLN3
REG3G
THRSP
MOGAT2
CSF1R
SIX6
ARMC2
PCDHB6
OTOP3
ABCA5
FOXO1
SLC6A17
C6orf165
FAM107A
MAGEB6
C11orf63
C1orf63
ZNF169
IMP5
RGS7
RDH8
FCAMR
COL9A2
LIPI
CD302
PDE10A
PIK3R1
PLAC1
HBG2
NAT8
C14orf72
SUSD3
ACSM1
TMPRSS11D
SLC12A5
SSTR5
ST3GAL1
VNN1
NLF2
ITGB2
KCNA10
CLEC4D
C13orf31
TTC22
KLF17
LOC439990
CD84
LOH11CR2A
CASP8
KCNJ16
LOC148766
LAMB4
C3orf20
LOC647580
RP11-218C14.6
CHI3L1
FLJ20273
PNLIP
LOC643837
SLC10A2
LRCH1
CYP4Z2P
CAPSL
LRRC4C
SPAG11B
FRMPD2
RNASE7
BMP8B
CHIT1
ACF
PPFIBP2
SYCP3
CDH16
HLA-DRB6
DMRTA1
C9orf11
THSD7A
CNTN1
C9orf139
LELP1
CSRP3
OPN1SW
FLJ30672
ABCA10
SHE
C14orf86
TMPRSS11E
BHLHB3
CACNG1
STARD6
NKG7
SCGN
MPP7
C1orf87
LOC651130
MAP3K8
PHLDB1
KRT36
DCC
TM4SF5
S100A7A
LOC727811
TWIST1
GPR120
FRZB
COL4A3
CHRM5
ARHGAP21
PDHA2
EVI2B
GPR97
CA8
MYOM3
RNF151
RAPGEF6
LOC390213
RFX4
P11
C21orf105
HTR4
CABP2
CHMP4C
NETO1
ZNF800
FLJ46266
CPA2
RGS18
VDR
PSORS1C2
LHFPL2
SLC12A1
ECM2
KLK13
TREML4
SMC1B
HS3ST3B1
WNT8B
GIPC2
CABP7
MYH13
FCAR
RET
LOC285902
LOC158301
FLJ30679
APOC3
RUNDC3B
CYBA
HAS1
CBFA2T3
ODZ1
KRTAP5-5
HLA-DMA
FLJ35946
GPR85
ZNF80
CYP11B1
ZNF214
CYP4F12
FLJ42875
LAMA4
OR5F1
RNF125
CARTPT
SLC6A1
ARHGAP6
LOC644994
RXFP2
FMO4
TMIE
CRIP3
C17orf83
C1orf161
KIAA1377
SLC45A1
C16orf77
CLC
P2RY5
OR56B1
GUCA2A
SERPINI2
COL7A1
AGTRL1
FLJ22675
RIMS1
FLJ30430
TLR5
OR6K2
CCDC24
SLAMF6
COL15A1
CARD11
LYG2
LOC284244
GPR39
TNFSF12-TNFSF13
PRAMEF16
OPTC
G6PC
EFEMP1
FLJ22814
GPR112
GRM3
SDK1
ICA1L
LIFR
DKK2
SYK
SEMA3C
IL12RB1
SLC22A9
GOLGA8E
OR12D2
C11orf39
CCDC36
HDGFL1
AMY1C
SERPINA7
TMEM132B
EMP1
TTTY12
CD180
ARHGEF10L
GJA8
C9orf24
CDH7
ZSCAN1
NCOA7
UGT2B10
H1FOO
ZBTB46
TDRD10
QPCT
ANXA10
GALR2
ZPBP
LOC388333
EDNRB
KCNJ1
DPEP2
GNG8
GPR65
GPR109A
C3orf27
PRAMEF4
MS4A6A
LOC645478
NT5C1B
LST1
APOBEC3G
AQP7P2
LOC285047
APCS
CPXM2
SLC6A16
GBA3
SELPLG
PRELP
C1RL
SFTPA2
SKIP
LOC646262
FLJ21986
ENAM
VSIG2
FLJ25371
C4orf19
MOBKL2B
ARHGEF3
CHRNA2
LOC338579
ALPK3
FAM83H
KIAA1655
[truncated: 1,035 more rows]
