# Supplementary material for: Tertiary lymphoid structures-driven immune infiltration patterns and their association with survival in neuroblastoma
Source: PeerJ. 2025 Jul 22;13:e19767. doi: 10.7717/peerj.19767 (PMC12292307; doi:10.7717/peerj.19767)
Supplement: Supplemental Information 6 [file peerj-13-19767-s006.zip › Raw Data/RNA-seq/19.TIP/16.immnu.R]

setwd('location')
dir.create('results')
tcga.dat=read.delim('location',sep='\t',header = T,check.names = F,row.names = 1)
tcga.risk.cli<-read.delim('location',sep='\t',header = T)

library(IOBR)
#ESTIMATE
tcga.estimate <- deconvo_tme(eset = tcga.dat, method = "estimate")
save(tcga.estimate,file = 'results/tcga.estimate.RData')
load('results/tcga.estimate.RData')
tcga.estimate=as.data.frame(tcga.estimate)
head(tcga.estimate)
tcga.estimate.risk=merge(tcga.risk.cli[,c("Samples","risk")],
                         tcga.estimate,by.x='Samples',by.y='ID')
head(tcga.estimate.risk)

library(ggplot2)
fig9a1<-ggplot(tcga.estimate.risk,aes(x=risk,y=StromalScore_estimate))+
  geom_boxplot(aes(fill=risk))+theme_bw()+theme(legend.position = 'top')+
  scale_fill_manual(values = ggsci::pal_lancet()(9))+
  stat_compare_means(comparisons = list(c('High','Low')),
                     method = 'wilcox.test')+ylab('StromalScore')
fig9a1
ggsave('results/fig9a1.pdf',fig9a1,height = 6,width = 6)

fig9a2<-ggplot(tcga.estimate.risk,aes(x=risk,y=ImmuneScore_estimate))+
  geom_boxplot(aes(fill=risk))+theme_bw()+theme(legend.position = 'top')+
  scale_fill_manual(values = ggsci::pal_lancet()(9))+
  stat_compare_means(comparisons = list(c('High','Low')),
                     method = 'wilcox.test')+ylab('ImmuneScore')
fig9a2
ggsave('results/fig9a2.pdf',fig9a2,height = 6,width = 6)
fig9a3<-ggplot(tcga.estimate.risk,aes(x=risk,y=ESTIMATEScore_estimate))+
  geom_boxplot(aes(fill=risk))+theme_bw()+theme(legend.position = 'top')+
  scale_fill_manual(values = ggsci::pal_lancet()(9))+
  stat_compare_means(comparisons = list(c('High','Low')),
                     method = 'wilcox.test')+ylab('ESTIMATEScore')
fig9a3
ggsave('results/fig9a3.pdf',fig9a3,height = 6,width = 6)

immnu_patwhays<-list.files('immnue_pathway/',pattern = '.gmt$')
immnu_patwhay.gene= as.data.frame(data.table::rbindlist(lapply(immnu_patwhays, function(x){
  print(x)
  a=clusterProfiler::read.gmt(paste0('immnue_pathway/',x))
  return(a)
})))
head(immnu_patwhay.gene)
immnu_patwhay.gene$term=gsub('KEGG_','',immnu_patwhay.gene$term)
immnu_patwhay.gene=split(x = immnu_patwhay.gene$gene,f = immnu_patwhay.gene$term)
immnu_patwhay.gene
ssGSEA_score<-function(dat, kcdf = c("Gaussian", "Poisson")[1], GeneSet =  NULL) {
 
  library(GSVA)
  
  if (is.null(GeneSet)) {
    gene_set <- read.table(paste0(basedir,"/SourceFiles/PMID_28052254.txt"), header = T, stringsAsFactors = F, sep = '\t')[, 1:2]
    gene_set <- split(as.matrix(gene_set)[,1], gene_set[,2])
  } else {
    gene_set <- GeneSet
  }
  
  ssgsea_res <- gsva(as.matrix(dat),
                     gene_set,
                     method='ssgsea',
                     kcdf=kcdf,
                     abs.ranking=TRUE)
  ssgsea_res <- as.data.frame(t(ssgsea_res))
  return(ssgsea_res)
}

imm.riskscore <- ssGSEA_score(dat = tcga.dat,kcdf='Gaussian',
                              GeneSet = immnu_patwhay.gene)
head(imm.riskscore)

diff_pathway<-function(dat,group){
  dat=data.frame(cluster=group,t(dat))
  gr=as.character(unique(group))
  dat1=t(dat[dat$cluster==gr[1],-1])
  dat2=t(dat[dat$cluster==gr[2],-1])
  pathway=unique(c(rownames(dat1),rownames(dat2)))
  p_vale=data.frame()
  for (i in pathway){
    dd1=t.test(as.numeric(dat1[i,]),as.numeric(dat2[i,]))$p.value
    p_vale=rbind(p_vale,data.frame(pathway=i,p.value=dd1))
  }
  return(p_vale)
}
pathwy_p<-diff_pathway(dat=t(imm.riskscore[tcga.risk.cli$Samples,]),group=tcga.risk.cli$risk)
head(pathwy_p)
pathwy_p=pathwy_p[pathwy_p$p.value<0.05,]
pathwy_p$lab=paste0(pathwy_p$pathway,ifelse(pathwy_p$p.value<0.001,'***',ifelse(pathwy_p$p.value<0.01,'**',ifelse(pathwy_p$p.value<0.05,'*',''))))
pathwy_p$lab
imm.riskscore[1:4,1:4]
imm.riskscore1=merge(pathwy_p[,c("pathway","lab")],t(imm.riskscore),by.y=0,by.x='pathway')
head(imm.riskscore1)
rownames(imm.riskscore1)=imm.riskscore1$lab
imm.riskscore1=imm.riskscore1[,-c(1,2)]
imm.riskscore1[1:4,1:5]
library(pheatmap)
anno_col=data.frame(risk=tcga.risk.cli$risk,row.names = tcga.risk.cli$Samples)
anno_col=anno_col[order(anno_col$risk),,drop=F]
pdf('results/fig9b.pdf',height = 7,width = 15)
pheatmap(mat = imm.riskscore1[,rownames(anno_col)],scale = 'row',
         annotation_col = anno_col,
         cluster_cols = F, cluster_rows = T,
         show_rownames = T, show_colnames = F,
         color = colorRampPalette(c("navy", "white", "firebrick3"))(100))
dev.off()


#CIBERSORT
tcga.cibersort <- deconvo_tme(eset = tcga.dat,
                              method = "cibersort",
                              arrays = FALSE,
                              perm = 100) #
save(tcga.cibersort,file = 'results/tcga.cibersort.RData')
load('results/tcga.cibersort.RData')
tcga.cibersort=as.data.frame(tcga.cibersort)
tcga.cibersort[1:4,1:4]
tcga.cibersort=tcga.cibersort[,1:23]
vioplot_plot=function(rt,normal,tumor,normal.name,tumor.name){
  library(vioplot)
  rt=rt[c(normal,tumor),]
  normal=length(normal)
  tumor=length(tumor)
  par(las=1,mar=c(10,6,3,3))
  x=c(1:ncol(rt))
  y=c(1:ncol(rt))
  plot(x,y,
       xlim=c(0,63),ylim=c(min(rt),max(rt)+0.02),
       main="",xlab="", ylab="Fraction",
       pch=21,
       col="white",
       xaxt="n")
  for(i in 1:ncol(rt)){
    if(sd(rt[1:normal,i])==0){
      rt[1,i]=0.001
    }
    if(sd(rt[(normal+1):(normal+tumor),i])==0){
      rt[(normal+1),i]=0.001
    }
    normalData=rt[1:normal,i]
    tumorData=rt[(normal+1):(normal+tumor),i]
    vioplot(normalData,at=3*(i-1),lty=1,add = T,col = 'green')
    vioplot(tumorData,at=3*(i-1)+1,lty=1,add = T,col = 'red')
    wilcoxTest=wilcox.test(normalData,tumorData)
    p=round(wilcoxTest$p.value,3)
    mx=max(c(normalData,tumorData))
    lines(c(x=3*(i-1)+0.2,x=3*(i-1)+0.8),c(mx,mx))
    #text(x=3*(i-1)+0.5, y=mx+0.02, labels=ifelse(p<0.05, paste0("p=",p),''), cex = 0.8)
    text(x=3*(i-1)+0.5, y=mx+0.02, labels= paste0("p=",p), cex = 0.8)
  }
  text(seq(1,64,3),-0.05,xpd = NA,labels=colnames(rt),cex = 1,srt = 45,pos=2)
  legend(x = "topleft", box.col = "black",
         bg ="white", box.lwd = 0.5 , cex = 0.5,
         legend=c(normal.name, tumor.name), 
         fill = c("green","red"))
}
high.sample=tcga.risk.cli[which(tcga.risk.cli$risk=='High'),"Samples"]
low.sample=tcga.risk.cli[which(tcga.risk.cli$risk=='Low'),"Samples"]
rownames(tcga.cibersort)=tcga.cibersort$ID
colnames(tcga.cibersort)=gsub('_CIBERSORT','',colnames(tcga.cibersort))
pdf('results/fig9c.pdf',height = 8,width = 12)
vioplot_plot(rt = tcga.cibersort[,-1],normal = low.sample,tumor =high.sample,normal.name = 'Risk-Low',tumor.name = 'Risk-High')
dev.off()

immnu.28.gene=read.delim('PMID_28052254.txt.txt',sep='\t',header = T)
head(immnu.28.gene)
length(table(immnu.28.gene$Cell.type))
immnu.28.gene=split(immnu.28.gene$Metagene,immnu.28.gene$Cell.type)
tcga.28.score<-ssGSEA_score(dat = tcga.dat,GeneSet = immnu.28.gene,kcdf = c("Gaussian", "Poisson")[1])
head(tcga.28.score)
tcga.28.score.risk=cbind.data.frame(tcga.28.score[tcga.risk.cli$Samples,],
                                    risk=tcga.risk.cli$risk)
head(tcga.28.score.risk)
write.table(tcga.28.score.risk,'results/tcga.28.score.risk.txt',quote = F,row.names = F,sep='\t')

#箱线图
library(ggpubr)
tcga.28.score.risk=reshape2::melt(tcga.28.score.risk)
head(tcga.28.score.risk)

fig9d<-ggboxplot(tcga.28.score.risk, x='variable', y='value', 
                 fill = "risk", color = "black",
                 palette = c('blue','red'), 
                 ylab="Score",xlab='',
                 add = "boxplot")+ 
  stat_compare_means(aes(group=risk),method = 'wilcox.test',
                     symnum.args=list(cutpoints = c(0, 0.001, 0.01, 0.05, 1),
                                      symbols = c("***", "**", "*", "ns")),
                     label = "p.signif")+
  theme(axis.text.x = element_text(angle = 30,hjust = 1))
fig9d
ggsave('results/fig9d.pdf',fig9d,height = 7,width = 12)

module.name='RSF'
sig.gene=read.delim('F:\\19.TIP\\fea_df.txt',sep='\t',header = T)
sig.gene=sig.gene[which(sig.gene$methods==module.name),"features"]
length(sig.gene)
sig.gene
sig.gene=gsub('__','-',sig.gene)
sig.gene
tcga.gene.exp=t(tcga.dat[sig.gene,])
tcga.gene.exp[1:4,1:4]
ccor=Hmisc::rcorr(x=as.matrix(tcga.gene.exp),
                  y=as.matrix(tcga.cibersort[,-1]),
                  type = 'spearman')

ccor.r=ccor$r[sig.gene,colnames(tcga.cibersort)[-1]]
ccor.p=ccor$P[sig.gene,colnames(tcga.cibersort)[-1]]


pdf('results/fig9e.pdf',height = 9,width = 8)
corrplot::corrplot(as.matrix(t(ccor.r)), 
                   p.mat = as.matrix(t(ccor.p)),
                   mar = c(0,0,1,1),
                   col=colorRampPalette(c('blue', 'white','red'))(100),
                   tl.srt = 90,
                   tl.cex = 1,
                   tl.col = 'black',
                   tl.offset = 0.5,
                   cl.pos = c("b","r","n")[1], 
                   cl.align.text = 'l',
                   cl.length = 5,
                   cl.ratio = 0.1,
                   cl.cex = 0.8,
                   addgrid.col = 'white',
                   method = 'color',
                   insig = 'label_sig',
                   sig.level=c(0.001,0.01,0.05),
                   pch.cex=1,
                   is.corr=T,
                   xpd=T
)
dev.off()

rownames(tcga.risk.cli)=tcga.risk.cli$Samples
tcga.risk.cli=tcga.risk.cli[tcga.cibersort$ID,]
imm.risk.ccor=Hmisc::rcorr(as.matrix(cbind.data.frame(tcga.cibersort[,-1],
                                     Riskscore=tcga.risk.cli$riskscorez)),
                  type = 'spearman')
imm.risk.ccor.r=reshape2::melt(imm.risk.ccor$r)
imm.risk.ccor.p=reshape2::melt(imm.risk.ccor$P)
imm.risk.ccor.r=imm.risk.ccor.r[which(imm.risk.ccor.r$Var1 =='Riskscore' & imm.risk.ccor.r$Var2 !='Riskscore'),]
imm.risk.ccor.p=imm.risk.ccor.p[which(imm.risk.ccor.p$Var1 =='Riskscore' & imm.risk.ccor.p$Var2 !='Riskscore'),]

imm.risk.ccor.res=merge(imm.risk.ccor.r,imm.risk.ccor.p,by=c('Var1','Var2'))
head(imm.risk.ccor.res)
colnames(imm.risk.ccor.res)=c('Riskscore','cell','cor','p')
fig9f<-ggplot(imm.risk.ccor.res,aes(cor,forcats::fct_reorder(cell,cor))) +
  geom_segment(aes(xend=0,yend=cell)) +
  geom_point(aes(col=p,size=abs(cor))) +
  scale_colour_gradientn(colours=c('blue','red')) +
  scale_size_continuous(range =c(2,8))  +
  theme_classic() +
  ylab(NULL)
fig9f
ggsave('results/fig9f.pdf',fig9f,height = 7,width = 8)

dir.create('results/KM')
bioSurvival=function(OS,OS.time,riskscore,title){
  dat=data.frame(OS=OS,OS.time=OS.time,riskscore=riskscore)
  library(survival)
  library(survminer)
  res.cut <- surv_cutpoint(dat,
                           time = "OS.time", 
                           event = "OS", 
                           variables = c("riskscore"))
  cut_va=as.numeric(res.cut$cutpoint[1])
  dat$risk=ifelse(dat$riskscore>=cut_va,'High','Low')
  diff=survdiff(Surv(OS.time, OS) ~risk,data = dat)
  pValue=1-pchisq(diff$chisq,df=1)
  if(pValue<0.001){
    pValue="p<0.001"
  }else{
    pValue=paste0("p=",sprintf("%.03f",pValue))
  }
  fit <- survfit(Surv(OS.time, OS) ~ risk, data = dat)
  
  surPlot=ggsurvplot(fit, 
                     data=dat,
                     conf.int=T,
                     pval=pValue,
                     pval.size=6,
                     legend.title=title,
                     legend.labs=c("High", "Low"),
                     xlab="Time(years)",
                     #break.time.by = 1,
                     palette=c("red", "blue"),
                     risk.table=F,
                     risk.table.title="",
                     risk.table.height=.25)
  print(cut_va)
  return(surPlot)
}

tcga.cibersort.os=cbind.data.frame(tcga.cibersort[,-1],tcga.risk.cli[,c("OS","OS.time")])
for (i in colnames(tcga.cibersort)[-c(1,6,21)]){
  pdf(paste0('results/KM/',i,'.pdf'),height = 7,width = 7,onefile = F)
  print(bioSurvival(OS = tcga.cibersort.os$OS,OS.time = tcga.cibersort.os$OS.time/365,
              riskscore = tcga.cibersort.os[,i],title=i))
  dev.off()
}

pathwy_p1<-diff_pathway(dat=t(tcga.cibersort[,-1]),group=tcga.risk.cli$risk)
diff=pathwy_p1[which(pathwy_p1$p.value<0.05),"pathway"]
cor.pa=imm.risk.ccor.res[which(imm.risk.ccor.res$p<0.05),"cell"]

venn_plot<-function(data_list,fill=NULL,ven=T){
  crbind2DataFrame<-function(dat,full=F){
    print(class(dat))
    if(class(dat)=='table'){
      if(!is.na(ncol(dat))){
        dat=apply(dat,2,function(x){
          return(x)
        })
      }
    }
    if(class(dat)!='data.frame'){
      dat1=as.data.frame(as.matrix(dat))
    }else{
      dat1=dat
    }
    dat1.class=apply(dat1, 2, class)
    #which(dat1.class!='numeric')
    #print(head(dat1))
    for(i in which(dat1.class!='numeric')){
      dat1[,i]=as.character(dat1[,i])
      if(full){
        dat1[,i]=as.numeric(dat1[,i])
      }else{
        dt=dat1[which(gsub(' ','',dat1[,i])!=''&!is.na(dat1[,i])),i]
        dt=dt[which(dt!='Inf'&dt!='NaN'&dt!='NA')]
        #dt[which(is.na(as.numeric(dt)))]
        if(sum(is.na(as.numeric(dt)))<length(dt)*0.1){
          #print(dat1[,i])
          dat1[,i]=as.numeric(dat1[,i])
        }
      }
    }
    return(dat1)  
  }
  if(length(data_list)<=4&ven){
    library(VennDiagram)
    if(is.null(fill)){
      fill=c('red', 'blue','green','yellow')[1:length(data_list)]
    }
    g=venn.diagram(data_list, filename = NULL,margin = 0.2, 
                   fill = fill, alpha = 0.50, col = 'black', cex = 1, fontfamily = 'serif'
                   #,cat.col = c('black', 'black', 'black', 'black')
                   ,cat.cex = 1, cat.fontfamily = 'serif')
    grid.draw(g)
  }else if(length(data_list)<=6&ven){
    library(venn)
    if(is.null(fill)){
      fill=mg_colors[1:length(data_list)]
    }
    g=venn(data_list, zcolor = fill,ggplot=F,box=F) 
  }else{
    anm=unique(unlist(data_list))
    tbs=cbind()
    for(i in 1:length(data_list)){
      a1=rep(0,length(anm))
      a1[anm%in%data_list[[i]]]=1
      tbs=cbind(tbs,a1)
    }
    colnames(tbs)=names(data_list)
    row.names(tbs)=anm
    tbs=crbind2DataFrame(tbs)
    g=UpSetR::upset(tbs, nsets = ncol(tbs), nintersects = 30, mb.ratio = c(0.5, 0.5),
                    order.by = c("freq", "degree"), decreasing = c(TRUE,FALSE)
    )
    return(g)
  }
}
surva=colnames(tcga.cibersort)[c(2,4,5,7,9,11)]


pdf('results/fig9g.pdf',height = 6,width = 6)
venn_plot(data_list = list(surv=surva,cor=cor.pa,diff=diff))
dev.off()
