# Supplementary material for: Tertiary lymphoid structures-driven immune infiltration patterns and their association with survival in neuroblastoma
Source: PeerJ. 2025 Jul 22;13:e19767. doi: 10.7717/peerj.19767 (PMC12292307; doi:10.7717/peerj.19767)
Supplement: Supplemental Information 6 [file peerj-13-19767-s006.zip › Raw Data/RNA-seq/19.TIP/immnue_pathway/KEGG_B_CELL_RECEPTOR_SIGNALING_PATHWAY.v7.5.1.gmt]

KEGG_B_CELL_RECEPTOR_SIGNALING_PATHWAY	https://www.gsea-msigdb.org/gsea/msigdb/cards/KEGG_B_CELL_RECEPTOR_SIGNALING_PATHWAY	AKT1	AKT2	AKT3	BCL10	BLNK	BTK	CARD11	CD19	CD22	CD72	CD79A	CD79B	CD81	CHP1	CHP2	CHUK	CR2	DAPP1	FCGR2B	FOS	GRB2	GSK3B	HRAS	IFITM1	IKBKB	IKBKG	INPP5D	JUN	KRAS	LILRB3	LYN	MALT1	MAP2K1	MAP2K2	MAPK1	MAPK3	NFAT5	NFATC1	NFATC2	NFATC3	NFATC4	NFKB1	NFKBIA	NFKBIB	NFKBIE	NRAS	PIK3AP1	PIK3CA	PIK3CB	PIK3CD	PIK3CG	PIK3R1	PIK3R2	PIK3R3	PIK3R5	PLCG2	PPP3CA	PPP3CB	PPP3CC	PPP3R1	PPP3R2	PRKCB	PTPN6	RAC1	RAC2	RAC3	RAF1	RASGRP3	RELA	SOS1	SOS2	SYK	VAV1	VAV2	VAV3
