# Supplementary material for: Tertiary lymphoid structures-driven immune infiltration patterns and their association with survival in neuroblastoma
Source: PeerJ. 2025 Jul 22;13:e19767. doi: 10.7717/peerj.19767 (PMC12292307; doi:10.7717/peerj.19767)
Supplement: Supplemental Information 6 [file peerj-13-19767-s006.zip › Raw Data/RNA-seq/19.TIP/immnue_pathway/KEGG_CHEMOKINE_SIGNALING_PATHWAY.v7.5.1.gmt]

KEGG_CHEMOKINE_SIGNALING_PATHWAY	https://www.gsea-msigdb.org/gsea/msigdb/cards/KEGG_CHEMOKINE_SIGNALING_PATHWAY	ADCY1	ADCY2	ADCY3	ADCY4	ADCY5	ADCY6	ADCY7	ADCY8	ADCY9	AKT1	AKT2	AKT3	ARRB1	ARRB2	BCAR1	BRAF	CCL1	CCL11	CCL13	CCL14	CCL15	CCL16	CCL17	CCL18	CCL19	CCL2	CCL20	CCL21	CCL22	CCL23	CCL24	CCL25	CCL26	CCL27	CCL28	CCL3	CCL3L1	CCL3L3	CCL4	CCL4L2	CCL5	CCL7	CCL8	CCR1	CCR10	CCR2	CCR3	CCR4	CCR5	CCR6	CCR7	CCR8	CCR9	CDC42	CHUK	CRK	CRKL	CSK	CX3CL1	CX3CR1	CXCL1	CXCL10	CXCL11	CXCL12	CXCL13	CXCL14	CXCL16	CXCL2	CXCL3	CXCL5	CXCL6	CXCL8	CXCL9	CXCR1	CXCR2	CXCR3	CXCR4	CXCR5	CXCR6	DOCK2	ELMO1	FGR	FOXO3	GNAI1	GNAI2	GNAI3	GNB1	GNB2	GNB3	GNB4	GNB5	GNG10	GNG11	GNG12	GNG13	GNG2	GNG3	GNG4	GNG5	GNG7	GNG8	GNGT1	GNGT2	GRB2	GRK1	GRK2	GRK3	GRK4	GRK5	GRK6	GRK7	GSK3A	GSK3B	HCK	HRAS	IKBKB	IKBKG	ITK	JAK2	JAK3	KRAS	LYN	MAP2K1	MAPK1	MAPK3	NCF1	NFKB1	NFKBIA	NFKBIB	NRAS	PAK1	PARD3	PF4	PF4V1	PIK3CA	PIK3CB	PIK3CD	PIK3CG	PIK3R1	PIK3R2	PIK3R3	PIK3R5	PLCB1	PLCB2	PLCB3	PLCB4	PPBP	PPBPP1	PREX1	PRKACA	PRKACB	PRKACG	PRKCB	PRKCD	PRKCZ	PRKX	PTK2	PTK2B	PXN	RAC1	RAC2	RAF1	RAP1A	RAP1B	RASGRP2	RELA	RHOA	ROCK1	ROCK2	SHC1	SHC2	SHC3	SHC4	SOS1	SOS2	STAT1	STAT2	STAT3	STAT5B	TIAM1	TIAM2	VAV1	VAV2	VAV3	WAS	WASL	XCL1	XCL2	XCR1
