# Supplementary material for: Tertiary lymphoid structures-driven immune infiltration patterns and their association with survival in neuroblastoma
Source: PeerJ. 2025 Jul 22;13:e19767. doi: 10.7717/peerj.19767 (PMC12292307; doi:10.7717/peerj.19767)
Supplement: Supplemental Information 6 [file peerj-13-19767-s006.zip › Raw Data/RNA-seq/19.TIP/immnue_pathway/KEGG_CYTOSOLIC_DNA_SENSING_PATHWAY.v7.5.1.gmt]

KEGG_CYTOSOLIC_DNA_SENSING_PATHWAY	https://www.gsea-msigdb.org/gsea/msigdb/cards/KEGG_CYTOSOLIC_DNA_SENSING_PATHWAY	ADAR	AIM2	CASP1	CCL4	CCL4L2	CCL5	CHUK	CXCL10	DDX58	IFNA1	IFNA10	IFNA13	IFNA14	IFNA16	IFNA17	IFNA2	IFNA21	IFNA4	IFNA5	IFNA6	IFNA7	IFNA8	IFNB1	IKBKB	IKBKE	IKBKG	IL18	IL1B	IL33	IL6	IRF3	IRF7	MAVS	NFKB1	NFKBIA	NFKBIB	POLR1C	POLR1D	POLR3A	POLR3B	POLR3C	POLR3D	POLR3F	POLR3G	POLR3GL	POLR3H	POLR3K	PYCARD	RELA	RIPK1	RIPK3	STING1	TBK1	TREX1	ZBP1
