# Supplementary material for: Tertiary lymphoid structures-driven immune infiltration patterns and their association with survival in neuroblastoma
Source: PeerJ. 2025 Jul 22;13:e19767. doi: 10.7717/peerj.19767 (PMC12292307; doi:10.7717/peerj.19767)
Supplement: Supplemental Information 6 [file peerj-13-19767-s006.zip › Raw Data/RNA-seq/19.TIP/immnue_pathway/KEGG_FC_EPSILON_RI_SIGNALING_PATHWAY.v7.5.1.gmt]

KEGG_FC_EPSILON_RI_SIGNALING_PATHWAY	https://www.gsea-msigdb.org/gsea/msigdb/cards/KEGG_FC_EPSILON_RI_SIGNALING_PATHWAY	AKT1	AKT2	AKT3	BTK	CSF2	FCER1A	FCER1G	FYN	GAB2	GRB2	HRAS	IL13	IL3	IL4	IL5	INPP5D	JMJD7-PLA2G4B	KRAS	LAT	LCP2	LYN	MAP2K1	MAP2K2	MAP2K3	MAP2K4	MAP2K6	MAP2K7	MAPK1	MAPK10	MAPK11	MAPK12	MAPK13	MAPK14	MAPK3	MAPK8	MAPK9	MS4A2	NRAS	PDPK1	PIK3CA	PIK3CB	PIK3CD	PIK3CG	PIK3R1	PIK3R2	PIK3R3	PIK3R5	PLA2G10	PLA2G12A	PLA2G12B	PLA2G1B	PLA2G2A	PLA2G2C	PLA2G2D	PLA2G2E	PLA2G2F	PLA2G3	PLA2G4A	PLA2G4B	PLA2G4E	PLA2G5	PLA2G6	PLCG1	PLCG2	PRKCA	PRKCB	PRKCD	PRKCE	RAC1	RAC2	RAC3	RAF1	SOS1	SOS2	SYK	TNF	VAV1	VAV2	VAV3
