# Supplementary material for: Tertiary lymphoid structures-driven immune infiltration patterns and their association with survival in neuroblastoma
Source: PeerJ. 2025 Jul 22;13:e19767. doi: 10.7717/peerj.19767 (PMC12292307; doi:10.7717/peerj.19767)
Supplement: Supplemental Information 6 [file peerj-13-19767-s006.zip › Raw Data/RNA-seq/19.TIP/immnue_pathway/KEGG_FC_GAMMA_R_MEDIATED_PHAGOCYTOSIS.v7.5.1.gmt]

KEGG_FC_GAMMA_R_MEDIATED_PHAGOCYTOSIS	https://www.gsea-msigdb.org/gsea/msigdb/cards/KEGG_FC_GAMMA_R_MEDIATED_PHAGOCYTOSIS	AKT1	AKT2	AKT3	AMPH	ARF6	ARPC1A	ARPC1B	ARPC2	ARPC3	ARPC4	ARPC5	ARPC5L	ASAP1	ASAP2	ASAP3	CDC42	CFL1	CFL2	CRK	CRKL	DNM1	DNM1L	DNM2	DNM3	DOCK2	FCGR1A	FCGR2A	FCGR2B	FCGR2C	FCGR3A	GAB2	GSN	HCK	INPP5D	LAT	LIMK1	LIMK2	LYN	MAP2K1	MAPK1	MAPK3	MARCKS	MARCKSL1	MYO10	NCF1	PAK1	PIK3CA	PIK3CB	PIK3CD	PIK3CG	PIK3R1	PIK3R2	PIK3R3	PIK3R5	PIKFYVE	PIP4K2B	PIP5K1A	PIP5K1B	PIP5K1C	PLA2G4A	PLA2G4B	PLA2G4D	PLA2G4E	PLA2G4F	PLA2G6	PLCG1	PLCG2	PLD1	PLD2	PLPP1	PLPP2	PLPP3	PRKCA	PRKCB	PRKCD	PRKCE	PRKCG	PTPRC	RAC1	RAC2	RAF1	RPS6KB1	RPS6KB2	SCIN	SPHK1	SPHK2	SYK	VASP	VAV1	VAV2	VAV3	WAS	WASF1	WASF2	WASF3	WASL
