# Supplementary material for: Tertiary lymphoid structures-driven immune infiltration patterns and their association with survival in neuroblastoma
Source: PeerJ. 2025 Jul 22;13:e19767. doi: 10.7717/peerj.19767 (PMC12292307; doi:10.7717/peerj.19767)
Supplement: Supplemental Information 6 [file peerj-13-19767-s006.zip › Raw Data/RNA-seq/19.TIP/immnue_pathway/KEGG_INTESTINAL_IMMUNE_NETWORK_FOR_IGA_PRODUCTION.v7.5.1.gmt]

KEGG_INTESTINAL_IMMUNE_NETWORK_FOR_IGA_PRODUCTION	https://www.gsea-msigdb.org/gsea/msigdb/cards/KEGG_INTESTINAL_IMMUNE_NETWORK_FOR_IGA_PRODUCTION	AICDA	CCL25	CCL27	CCL28	CCR10	CCR9	CD28	CD40	CD40LG	CD80	CD86	CXCL12	CXCR4	HLA-DMA	HLA-DMB	HLA-DOA	HLA-DOB	HLA-DPA1	HLA-DPB1	HLA-DQA1	HLA-DQA2	HLA-DQB1	HLA-DRA	HLA-DRB1	HLA-DRB3	HLA-DRB4	HLA-DRB5	ICOS	ICOSLG	IL10	IL15	IL15RA	IL2	IL4	IL5	IL6	ITGA4	ITGB7	LTBR	MADCAM1	MAP3K14	PIGR	TGFB1	TNFRSF13B	TNFRSF13C	TNFRSF17	TNFSF13	TNFSF13B
