# Supplementary material for: Tertiary lymphoid structures-driven immune infiltration patterns and their association with survival in neuroblastoma
Source: PeerJ. 2025 Jul 22;13:e19767. doi: 10.7717/peerj.19767 (PMC12292307; doi:10.7717/peerj.19767)
Supplement: Supplemental Information 6 [file peerj-13-19767-s006.zip › Raw Data/RNA-seq/19.TIP/immnue_pathway/KEGG_LEUKOCYTE_TRANSENDOTHELIAL_MIGRATION.v7.5.1.gmt]

KEGG_LEUKOCYTE_TRANSENDOTHELIAL_MIGRATION	https://www.gsea-msigdb.org/gsea/msigdb/cards/KEGG_LEUKOCYTE_TRANSENDOTHELIAL_MIGRATION	ACTB	ACTG1	ACTN1	ACTN2	ACTN3	ACTN4	AFDN	ARHGAP35	ARHGAP5	BCAR1	CD99	CDC42	CDH5	CLDN1	CLDN10	CLDN11	CLDN14	CLDN15	CLDN16	CLDN17	CLDN18	CLDN19	CLDN2	CLDN20	CLDN22	CLDN23	CLDN3	CLDN4	CLDN5	CLDN6	CLDN7	CLDN8	CLDN9	CTNNA1	CTNNA2	CTNNA3	CTNNB1	CTNND1	CXCL12	CXCR4	CYBA	CYBB	ESAM	EZR	F11R	GNAI1	GNAI2	GNAI3	ICAM1	ITGA4	ITGAL	ITGAM	ITGB1	ITGB2	ITK	JAM2	JAM3	MAPK11	MAPK12	MAPK13	MAPK14	MMP2	MMP9	MSN	MYL10	MYL12A	MYL12B	MYL2	MYL5	MYL7	MYL9	MYLPF	NCF1	NCF2	NCF4	NOX1	NOX3	OCLN	PECAM1	PIK3CA	PIK3CB	PIK3CD	PIK3CG	PIK3R1	PIK3R2	PIK3R3	PIK3R5	PLCG1	PLCG2	PRKCA	PRKCB	PRKCG	PTK2	PTK2B	PTPN11	PXN	RAC1	RAC2	RAP1A	RAP1B	RAPGEF3	RAPGEF4	RASSF5	RHOA	RHOH	ROCK1	ROCK2	SIPA1	THY1	TXK	VASP	VAV1	VAV2	VAV3	VCAM1	VCL
