# Supplementary material for: Tertiary lymphoid structures-driven immune infiltration patterns and their association with survival in neuroblastoma
Source: PeerJ. 2025 Jul 22;13:e19767. doi: 10.7717/peerj.19767 (PMC12292307; doi:10.7717/peerj.19767)
Supplement: Supplemental Information 6 [file peerj-13-19767-s006.zip › Raw Data/RNA-seq/19.TIP/immnue_pathway/KEGG_NATURAL_KILLER_CELL_MEDIATED_CYTOTOXICITY.v7.5.1.gmt]

KEGG_NATURAL_KILLER_CELL_MEDIATED_CYTOTOXICITY	https://www.gsea-msigdb.org/gsea/msigdb/cards/KEGG_NATURAL_KILLER_CELL_MEDIATED_CYTOTOXICITY	ARAF	BID	BRAF	CASP3	CD244	CD247	CD48	CHP1	CHP2	CSF2	FAS	FASLG	FCER1G	FCGR3A	FCGR3B	FYN	GRB2	GZMB	HCST	HLA-A	HLA-B	HLA-C	HLA-E	HLA-G	HRAS	ICAM1	ICAM2	IFNA1	IFNA10	IFNA13	IFNA14	IFNA16	IFNA17	IFNA2	IFNA21	IFNA4	IFNA5	IFNA6	IFNA7	IFNA8	IFNAR1	IFNAR2	IFNB1	IFNG	IFNGR1	IFNGR2	ITGAL	ITGB2	KIR2DL1	KIR2DL2	KIR2DL3	KIR2DL4	KIR2DL5A	KIR2DS1	KIR2DS3	KIR2DS4	KIR2DS5	KIR3DL1	KIR3DL2	KLRC1	KLRC2	KLRC3	KLRD1	KLRK1	KRAS	LAT	LCK	LCP2	MAP2K1	MAP2K2	MAPK1	MAPK3	MICA	MICB	NCR1	NCR2	NCR3	NFAT5	NFATC1	NFATC2	NFATC3	NFATC4	NRAS	PAK1	PIK3CA	PIK3CB	PIK3CD	PIK3CG	PIK3R1	PIK3R2	PIK3R3	PIK3R5	PLCG1	PLCG2	PPP3CA	PPP3CB	PPP3CC	PPP3R1	PPP3R2	PRF1	PRKCA	PRKCB	PRKCG	PTK2B	PTPN11	PTPN6	RAC1	RAC2	RAC3	RAET1E	RAET1G	RAET1L	RAF1	SH2D1A	SH2D1B	SH3BP2	SHC1	SHC2	SHC3	SHC4	SOS1	SOS2	SYK	TNF	TNFRSF10A	TNFRSF10B	TNFRSF10C	TNFRSF10D	TNFSF10	TYROBP	ULBP1	ULBP2	ULBP3	VAV1	VAV2	VAV3	ZAP70
