# Supplementary material for: Tertiary lymphoid structures-driven immune infiltration patterns and their association with survival in neuroblastoma
Source: PeerJ. 2025 Jul 22;13:e19767. doi: 10.7717/peerj.19767 (PMC12292307; doi:10.7717/peerj.19767)
Supplement: Supplemental Information 6 [file peerj-13-19767-s006.zip › Raw Data/RNA-seq/19.TIP/immnue_pathway/KEGG_RIG_I_LIKE_RECEPTOR_SIGNALING_PATHWAY.v7.5.1.gmt]

KEGG_RIG_I_LIKE_RECEPTOR_SIGNALING_PATHWAY	https://www.gsea-msigdb.org/gsea/msigdb/cards/KEGG_RIG_I_LIKE_RECEPTOR_SIGNALING_PATHWAY	ATG12	ATG5	AZI2	CASP10	CASP8	CHUK	CXCL10	CXCL8	CYLD	DDX3X	DDX3Y	DDX58	DHX58	FADD	IFIH1	IFNA1	IFNA10	IFNA13	IFNA14	IFNA16	IFNA17	IFNA2	IFNA21	IFNA4	IFNA5	IFNA6	IFNA7	IFNA8	IFNB1	IFNE	IFNK	IFNW1	IKBKB	IKBKE	IKBKG	IL12A	IL12B	IRF3	IRF7	ISG15	MAP3K1	MAP3K7	MAPK10	MAPK11	MAPK12	MAPK13	MAPK14	MAPK8	MAPK9	MAVS	NFKB1	NFKBIA	NFKBIB	NLRX1	OTUD5	PIN1	RELA	RIPK1	RNF125	SIKE1	STING1	TANK	TBK1	TBKBP1	TKFC	TNF	TRADD	TRAF2	TRAF3	TRAF6	TRIM25
