# Supplementary material for: Tertiary lymphoid structures-driven immune infiltration patterns and their association with survival in neuroblastoma
Source: PeerJ. 2025 Jul 22;13:e19767. doi: 10.7717/peerj.19767 (PMC12292307; doi:10.7717/peerj.19767)
Supplement: Supplemental Information 6 [file peerj-13-19767-s006.zip › Raw Data/RNA-seq/19.TIP/immnue_pathway/KEGG_T_CELL_RECEPTOR_SIGNALING_PATHWAY.v7.5.1.gmt]

KEGG_T_CELL_RECEPTOR_SIGNALING_PATHWAY	https://www.gsea-msigdb.org/gsea/msigdb/cards/KEGG_T_CELL_RECEPTOR_SIGNALING_PATHWAY	AKT1	AKT2	AKT3	BCL10	CARD11	CBL	CBLB	CBLC	CD247	CD28	CD3D	CD3E	CD3G	CD4	CD40LG	CD8A	CD8B	CDC42	CDK4	CHP1	CHP2	CHUK	CSF2	CTLA4	DLG1	FOS	FYN	GRAP2	GRB2	GSK3B	HRAS	ICOS	IFNG	IKBKB	IKBKG	IL10	IL2	IL4	IL5	ITK	JUN	KRAS	LAT	LCK	LCP2	MALT1	MAP2K1	MAP2K2	MAP2K7	MAP3K14	MAP3K7	MAP3K8	MAPK1	MAPK11	MAPK12	MAPK13	MAPK14	MAPK3	MAPK9	NCK1	NCK2	NFAT5	NFATC1	NFATC2	NFATC3	NFATC4	NFKB1	NFKBIA	NFKBIB	NFKBIE	NRAS	PAK1	PAK2	PAK3	PAK4	PAK5	PAK6	PDCD1	PDPK1	PIK3CA	PIK3CB	PIK3CD	PIK3CG	PIK3R1	PIK3R2	PIK3R3	PIK3R5	PLCG1	PPP3CA	PPP3CB	PPP3CC	PPP3R1	PPP3R2	PRKCQ	PTPN6	PTPRC	RAF1	RASGRP1	RELA	RHOA	SOS1	SOS2	TEC	TNF	VAV1	VAV2	VAV3	ZAP70
