# Supplementary material for: Tertiary lymphoid structures-driven immune infiltration patterns and their association with survival in neuroblastoma
Source: PeerJ. 2025 Jul 22;13:e19767. doi: 10.7717/peerj.19767 (PMC12292307; doi:10.7717/peerj.19767)
Supplement: Supplemental Information 6 [file peerj-13-19767-s006.zip › Raw Data/RNA-seq/19.TIP/results/tcga.28.score.risk.txt]

Activated B cell	Activated CD4 T cell	Activated CD8 T cell	Activated dendritic cell	CD56bright natural killer cell	CD56dim natural killer cell	Central memory CD4 T cell	Central memory CD8 T cell	Effector memeory CD4 T cell	Effector memeory CD8 T cell	Eosinophil	Gamma delta T cell	Immature B cell	Immature dendritic cell	Macrophage	Mast cell	MDSC	Memory B cell	Monocyte	Natural killer cell	Natural killer T cell	Neutrophil	Plasmacytoid dendritic cell	Regulatory T cell	T follicular helper cell	Type 1 T helper cell	Type 17 T helper cell	Type 2 T helper cell	risk
0.253232853308904	0.310167672869456	0.31937751929553	0.221510906956194	0.19905509872681	0.161888930155579	0.344003710098813	0.086566886188424	0.17414080494615	0.168774875339148	-0.203001189833572	0.24903729600574	0.0624335602215199	0.230219429669088	0.0178232538141972	-0.0812628069534014	0.129851797964404	-0.0912437585310646	0.305215533482142	0.126877644501179	-0.022898556268195	-0.233270404868356	0.23142034146048	0.103907696593921	0.113829180016345	0.0923239327913921	-0.187066394075502	0.175204978835525	High
0.00743622579277711	0.198570399289745	0.205275352115371	0.181564048925858	0.168515364762523	0.141418927363708	0.301102310493545	0.0529117947727258	0.128374360525721	0.0858137743128853	-0.283647882895053	0.203024045799566	-0.211856957072332	0.201649125028055	-0.000629964766516325	-0.0866675832734474	0.0870064939199538	-0.113631466502364	0.268822111039554	0.0825416724457441	-0.0377174616329921	-0.240549132850696	0.176743755773555	-0.018385364035921	0.0868571450263743	0.0234900232774599	-0.216208933916059	0.127775163876955	Low
-0.272216655483574	0.136056664503463	0.0606488916498517	0.132089297791943	0.193390031853597	0.124198503239519	0.237961061963203	0.0746606035157635	0.181995127865324	0.042214312240447	-0.117391780552494	0.213975757280069	-0.380505647587715	0.186129572764338	0.0324546415643448	-0.0819237975499735	0.0811629374778002	-0.10670444860502	0.253149315568092	0.025898862955374	-0.0912217112798141	-0.262953543240249	0.178221621734504	-0.15949762498309	0.0305600092913088	-0.0147735225359054	-0.223390521045415	0.158379518245405	High
-0.154048046039787	0.12978677028839	0.107374003099784	0.147656774120413	0.196647370862137	0.145849618479887	0.301520409016333	0.101849074892785	0.182420000924599	0.152305783067589	-0.137697187419503	0.187091035352123	-0.322164256207501	0.214571927321209	0.0831708229767957	-0.0814700735484306	0.105314307071226	-0.109240736836841	0.254381582282042	0.126092714971459	-0.0807439922009959	-0.211618252880449	0.169202777465482	-0.0221758206526275	0.0753539747658201	0.0593311880806959	-0.220334029240534	0.161394103177047	Low
-0.337982798825102	0.116653188354432	0.0546779406304345	0.148623120189108	0.210723423062128	0.170231211450435	0.294023171287476	0.0416250642384945	0.210278163758698	0.11698822286353	-0.153516314482025	0.206271397448634	-0.365540111523329	0.20524418952213	0.0154002642745459	-0.126573041649798	0.0432549980334613	-0.134397279714478	0.253035814738362	0.132964168247325	-0.0430594232244138	-0.294874099921865	0.182352796189052	-0.0599935018909494	0.058878187322235	0.0420540703260327	-0.220394915296213	0.153887036623048	High
-0.265828222318407	0.167655545633119	0.0407255425901765	0.143637177676497	0.17619591001333	0.161398243258652	0.264106638091386	0.0892996538106415	0.124298752483586	0.0804898998574356	-0.214221120413249	0.238015518478352	-0.296257348044882	0.225093656507968	-0.0311059915100349	-0.0600581606837598	0.0223397697726111	-0.0888704689297922	0.289047008346377	0.0346835369773476	-0.0665383653183213	-0.162856890099946	0.184120587828753	-0.0565704310683317	0.0511509259938977	0.0323011157133284	-0.160890364459383	0.187812080478884	Low
-0.0134459017509157	0.252669239482382	0.395536026444794	0.22801816606918	0.219105350720844	0.154248810326012	0.372663433617905	0.134328099772141	0.200886719646288	0.194385642922669	-0.0798844000223296	0.245280561969584	-0.18375349666942	0.216155854341324	0.0542233585462985	-0.0530892743646505	0.18805189218341	-0.0940424326051091	0.313807879614215	0.164235457821037	0.0204307508043915	-0.177752052878117	0.229738477069415	0.0387653141581906	0.128100343852031	0.165532743609779	-0.137528955759075	0.179486702135395	Low
-0.303372175961552	0.107358414361379	0.0786108469643494	0.0943274849942803	0.182443141165207	0.157544718660153	0.241517720307426	0.0613029531937871	0.152505405571414	-0.0239827028528029	-0.14489865492974	0.192392284636757	-0.39244704806957	0.198870200231497	-0.0266019781700869	-0.0775847207056898	0.0384910291806977	-0.125691176384698	0.221827959379922	0.000662984105985883	-0.11049997045036	-0.251633740445876	0.187775081990373	-0.143058086797621	0.00563661691536226	-0.038984183807081	-0.223311185076514	0.154994073956022	High
-0.179541531857323	0.184311468666018	0.0850622777735239	0.133577786028431	0.202100109964524	0.129950222572598	0.288023403898702	0.0827333815813966	0.187128196464681	0.0471029735726553	-0.156024699938422	0.229366103488142	-0.328025178133724	0.186663266875085	0.0332774226183818	-0.0691063838153485	0.136932842093532	-0.0760529707068251	0.261661605019297	0.0942358228056736	-0.0812224648759227	-0.203318969558498	0.180694477374503	-0.0223556793115325	0.0607015982402816	0.0104147905512268	-0.220824310072601	0.166265536139481	High
-0.281123397824009	0.116831150045941	0.0507374646996197	0.0740472313240684	0.190936945582152	0.137385154398426	0.244684840203576	0.0329162033786599	0.175425767973577	0.0228649818702087	-0.149058085904554	0.132527399001705	-0.366594384451617	0.214929834547235	-0.00420588417769379	-0.107522803647064	0.0182175654885201	-0.147554630288861	0.258125748575058	0.0467200318741456	-0.144652896622113	-0.272516720887688	0.125685596068134	-0.0827142847017014	0.0141971427439722	-0.0200298723674522	-0.227839203155379	0.162870014260685	High
-0.237718408619464	0.181066962047135	0.210213909666996	0.237034828156194	0.233802446661065	0.22019869723022	0.364723115631529	0.13179562011695	0.20512940030943	0.15970430078253	-0.0375619377945206	0.210333954646095	-0.222025829478976	0.264889431689221	0.0965045246116725	0.0324138784846295	0.133953070015578	-0.105559078729342	0.328923345449078	0.210387354712289	0.034938215712234	-0.185730938880851	0.216048565382529	0.0109129244759425	0.1502581926406	0.130839537910417	-0.134231741761112	0.147792667259403	Low
-0.227910635152518	0.0944352555377124	0.10467624873469	0.174094085006899	0.196571799850505	0.160238884710253	0.297224010310986	0.0742773224403011	0.124603109237234	0.0881829547429311	-0.214543296994354	0.210139210540255	-0.277523863952397	0.261684627333591	0.0344709349466666	-0.1216345913954	0.0579306068129975	-0.157716658992497	0.27508601794509	0.0999276252497174	-0.0385820663752638	-0.201893807689181	0.176195868891371	0.0171355611512079	0.115617523724129	0.0270566356070685	-0.169386708882769	0.14495407257307	High
-0.241170167514673	0.0683233282079	0.132533711327469	0.190931677205972	0.217912539430644	0.140775077284162	0.341043400785483	0.138644943875529	0.188956444259046	0.145670386815644	-0.136350866562893	0.228658680967555	-0.291024824873724	0.249857786692847	0.043434638386998	-0.00122619767569459	0.207289457161643	-0.119933862209067	0.278389050298769	0.160977258006111	-0.0167681732421939	-0.147014846055343	0.268403220848647	-0.0582171278866225	0.0946739736489419	0.0797731884221967	-0.100862243545525	0.0647393138835771	High
-0.111351780039316	0.0601159174479936	0.20037583775769	0.251706217233955	0.271356238771666	0.205846403871858	0.358069314992694	0.130926193345015	0.281066559220534	0.227114543001277	-0.0301400518862662	0.221967168371687	-0.177956683254051	0.279726225961956	0.111515133118213	-0.0109312353463523	0.190439160252578	-0.210467427698822	0.301557068526015	0.189181128861034	0.0243021709385375	-0.173993836674827	0.240485657510164	0.102374454137423	0.140544513784304	0.123912591193191	-0.0996727545816276	0.112107067079852	Low
-0.216493134740284	-0.0396206941520465	0.0997735891869204	0.0891043407710508	0.231518312916643	0.151378724677988	0.23739455105854	0.053297277393972	0.187505816402012	0.0334783349569594	-0.269763014120408	0.180985854670179	-0.327589789955846	0.18132613950571	-0.0241879488678219	-0.163199004799572	-0.0972082637444807	-0.162643607741844	0.291777338476551	0.0599239209652032	-0.123926340734391	-0.284503397574935	0.149664253397781	-0.198583131966933	0.0235656755860328	-0.0362790878933113	-0.157759547569821	0.0994410219294452	Low
-0.214873188643922	-0.0451516062119119	0.128685239663295	0.137661590638134	0.189597895321112	0.150356520144502	0.271961295847322	0.118824805518323	0.143865693799695	0.0715695052713647	-0.0684669543314105	0.187825198031366	-0.355586196990496	0.248889365235134	0.0221732129565343	-0.132113081716741	0.00279208085388151	-0.225663004163358	0.312716434219543	0.0901102204953654	-0.0994655528204803	-0.280145598714826	0.186578172066345	-0.128443414929639	0.0876091114856361	0.049907572596216	-0.168912373086463	0.0616406501110688	Low
-0.0541843378236387	0.123926375281241	0.241211510088778	0.236109608915256	0.228053432383916	0.182456641339941	0.333423342612958	0.0970010886497777	0.200395195467896	0.163956962394582	-0.142272318665779	0.236370730952031	-0.199022384353072	0.256448499206902	0.0815316024101037	-0.0731342109135501	0.149169897120104	-0.153808164525354	0.303512834144513	0.148962030615182	0.0193299554730186	-0.192648818745487	0.182030957155857	-0.0020672401070347	0.140675968623534	0.0703469084225881	-0.164553391375392	0.12397996919626	Low
-0.258975128495147	0.0812168439549989	0.102993274057279	0.183492271855141	0.231905107679841	0.151347823536387	0.308036300030012	0.0876314564770109	0.200899451743777	0.133831428994452	-0.0394154010802229	0.259343833767984	-0.326658383341129	0.249346857870028	0.0615395177472221	-0.0492400070737193	0.104773695702186	-0.122653747434033	0.305525652823056	0.103478035899857	-0.0479749816800216	-0.114798169692427	0.201371208172128	-0.00305804312796881	0.108557497566435	0.0757690955959499	-0.132199917043825	0.110993068484384	Low
-0.191676393775122	0.170535268259952	0.117153756162449	0.183380583371555	0.233307253207107	0.195019528413147	0.33286699969338	0.108695425012222	0.217096460097896	0.110626563519837	-0.118497116204926	0.263893662374596	-0.281845725580365	0.260370560038886	0.070704345917999	-0.0941760716905699	0.105954383533068	-0.120775302001475	0.312383415877913	0.1033727001324	-0.0258306670183263	-0.245094992282214	0.202768009237466	0.022022351542972	0.0929358668127133	0.06296852672995	-0.144282082611687	0.164173649871642	Low
0.1482494376994	0.242400201333112	0.355357266812277	0.280420285609863	0.250128739135567	0.178879916721346	0.384799426758344	0.156433785836524	0.177392903172172	0.20125221752111	0.0638351327429766	0.283770435510852	-0.0650202664869927	0.243256170331809	0.109338088878341	0.130631545155329	0.273254573611677	-0.104024818479407	0.348338035355603	0.184785022756181	0.0400188223571967	-0.120351523404139	0.253953138873743	0.0946637784043216	0.180343283033949	0.172723427659134	-0.142699116464943	0.1458383576479	Low
0.275420280794955	0.224937844524732	0.434820281475443	0.290129966069299	0.219129476992594	0.209817737970654	0.419182606564366	0.134304450052431	0.226024017524475	0.253739918648384	-0.0228304291114263	0.247438641668214	0.0692303136716072	0.28459789585097	0.0912678038464622	0.0113004566706056	0.210457833685955	-0.0935455047148206	0.3295236483732	0.177760942549201	0.0293454794437375	-0.18394817519602	0.273499098901425	0.0335276291956878	0.182356539148871	0.172993458795935	-0.111194176608555	0.0661101216324584	Low
-0.195473180356256	0.13637451647768	0.175551286012319	0.221621853901275	0.233572891303377	0.161667675637281	0.341957381563264	0.149716787766869	0.15444027507416	0.133986977267929	0.00338992439010168	0.231683037051068	-0.269336145478028	0.273639918664586	0.0717468007404364	-0.0129654548653087	0.140446508435117	-0.129334457160593	0.323759657086871	0.165211344172112	-0.0337108202595286	-0.189854797824297	0.21732296736798	0.021600610956859	0.134015105809308	0.109816317795388	-0.170382036364842	0.122788395292037	Low
-0.0312460931615558	0.145249218610064	0.239701739826176	0.187411081964169	0.215655609631134	0.165952184995504	0.34173784237514	0.124523491857046	0.190515333993926	0.0968731452174207	0.024997836365129	0.182075427047025	-0.217554639778431	0.2694327417062	0.0264032192535934	-0.0623355775727336	0.0577970711325934	-0.177340948767951	0.317688302560743	0.139506582928428	-0.0310304082663657	-0.238832623816614	0.21175932618076	-0.0365385036261909	0.117266946947147	0.0939355959997234	-0.162858499670798	0.0963672853682849	Low
-0.0681347185404204	0.125466559882752	0.186455249582595	0.204216523610551	0.215066807832182	0.151644545365263	0.352056459498362	0.143376764601181	0.232487130751422	0.149315373048977	0.0442805401727365	0.229075899565667	-0.21886813868229	0.259169986017838	0.0869069004712032	0.0764550221879735	0.168688881027858	-0.0901734688359679	0.302855708373943	0.174882466244756	0.00738299346776024	-0.176868061039271	0.25326116100863	0.0145434228070353	0.128014725698077	0.141878191676557	-0.143330595411473	0.112313331055296	Low
-0.316831194056116	0.0763180960413143	0.116913964795836	0.209835643118351	0.235646413998776	0.17288941401735	0.341094259411815	0.135748986238333	0.202977707965696	0.153238687803216	-0.0220736093016179	0.21934606403342	-0.312406680678447	0.282181998021767	0.0752534861092664	-0.105406302893779	0.0585498896214251	-0.128598265248909	0.276851842463126	0.128326254615926	-0.00629357035011192	-0.200603982159554	0.227576197271526	0.0555011186862518	0.0992962290249644	0.09260821453051	-0.164823669707423	0.120754472249213	Low
0.204410121204572	0.218312126006057	0.337575594133142	0.266171411026661	0.224934713664635	0.234317185213311	0.409774819455584	0.175343359683208	0.201605412864029	0.218692673494181	0.0366518429258523	0.280573872223512	-0.0317751895744184	0.277436468813872	0.114705677559054	0.135898848177534	0.243825855374264	-0.0529613566802622	0.339264381619202	0.185904116069305	0.0375107209938621	-0.12645806461252	0.254475249930252	0.128466527375389	0.165502832151706	0.185054974095741	-0.116384399761277	0.141185694846897	High
-0.0285500646026306	0.17748638480382	0.287893128648437	0.233221501966698	0.21940158717545	0.182842332319012	0.361544223925774	0.111460996144095	0.198916469980013	0.206527314352567	-0.0509600661256698	0.252322780777054	-0.177168385781055	0.235084013694697	0.0850248672261941	-0.00738463082196838	0.14565143983747	-0.162513238019853	0.329189049084565	0.172451897235774	0.0245525274429983	-0.157891573948588	0.234779054262373	0.0854659507150189	0.176830127632169	0.119527310381102	-0.162255844781654	0.136664343960482	Low
-0.15038849725625	0.105802755892592	0.164394815631173	0.151470677058878	0.183406486306067	0.13679636223632	0.289746839555517	0.0927489057492851	0.186221987236264	0.104541537895728	-0.197748712152504	0.221398321514367	-0.300685087788712	0.242751354326622	0.011340345092271	-0.139038124376411	-0.00149904753404911	-0.135558776753251	0.298090702859307	0.0935674137646066	-0.0870723099124444	-0.188463524249525	0.176793513705532	-0.109289348211857	0.075997888629638	0.0309726239959914	-0.191267645745713	0.13792508821567	Low
-0.246915906507253	0.0530115545126844	0.12182866504745	0.191244044604164	0.20850377287854	0.198427622227048	0.299292301867428	0.111190342837676	0.170548013555919	0.0955654313940835	-0.148448567364284	0.229801442569675	-0.307722108173292	0.231108352382549	0.0327333298095969	-0.0787285244368102	0.134828223979602	-0.151216182981947	0.328814660619066	0.101574822077258	-0.0324959522483679	-0.193401158091936	0.227879549256563	0.00184083468257609	0.140282314549617	0.0909682438782476	-0.182840364850442	0.0999576738043129	Low
-0.180025993663933	0.177603358246584	0.265966362314041	0.193016570630979	0.206895735836753	0.153997369910544	0.334611814185373	0.129630250196517	0.197607187719988	0.103674329670438	-0.058657568435162	0.198147744791831	-0.315901052731267	0.237136799969353	0.0331852917265624	-0.0619780281906915	0.109340670109276	-0.125596554717673	0.310551335738845	0.101592635525053	-0.0318524400125324	-0.169740345042804	0.211918054523585	-0.0162347211709425	0.121053286552685	0.0797417610085663	-0.199421013527803	0.14777012656251	Low
-0.245480533580937	-0.00624779285753651	0.0507768312760551	0.164547998983401	0.209995538379034	0.163747233161868	0.299899357974373	0.136715341114108	0.157467094800287	0.0726189857810836	-0.104064599729323	0.208329042512356	-0.292566173078273	0.247078461257548	0.0430108798061003	-0.0956233025182747	0.0536387066170443	-0.164962191211185	0.31075520737512	0.141677210181729	-0.056656632500319	-0.164576048258028	0.211654249551721	-0.0804584758901631	0.125271474675257	0.0714017557364783	-0.188482398989523	0.100118893168809	Low
0.191431541039674	0.194772419469565	0.359237664107247	0.241160163953818	0.216170856560287	0.189940250884912	0.391214852574816	0.132529703952891	0.220712099007668	0.221021167272856	0.0740090320109531	0.258772030665251	-0.031520143138877	0.24473266585618	0.0792145329599361	-0.00280554305180044	0.175833775945093	-0.104658906354094	0.326692990614237	0.169379967847165	0.0307306476369277	-0.160228681851438	0.254805587058566	0.0436971615043374	0.187987358413102	0.165024218084525	-0.146408910793648	0.105738292172043	Low
-0.244410954448178	0.0958063965599903	0.053123355437762	0.141412226899087	0.20217726092743	0.141817674184923	0.289157558394095	0.101167615825518	0.190438647492035	0.090741273240808	-0.152644804502468	0.160550652392172	-0.317664117272019	0.242476135944518	0.0180546629116909	-0.140394961762575	-0.00665588655725442	-0.172814137725239	0.287669156723904	0.0868033583843637	-0.0807507074138267	-0.195953171717523	0.158119097323258	-0.0520519358587619	0.0623717440416799	0.00328897181493217	-0.173950409225511	0.19508338356089	Low
-0.234607119131398	-0.00207176463380959	0.11239320114779	0.152836454407367	0.202996558348255	0.173548981953243	0.295197478062795	0.123728979015933	0.18248934407923	0.106413608599429	-0.199223716957202	0.191562311996786	-0.311721888163377	0.238029360589303	0.0357355207709614	-0.121419257627585	0.0205690975532481	-0.151018341484665	0.294161414008496	0.11625670403443	-0.0464088776297451	-0.213464368131544	0.199155269567524	-0.0637014093518611	0.0884795427945663	0.0722248536673898	-0.168944541620828	0.111572279590037	Low
0.0563589278555241	0.26936699674205	0.389543787172281	0.233365117649237	0.223407375028139	0.181091736327468	0.385332238228605	0.122947899706247	0.20081712419275	0.221667340641651	-0.0337981651506302	0.254280234974977	-0.0789841044489213	0.241156932727292	0.0801230592667774	-0.0120280657078691	0.145857288103143	-0.150505988530586	0.326409078433575	0.156866440550642	0.0267189261512512	-0.164972192173431	0.241453844393037	0.00659760907304051	0.166397870316524	0.146130406135987	-0.12570994998566	0.178801039046258	Low
-0.0486317887125691	0.142141181600482	0.284101577815518	0.206959768706346	0.228978678373164	0.151068544052579	0.38243484174514	0.170246016501342	0.240120889173269	0.220310445363315	0.0512912852865734	0.225325275893016	-0.192322453994657	0.285778578343494	0.135113293672166	0.0954964984147029	0.262505678485926	-0.0961936381002877	0.305292105817667	0.20394241674009	0.0200551301270178	-0.153367911623025	0.270498621266955	0.093049977702543	0.156753988283694	0.17962586754357	-0.122507094633308	0.142048522901801	Low
-0.205110196185976	0.119638653025563	0.160413738349069	0.187421907428845	0.214243530814739	0.178051307431391	0.323162788303237	0.126197743028937	0.202222918650277	0.106896763105146	-0.0797452775065983	0.198047525920081	-0.264850361264447	0.261804062952209	0.068919609666035	-0.066734786303457	0.0618550976202656	-0.183525576797518	0.301360436436094	0.177788900782127	-0.00690697848779958	-0.214785828419936	0.190389541455162	0.00484387073396432	0.112755164066071	0.0874543951060195	-0.196089720980088	0.139015371567007	Low
-0.00627309350939688	0.1507448967524	0.292463798359036	0.218952854813596	0.228263650380287	0.186755966185979	0.359012164097804	0.105902432601453	0.20709769638967	0.14815158675951	-0.0700425508646263	0.243037042225819	-0.148372038692499	0.248299215302488	0.0857555095452034	-0.000640946850201007	0.188569030869787	-0.147003571549507	0.316123729555018	0.132385016320985	0.00905340882720991	-0.18172565802728	0.214425099089454	0.0271925942291541	0.147913068264634	0.10927692891512	-0.165275001845577	0.121702872964269	Low
-0.17636729917561	0.0657438999723099	0.157891066308977	0.14609577319595	0.195877319540904	0.153461973088422	0.294188798840479	0.0896809889628231	0.15452952878049	0.0658661299727034	0.0406227911522155	0.22498832865735	-0.263295320969401	0.24953548731797	0.0212061526813635	-0.0714285991992918	0.0476057661422332	-0.20127157552861	0.302773264070921	0.106196945897631	-0.0654964075770241	-0.157485991224897	0.194909183125983	-0.109639274913583	0.0867332745400283	0.057058631777572	-0.133874741044811	0.0548171429777013	Low
0.117511426029188	0.202994963276482	0.340738415023192	0.2297548598302	0.196934346891012	0.171522604471284	0.378369429557262	0.112676526180039	0.235310144648149	0.204335413596721	-0.0199685695187333	0.252175163591998	-0.0816924753492492	0.197167249316042	0.0627590753736681	0.0599015083178059	0.217069254931044	-0.106794895836028	0.336781920080716	0.142355966808578	0.0209370131462483	-0.151814507692111	0.250748223425185	-0.0176704632894147	0.14074870646395	0.15368322457726	-0.124887540005318	0.0860765465639965	Low
-0.106880119452916	0.171799281677409	0.165573637898688	0.155454733916825	0.18026278994343	0.128582631640457	0.290215310306403	0.0960135775693472	0.187189741532577	0.0718824444251771	-0.0544702270458321	0.165750713701637	-0.257890973693337	0.232165268840595	0.00799381897191704	-0.041107973021029	0.0424646791375535	-0.151421465557194	0.305444250572573	0.0940945464390002	-0.0448183998035735	-0.196076238334823	0.184364324637996	-0.0935022597449063	0.0756546799352968	0.0570407841370986	-0.217477742200935	0.144221643360712	Low
-0.150751630287591	0.032903637884658	0.15014388720623	0.250811863645833	0.224904710685444	0.159160419180624	0.376346651541024	0.161591151586119	0.240065940409276	0.230192600800865	-0.012846139815852	0.246058782570733	-0.200732036015364	0.300679898779614	0.0964551122815604	0.0441374342642457	0.182486253848292	-0.153754071596473	0.304545760448883	0.195832426792929	0.00586616840010648	-0.200220610360221	0.271426158313695	0.0426481786844052	0.158265913411894	0.140094932801772	-0.0885239994190435	0.044809049244177	Low
-0.158073598627639	0.173075028793258	0.275648299567449	0.212503101513388	0.210687436384301	0.16504345059007	0.339133678822498	0.123246559562494	0.221146340886836	0.155611179969434	-0.13129844114696	0.252487485656074	-0.232313706540398	0.267262405991119	0.0753557306445231	-0.0454989636314406	0.124535078376326	-0.12866960162771	0.303636554479302	0.126093771443828	-0.0166940443638221	-0.183621773447716	0.206705611369597	-0.0127388793523762	0.126875371376587	0.0778482654875188	-0.163261252724793	0.121494176393657	Low
-0.291203082985106	-0.0289038157363816	0.0633434720175843	0.147571996750802	0.170842026628117	0.193501852508941	0.311864283433399	0.104167616058006	0.188446150466023	0.0754520469902141	-0.206728575764079	0.245786709078501	-0.298516573028639	0.232789543598952	-0.0232770160929504	-0.0861172622663369	-0.0123924828281756	-0.181363804146911	0.302210076863363	0.0996928531065728	0.00443993806065272	-0.176134410548051	0.204334377430977	-0.042180003955796	0.0748209033101561	0.0368239172125342	-0.149506622718608	0.137063403581004	High
0.00785866254847506	0.212318133971938	0.319642622059525	0.202273332261128	0.203299428565209	0.185794965841753	0.336942269513859	0.0784645940586339	0.201977480601168	0.138578977620746	-0.0150084306394816	0.187062325575049	-0.134423759070456	0.260863715849085	0.0103101771295361	-0.0823424463710565	0.0821213772413125	-0.145602191891558	0.307862648908799	0.107184298499007	-0.0323601821191184	-0.18526404138443	0.178675825511178	-0.0612946101709935	0.116115378262024	0.0622436332430094	-0.171759522438805	0.115099185385283	Low
0.148282144175179	0.209982464334751	0.3296990132439	0.21533941725857	0.209813585285784	0.189240646145344	0.378533854066765	0.10395583621881	0.189662483135516	0.19993807451773	-0.0788681348233315	0.237264452763254	-0.0747828802061274	0.249629272381309	0.0833161274655154	-0.0457259704094789	0.15177001467444	-0.11618505233076	0.311901557668025	0.156743292745802	0.00613545324495468	-0.204855357963278	0.219271726700184	-0.00643757653761554	0.156827071858114	0.126097084874096	-0.147653659417011	0.134151680116899	Low
-0.18404799481427	-0.0416100497355866	0.144511814607991	0.195207875474517	0.203026149611341	0.181007540065064	0.311404189407236	0.103588079985003	0.184701405045475	0.109138229574326	-0.191489024537343	0.252243036045206	-0.268479710087348	0.264847802061389	0.0731948204268484	-0.0421259773639756	0.171702507077224	-0.183237830411972	0.294623542130024	0.116740830969706	-0.0115105337676864	-0.217130453151059	0.207749546881276	0.0379319584120445	0.135572325609933	0.0757907470293598	-0.17938824023812	0.0685293389307029	Low
-0.119825468889947	0.142528540121543	0.186955413077364	0.278402258395411	0.252591899450875	0.164577579028524	0.360521356473606	0.180015633300452	0.21858694443113	0.201324640501678	-0.0757771009489736	0.31981379697045	-0.238175440747019	0.318023872538812	0.153184522194019	0.0827709882538157	0.32111004005319	-0.20096724879653	0.33497595252104	0.221279399571291	0.024404859063711	-0.095048647966751	0.247802927703647	0.197952076195444	0.165057126335102	0.132524578078016	-0.0852338714004133	0.120523827474729	Low
-0.0725874042379358	0.118000715549884	0.189591295719041	0.245769176294389	0.233061901919569	0.182251497277874	0.356143279537535	0.135882558278508	0.212506910412101	0.179701094586032	0.0348199624140327	0.244258231561901	-0.179256118970435	0.26022438760333	0.0724405640970271	0.0623886708558778	0.216143250788817	-0.110335136314375	0.298258485647045	0.172443401675091	0.00567255215742481	-0.163840811540959	0.244811120101811	0.0463388587105655	0.154044095782754	0.157803004363418	-0.14599906850587	0.0993594835812045	Low
0.0283673387091454	0.0901707100977442	0.27919930158467	0.230878499404474	0.242440563391038	0.176982511115212	0.360293636103324	0.145113212756361	0.195126904056417	0.205131128621695	0.0395013914682219	0.257380463989178	-0.123133318619403	0.26896210088526	0.0870696542174367	0.0316091267063279	0.137903305361138	-0.145980841895473	0.304187274367744	0.174703821187653	0.0520349050004299	-0.249722726755157	0.24523818400115	0.0185534813264152	0.159962822859245	0.165472699262717	-0.115966977805069	0.0949554852551494	Low
-0.175836612180175	-0.000829598969026554	0.112984844044122	0.174396992924668	0.188804754507638	0.176396425415807	0.310208002594408	0.113786500314617	0.157372097967131	0.0822174711882795	-0.0720483269669048	0.233954236199916	-0.285690413698254	0.234223989101254	0.0313816124887314	-0.0888701492968523	-0.00507934162199075	-0.190484248293489	0.307647623796752	0.136002694559327	-0.0427153586977938	-0.252130728188279	0.189762788451852	-0.0855425914445751	0.0996175999485262	0.0845528302421442	-0.16967175070002	0.0788971136384673	Low
-0.196235243760141	-0.0147488281244228	0.0880122001926854	0.151276825090411	0.163913907527723	0.200002122603038	0.278097417078536	0.0793419710420664	0.160418601541296	0.103172377080485	-0.0323829162663327	0.148480066399062	-0.27032926615061	0.242930271463571	-0.000558801603673709	-0.0837000235947803	0.0852942927930938	-0.173126724882163	0.310111199232466	0.0963110205211967	-0.0609508297011795	-0.212264065916727	0.198161810905912	-0.102100159565003	0.0866302665818018	0.0915929086035424	-0.163319038060524	0.0907339735116351	High
-0.302269115993774	0.0823575023995176	0.0407001246938212	0.111078744729749	0.180237874775713	0.159049179215591	0.290774324875326	0.0980639396695778	0.137014647512978	-0.0319063338872187	-0.157712967802384	0.121664767101925	-0.365954656142557	0.216666231336801	-0.0416858742880348	-0.165498629970696	-0.180817897961142	-0.115208637957589	0.318988374679096	0.0623320343040351	-0.10739948401139	-0.306351594407775	0.152275401698175	-0.192791805666412	0.0103706117294415	0.00143274054964657	-0.211398498718958	0.177522755314745	High
-0.0710199066852718	0.176024301019765	0.273658580341677	0.211976449808585	0.213122129436822	0.202198132950552	0.340857104454881	0.115648306384833	0.179815820155509	0.151436044428077	-0.097306135150876	0.23614414139229	-0.202597942593685	0.239774637886975	0.0307704673409051	-0.0279771977531668	0.104655901487012	-0.144920152764388	0.297641207901157	0.131370788621201	-0.00641352578201701	-0.213805359153669	0.21583888955971	0.0177467197085179	0.131493416368334	0.0811554060286988	-0.183332245679025	0.125229394924325	Low
-0.235255872921917	0.0697344646620546	0.150356223326336	0.165830908174109	0.196303291608763	0.164391298070235	0.316565249841941	0.107014494954385	0.184107784684679	0.126538264884547	-0.213866054557879	0.167744693765697	-0.289201805221652	0.254780947336746	0.060541610598531	-0.057493845887043	0.0228632814168787	-0.204134189847366	0.32626676384205	0.133252922944863	-0.0371034933908605	-0.203846445223827	0.206305962172361	-0.0889412027916678	0.083278462223455	0.0823711417350033	-0.140552562845227	0.115708300582279	Low
-0.240149331735467	0.159524427785404	0.191603530448418	0.176939415946201	0.222672414039251	0.174860176012377	0.305984169989433	0.0978857128160773	0.187869088672979	0.102203271336899	-0.0235620001187256	0.21370106652089	-0.293978604851587	0.244214290909279	0.0245052432201216	-0.0745148990200811	0.0406381840575597	-0.14434452574097	0.314851754713209	0.0992905532185733	-0.0500343303944645	-0.198601146910118	0.21156775065253	-0.126547309690295	0.0950078462729785	0.0637396010046364	-0.14965213694269	0.122821023705438	Low
-0.120602496156485	0.172662259188187	0.314778527270314	0.202662174966378	0.213263003152076	0.17290021111624	0.350780012305417	0.110561016369164	0.174301023975454	0.126497612212828	-0.145870623191326	0.228548221230381	-0.274994014041538	0.239323088862385	0.0269125367238189	-0.0743111339158218	0.0569415377548535	-0.108488957427362	0.324351422123501	0.140239656700413	-0.0535703962103971	-0.22568719322512	0.222669265354393	-0.0845674080438608	0.104504238704393	0.107959071228343	-0.184769089272039	0.166039071654376	Low
-0.161345244622657	0.101498205385023	0.160632910751804	0.195574110213978	0.222708546434489	0.121768747985678	0.325916199326115	0.0693344135218796	0.222811613964891	0.0946897595845014	-0.0307523590387981	0.187668906951247	-0.292542793546595	0.237395096317419	-0.00249995946232444	-0.0644634851830746	0.0576312474189874	-0.172407457338195	0.305657320389953	0.0891273137898315	-0.0667360195469016	-0.203302968530224	0.21852904762226	-0.0895354504446047	0.0986815277823841	0.0458231615252959	-0.1350176067877	0.101680604762028	Low
-0.00211881936761388	0.201861977698101	0.236338706519689	0.189059831335057	0.20917055944596	0.176446015050145	0.343937289937902	0.110047434132685	0.190721934826996	0.150120297277991	0.00740737389557472	0.24148387718593	-0.171120994025955	0.254407593882728	0.0319560136061563	-0.0810184056976387	0.0390098136976888	-0.124763827636754	0.313563672707127	0.124474533105873	-0.0316559612051585	-0.240052041976859	0.196179729459937	-0.0231260772840957	0.106778012327256	0.121991771702738	-0.184826872613961	0.169328604282262	Low
-0.119156158471237	0.117817805564855	0.251343531335861	0.208590908376751	0.206529636456501	0.172094810947467	0.328634556093348	0.108045509251803	0.207589284623929	0.155890733727505	0.0505271965041609	0.24116905805947	-0.23564751984945	0.257019415850184	0.0739377226975767	-0.0428666625067059	0.124886206987236	-0.161529327521803	0.317220858683538	0.133162860245792	0.00515363672403266	-0.208001781853528	0.207895031571025	0.00438032503011985	0.137858032939851	0.10628994232465	-0.130558552961375	0.111115920444316	Low
-0.0860346439198268	0.232841455923952	0.258635145870624	0.218313507246765	0.2204665455406	0.157697552151588	0.309065103234753	0.122836134169201	0.180783210191962	0.100508514610527	-0.214034647603361	0.234674651649658	-0.239417293303832	0.245557075927807	0.0515659854046456	-0.0785046305228065	0.104496817626411	-0.129486595682548	0.297140830063077	0.147174750570754	-0.0438875216565789	-0.195359603825615	0.205126967870037	-0.00939456919660664	0.10154696765144	0.0854872753775127	-0.162464890916518	0.193827805037366	Low
0.0764920825895644	0.31217383571194	0.36068980735028	0.267626001346146	0.254906039600433	0.190208157766663	0.407403164687814	0.142247752532237	0.217891769545633	0.248259363928777	0.105006556735052	0.276038404057575	-0.0893489898066564	0.24047014661713	0.0771021791116649	0.017553259822991	0.172036135682354	-0.110631384917997	0.352803022213201	0.189283686022658	0.0342946802588399	-0.223410176801018	0.243346944742998	0.0171601836514813	0.173842768883058	0.15246869678512	-0.145413826768677	0.1811831971364	Low
-0.270335002635824	-0.0350460651640186	0.0834654828425142	0.189704380519965	0.201903324982673	0.165432543067397	0.305303498090721	0.0841353981559542	0.207231613349213	0.0857413276820272	-0.215241991270346	0.197598207699407	-0.313165848726795	0.244190000404203	0.0721990611244918	-0.118880403157969	0.0286511020537454	-0.215728515283515	0.308068173706035	0.153513178731263	-0.0394424108037001	-0.216854566044982	0.184569692468748	-0.0621602881904798	0.0965769133032572	0.0522438333052734	-0.165992256903699	0.100507457998259	Low
-0.205032232174546	0.16901180981715	0.140246292006392	0.128989129244173	0.185061431932097	0.138619790227977	0.264937865167756	0.043903063873645	0.217410158381628	0.0935200189570021	-0.199474376560057	0.171043304372577	-0.307204607766419	0.219098664997263	0.0225569874975895	-0.122969742623481	-0.00901182805650359	-0.0829409055939833	0.263890556748299	0.0603595188227098	-0.0477975406931347	-0.190731332896842	0.161399440630853	-0.0847831907382682	0.054921843023848	0.0249547810648178	-0.163987672266169	0.173842774830688	Low
0.133238371301292	0.259081431601927	0.352221029958308	0.253794569969388	0.237727556295816	0.18729708330806	0.41114508569705	0.142796438308331	0.223616036714679	0.241552702611433	-0.0990217648404413	0.239679881394566	-0.0185530773542924	0.244372321807648	0.0858714235719909	0.049691135776321	0.211563361638823	-0.0852673726844702	0.325623724365671	0.187493322092145	0.0167606195081696	-0.225023859911358	0.233229489969184	0.052986599513767	0.164355218821414	0.15590799060146	-0.150076512015084	0.169260919226318	Low
-0.184493233696396	0.155744096958375	0.191308529946193	0.166141968114309	0.195366627338771	0.181431049926743	0.302705758495425	0.0916139816057159	0.202160615696131	0.113240939982002	-0.207171184984551	0.169093425315252	-0.298168120311378	0.27107013503394	0.012050501976207	-0.153027142160768	0.00181899314734609	-0.147012502169623	0.303313443895768	0.0976600160966708	-0.0507931914168574	-0.206570024841357	0.171538332507049	-0.132411238783421	0.0781145521002591	0.0111059361050909	-0.156294554166576	0.1454779967732	Low
-0.267176519409879	0.103976916149046	0.0652044255089528	0.214109015890908	0.222586080762254	0.182169209207477	0.30227922676785	0.106922401020506	0.184194112887789	0.119326186123252	-0.0202366057296459	0.210615534218565	-0.262803214378322	0.273300403658695	0.0522457054287303	-0.0859019448517527	0.0546215564281503	-0.171200723085089	0.298624332222808	0.105617326687786	-0.0437346384381103	-0.198813889622473	0.182456885417804	-0.0317579470215836	0.0913206556588237	0.0545071401978937	-0.132765952083413	0.12134622944138	Low
-0.11432387366015	0.0412732031117082	0.151782193566866	0.244649290355107	0.259856582892348	0.212458379394533	0.394471612568005	0.185095752469297	0.213896068143855	0.20356725328858	-0.0575175003616161	0.263640278406794	-0.22966652917569	0.292351938447656	0.162661093777236	0.0113033361656051	0.223144866319007	-0.16425227759606	0.327873973088523	0.201885133027922	0.0299617477648483	-0.257490052967695	0.236348676752483	0.104307607432605	0.178574003035948	0.147468970571823	-0.12777593656959	0.0389748771019083	High
-0.0241400973257192	0.184096807956591	0.119788910470965	0.132347885270051	0.170105731885602	0.165084588221643	0.28232568965733	0.0564919416705655	0.209083301467133	0.112938264354057	-0.180350845273994	0.188372234178406	-0.266696030732816	0.223244265445777	-0.0317903345054852	-0.100586464760813	-0.0167272801789408	-0.12198695214795	0.286488635627497	0.0581441789700791	-0.0726096883565941	-0.202234606055824	0.162991154435513	-0.0887640630534897	0.00890481041507665	0.0512092998799569	-0.176687572924647	0.174172033676637	High
0.116704094908678	0.155230439929239	0.359713798695772	0.229951012165439	0.225306158167222	0.20019073172338	0.396274724323763	0.123516010006566	0.211277135962437	0.224071588371471	-0.0674658625209211	0.246786752822447	-0.057239788875939	0.227822640294718	0.0945854655654077	-0.0040117726591366	0.150019123436882	-0.1244854455824	0.343439161705753	0.19412653220481	0.0533422089873239	-0.176994282581533	0.249377511937996	0.0321915206429786	0.160435646763253	0.167590014843851	-0.134567684124155	0.113308254692597	Low
-0.292503395628647	0.00421091873082014	0.0712465978397649	0.161988476576274	0.18845555377517	0.171381771744724	0.302874695267946	0.1415630950735	0.195126415473772	0.0528417725404624	-0.0859778954110079	0.213823192858347	-0.329571151579108	0.265490452000915	0.0398109491424123	-0.0176117895200969	0.0259793336503936	-0.172714828904161	0.321618665286963	0.120867621874008	-0.0462204588117241	-0.197340381583857	0.195457846277963	-0.0681614515701259	0.086557309939527	0.0740712169486531	-0.19365223248042	0.107935326340493	Low
-0.27866008834794	0.161971913784872	0.144359034182805	0.171600229200166	0.202109544859237	0.180835953426086	0.328195394261484	0.129240681853502	0.162213098916544	0.057131580960113	-0.122282716589001	0.185052502027853	-0.304596961455706	0.243885728396865	0.0363818165707793	-0.0598772913756602	0.0242568873415858	-0.122048935227762	0.321804908028264	0.126710024973544	-0.0275868154716432	-0.250848681242254	0.182608600583372	-0.101592325853111	0.095087208095538	0.0516518602164324	-0.186698993044459	0.159989411375222	Low
-0.195371648104291	0.176728670178138	0.187313334149379	0.189261484743312	0.221441934908021	0.182909963618903	0.314277602648719	0.095847250768529	0.205829401088754	0.160819647124622	-0.144931656883008	0.222759063848561	-0.264909084154601	0.262451482322511	0.0372960326842679	-0.0862134639767504	0.0475316753538043	-0.11107610457839	0.305388300242565	0.116548396513142	-0.0550872354942518	-0.174629591073215	0.211116955905556	-0.0464365257128971	0.0691948134642171	0.0642965191420788	-0.142549409641656	0.131089015837133	Low
-0.327429665017468	0.136111396866135	0.109704842502815	0.13995778424297	0.222265768371352	0.168690746347383	0.322133288738668	0.158977757559568	0.19575221758976	0.125595386920869	-0.152635978632587	0.230767337447731	-0.333129084382103	0.213028256704904	0.0224464139986028	-0.0482397091225885	0.114401417225347	-0.103374007303185	0.264994525187264	0.123409376541606	-0.0701659110448903	-0.223287217962752	0.198839836631929	0.0139272679120581	0.0704024911445194	0.0396879359815203	-0.15981876132888	0.143139855383949	High
-0.0931190719434408	0.170718466286272	0.164410183036355	0.166575108281631	0.216177112593986	0.155251135981068	0.308620782754432	0.105351490892719	0.170128571841524	0.0788190233268682	-0.16461382356775	0.201396043948477	-0.259033404533828	0.250854149170806	-0.00362112149960775	-0.101939761644317	0.0317169676169589	-0.113688211648671	0.307166720042516	0.115878490273175	-0.0399807379133183	-0.170061888842913	0.19922369975409	0.00415378516708214	0.0745678076873368	0.0478033296763084	-0.168681997042501	0.161743978086668	Low
-0.316289800239659	0.0491284832575309	0.0643907801716406	0.163775463668248	0.195312910308255	0.161248382387792	0.303276995082295	0.0991252493654651	0.16960093639856	0.0835587384699953	-0.162532177019978	0.234398116917707	-0.293591247229456	0.255053922158569	0.0273121887203409	-0.0946997060719327	0.0269334516669314	-0.176630808808165	0.29053947564501	0.11330373443755	-0.0428970398003184	-0.190020205931906	0.180088012630633	-0.0215448901743947	0.0817928566678464	0.0180909525903427	-0.176726992770641	0.140448082052016	Low
-0.220395417601544	-0.00870615592779199	0.15183348296795	0.153711536883745	0.201682558879003	0.1666684859723	0.330578084300097	0.158502098788731	0.182548009523249	0.107575632618908	-0.152709117469972	0.217693918103689	-0.308820917231523	0.279612063107265	0.0331800708001914	-0.0834906498921964	0.0141110064618945	-0.189541230292655	0.295065939963057	0.116508389787747	-0.0754980846944443	-0.204917583887998	0.215744056737376	-0.0491968694932234	0.10017570326324	0.0781367193968351	-0.180566947734356	0.106281903129176	Low
-0.22685573017662	0.0555358456512606	0.186417397291648	0.197646133990831	0.197568510330778	0.17766068407421	0.322436591449666	0.0784945988211144	0.182300994222136	0.156376729366689	-0.195391400253424	0.230055898209023	-0.298473935522516	0.251674275076765	0.0600354530616035	-0.119421700084738	0.0289053077254502	-0.155353253080064	0.323567639841885	0.118830617956628	-0.0532980908296081	-0.210345856191666	0.189052088986511	-0.0621114508720608	0.10471774447308	0.0403056289712647	-0.136817683381476	0.101986874459877	Low
-0.208122854427315	0.0490388712271467	0.111584152652577	0.181626852792392	0.22136016334018	0.139336347523184	0.309441352188207	0.0996742630544511	0.2071551426102	0.0912280240761518	-0.104149478893754	0.16670034123267	-0.296414137355767	0.276274559054303	0.0658195080900829	-0.0921939316640058	0.0302204866861156	-0.147857305902189	0.303039637661665	0.0897572290542006	-0.0311863149923594	-0.219115278903071	0.171686389738665	-0.0660188963633189	0.088776143771774	0.0694578152766919	-0.140762435381432	0.115974049504335	Low
-0.235656350168595	0.121759825805868	0.0571757145922882	0.0793089591231936	0.179885868464964	0.159694577137983	0.263554458691134	0.0681182317484478	0.178629615003118	-0.0186041034896169	-0.210135119986007	0.178514170864247	-0.361789502547637	0.154067824288583	-0.0213173277979837	-0.0645943575251615	0.0511339229457736	-0.1121144163849	0.260986661446416	0.0493687729107224	-0.126223224007065	-0.202808311178217	0.185311811068196	-0.148196350262099	0.00434466797994584	0.00324938783687611	-0.195198954304948	0.184933720515231	High
-0.261051883527684	0.143784975779409	0.0720419124432257	0.152630064940169	0.218447866198904	0.189354833001325	0.300845823328429	0.0969400080308379	0.190725811335543	0.0566233401810072	-0.152695743736696	0.220713937784277	-0.322194161325735	0.204787360202858	-0.00712322247409611	-0.0423185163958787	0.0769227790455971	-0.13983021641085	0.221710261815541	0.140524589344769	-0.0509020132397266	-0.172378881460198	0.177401496645509	0.0122472191195673	0.030960019341877	0.0370361688187072	-0.128295867829509	0.161177981153133	Low
-0.273495582263382	0.108356602971861	0.0760343905708551	0.165724918548756	0.182966283607182	0.15610456432584	0.249926254150756	0.0895542646457736	0.124900329587075	0.0276138620030847	-0.28588636338587	0.181796068610623	-0.333320789529516	0.201334033427705	-0.0404803350489075	-0.128203042807907	0.0496581326637923	-0.121471381312991	0.287305021685344	0.0843439943143613	-0.0702463129409098	-0.221238755319879	0.170119910442565	-0.0889492395616222	0.0318287224980091	0.00134130012370437	-0.174576277296756	0.142195658400063	Low
-0.272499065061167	0.0992969527044152	0.0702747321996025	0.103370119195616	0.180964965061998	0.140283578255671	0.25213099570573	0.0545426505210884	0.133087193911328	-0.053224253928108	-0.292194056812135	0.143967345261374	-0.334037320902714	0.182621168417206	-0.0875693168938887	-0.123651605705617	-0.0554338300111832	-0.0939840887700978	0.268212976810432	0.0194907232901174	-0.106517821246282	-0.20537789305404	0.172578111994401	-0.116352570165334	0.01663766190001	-0.0138901020897247	-0.200338152926725	0.139025503584314	High
-0.0188339024971706	0.184486109050777	0.279978901033259	0.203959431856935	0.224939267118774	0.160175981655638	0.351333841591512	0.109655117974747	0.187938454233035	0.0995148998697508	-0.133851231724096	0.18395228770465	-0.197373297427874	0.23677789519551	0.0238759879290245	-0.0838604974916277	0.110988809010895	-0.152439576353343	0.317032864637042	0.112976773407862	0.00500060037326377	-0.185243050413483	0.185904119046815	-0.0260039344275887	0.110161348168904	0.0754244873245934	-0.16428811290143	0.163307985151504	Low
0.00206838531924797	0.216684166598312	0.247020111496655	0.244640584768925	0.231457178738356	0.216153639533753	0.355149753115472	0.176027600698731	0.227381622752551	0.19776203436016	0.0307864275382593	0.283365570618168	-0.215002156370935	0.26650976939722	0.149616368588529	0.0612690388931762	0.283231102614849	-0.0996341864104846	0.303187090967801	0.195101196280835	0.0746594432129559	-0.141884412019012	0.252337126115633	0.138623777987954	0.163468317049289	0.173842307885255	-0.125572800214275	0.143957026037174	Low
-0.0396089781843506	0.216357702652599	0.228538887245523	0.230226122331138	0.209453386201204	0.178032463739977	0.323368664408515	0.106937824510263	0.194166437818859	0.152350136599753	-0.142203820460745	0.270475849942317	-0.219247876864684	0.251874464875156	0.0741761921230529	-0.10745444554776	0.132438357539533	-0.0896937121088461	0.29825606273695	0.12380384130341	-0.0256342885908228	-0.222519231812525	0.19179553521538	0.0396663970603327	0.107807455804836	0.0926427856989136	-0.144066067608761	0.173853216636803	Low
-0.0377876464262907	0.137458175968374	0.157670409663397	0.211821448997582	0.193425296828235	0.145168222067787	0.330291392544958	0.125309656667323	0.1501654007261	0.167963353854521	-0.19494887039881	0.269178131831114	-0.218656863928574	0.252312431979634	0.0518012615740067	-0.0114077879588667	0.200081860688928	-0.0753148862354618	0.314723487908762	0.123047164465421	-0.00630519645647366	-0.148660593175078	0.246395767640986	-0.0184108716459526	0.128598950684562	0.101409423601276	-0.184111254509926	0.134711455373944	Low
-0.276078741773635	0.115111131603372	0.185747163297014	0.112958448769339	0.184979713343365	0.146466052127329	0.274572838284611	0.0928968336420856	0.175454351494607	0.0302361886277519	-0.189885791959431	0.233401782634689	-0.312283086162016	0.225152235197721	-0.00921418256083082	-0.156424858774843	-0.0375140102192257	-0.117903986849313	0.277991262198842	0.0778179427152523	-0.0854357812020314	-0.298324742048995	0.193357956343428	-0.159409996080249	0.0734868392237514	0.030755629525665	-0.191894180030743	0.139561437838318	High
-0.292718364821055	0.0797983460017307	0.0904343014780023	0.150417877104645	0.189966929622152	0.141987479982362	0.279233651468371	0.0860080865824824	0.167501545305576	0.0310892881147987	-0.240854316597123	0.174096369696213	-0.313648355486146	0.228652741566692	-0.0116807056742009	-0.166321834639003	-0.0268094829238813	-0.153031171216385	0.288097942323873	0.112873062454512	-0.0859486567048074	-0.258902055990943	0.169469967817536	-0.105411309554723	0.0887269063666405	0.00982467285471703	-0.196978320581617	0.147892022681004	Low
-0.302967329777849	0.109783384479672	0.132559864422051	0.132781445225623	0.205124926124102	0.155528021489886	0.268446127977284	0.13063583766844	0.178652475859546	0.0403384108964016	-0.118651497753687	0.149869262418159	-0.338420616306471	0.240598482808051	-0.0369088260412265	-0.0222467803116805	0.0951346535363081	-0.127710028368158	0.297618309921605	0.0915544962969375	-0.0859454283924993	-0.166445688527357	0.197004777997137	-0.0765437920687707	0.0665138877212454	0.0113644310837312	-0.142789256744332	0.104009366330651	High
0.0961938838540612	0.206593235093225	0.34184676529845	0.290308150102676	0.248444322096215	0.238108076685684	0.43555377908651	0.203383010451575	0.2133304667582	0.253257239844787	-0.0709302949157719	0.309850963662143	-0.0536297599356011	0.292756248480741	0.183333445674078	0.112028404128844	0.388406498348775	-0.0751419150334047	0.325655549089557	0.191813521165191	0.0796034231179914	-0.210898285909017	0.306065771273122	0.240008491768214	0.198039916423564	0.190671782859312	-0.119630668997483	0.113901006278848	Low
0.0325276430354319	0.282429963314084	0.348783957623005	0.248188510625804	0.222214295330282	0.147988692529379	0.382575830463631	0.145668116127725	0.198945899032534	0.186942558863591	-0.0428224100888699	0.295778749140894	-0.185714824214361	0.214054904502568	0.0572342206841588	-0.012016632284661	0.234467939736364	-0.0945795961789758	0.317606407316191	0.148455186198703	0.0385672978808823	-0.159640120938002	0.266772986492427	0.098888948934957	0.120004076857435	0.155323999872606	-0.124615666993081	0.167974486927103	High
0.166835516148561	0.222607808937458	0.380327914196592	0.256586722589254	0.223039333420384	0.166563340866815	0.399728809327962	0.136406821589423	0.182777538926344	0.222580047716713	-0.0673036169954829	0.250544167100922	-0.0398680813136555	0.233435817550107	0.0912750518983164	0.0373915782665819	0.243324718447079	-0.0834993584465602	0.345513817843844	0.161753556567397	0.0606056287703515	-0.17529349163973	0.26250867863569	0.11722576691385	0.156030506910764	0.170321416669847	-0.147134524080546	0.147388166486318	Low
0.0582336418048512	0.22669176478068	0.306825260250203	0.209179546836692	0.20272314799601	0.176381294799212	0.324106044400885	0.105274653185522	0.204757926838401	0.177806322918618	-0.0620450081976308	0.242226093082627	-0.126004424827917	0.209000474440165	0.0574370708671626	-0.0448425735391613	0.177413450236483	-0.116399016718387	0.301370510797878	0.120686590068031	-0.0173537939815175	-0.182260125402296	0.221684072995289	-0.0129344850710555	0.0841465620941179	0.083881890090477	-0.168779848464679	0.141753929714111	High
0.110011403068438	0.146600012204783	0.267899699779501	0.238730370164856	0.220567262200292	0.203865641592126	0.344633046691649	0.0925949025571148	0.191623917045798	0.175803642338334	0.0151462101260554	0.234303569066995	-0.0392088288394776	0.234234014526245	0.0592586349965193	-0.0269228656675332	0.126705481861918	-0.17947370089186	0.336985183164255	0.126620586410642	0.013186464399423	-0.190047715251528	0.210114426961952	0.0244340610461191	0.144562196659845	0.113921945721197	-0.124294667554349	0.121475752499316	Low
-0.172645495043416	0.177243858090838	0.179440903515234	0.170414926817387	0.22694497718346	0.167182442715974	0.320633064766503	0.122659323743528	0.185529346292696	0.104459254081567	-0.0627956994957202	0.234915013460201	-0.297590617451746	0.218705403224393	0.0613586625922866	-0.0796673277371697	0.0533310099195863	-0.119024997141901	0.29087003236147	0.108023497953185	-0.0810321642756378	-0.237675540239834	0.16655893323375	-0.0185903858711669	0.0947224378686639	0.0449616201743862	-0.194536688026536	0.180321298651467	Low
-0.058171422226479	0.167582133642306	0.23710790299379	0.214583312278296	0.188139097792027	0.143115348042333	0.353074218565922	0.119677652877954	0.218106155818462	0.150029811119218	0.0286013374669936	0.235375077868587	-0.20885731408907	0.237853440141307	0.0409176656686709	-0.0166681692614089	0.0490324045915899	-0.160148977754446	0.307183029813755	0.156277307496861	-0.0211450389102539	-0.241935074719749	0.20753156468219	0.0110014400509076	0.123013437605689	0.115373599040403	-0.219072542058161	0.126848699185436	Low
-0.311276869789445	0.114167793582654	0.0236517278569348	0.156254077360287	0.202031941775369	0.159226716339204	0.292002340496811	0.0808871191844504	0.170056261450741	0.0744689411321925	-0.0398126142287622	0.17208661191139	-0.326285339557446	0.258707252975348	0.0135789797311775	-0.105130299971718	0.00152482552098719	-0.151861282042233	0.294350274898644	0.0890977978078654	-0.0798356283676653	-0.263691795830159	0.13444589109273	-0.0374769509839134	0.0781990949700509	0.00804480044675175	-0.197262394109096	0.156730670461693	High
-0.31269364392754	0.0884801815604106	0.0860119432452134	0.173255380746643	0.218041946389224	0.155072042875291	0.320768341095435	0.115822128418087	0.175985618118607	0.119043196769144	-0.0954003002578604	0.218480802207648	-0.335927717054026	0.27768884144375	0.0659268672875109	-0.0449653244206065	0.0373496416269248	-0.165786851130421	0.322374782255223	0.137895655528207	-0.039416747249728	-0.2195144629962	0.199675126628919	-0.0862011787810829	0.0932666537453263	0.0700784064458812	-0.168769070975888	0.131870676181447	Low
-0.235441308240093	0.0433220711761717	0.130981875964122	0.19544651156149	0.203613566611149	0.162346016661044	0.318064770147559	0.145830721322516	0.217156554413724	0.142978851234686	-0.08281460721559	0.251398974524463	-0.267920946820716	0.28978767558679	0.110735306829768	-0.048505495903782	0.0869653104376313	-0.146882716023193	0.307482540797943	0.135257134320006	-0.00715672082409622	-0.236536450461996	0.195595941331929	0.0378079146829508	0.118897082591977	0.104467877532583	-0.157005829954914	0.0890551758279862	Low
-0.163211228943944	0.137203363163006	0.196149112034931	0.220549136354691	0.228375089198515	0.177808576832503	0.364818091577538	0.155383126609603	0.192145309372633	0.175948517238123	0.0491952170810696	0.193922487336707	-0.272697122432674	0.262955373973203	0.0864576224091765	0.0284075607555391	0.176521459102133	-0.0872078582198913	0.275441812449544	0.18178508009181	-0.000595243184190972	-0.192561725396165	0.230965126790569	0.0216944877386503	0.1225419205206	0.171682004437812	-0.126512938779588	0.121856480332745	Low
-0.146012711145666	0.252371915213389	0.216431702976821	0.26990135170281	0.234377088349941	0.182268036417226	0.364830444169117	0.14953665239686	0.22602116133637	0.186983751052618	0.138427533750047	0.269325032315812	-0.227205016703869	0.283784726633179	0.0682532601032241	0.0893702921173279	0.208835704122873	-0.119184119338858	0.323916914262121	0.19500524480676	0.00734155890571032	-0.0948008282046806	0.246447845162874	0.0497984790217182	0.140017303611836	0.147522213323036	-0.12420540988289	0.151640313007529	Low
-0.156652831111484	0.0269559299580988	0.145776304795654	0.173139733101168	0.229105211375075	0.178770182237947	0.309378333455661	0.113712475018623	0.200251190987772	0.09351595114291	-0.123874853514717	0.19009686922006	-0.31336786968932	0.287107374431089	0.018218482447966	-0.119371503874926	0.0826559645818498	-0.238883354245726	0.266140416160521	0.102451778123299	-0.0603340832210888	-0.291178197524582	0.208212329081708	-0.0185823049042675	0.0756626043825589	0.0436955502725448	-0.171205955927633	0.0620588461224757	Low
-0.288204997667527	0.0846858906474084	0.0689525462919321	0.165507624619816	0.201784146805879	0.166440199623035	0.303209225383537	0.110157272823965	0.198635937246613	0.109716185247835	-0.102624461431862	0.218114484276509	-0.308939606196674	0.260407444383301	0.044708313479169	-0.0972038193499186	-0.0114099070224699	-0.120513895887121	0.281846541679658	0.145107534166334	-0.0449019469347709	-0.229826118213073	0.179312799856857	-0.0333957086981119	0.0858885400062116	0.0697261531677006	-0.178539443756328	0.133786240559502	Low
-0.179588889343539	0.0736278888780062	0.1354799169991	0.22038262291322	0.218431226686783	0.152478296640254	0.324734924698128	0.138884928115295	0.239884925634307	0.144305935102486	-0.0277523469753923	0.236206946318207	-0.251811930220379	0.237760621852602	0.0995213421975559	-0.000292072451568047	0.107736825319903	-0.0919136377313761	0.291440187007142	0.166610021976353	-0.0219669306891251	-0.244053757223916	0.222168845624727	-0.045272804624277	0.137031047542827	0.117972711599	-0.199449413394031	0.0656962702077282	Low
-0.223583803852022	0.120706725818067	0.165620909451231	0.221876850929608	0.225594562850948	0.189858264967246	0.326368924700896	0.155594158157128	0.195694130405382	0.18953409102499	-0.00340104411317698	0.246090708215479	-0.266314523695519	0.254102526248879	0.0739713827232082	-0.0256895676764397	0.0999613315251636	-0.161321205523088	0.302283883775855	0.163654416870903	-0.0327628232574172	-0.260743584709075	0.229647544347251	0.0630595519277717	0.11116361907189	0.13247960030457	-0.155460251108498	0.108825883270357	Low
-0.0832399488260087	0.100011980839655	0.231526678988932	0.193752387402491	0.214782651607902	0.128995882748971	0.332372114077947	0.0901921517172663	0.169768662433727	0.111716250131758	-0.135853466246843	0.214573229085461	-0.234285046707375	0.237143136167277	0.049903146784182	-0.102755890679865	0.0936943085177098	-0.198172858073194	0.306476968062725	0.150115724876416	-0.0111728068540244	-0.220376764910351	0.197188438859412	-0.0512766588119459	0.131476054363107	0.0579672766763243	-0.191851250241187	0.130088629662107	Low
-0.249624239626004	0.0811867762734355	0.0393320523713138	0.176781799687615	0.197401162430169	0.151895475416431	0.302547849390912	0.146998398925851	0.14956618400301	0.0453191117198739	-0.144571258608727	0.204150900133458	-0.323927323927557	0.248964409367518	0.0237324932597869	-0.100508522848968	0.0698421521554995	-0.0757063002246547	0.306980806254444	0.128574656557664	-0.0252628581015291	-0.213336199107458	0.198247431151051	-0.0479666104934172	0.0987715618875278	0.0519794119671758	-0.171700439212054	0.170994714798155	Low
-0.122116750253355	0.209563249683939	0.225973537175321	0.19319882366939	0.214373512731717	0.185655693001376	0.343670720137183	0.113633316994863	0.193156792827784	0.112151223846467	-0.121886215277699	0.215658980921838	-0.251621933526549	0.257017599225666	0.0628050055107746	-0.0160259884050779	0.133655171076288	-0.118425856154413	0.335969395500641	0.149418532088239	-0.0220696405155982	-0.246703423863764	0.187335364867169	-0.0298919044907393	0.116232414837692	0.0842120387201404	-0.174484198544359	0.150524826528654	Low
-0.281012541234561	0.0902209988017534	0.20279097729597	0.151215733288068	0.196785778754627	0.142477144923897	0.321458286282982	0.112270806652543	0.178968995451494	0.100897744096899	-0.0652444369436008	0.234439591742613	-0.308791771763538	0.248497017728279	0.0468547728307082	-0.116407948700466	0.0445643590231648	-0.164688833752225	0.318489903045325	0.142384408179194	-0.0684101532806817	-0.265281764696475	0.1816098674526	-0.0630199888094718	0.0958284904565477	0.0814882479246003	-0.206275078000109	0.133528301906033	Low
-0.298863689232036	0.142221449368666	0.0832924262295005	0.167501183995643	0.191301414818142	0.163449071334249	0.282352268640725	0.112070880188622	0.182318460707492	0.0634282059483828	-0.102892469091675	0.190644993841868	-0.31216464983885	0.281203200563956	0.0045291271053141	-0.133494184087674	-0.0353391883391824	-0.131539170249661	0.306887856915328	0.106952627983522	-0.0943208356729985	-0.305862030712267	0.158386100722009	-0.0829091200050927	0.0820594210770197	0.0296805384354249	-0.182949242125959	0.164412660532888	Low
-0.0616162325673701	0.151042064244936	0.298573263175954	0.212469227938677	0.208197018643196	0.189176176167998	0.310791319488921	0.101843151835323	0.164948503757783	0.128435576176788	-0.118996228595289	0.233626826906615	-0.197044782507875	0.265007761459447	0.0283855234534597	-0.0863330891063693	0.0725589692430378	-0.115095015143167	0.316438729397621	0.149408613617301	-0.0384648042496533	-0.295342632079523	0.192957546730253	0.0150899132058294	0.133863893228122	0.10557255679699	-0.179272715927788	0.120906385901127	Low
-0.248545050503833	0.111577573019978	0.0522917879387352	0.0946839117301897	0.191759922204228	0.179267165636088	0.239303399982631	0.046733695012478	0.163293997578551	0.0737206465198363	-0.139354880921443	0.127957507112443	-0.373062335101924	0.191842884480837	-0.0274979108815881	-0.16330908353924	-0.039365026099403	-0.156890100259068	0.28296766729371	0.0152020402824278	-0.121706091896779	-0.259566632461412	0.132466591730207	-0.107075186590222	-0.0028960364131366	-0.0177474961066158	-0.205767889455431	0.127651653874357	High
-0.193073877553827	-0.00124902444308526	0.11726096669727	0.187084179994887	0.198081700876265	0.210099699037273	0.298299646211765	0.0975239122499155	0.184712583199943	0.145482584165751	-0.0696282555877882	0.208918179941272	-0.266937612115765	0.243684884141124	0.0688636739154202	-0.0918650315108604	0.0495066199715069	-0.147007598645364	0.308084621796828	0.127458273408539	-0.0414650953567194	-0.218497633163611	0.178551955710793	-0.0405505650172875	0.109012824024604	0.0766773312501073	-0.170597450533337	0.082244576929243	Low
-0.0505016290972447	0.166710978794283	0.284090229713242	0.191702899971539	0.203220530012062	0.164085015438708	0.327289055285235	0.0956153143177	0.184855870670605	0.133101449349509	-0.0438664887886855	0.192884620211913	-0.181223634978093	0.242985717328376	0.0241473323311153	-0.0490268264563663	0.0221587076469541	-0.148810092842498	0.330690892157948	0.157193477678699	-0.0258068524085896	-0.296611693667132	0.202590330414192	-0.065689580444542	0.111492610592907	0.11806019137328	-0.189505244136922	0.129499366461044	Low
-0.0568360720186367	0.250432820080053	0.298967555025419	0.239825118039047	0.231682245530212	0.21506552481809	0.343857064564037	0.124198317873753	0.18219115959521	0.180189211766458	0.00975315379540473	0.252230922627937	-0.17748645721044	0.262442700429666	0.0587540702639186	0.0221935811802561	0.134745303802084	-0.146329854553961	0.308847186535398	0.185153942439901	0.00524658344551852	-0.246954524919922	0.197813773874257	0.016916442890615	0.148810307628005	0.135344315345196	-0.148672925930836	0.16224322877291	Low
-0.254472363175781	0.107013149932473	0.208089723651241	0.200350771721462	0.204878221482276	0.170614063932706	0.317355547941838	0.0940807294541589	0.187668297342338	0.110512972317624	-0.146713358993075	0.22419972154875	-0.305800982600093	0.272440204980781	0.0429309622810908	-0.104381380520267	0.0456441763334799	-0.200316867811872	0.335800283167038	0.115175606470295	-0.0501134635957364	-0.25688077758316	0.168262472286195	-0.0338264192538995	0.128655291347261	0.0453526389332849	-0.224472784821538	0.12056737207783	Low
-0.195663029767126	0.127668262581522	0.111119108748823	0.179879033422128	0.206142161036474	0.181322895787593	0.317549558869358	0.0997132123888429	0.169347177099944	0.139516241958482	-0.130655936253058	0.232077372990726	-0.252095396470962	0.244577449906776	0.0493889740947798	-0.0316806313824857	0.0401610602233004	-0.145058147253253	0.297858901450574	0.12988659964818	-0.0522324937995283	-0.207147157885097	0.195906718182258	-0.0691399163845716	0.0984562287490212	0.0716676830718212	-0.155281454767127	0.154485702852535	Low
-0.284072963949915	0.195176965894403	0.135155451960643	0.226934209149462	0.221396776291289	0.171436878799718	0.328082310189695	0.139124892431841	0.188942243868693	0.0947474986010051	-0.0834577008600735	0.235253679082762	-0.296898080453489	0.265343698383507	0.0764673511888836	0.00563613685056465	0.169983392204956	-0.0770370617473014	0.304162889179935	0.124895102899622	-0.0247668536019199	-0.156439409249835	0.211913163736895	0.0180396959926446	0.124910961671478	0.0918882533527672	-0.189771026439827	0.160929918595726	High
-0.188207314249756	0.145842564046869	0.164210819767248	0.167635928328346	0.202750086528267	0.189872621983409	0.300014780229044	0.0858958264796461	0.182031902195598	0.113029312347368	-0.11701843431492	0.193773600597471	-0.3094509287679	0.262687614110547	0.0434280813431512	-0.121965344414284	0.0323407267508611	-0.100387595204152	0.303277434511041	0.12750116271775	-0.0526439426745878	-0.212778013563485	0.172515229630189	-0.0743877615213999	0.0816495667807667	0.0669437047059006	-0.163635028234054	0.162829273336261	Low
-0.0795989516644774	0.10923979445119	0.298535824801692	0.257241080889856	0.248827051280933	0.189123708499128	0.36951993165481	0.132738632794514	0.19061677766374	0.198447394830395	-0.117461812897412	0.270368832034517	-0.177914129688164	0.267912111902472	0.117685884488649	0.0193287993939327	0.177185943402866	-0.119791308411226	0.344292843796787	0.173388619043133	0.0320682174064191	-0.222418182504092	0.242443498412975	0.0671707007318854	0.166457650362023	0.166444947534188	-0.141919540576981	0.104181430621913	Low
0.0910191061353092	0.25188180681769	0.292773060690104	0.178034081254241	0.17635296996846	0.166863468067444	0.313475835978258	0.0646646521521675	0.175804569584889	0.143519504979306	-0.0859511193412082	0.224982550832793	-0.146781320950425	0.194995882860305	-0.00128797620441576	-0.0807582962888754	0.0542669175595155	-0.123582449027492	0.300348661876835	0.0972199426785932	-0.0435462037553515	-0.290453838707457	0.196945090067672	-0.0868539235072848	0.0642741699009863	0.0788163202350353	-0.192562009645803	0.15797497436683	High
-0.258722674766721	0.170264448784422	0.140640905446052	0.202410906215439	0.220122212880111	0.205098645030919	0.314942197945155	0.113013138712055	0.163361687657796	0.086276161362622	-0.190193524194431	0.212104071370614	-0.301496054528722	0.256996161229974	0.0307266711651551	-0.0901402310415325	0.0637678935922618	-0.0964341394445279	0.324211206311896	0.109761378227173	-0.0244062403521556	-0.268356319450075	0.192755890242879	-0.000586476477833619	0.102806215125127	0.0493230685229747	-0.199075649127209	0.17290144605552	Low
-0.233899713807239	0.184425744856148	0.121462832348804	0.219915758400786	0.226557199733745	0.202007799904287	0.353139680572779	0.175813717550954	0.17861650912514	0.12683008227605	-0.0979594335059052	0.281463934247886	-0.298020502327351	0.250724741802245	0.0918567485492569	-0.0720269485172572	0.191654777908952	-0.116377841013555	0.294684070604972	0.143108436974328	-0.0084483680209284	-0.240363381832826	0.212628598834014	0.11075438508027	0.12046669832702	0.10430710877037	-0.202030284154284	0.167990183106459	Low
-0.254044458056923	0.133215623177467	0.144485653793981	0.163284734557847	0.205837139984103	0.165610391053208	0.284602195995375	0.122595702212563	0.146603906325955	0.0695838212660245	-0.168557530719564	0.22461861193474	-0.325306565270366	0.279850269630341	0.0125114188630329	-0.124980442494509	-0.0118376444435195	-0.107092195625161	0.326196756882191	0.0820989094969128	-0.0851318568466866	-0.268063951593691	0.210154180334451	-0.0787946605278511	0.0762249184016998	0.0752372478272187	-0.181515023901979	0.155757842781603	Low
-0.29291731645088	-0.00527207592216637	0.150513979079851	0.154997823448341	0.198860337720715	0.164738456423774	0.331010986361019	0.134626272314903	0.179061895193828	0.118321007171599	-0.17850181855961	0.190345348806376	-0.320361396078359	0.260048896655755	0.050082253598016	-0.109326117953178	-0.000208746060692172	-0.138000269688625	0.30943720743647	0.121789180514749	-0.0413910828789365	-0.252626118942022	0.204069824818098	-0.0511000715326072	0.0918937426009283	0.107800071676935	-0.200464462528476	0.111777106562649	Low
-0.0205674736748465	0.140599254117982	0.323312213715117	0.193599307026674	0.239392898746025	0.208511110522046	0.34112794499386	0.0964506664131187	0.178427649579613	0.148355968334162	-0.0220980711977416	0.216740411162255	-0.209364933580167	0.246593577654253	0.0438171968028592	-0.0411703593140037	0.0929797905443506	-0.172234278019464	0.336640845147547	0.131605381298142	-2.35015116807949e-05	-0.262902593508935	0.21577698298813	-0.0565279480456152	0.112404784079047	0.0845421349446206	-0.166886886215086	0.0991644450607956	Low
-0.218934767083018	0.152144504876529	0.125620771924374	0.164879357278056	0.203277697740702	0.143768174690666	0.316966761410661	0.129376988343192	0.181696857102761	0.116566808544428	-0.113430606751342	0.256035557728914	-0.298832349480734	0.25389583563054	0.0736713707575078	-0.0794628340464602	0.0349115766243358	-0.130241414196784	0.306910249708268	0.132178610426393	-0.0570532593245969	-0.260817926769161	0.190024105271304	-0.0265448081015554	0.102156631113079	0.0784332284160175	-0.181165080006346	0.163980096957002	Low
-0.267917796700538	0.00191387424458709	0.0834978773837577	0.166434350946401	0.168742872938997	0.152225289417629	0.294158458682347	0.08966971738738	0.185679979288731	0.15857412226449	-0.0890107796291818	0.198657629542755	-0.299363198112245	0.249149108833997	-0.000795686641792654	-0.169739465862433	-0.0581320228287167	-0.164039348368997	0.295339895949596	0.0630610734419373	-0.077759575281901	-0.250770052015531	0.163046092758751	-0.111924632234135	0.0522519712197325	0.0214229859578835	-0.141318537629349	0.101450038431353	Low
-0.253393164351051	0.053055928020703	0.0864170190771898	0.184178509029975	0.217701667068586	0.182054345901264	0.341910656625434	0.126776694610957	0.188356212774882	0.112655850253429	-0.112467334853542	0.218613274824928	-0.285452723592844	0.276085952601578	0.122698081960035	-0.0484069524702892	0.0904646453701508	-0.16659338183982	0.305110590650773	0.141899960323227	-0.00428610379980184	-0.237935841852553	0.195255953163287	0.0234157331057095	0.140336382239712	0.0493269985246439	-0.195621125243333	0.12476221292775	Low
-0.235741436974975	0.182163083857665	0.156718254184292	0.199343644234093	0.221676776403761	0.15234330399525	0.327257897459101	0.138557308014718	0.21801041685731	0.132441228191791	-0.0314985075042297	0.206439239359689	-0.264649637747322	0.271247834450403	0.0680503769001434	0.0180325558835091	0.100045181179041	-0.156404544528366	0.315356041970793	0.162182352665806	-0.0248125187762823	-0.232332411635968	0.20579173901648	-0.0437953064387123	0.117169478798839	0.102745502335145	-0.159912952816726	0.155907237620099	High
-0.254278432877533	0.0832436422660224	0.190917651845227	0.1986711112086	0.183875736887923	0.14851573381515	0.302431432777676	0.0842882550310404	0.204657745450228	0.139297357553506	-0.035039303492451	0.215020384901984	-0.261732177064442	0.234512616396804	0.000116170910987146	-0.0897207130534105	-0.0165006154998354	-0.200552179185349	0.287303359260585	0.132634229909925	-0.0658150585131913	-0.258434113818688	0.182723589069795	-0.0763419861754597	0.0769984624203122	0.0791603298426592	-0.183857461994629	0.0917174790277012	High
0.341625977445769	0.307068067810083	0.393770525462949	0.267483928746561	0.213764125247413	0.203365280411652	0.403703226551458	0.133105205794757	0.223421520030259	0.248985805872258	-0.0158203271943951	0.283167151535245	0.122782100478499	0.241173585905381	0.099230909567796	0.0307929580721901	0.210093456396139	-0.0478637262057805	0.346714307729818	0.195613293515521	0.030134288152076	-0.273926161009627	0.27224772928058	0.127632094303063	0.171708148162466	0.18616170931032	-0.151785074737613	0.142635847638984	Low
-0.329435998555958	0.162850741403114	0.0691518826572338	0.181687064023009	0.221876380146594	0.162303446896003	0.329107624825926	0.144936789854833	0.18282797283095	0.0728029385811722	-0.0397328606325712	0.265838551254656	-0.291520556809758	0.289146633916181	0.0723870824867392	-0.0178523744325699	0.103911374651564	-0.0934572511816029	0.299720722449929	0.142841754567672	-0.0280764487461736	-0.221775152644155	0.184831484266169	0.0657462330923971	0.101530896275194	0.072875815944439	-0.159086649869399	0.155358182637706	High
-0.176401542097029	0.230022445698973	0.219122803645668	0.221032628323736	0.241183600868514	0.185419849143864	0.369060906393558	0.144000746007313	0.213642614711891	0.182352681220425	-0.019689654179989	0.261957148743688	-0.244919946403504	0.285338296663287	0.110416302782053	0.00651496224904387	0.132589504831921	-0.0847632893345668	0.350221651300437	0.191140574572777	-0.0408846558891983	-0.229239486003925	0.23226402387452	0.0172046341119688	0.150098100322966	0.114813716557646	-0.139050552112762	0.145370678784268	Low
-0.116840630833547	0.213862866513475	0.185412242284608	0.218262711906872	0.2194588597559	0.167445826590531	0.33854072829354	0.109551220338926	0.244281176033248	0.171646156159517	-0.0945979512052082	0.262550381338275	-0.265389369940598	0.212622309919322	0.111924526149924	-0.0296078214432363	0.214926721081293	-0.114437562289722	0.251289192874455	0.153788574257607	-0.0112820932446616	-0.23283658470827	0.227580891661567	0.0531496884172044	0.0959170493410433	0.0818712662714039	-0.184830366688013	0.135144362292328	High
-0.306672850930441	0.183567635135075	0.0401865814035549	0.145157910264755	0.205324567962547	0.18177877714416	0.292988602827886	0.086600749886941	0.194027627087142	0.080019268635267	-0.0760207059789372	0.213688979835816	-0.356096357584884	0.203967650105949	0.0277892905423012	-0.06602409627854	0.0742680174441804	-0.105155221132806	0.256793991694526	0.0777613678354705	-0.0688583202330436	-0.29667453597444	0.218274627352329	-0.0720784469049944	0.0547395472018233	0.0325577194968965	-0.204089832423697	0.160137864832386	High
-0.27427459903747	0.185639934425106	0.0609521026810272	0.119443494714355	0.191999369579275	0.146935959642187	0.255603834942063	0.0599051577799649	0.149843305787529	0.0162890706251979	-0.0570709208230935	0.195847952993805	-0.395210740859585	0.194405070695068	0.00827720482742101	-0.0266741045661797	0.0601412850719006	-0.089677240779213	0.260601737789187	0.0379554906665389	-0.0850201417418691	-0.286508942031598	0.166488630449991	-0.149724611338898	0.0487554980302111	0.0149297276565294	-0.220554180103179	0.150610925258325	High
-0.177058561862473	0.159293932535365	0.240559185682303	0.201484491584049	0.1931562268501	0.177775656484633	0.335840825930783	0.102125947185713	0.216529797141449	0.16698257324772	-0.00504802362769768	0.197723039739357	-0.24858768775073	0.278999526443895	0.0623984064263102	-0.0703193697204004	0.0689431639081023	-0.130448464670662	0.318681244003699	0.145343532934648	-0.0168910533775515	-0.234995637457613	0.212424138879898	-0.0388589188638643	0.0981573143384128	0.123245132569296	-0.150662667882633	0.14507552123769	Low
-0.179198143644174	0.0712589608909731	0.0983948970236554	0.161261558127546	0.176810820265009	0.173045405297408	0.307684773827319	0.152451384753642	0.153062618578567	0.104908650309384	-0.1643515917532	0.190730710774847	-0.301419029232666	0.19543847292463	0.0320837451354767	-0.0492232809058773	0.108121348565441	-0.142080022629935	0.268937843645354	0.0746558705740665	-0.0754601916087708	-0.226629635553819	0.175343404333406	-0.0451497840626402	0.0441048663289106	0.0129115509621601	-0.213497066637045	0.0704878802598517	High
0.0165451962342104	0.252255208557716	0.274561081910467	0.233600583701537	0.197883462770206	0.174767232876502	0.360082078099272	0.110079194682177	0.182109119997776	0.1350394416129	-0.111148648349554	0.236325190555822	-0.183445936165144	0.256353179734876	0.0480487987596462	-0.0414025006473952	0.130085471874168	-0.112432224784121	0.340933651648345	0.126837577154032	-0.0403593434634676	-0.232858602392348	0.219926942005389	-0.0523599430451073	0.11757541129216	0.0884657853468567	-0.177112987132188	0.153301241606778	Low
-0.171867343362794	0.27629957300593	0.356050198766109	0.190082422398238	0.206520843237338	0.172106787688341	0.327673366759846	0.0902292720253278	0.191726403411417	0.112972557156942	-0.0082732287533176	0.206905543782791	-0.297428508784767	0.242712499546313	0.00237401895628512	-0.0823877678898711	0.0935920687391628	-0.140196974402457	0.315646378688266	0.101837152904967	-0.0386711897498071	-0.246298680009466	0.173418400654237	-0.101436971173467	0.0805339418563926	0.0539006432413416	-0.164698897704161	0.160444586261255	Low
-0.31064684876746	0.0468175566961741	0.166167884580063	0.189696931737841	0.212750728962263	0.140713958639836	0.304236014731002	0.0988374953741625	0.199310311328848	0.0734156577881326	-0.00199471272428272	0.225296182091715	-0.346411804326353	0.273548929446172	-0.00114810806567381	-0.0504724148620684	0.0346893551439191	-0.176985543812592	0.319170309382632	0.117791166354884	-0.0658890773601463	-0.241102973478846	0.192774792671523	-0.0862386537675057	0.0811550111602352	0.0525975713736129	-0.163112421806346	0.0748262185162383	Low
0.133966915040389	0.328547690047383	0.32419943898918	0.258564941677228	0.227417447179025	0.203509546329722	0.382497544480775	0.12606609796747	0.222068483286192	0.21611712915839	-0.0634331663508385	0.334675251620717	-0.0984325617733894	0.241438141833674	0.131533162783305	0.0784066964792685	0.310932847790318	-0.0845607366413636	0.299490239756125	0.199832344648533	0.0269937275032374	-0.186694141737301	0.256958091268264	0.153641559120753	0.139284116679326	0.166109362244204	-0.14443367937023	0.167360336538082	Low
-0.0839120993749072	0.289598552857771	0.302760219022655	0.228278809693487	0.235352796652214	0.204854765158504	0.37938299197873	0.154152713744494	0.233163380650751	0.203702138330604	0.0771470769839336	0.312309329316561	-0.1942599595429	0.260799430609566	0.120442657612789	0.0174709668756912	0.17714113549517	-0.0941872055984088	0.30883023477085	0.196735819071689	0.0339345077687442	-0.181160902407177	0.232856331081252	0.0661040870784388	0.139695216623179	0.16710248118942	-0.114636106637522	0.211268403595855	Low
-0.190839298555461	0.153632469529277	0.122747548623551	0.191489155375849	0.212679271129701	0.190022402557207	0.324706768601891	0.115344154577118	0.156144432885157	0.106915140288422	-0.0564499930693303	0.250109479859004	-0.284378149869755	0.243348903739334	0.0363798805735775	-0.0257746375921633	0.102294458538644	-0.130371938809766	0.312126242090488	0.139497422428345	-0.060254873728547	-0.236957162553809	0.214861639900289	-0.0563264865586172	0.124692330391931	0.0837868490400544	-0.187354961740726	0.154848210387147	Low
-0.210462044774918	0.125920457030819	0.156215001577929	0.106385215582781	0.167389171206232	0.150645260287879	0.261946718267261	0.0859630307411987	0.209880666361272	0.0531633499901491	-0.10815662144895	0.139155677844917	-0.322989687994483	0.258015240834194	-0.0266250229407605	-0.161899109918049	-0.0778835608431929	-0.145474410921506	0.319943546652069	0.0477289523735424	-0.0844222156215054	-0.301615404451047	0.135157740211982	-0.17646042258764	0.0493248895479415	0.0195855434947619	-0.174576995768413	0.151027839954958	High
-0.263851706616275	0.203236129111616	0.157699811165919	0.158087617635455	0.205007552891968	0.155149145523289	0.330785937779062	0.110113167993461	0.208309795243382	0.073446303122738	-0.0953822542572424	0.207305180996996	-0.311195816821308	0.270080081100195	0.0535869934440826	-0.0795761403321229	0.0379238564577665	-0.158969909326316	0.318909524519387	0.0974002664433232	-0.0449201726581694	-0.240066141913654	0.179726306360008	-0.0647693679062581	0.0715574138184127	0.0601929210060661	-0.209768400281415	0.18383170542923	Low
-0.337387358529414	0.14440039962527	0.0558927945647852	0.160058397468639	0.185678132185927	0.15088819195066	0.278935553637696	0.0574286330422052	0.165996241133381	0.0340764705387445	-0.0508022703597306	0.234998636335703	-0.317344417976215	0.26368677127415	-0.0379580998751573	-0.0772584012124619	0.0502771743052846	-0.175531334783937	0.254796449723349	0.104376733165759	-0.115599956541623	-0.235157181437515	0.160390741430567	0.00376283794280786	0.040624789667849	0.00783009213914131	-0.171730940768236	0.163871151010676	High
-0.306391612026919	0.11796523266984	0.124454733815175	0.167041449351655	0.225901133066585	0.184410547470286	0.297592695394855	0.151438457661628	0.173018571150719	0.105486962186224	-0.0562076346930292	0.23841030941769	-0.354847545205811	0.28276018123265	0.0525856330274607	-0.0641145671103504	0.0943014396515741	-0.120670615316094	0.290914114788719	0.161086617872835	-0.0418906718245874	-0.248945077753511	0.204339847085907	-0.0289901946465395	0.0953841768173179	0.0970774343971837	-0.147837856455595	0.134442231844355	Low
-0.34988288448489	-0.095776960800635	0.0624108931709317	0.10416858982082	0.196201471174721	0.144159448494702	0.295431245955271	0.11985178262168	0.143316307943909	0.00960745765547725	-0.215392023589175	0.161285737982346	-0.351748978844822	0.244124747107945	-0.00436189821932326	-0.166691853371233	-0.0682492857191059	-0.195064687979548	0.293854729178513	0.053745478076737	-0.107295486128266	-0.334316616489738	0.198388555951389	-0.121179333676826	0.0522051830838615	0.00798699090257688	-0.163554045982197	0.0608733741206375	High
-0.303835978440191	0.141016727804535	0.149640420772068	0.169761434688261	0.192754517428658	0.168925068777484	0.316312419614342	0.13315927062313	0.190460389609522	0.0801855096914033	-0.00809498407094807	0.161192402534834	-0.334124201185137	0.294623973495684	0.000784530111710503	-0.0814583028375949	-0.00136730502866631	-0.175047706870065	0.309272198459328	0.124954210117596	-0.0468019114604676	-0.288040967309293	0.186945076271764	-0.13493375379203	0.0779761508745022	0.0612543452068717	-0.168938507388789	0.152041434173639	Low
-0.147672872064055	0.117752883098382	0.300365851895001	0.166444636774349	0.204510048513649	0.138438990483436	0.314885971035125	0.117276617836306	0.195242818019846	0.109323393218988	-0.152844372567047	0.187100948096675	-0.286769272518393	0.259317759325078	-0.0107957116610956	-0.124848922129694	0.023226304777048	-0.184234701881612	0.302575567980376	0.0833530045120178	-0.0913498590268045	-0.357361235047402	0.207969721455861	-0.0803249143331473	0.0613150508216252	0.0283714630536575	-0.167995001096292	0.0628002371879277	High
-0.271503593566319	0.138628230728903	0.152885277965335	0.207893909668943	0.21307262408648	0.182857937143909	0.316384655425893	0.130465164972409	0.177669811540976	0.109688592888789	-0.111413313978869	0.214877379531187	-0.273088894956888	0.242813542331829	0.0843157130343064	-0.106459373036682	0.0167506587439358	-0.156506286916305	0.322281183844528	0.160605662869299	-0.0229577565110303	-0.246527403819525	0.181496194025159	-0.0240612857516424	0.120595156581825	0.0961774025379423	-0.178884160456951	0.157112228923446	Low
-0.274692919784906	-0.0132959438635643	0.0837911602329247	0.170592371608808	0.209725975558123	0.152959428934792	0.326042361238166	0.119251756639252	0.207986634210725	0.0946903284358471	-0.137493170532998	0.21350936461547	-0.312883608282894	0.263088968710076	0.0771949930967864	-0.0824348779470854	0.0521730152133759	-0.195699657063669	0.316006633293193	0.170060953845578	-0.0145249924009344	-0.216286252901017	0.190428405956239	-0.0249700649895841	0.111061295070335	0.0923491561051939	-0.207917426241182	0.105683391497159	Low
-0.348175413051423	0.0428555775361532	0.0376388787324158	0.111457474733479	0.176323454960715	0.143877664786081	0.285766417072086	0.116842373392465	0.179661654318747	-0.0105285505780482	-0.192172182697449	0.211158279414142	-0.363300896947402	0.259097709476658	-0.0317231038939776	-0.131874856135537	-0.0584190107308545	-0.125735319854619	0.303946953120326	0.10129040027212	-0.0992800539481619	-0.288311285742635	0.157235752342638	-0.0908954215726755	0.0631126339007248	0.0136038917353462	-0.17194318222267	0.147392919958192	High
0.235482740866732	0.282590356499871	0.334526851974607	0.231640691362524	0.22612300504847	0.18965179782521	0.382057422040955	0.131294069456176	0.211113104193169	0.20308008450715	0.0489941147716194	0.234691327492525	0.00115698624245828	0.26696187695364	0.0671844826678923	0.0234001964981035	0.162458632962177	-0.0409769421870798	0.335091989152537	0.130064335305873	0.00785813907006705	-0.251250290669763	0.224168368522715	0.00684069782294025	0.141402469235169	0.158688704240805	-0.191373000250051	0.179962968648756	Low
-0.244808453222295	0.198557542587519	0.16584135222414	0.144910738347036	0.200019028913182	0.157354541403786	0.302449317041297	0.108727668128319	0.171607327947551	0.0937046384825471	-0.1575596007043	0.167612637909536	-0.340097695842154	0.266439262022748	-0.00663084751455168	-0.130738849841838	-0.0279526632795853	-0.092938690838739	0.309417591781861	0.0591452431956552	-0.0992308909219088	-0.235151524882246	0.167797213300107	-0.124801140301512	0.0525393384240552	0.044389270904425	-0.170732683372007	0.180103111349632	High
-0.14155555432603	0.0506743395555037	0.206495926645197	0.270846274528297	0.235159021624578	0.145065240455819	0.405627324836124	0.203314569425456	0.241760195211668	0.203691584619322	0.0779674186653001	0.198284607490507	-0.174112401160492	0.30538884292744	0.130320557396526	0.0952800007714226	0.275199660679784	-0.09705861262386	0.308058490405793	0.189971204252897	0.0156302360568688	-0.194673631359948	0.301320189329713	0.0708162872642536	0.152484445437756	0.180137672027091	-0.120403496036059	0.0322030419495782	High
-0.290500435332955	0.0280775499409032	0.11704106148678	0.173785950577652	0.195507812916946	0.163123935725192	0.317379618437085	0.121998095640646	0.169119880837506	0.0870342144848897	-0.162301711391754	0.180174132518247	-0.337787366237215	0.258711972774352	0.0232426283900016	-0.138056021150102	0.0261047872478613	-0.197539721117708	0.302856951166631	0.120269516434115	-0.0575210753317205	-0.279348492523043	0.174731886189828	-0.0729202988825951	0.0937653890754903	0.0544584349265728	-0.211590005034832	0.134559576519076	Low
-0.165257398546844	0.153978217507372	0.165917367100615	0.175511768836688	0.201366122550171	0.156187040602664	0.333358742360452	0.109092681277426	0.192062803181001	0.126343239622866	-0.0591820753478766	0.185736729017801	-0.257858620238965	0.282710798442484	0.0229309452217417	-0.103386379495281	0.0039397811288888	-0.143501464336885	0.312366144807471	0.116775298036054	-0.0415941291858507	-0.297529369763698	0.204281917060449	-0.0745782926302675	0.100743157418751	0.0819726286809829	-0.177871307143414	0.164002575750661	Low
-0.259458001115416	0.0410041899769992	0.139737401123171	0.194876029041817	0.23781914365226	0.121513262722343	0.344471106862347	0.14793968814523	0.206176850566912	0.15316104412705	-0.0736254092638806	0.208664457434829	-0.275095270837348	0.291416158026882	0.0963466478726356	-0.0271935936179079	0.150748586832685	-0.148550756216117	0.308873903623395	0.144063942966976	-0.0273328274192681	-0.235973771607968	0.216382668126111	0.0676862343142012	0.0909449301652794	0.0958050170325691	-0.166287088298483	0.0904333624127153	High
-0.347662898800931	0.177744055604054	0.101828527391133	0.158611673001174	0.202216571492317	0.143267353182098	0.310270436537527	0.123585538607682	0.161195048354989	0.0616849086534179	-0.0605789657980539	0.183127034299323	-0.319876351331369	0.276177286983458	0.00131358573871235	-0.0692874262551835	-0.0256241689495434	-0.110756777938531	0.317482914403106	0.105158442146397	-0.0999855239999483	-0.294221870752549	0.176305258879078	-0.103408562943932	0.0763669830848408	0.0435210120814917	-0.200236653961549	0.171979607938904	Low
-0.183409256083113	0.172480437967534	0.269249808595445	0.203359571217754	0.212030553853774	0.152618075646434	0.327270783440915	0.123221816926668	0.196598261824832	0.123498541653069	-0.123254870134232	0.207656154103616	-0.265222762535473	0.279659244986203	0.0450426429102465	-0.0478240875489021	0.11538392953259	-0.157147576573889	0.313918368581128	0.153382944501133	-0.0425136043706129	-0.278164470754488	0.194179738245271	-0.0231639585492454	0.0974851996008402	0.0958430711379278	-0.177184664622075	0.14882453097986	Low
-0.299080774166659	0.0747779525118355	0.081122943738073	0.160968671906603	0.179226057613516	0.151442572639257	0.294254431777687	0.0978149426472739	0.174138435991327	0.0569547590963723	-0.143381533409109	0.260632807051348	-0.309418984883122	0.245143748578835	0.0122329092943987	-0.0865212768409995	0.00399167170692517	-0.0919191300987504	0.294646730581134	0.121863840951995	-0.0367055737335509	-0.255318375745082	0.201323871196216	-0.0174260921943763	0.0800077872949145	0.0485289339563709	-0.200648802193684	0.156356243986989	Low
-0.202108301688358	0.167250699933561	0.120487430787183	0.172113454395699	0.182204961291652	0.142214346021886	0.317402691627732	0.115194135653606	0.17915623836498	0.124438894354201	-0.0981261975988066	0.219702422894116	-0.304035311791765	0.272722711600837	-0.0167269402481798	-0.0768088618432105	0.00729214085775524	-0.103537442593193	0.30118068960835	0.133982580702322	-0.0348014004575178	-0.272946894226686	0.225701011039479	-0.0844333021533674	0.0748858524260289	0.0825248888149381	-0.149643697401805	0.165054149998812	Low
-0.031445526888218	0.160187462721222	0.34624422829333	0.228204241543539	0.221485598439971	0.182473119940721	0.383158321129068	0.129705346627685	0.20211697217961	0.221363354015644	-0.0329527815434335	0.233684831694426	-0.151187548370122	0.276905791058741	0.101148218807779	-0.00826484743903429	0.118337791076323	-0.151809171086657	0.340923396729938	0.151514588400526	0.040869183970155	-0.229931333504176	0.258036533131083	0.0360874337109371	0.149657664651109	0.172781990864827	-0.147522563701008	0.12964755699485	Low
-0.0558991394329197	0.14108504793825	0.22203412688869	0.199152490194184	0.236855459895851	0.164565886395987	0.364256886494863	0.153680758471337	0.185731273196867	0.177857607554467	0.0152319269832303	0.260620407770141	-0.188544673873219	0.265203617511325	0.104191460118935	0.0408443415370696	0.171618320357974	-0.104530702205544	0.316460339567762	0.131877154275259	0.0157170464046308	-0.18315607735927	0.238427456690358	-0.00858992571174738	0.136214861446254	0.156889874732396	-0.150181902348584	0.144897528476907	Low
-0.35224238743841	0.168391381894865	0.0649117133154348	0.0987156658698154	0.227397997513522	0.15273336501983	0.299478475946724	0.10243174461609	0.191635187646951	0.0248448845663237	-0.104998167221282	0.237656425458857	-0.377285439460189	0.203650786763195	-0.00825699574681301	-0.137930675503499	0.0558205526277447	-0.136506966586669	0.27481806792761	0.108957204190705	-0.0758590609861402	-0.306678802492395	0.169971900453361	0.0447117188926083	0.00778092671508371	0.0161420689040612	-0.105000753354647	0.12619161707038	High
-0.295898741921095	0.116719459403576	0.0790905355298089	0.163204581270607	0.191534683830671	0.171823196481995	0.316060828241783	0.0958535493108818	0.201206630190635	0.0990600615019188	-0.130118662844568	0.206056909706432	-0.300258139823923	0.260910048965728	0.0368317155438578	-0.025933840830583	0.0470960856841168	-0.146077041706486	0.280352586708794	0.139618552537862	-0.0626875571782378	-0.214526892618628	0.169803815521736	-0.0702818056707275	0.0825349882316334	0.0703962399848271	-0.197984661689024	0.16208417350959	Low
-0.300932920857203	0.0935021865474925	0.150957771378442	0.173288144408614	0.208283745756243	0.165602314993095	0.323306244276913	0.0921632320928911	0.18678544930249	0.052285786159736	-0.16170658825458	0.193893946348778	-0.359467729249024	0.238141346884812	0.0292888800534189	-0.148058951403902	0.0225217213897639	-0.196415934065175	0.319310733977566	0.100314196723789	-0.0346384684040651	-0.258936511167312	0.17281713132947	-0.10109506406691	0.0909428658780563	0.0413022341811571	-0.211532417262446	0.130787968256192	Low
-0.331847338956316	0.113038832782547	0.070002281525016	0.202991576263841	0.183279475424075	0.156405887998896	0.310097290379568	0.139284086190234	0.178186212495594	0.117773369820058	-0.0741975904565966	0.253409041218097	-0.304578117418379	0.286881661604388	0.0295335014115344	-0.0903228608217923	0.0613711123437476	-0.189720068254619	0.283468588226069	0.136804056535971	-0.0651641964466649	-0.229699146977838	0.159992529953679	0.00755732734126567	0.0418641373341584	0.0474964829471282	-0.135615640078185	0.120193300791405	High
-0.29876989818977	0.117006643719403	0.0297721038480653	0.147200490430933	0.183768130720328	0.133350561197155	0.307561328741369	0.108490036891586	0.216878636375901	0.0972474410972595	-0.0653738656079556	0.203617795298466	-0.360567109267013	0.268948959113455	-0.0174893427225607	-0.0829438295429558	-0.030266250471373	-0.127110429295974	0.292055050157708	0.137513095795642	-0.077533348844872	-0.278031539682864	0.188842858030921	-0.109159351321144	0.0489105610111114	0.0295757224594278	-0.159383005388908	0.161408249572051	High
-0.295210961059696	0.168139585287158	0.156230687409758	0.193804371025328	0.202617551890709	0.173942842595181	0.323497690287794	0.141122424991244	0.164925562527641	0.0891180478207462	-0.0883182694347409	0.241436939903223	-0.289238016282701	0.256425488887127	0.0283827990458685	-0.0804670145939713	0.09590822949391	-0.129409957150629	0.323956119068146	0.0982401885727817	-0.0194445701822889	-0.294528267725305	0.193869881016877	0.0307614914452873	0.126840822964398	0.0401462307237752	-0.170374266241937	0.171983286792676	Low
-0.290398841420868	0.175897431583166	0.0550618693578166	0.182513901587802	0.231653611232033	0.156667823732492	0.333415991809062	0.154357178831463	0.171653172430646	0.0449072329691963	-0.106554674967514	0.252156999992597	-0.335976372298319	0.27435205695181	0.0540169303086655	-0.0829909165641148	0.106847204455629	-0.0965685046056775	0.277486895737796	0.0819029065535429	-0.0742898344322353	-0.245782233711821	0.185615995242566	0.0325350284070352	0.0628603351716016	0.0604337243652904	-0.182316311839484	0.177905447747362	High
-0.0663739463111765	0.155227221429511	0.243280421160653	0.182336335898593	0.200145432307435	0.150456351941326	0.332608725049938	0.120368424205738	0.203907869479036	0.111070667688107	-0.175909945776637	0.245657142421843	-0.211242981581141	0.257336187738147	0.0142629864143765	-0.065095516463489	0.107428949330891	-0.125535834326458	0.300050170255738	0.121812513573983	-0.0184489830747772	-0.274206629213885	0.203821835778572	-0.00283238130791413	0.0990664120479827	0.0886288125392128	-0.206361983952175	0.131854266060416	Low
-0.20073369784432	0.161439654282249	0.0980136101394887	0.184294900317059	0.196390947765765	0.166825351491026	0.304940131176195	0.1444765472259	0.160791396441235	0.0951271529801505	-0.104732798612698	0.211681455828402	-0.280099684930914	0.265116255947989	0.0357194546332076	-0.0681678626386018	0.0634860626003557	-0.108712101734911	0.311244577425404	0.122859630022506	-0.0491673886073908	-0.246132471848529	0.214080743796232	-0.0569709548393328	0.0830851253463045	0.0867291426517829	-0.196576838912268	0.179344120172565	Low
-0.29915663724324	0.219788407063959	0.151500172874884	0.167155586368775	0.189597936974713	0.169002177933019	0.284161492966806	0.0926202793533832	0.190731576099915	0.0492698160218642	-0.169127201357319	0.194936301214488	-0.311476007237967	0.259721132290368	-0.00711822168848253	-0.147202230387793	-0.00972080248470436	-0.139468054278804	0.316050294487341	0.051979089302819	-0.0563682344401675	-0.284844571221123	0.156548288290076	-0.0619820555267142	0.0603340218978057	0.00365096559136856	-0.208724275699605	0.189358766801896	Low
-0.209487458263964	0.202213396718047	0.181417355503902	0.179192352002065	0.201199454273163	0.145529772454698	0.306354777148938	0.11219729141801	0.179621023514984	0.0955749062546257	-0.0680218424696505	0.205565275554207	-0.27671792689965	0.238394020683429	0.0238160404071233	-0.0987430992754049	0.0149213554855719	-0.130825975807736	0.31674061892254	0.0880328590623538	-0.0307310694359929	-0.234073948563547	0.187351649314326	-0.0625303758349025	0.0896606771651719	0.0652127262674286	-0.182788967702622	0.199489244431302	Low
-0.305605182680604	0.0738764705116662	0.118054928379986	0.201836823595607	0.224031296478202	0.187196431879377	0.337267670273708	0.135662328911741	0.202721864309529	0.163753702536972	-0.00679991217087273	0.246055712437999	-0.301068809697674	0.298373176860086	0.0435775485568047	-0.0303359816330754	0.114669737565464	-0.167696889871777	0.312986537697255	0.145580562167175	-0.0546986411096444	-0.215373124779365	0.225543619909207	0.0196985943419485	0.117717586837891	0.0781915553592156	-0.149318692348255	0.0732130887556584	High
-0.141447562453414	0.127201813471451	0.236303061527275	0.191408696888211	0.187229188185208	0.154968779098476	0.367195044058837	0.1390324771818	0.185671359996082	0.154315439894064	-0.114334234429015	0.213524957523003	-0.259892424839715	0.2873727639791	0.0542687652277233	-0.0889684498532701	0.0549091434776405	-0.0805856504784272	0.332979738717096	0.0968362968123019	-0.0289669153261876	-0.293799743767456	0.226653337643496	-0.0263972682161089	0.120739681500777	0.0976105332759919	-0.183498514164314	0.144042951605718	Low
-0.255875255860525	0.113582295283997	0.0772840343818236	0.237212230049099	0.21872763674198	0.197163620660755	0.328241469237453	0.121662441709549	0.190508988041962	0.158723411754745	-0.0734668920204359	0.267321539109408	-0.228897739667405	0.287941252414551	0.0856043881977944	-0.073511907552025	0.165831357476995	-0.153355256753454	0.3447293155852	0.145770481579682	-0.0229929970161219	-0.218997895193722	0.197681485778553	0.0548166344781003	0.13542910982736	0.0602892011553021	-0.145474440610186	0.106404117144435	High
-0.185110585760887	0.0646188219431386	0.205599467147033	0.13993040371155	0.193308760049146	0.162329435130457	0.293603720744104	0.0871148327120885	0.159814250804155	0.082837680067589	-0.0744210318120574	0.189571657682591	-0.340868406286234	0.264436105310715	-0.0101014437853729	-0.17720456221737	-0.0557923950869742	-0.171180261408782	0.310841528378486	0.0658148920553027	-0.104000606447919	-0.331434630639122	0.154659842373053	-0.166079867189141	0.0764127326568673	0.0517843201946244	-0.17441289399319	0.0882756091909494	Low
-0.107323998130068	0.288694933485808	0.320148033148169	0.232077250778235	0.227230398861922	0.203741844864815	0.370848305505568	0.132861562699135	0.22316064838061	0.172838781392625	-0.0543561223887733	0.214916776887146	-0.212159772774585	0.252213139067126	0.0845549530581013	-0.038029524199551	0.128172613932539	-0.0988680963883784	0.351513426532817	0.161568178380692	8.11652681107305e-06	-0.215223400986571	0.222475901382295	0.0326679672538955	0.112968375089478	0.132278162760071	-0.167881044061047	0.203839133521792	Low
-0.0995859431186933	0.165534101212235	0.18312951441555	0.197184445758067	0.195784434506947	0.183866367296739	0.309598713672893	0.0971161290327029	0.193307709252279	0.119823552625526	-0.089846260541591	0.260404816488956	-0.274850564867113	0.27430851388151	0.0437843843123301	-0.110574423274737	0.0516363651050409	-0.10136211809539	0.306026562325141	0.143601018889153	-0.0253589698910259	-0.219606026589918	0.196547092778082	-0.026588628091945	0.0843429888706043	0.0699544269028533	-0.163687008015455	0.131325040570635	Low
-0.0375755649305313	0.298379817422393	0.251811375919528	0.198641245951477	0.223455693264004	0.177782647403462	0.358505841283685	0.148093093330006	0.219690625947615	0.16254883428076	-0.0276037818946552	0.25064039446132	-0.19284347077746	0.273200118234618	0.0601447983168196	0.0233941389834988	0.1261304369305	-0.0472994150213383	0.303729379721404	0.169929468053013	-0.00615839499693357	-0.237447533504737	0.21527376798822	0.0132332441248328	0.115746843026811	0.116961654523568	-0.185984560679604	0.196496801375564	Low
-0.343341006239691	0.00369777907075056	0.0697542716586707	0.189453711895286	0.189404145762468	0.141483650337059	0.309666281430006	0.10510543588582	0.176919957120059	0.0907629780150789	-0.21997280994684	0.240069849771819	-0.293938604100475	0.297745868220606	-0.00815621659762235	-0.101388349523201	-0.00617500246004111	-0.179844050947431	0.310370826535613	0.116953719033521	-0.0668158205700727	-0.253975934959352	0.190476606206145	-0.0211309963391847	0.0736406395451789	0.0314146813793794	-0.178869189492006	0.0835523376458899	High
-0.294434979110868	0.134111271969138	0.0876996997271118	0.163234227252136	0.177464826725023	0.142448968496586	0.331562650649666	0.110739164550971	0.182124429806469	0.0945509259727474	0.0095439899328972	0.26589684635701	-0.316334057839514	0.227168433823713	0.036421562770016	-0.028914219324014	0.193505698185194	-0.140940148799216	0.298026060833421	0.12442919557365	-0.0255275873914291	-0.224986098183988	0.230154985198318	0.0703220039417726	0.0169312925342644	0.0544905537979435	-0.119645398517248	0.146962092272026	High
-0.293634639417686	0.0338251710512308	0.0448037519352075	0.128999445678853	0.177514941302005	0.106291355011319	0.324683383481775	0.0713709774688442	0.230679872210881	0.0451771150538133	-0.189512073183556	0.182363230430984	-0.343773885282356	0.252153861749962	-0.00944197422082783	-0.127943087535935	-0.0385149424917123	-0.12987496904621	0.295293260433053	0.0647473127851048	-0.0756751370638511	-0.276187944117359	0.194190228359437	-0.0829126752907541	0.0460767015373255	0.0116557320100385	-0.142133029910602	0.123642359524913	High
0.0159424760873339	0.189255701697945	0.229883519511377	0.157448703744131	0.21157572067919	0.124576174949125	0.319503789342857	0.0652700778626647	0.18883946574688	0.129486775830872	-0.110416973516178	0.211587430639026	-0.241772500632389	0.203547008546772	-0.0185989862112196	-0.12472770564335	-0.00464431716260745	-0.111587158660881	0.293646241837125	0.0733169627315951	-0.0548880151082603	-0.293665634239984	0.221604440483745	-0.0440945177475651	0.0530310910309694	0.0843518010131711	-0.180227378605812	0.140270898699245	High
0.029499129402812	0.261130541475186	0.334995763949026	0.191399375126253	0.2025596078971	0.178585127944478	0.333723345732977	0.0704908253624178	0.196455307891109	0.162935699609692	-0.0862308970901515	0.240213621840158	-0.148497349099644	0.263440632232721	0.0366360795836406	-0.0924903009025606	0.0441697469471698	-0.115664078138943	0.318207663387927	0.0937218020250176	-0.0235059847337959	-0.251997971576919	0.175936207622387	-0.0482230006784765	0.115108240997752	0.088410934410351	-0.164715852442793	0.168700856975255	Low
-0.299088132550074	0.143198608614843	0.154185678148867	0.189098460017485	0.177178324241665	0.209490387024034	0.290739046895838	0.113737838440548	0.184529981082624	0.0507028844121194	-0.173505165074853	0.246587608924683	-0.345137432367001	0.255200846958028	-0.0221262561096077	-0.0820301579374191	0.0460893063415279	-0.127081068502734	0.306927950056649	0.13137553769186	-0.0456901409960364	-0.265300129327345	0.192005889634246	-0.00201835072185172	0.100730388744505	0.0471043021459053	-0.160200597705731	0.117189793795576	High
0.0197192212723639	0.276591976637247	0.311018445202368	0.22022761903804	0.225558847654742	0.14118967969988	0.38090550610341	0.116913847937868	0.197817768354477	0.212091660490044	-0.0470781489970901	0.278172309453506	-0.150123274709911	0.265606381922865	0.0744337577857305	-0.0222591145244463	0.123683942172091	-0.109833659579331	0.33116998176293	0.164381431564979	-0.0026023200389831	-0.236268714030998	0.214079625678309	0.0552389444349182	0.146847937281295	0.110402746354476	-0.171887524879076	0.180816880209872	Low
-0.178494080162	0.169569931936182	0.131734322507662	0.169145672462449	0.212953827160284	0.166561297289409	0.318638712429294	0.0758175476658433	0.195616312753525	0.0981596220361979	-0.182476750439048	0.246937244809076	-0.311033298773491	0.2132225939886	0.0429270865145574	-0.0820433773861237	0.0590652681245347	-0.0570512093882979	0.259924984257386	0.120140796428388	-0.0397214695609307	-0.292873782953466	0.179272172388247	-0.0410627029437157	0.0952967400913147	0.0361240867572362	-0.201447339419864	0.156369428232378	High
-0.292784150380278	0.15450217514854	0.0604562510823923	0.109091981514752	0.199202093362068	0.143970640401591	0.283199812763007	0.0803324904717841	0.174370772906578	0.0497985205209587	-0.0259911332554649	0.198995996379165	-0.377212588356039	0.210932004057678	0.00837568881564107	-0.0119669924765736	-0.0109173053039196	-0.10134492060455	0.257188109389285	0.0362200409503063	-0.0986517839978674	-0.283765068636561	0.211867262077486	-0.145163297147855	0.016510066256378	0.0347497601455986	-0.192691619937596	0.162456738827858	High
-0.136313259457664	0.10049972108893	0.0531766402555108	0.131296798063417	0.20894879225905	0.163301046490946	0.269005784822632	0.0470416885419351	0.160184906206547	0.0960298651040885	-0.212639342909595	0.19662454217027	-0.279028680043545	0.213213982604396	0.0218743467310845	-0.139863076994766	0.00610094077365694	-0.167304490116661	0.231181989180918	0.102943019420638	-0.0916814837506018	-0.261829634732925	0.178603468154323	-0.0737533310002535	0.0344678372480898	0.0171609133450075	-0.237818304439262	0.157651900620299	High
-0.3181309829964	0.128494687150468	0.0314100844219435	0.0576109096501044	0.169788936200096	0.100178144528918	0.237551621593793	0.0298981770338124	0.172662530013857	-0.0262069655635117	-0.144663877075396	0.130587017126291	-0.393308172124476	0.196364364755226	-0.0784064012333646	-0.145878365862697	-0.113255147893387	-0.114116744122736	0.261482551850486	-0.0229787084429502	-0.147195395308003	-0.303419583421783	0.137387702518513	-0.189558985803792	-0.01180947551559	-0.0622776400572634	-0.218124447872051	0.202959506817246	High
-0.132706957462474	0.208030074013	0.162702161010238	0.197480094591164	0.222822508260466	0.159050735652251	0.305776922296548	0.107688446374587	0.220212260476197	0.15864080920308	-0.155702024431234	0.25509122267679	-0.291582085350924	0.236761130743857	0.107225726397473	0.0166351971571788	0.230383877784842	-0.0728125885654552	0.257999556576044	0.130089327865569	-0.0252369292935273	-0.193261900131751	0.223794549110257	0.0229264996767993	0.061419768039339	0.0953063234637416	-0.21746731604447	0.176353290724727	High
-0.0803528694046149	0.248187430364422	0.243082886221997	0.203099899139029	0.210570594170254	0.164996691450817	0.364785026739323	0.168572522447046	0.179513676180114	0.153351197543032	0.0117404778281435	0.237767643607715	-0.24603790037979	0.275529262572252	0.045671279484281	-0.0410058843307825	0.082216606945565	-0.0678832724671101	0.317674332103435	0.123350427799306	-0.0461698015408396	-0.237704470736855	0.20489687972492	-0.0543591161332602	0.13165040257592	0.102600749309499	-0.148330211447731	0.166170471997474	Low
-0.245104059869375	0.0618307400259622	0.130627898582172	0.174655960006785	0.197317997124661	0.138275964372603	0.310489946054642	0.139490087707072	0.157307968280152	0.0919546719570992	0.00268457960107917	0.188182551841228	-0.32188934255751	0.269047329934128	-0.0260037587697974	0.00779501966845505	0.0467133170302595	-0.20684548833789	0.308367771773248	0.130758735380705	-0.0332858176487945	-0.284318513962314	0.214680168126975	-0.105976137779971	0.102488512987666	0.0703301031175873	-0.151219192305738	0.103436822666842	Low
-0.148002655310318	0.0149825764964597	0.138768998822845	0.189410011931026	0.19906629661227	0.180191948025077	0.340572053943843	0.150769123286278	0.166682900667645	0.154303928282672	-0.0381880282359852	0.232681799136662	-0.239792861967699	0.242112431148052	0.0950914918689622	0.0196300107084747	0.126321480280815	-0.170761632505454	0.318871634472117	0.141051736975601	-0.045847964979347	-0.221257464905534	0.227211352315674	-0.0418803929426181	0.134575040977316	0.114926450063404	-0.156708381384772	0.0895457683039365	Low
-0.269718586520731	0.129689968756771	0.0543739980609333	0.121962969450344	0.182827233037077	0.140708474741199	0.302231026931816	0.131166329917287	0.153942369406337	0.0361006832505873	-0.104662862344531	0.158520143603774	-0.339274375040069	0.276141387910232	-0.0162625267993893	-0.104256669100172	-0.0321477256982377	-0.126905037715392	0.29685398838462	0.0803997402028716	-0.0659675411715046	-0.255696101191385	0.183783713191167	-0.0775520384004387	0.0361757196612456	0.0433593362964345	-0.179634918137973	0.178175457331808	High
-0.150787146267324	0.228293014807565	0.264892286439473	0.197195291337058	0.221516946365062	0.211344224428353	0.351511742837485	0.115542667363708	0.16690329050593	0.14566990625174	-0.0439072324924664	0.208310711696199	-0.272672753825459	0.259933429037324	0.0373498511140422	0.00180289545003898	0.0667611891628905	-0.117215083734343	0.338478147253335	0.10382023642202	-0.0339519106032021	-0.255639765332727	0.207585162151899	-0.0822629314972904	0.124899124052352	0.0942703545150753	-0.184030526469887	0.156044857166584	Low
-0.297586938441625	0.161054294577664	0.0651349892225459	0.179020236226267	0.201386780499122	0.156204445590204	0.315525322896292	0.162119679708086	0.171113210420845	0.0924114996957023	-0.0454318122757381	0.239796990144977	-0.332338075346331	0.273263699740381	0.00366081698572001	-0.0705870905097188	-0.0129961255463996	-0.0894639502759034	0.303237372447977	0.123305699052043	-0.0505567259412679	-0.294884559510465	0.224665799210654	-0.0831513092961877	0.0947515502740932	0.0747861034972242	-0.154831644825485	0.197567978450368	High
-0.271416824719538	0.134124117605984	0.10878866561393	0.184260200656388	0.212619469491605	0.182072361790636	0.334823106898149	0.126064678909969	0.168709373600531	0.101712807042846	-0.0171957026785243	0.258765784929326	-0.316868392101199	0.254132778548756	0.050856178368045	-0.0906922747817549	0.0122292122814376	-0.129313937058159	0.312353505674651	0.127851203849489	-0.0877352882141886	-0.256891478665694	0.195659957013659	-0.0351007368974599	0.104888286207452	0.0691635086511913	-0.149313702136595	0.160769543127051	High
-0.207029216706245	0.138153459358809	0.103898147485218	0.175490541094292	0.193950917417409	0.151218689372061	0.333780579927167	0.13408254629613	0.159590829451096	0.084922298212498	-0.182419567335786	0.248595816185952	-0.290073665375651	0.274104042995848	0.0711081968464965	-0.0131338303220217	0.11770571770641	-0.075800020408275	0.322713600449733	0.124114106658252	-0.0686330604615262	-0.205183803316643	0.186683757701023	-0.0281495376184901	0.0760578578723768	0.0655473693025435	-0.161075862022553	0.165633747304334	Low
-0.154916296277348	0.00993467524368534	0.162769571589671	0.225085235933254	0.238497485280269	0.198778519529081	0.311140767514017	0.106595719652977	0.167955673017734	0.121607016433106	-0.15610776302376	0.226656838685663	-0.263526328038377	0.227737172674944	0.133449278074149	0.0216039845037089	0.177958749006293	-0.142998374628456	0.337413081099297	0.144410257442493	-0.032483376495795	-0.13075830313835	0.211551725568591	0.0179692320656896	0.133523577042048	0.0974583330911313	-0.167376545881378	0.0739766842918881	Low
-0.200737778884967	0.065962499105127	0.125062143231952	0.151022915295022	0.182334576755354	0.14215563932454	0.32312280190986	0.131508219529973	0.178398124778385	0.0819903723700837	-0.0714925899628594	0.199539137783074	-0.329192680096497	0.26739759817745	0.0157009612819717	-0.135579986006873	-0.0177603600681369	-0.187407983496912	0.311098241949938	0.107300043262818	-0.0572345577614942	-0.292826139206209	0.196730292591053	-0.110080016112382	0.0916306001979675	0.0813655419062631	-0.156281098980104	0.114571213124415	Low
-0.150058551499205	0.165603206208637	0.19312896990032	0.175820658220016	0.191681738097428	0.167898305909432	0.322142044755593	0.115066133383789	0.175403964186934	0.114464845429869	-0.0311481073244467	0.227327646690969	-0.25516644220937	0.264052429715585	0.0236052213149302	-0.0678134983217951	0.016246568293603	-0.103541014984284	0.308548669228387	0.0980987779048619	-0.0589300765779017	-0.2704169711243	0.204104928622772	-0.0703168938810155	0.0982653218493173	0.092869574613919	-0.173659613956638	0.130035879529061	Low
-0.133192608668043	0.161450270031614	0.231083576325277	0.159332764053843	0.194749762809053	0.121598548512084	0.322383358236896	0.0979079129908197	0.197595609853256	0.112350695825011	-0.0844166192686051	0.202022313888074	-0.278969582081361	0.255355801053975	0.00481751430575885	-0.123073725484841	-0.0293454590312537	-0.140587863158226	0.312801051053694	0.0744208050599132	-0.0507149107746097	-0.30791080775468	0.17543008400071	-0.10066957472587	0.0900070175282289	0.0416362217889762	-0.174240074006421	0.133714557350932	Low
-0.0882380150589962	0.185772219939583	0.255684605008595	0.197742169360164	0.199608775738572	0.172820834509333	0.349666725015404	0.124447248495435	0.186033609888319	0.153982441464021	-0.103631978054224	0.225605244339784	-0.199577643909341	0.27802443200293	0.0580386627019394	-0.101471936255985	0.072249929724801	-0.125718219326655	0.329192605042826	0.0925744399127759	-0.0310596198218463	-0.285180333780406	0.210798926560131	-0.0584151110638059	0.130999113822364	0.101571946948675	-0.193295396609201	0.163412691461378	Low
-0.257136704935771	0.257225529071809	0.209368000909183	0.174361139532122	0.21158040497209	0.166477009417991	0.31459587661322	0.106213580670762	0.186327061336314	0.0872330287407201	-0.0767638843269255	0.17719180176996	-0.308342315958941	0.249383017208741	-0.00219979118238027	-0.12736101052874	0.0283647186428188	-0.0935187793397651	0.302586542574771	0.0579606260382614	-0.0583004429449467	-0.278943818197493	0.156006854609924	-0.0570089647417512	0.093926886258934	0.0449179379768144	-0.204747488867763	0.192927638063388	Low
-0.0686862477677192	0.201287323305839	0.287357361432488	0.176889821386476	0.188355257818634	0.153012474380185	0.339113899807362	0.129079062539597	0.189735686921837	0.155824120115084	0.036381517196868	0.236550023593761	-0.247799070090307	0.257069043821545	0.0543778231457595	-0.0402354535460668	0.0732192766277628	-0.145994051767506	0.326906087676752	0.122587615268043	-0.0401078782670022	-0.235066214556116	0.208653856029966	-0.0302265694082335	0.112375644870503	0.102972784250293	-0.203283362955655	0.163462697863234	Low
-0.387397822087832	0.0573763409017513	0.0597694280292535	0.100747040233152	0.189211927119672	0.134281025366207	0.296542932420191	0.127719900563912	0.158465289726592	-0.0316180379846265	-0.220530219963297	0.175534858660494	-0.330963996405603	0.272838032434208	-0.0829724836255705	-0.118556827553501	-0.0777551120624424	-0.115634314221592	0.288574613784376	0.0436753826577127	-0.121813332599363	-0.297530924793867	0.17404473884901	-0.0618555809814589	0.0485080666114133	-0.0171928249057579	-0.198832595453025	0.155456230004821	High
-0.238890307766376	0.181139323644535	0.140983587443244	0.191642746419437	0.201746741211467	0.180830451230067	0.338814906373266	0.129653991699947	0.170858773485438	0.111588236794989	-0.0798514562146598	0.184174040934809	-0.297440157976708	0.261602506753137	0.0191583584728865	-0.0454958560452619	0.0795031884171448	-0.124199527132786	0.315153690793278	0.155601810768094	-0.0330430267601699	-0.216480345114624	0.19233026278945	-0.0457767541936173	0.112706000171835	0.0868228776019984	-0.166020567226145	0.177848802353014	Low
-0.114611645652697	0.210585517276742	0.253388316426716	0.16702819835367	0.196439262271662	0.136411919295632	0.333195477425003	0.0946521197762778	0.183702282721244	0.143914627942973	-0.00277645219908808	0.187312970176702	-0.261643000538638	0.213325025156328	0.00920526716212873	-0.101814720326468	0.0498341552019538	-0.103521212720183	0.281326671395962	0.120182033131128	-0.0605981418981205	-0.26474578267695	0.173833721925832	-0.0827612300013208	0.104338707933834	0.0660597698522356	-0.209538717384266	0.167259359341473	Low
-0.295738187375867	0.111320875714465	0.116111032933809	0.214928748003329	0.216275277839296	0.1748894291582	0.327297723231462	0.129347523019295	0.187362912107179	0.112346318397568	-0.12482406243284	0.199739681695262	-0.295236988154876	0.273618161395084	0.101970699518291	-0.0795199265402218	0.0859635071089171	-0.175086383070441	0.3222731745491	0.165893566732995	-0.0258145906807216	-0.245051082635854	0.208044682152302	-0.0313805902190975	0.124207568853285	0.0666051555964484	-0.213970691221649	0.150600277516766	Low
-0.316368290449488	0.0847460332244031	0.101307260468272	0.174037503611005	0.198307925321579	0.152227576923484	0.297436768945683	0.140948743147826	0.124692924919077	0.0804299175213224	-0.230332801556622	0.210326748552499	-0.331729319069853	0.276546655841146	0.0234316632271322	-0.0909178157031617	0.0229816979480718	-0.0842641812598774	0.32572388136992	0.0764724976493637	-0.0662698496979895	-0.248171238455746	0.196672789119193	-0.0621220180170399	0.0845194860439306	0.0428656785879219	-0.20506850850241	0.149712960815073	Low
-0.293853879204201	0.0522376528724059	0.0758582220984156	0.170658487246702	0.182287136316252	0.159949071728191	0.310361499486464	0.131660936122868	0.173570141836686	0.0396958564733171	-0.0110502771519489	0.231582435157028	-0.338219478320258	0.288822640157144	0.0629972429169507	-0.104565770286024	0.0485648990916958	-0.185978149525872	0.312003851358372	0.134949215321745	-0.0417905955957496	-0.277396929758868	0.188955219920807	0.0144565700549268	0.102904199735602	0.0778239251509544	-0.15819375787037	0.111243504440636	Low
-0.0326505301255015	0.146301273893134	0.232931318513836	0.226051722949397	0.242070029741696	0.163056250116157	0.373185536198325	0.167237435474748	0.207409325271139	0.212211918248984	0.0325735397900451	0.279543594816203	-0.129435842686356	0.280452920668309	0.100351496258371	0.14001603788366	0.179708122247909	-0.108902370719539	0.334433879801631	0.168084385976777	0.0368539588516437	-0.15326211323924	0.25952292769635	0.0492488670809408	0.138710880405014	0.167664250936758	-0.166361718788814	0.145930090004151	Low
-0.131484369775106	0.00647280314787758	0.276733463494902	0.19400218255636	0.235565790132574	0.212898241140414	0.338546982671818	0.124461066851812	0.16073067879036	0.190884748896906	-0.0175191141562567	0.231165340706006	-0.274008506450107	0.26808390830994	0.0864196598078929	-0.0758228356915507	0.116514289907618	-0.195087622442731	0.332006590704249	0.154767020019432	-0.0451855235356026	-0.285346682855315	0.203673044986589	-0.0229801127180906	0.116419509728491	0.117454172429334	-0.127062600470565	0.0355951703472228	Low
-0.0533712974726389	0.195667566500965	0.302732377937043	0.202810463609173	0.193967312204104	0.130492747030413	0.373824822914165	0.111541858698157	0.196529523891158	0.183948998957172	0.032473723622495	0.2484096099301	-0.20918860535709	0.229603702837938	0.0307009252286482	-0.0141992761035444	0.109910407361087	-0.112125926005379	0.313846644694253	0.133983561138529	-0.0420375482055706	-0.273622429869385	0.222682789834898	-0.0357295053949482	0.0712350176438576	0.113716984182198	-0.165928806256684	0.119642952530493	Low
-0.124813207078866	0.171869082202725	0.235524586548529	0.17644596549577	0.203388453829922	0.174415615716755	0.342993798365785	0.0937404686108497	0.191110163295135	0.11947635314052	-0.0487832069907929	0.232266541084478	-0.236178843808948	0.271442444115077	0.0500210362018057	-0.091639006721952	0.0655316063955248	-0.111308978643569	0.316961889685029	0.115854054474861	-0.0405992831689434	-0.260360552076567	0.193913274339728	-0.0469393356854581	0.112934871127252	0.0929157478662896	-0.166428316649751	0.139308939430616	Low
-0.184055592385729	0.125866967977608	0.112515134038569	0.165654669182447	0.203103787309419	0.188331068101877	0.30208420755549	0.11341742981993	0.232335005750693	0.0797549682558302	-0.00950483729406012	0.226542404805608	-0.378286412047823	0.24405373796291	-0.0518724890827088	0.0687935665869362	0.0124998790019217	-0.101735276293502	0.332571974780157	-0.00840426199488453	-0.0161392886478307	-0.216741353185553	0.170017704280036	-0.126418446519029	0.0284203806134316	0.0312741269704934	-0.103409568762714	0.0832845313729391	High
-0.274390394948928	0.125887126131871	0.0976216556486344	0.164876567380902	0.198309910842909	0.16426254353618	0.321955231997117	0.111862522615714	0.198740895288878	0.110644987965999	-0.089594870537337	0.248739097175798	-0.309130168364024	0.266095237454397	0.0645585122729957	0.0348650416203827	0.0955827959150013	-0.0731419198823205	0.291963739607657	0.107072318539104	-0.00209791012430457	-0.189984720137492	0.202235813952725	0.0234234532717002	0.0886125055091951	0.0771829667791755	-0.164121791955732	0.153162153136968	High
-0.267777718690851	0.00493355616883838	0.198033553377525	0.209084939271481	0.223143326503148	0.201212445931595	0.324421643196382	0.0929494348555953	0.171525238617642	0.134510017016385	-0.127006899718785	0.209122170406757	-0.282416709837775	0.261889843772234	0.0677880364308278	-0.0919030206102966	0.06739001430638	-0.219239117261989	0.329349692088081	0.155680320105003	-0.0363504530928287	-0.217480380167614	0.195861774434479	-0.0385265609836347	0.123697686896749	0.0761263568238942	-0.188407910370514	0.0562572570962151	Low
-0.06137636990051	0.236090005809992	0.218815871494744	0.170383401241772	0.189440223936757	0.135025003762314	0.331456320341134	0.106500774308558	0.20441276566829	0.118438481840994	-0.0908906352994928	0.187752500974276	-0.217939144655371	0.260371891146718	0.0242520557109693	-0.0987404262287479	0.0571125932211682	-0.0855937967967814	0.294951340956214	0.0845653707303951	-0.0565291739570023	-0.23995149028267	0.155597974640411	-0.0862737064331219	0.0720793950775553	0.0420616279366353	-0.198514484421188	0.194597577623696	Low
-0.0862813541251849	0.20495469255526	0.205799668076065	0.142201623981269	0.159994672415267	0.116326874754001	0.30565597677933	0.0797825299084012	0.166366510441037	0.0843370323173326	-0.182614085362975	0.193230379471431	-0.201824636624813	0.268313253784794	-0.025743229786444	-0.140500456368343	0.00073658177242767	-0.0509000536152349	0.304792654207636	0.0461625962332082	-0.0721929159456572	-0.296398875570589	0.173194308962173	-0.0703367249567087	0.0523038404732961	0.0461848581425533	-0.192329823699547	0.164823639111972	Low
0.211403652066247	0.173741084194425	0.356636771934636	0.241151069664559	0.22565562609999	0.226317383847702	0.418324948876655	0.166016624244415	0.204667954852666	0.225949058112782	-0.0634023037849546	0.304275269145818	0.0234597695908076	0.258627833532177	0.11767442067947	0.0317285400546107	0.204151455114315	-0.0960827211034532	0.344633161882612	0.16817892636372	0.0159952536921531	-0.248898000426561	0.266718466990182	0.134959255935551	0.164070477767929	0.202700536721126	-0.139952527846251	0.105687558465448	Low
-0.178803586180699	0.267466094745761	0.237335471508601	0.175860322710902	0.179229207289102	0.145951061320617	0.33793244151911	0.138391211041285	0.172572102526744	0.065337675433519	-0.208516446575739	0.215855684707615	-0.27334500893469	0.276463869669018	-0.0121580778066097	-0.0920803379412115	0.100503507840937	-0.0423334163122793	0.314256134103955	0.042168319701916	-0.0390333876984685	-0.234121545064999	0.195696200408464	-0.0765373848504011	0.0575938923117989	0.0683819013353897	-0.187925011700092	0.193811479842208	Low
-0.355387015275935	0.0789668348657998	0.0666734542489263	0.147802618246484	0.158903122593861	0.159357862894897	0.278155332312916	0.0790284553440723	0.148368899732273	-0.0334563888620265	-0.0891689993318738	0.161670464622749	-0.378224384720897	0.261451162879734	-0.0715413237189105	-0.148625555291206	-0.072699449683013	-0.140522791394521	0.29163311482422	0.0635130700204003	-0.121912000157383	-0.242910616212304	0.164339696012149	-0.100297520998658	0.0234658538016113	-0.0346524811223745	-0.195495749634138	0.126953029591361	High
-0.0603483108857346	0.251594087794678	0.299526800448999	0.19498839966299	0.216567588788957	0.186174631326496	0.388372342044715	0.112481603578787	0.198054458124491	0.207999373922397	-0.103227504987689	0.234402588600362	-0.181106738406461	0.247928738901645	0.0758726443201054	-0.0641382990037656	0.0715801870465219	-0.102943565079962	0.337360719017459	0.141211855687461	-0.0341479664988324	-0.241667687426093	0.228732804331798	-0.0710688176504069	0.11076732611164	0.115794957074164	-0.153946663398316	0.197557531001401	High
-0.213764088399735	0.0580523943961033	0.199157234637015	0.188062641446373	0.21988676608703	0.1730077274804	0.298169223088802	0.0967316693363807	0.152453251265703	0.1235420344349	-0.145183921368179	0.214461573575522	-0.304641707651012	0.229143444275093	0.0667827876780428	-0.107818394663356	0.0765377271228547	-0.133478896894815	0.324496427854663	0.121108247812607	-0.0440738013700461	-0.261512746564939	0.191102299426851	-0.0333062233174342	0.0915854833293998	0.0817852737238984	-0.219228624533328	0.139336816249631	Low
-0.33574230035084	0.0950398175693623	0.100848705115042	0.18616354825306	0.195298937864054	0.170569823969715	0.329818018843735	0.136558988539722	0.150520724161952	0.11005521696268	-0.115918455269931	0.228363200641494	-0.297837040883467	0.277794072086837	-0.00578948813018511	-0.0249433650438434	0.0249334389982887	-0.0922745747167297	0.313730938296755	0.109708663535053	-0.0280040406274354	-0.264587766397043	0.209120317480895	-0.0835751826134515	0.11108717091572	0.0821449406250428	-0.177074871368084	0.163536959550341	High
0.562902720035387	0.417723567843725	0.496944071362538	0.289808950449188	0.272469920532403	0.238059385960155	0.463403162535753	0.128515718576599	0.236212683456659	0.367628733441895	0.0179202113223433	0.334552055290039	0.372944028702571	0.231930883138426	0.162171776059257	0.113742899937619	0.367097326750935	0.113981459048189	0.361306461075578	0.193033165551383	0.102835389493613	-0.168112830939944	0.315707024187661	0.161571466055993	0.202883029887655	0.192228229441521	-0.0841331074192906	0.0670971344173795	High
-0.0710266768621917	0.213859852128404	0.150522377398572	0.178476397747255	0.204159930015515	0.153921079372656	0.28533051766644	0.0722347266011639	0.20697219446874	0.107125817481324	-0.0551072354863909	0.225211923902583	-0.279169255694687	0.24024299344223	0.0659723006065491	-0.0220573412662564	0.135889947225334	-0.105535659956059	0.256182157670505	0.111759204480972	-0.0763958920001045	-0.20011074456683	0.202323069256278	-0.00797098168545188	0.0556665668566352	0.0337136184238025	-0.224507287913132	0.153760999431869	High
-0.0368660801305828	0.141591046422273	0.287227911618173	0.157117343799622	0.189811234690246	0.142669607101806	0.310476903639822	0.0888912253401895	0.171247143222925	0.130581379474165	-0.0614787844806386	0.219031037701311	-0.272301396465282	0.230787938217396	0.0249333823050882	-0.108864232769486	0.0290429446702247	-0.188789832726403	0.305809472649579	0.124885721889405	-0.0444062777127276	-0.339620266616863	0.184903406672278	-0.115264668554651	0.103495126774065	0.0817363976244034	-0.155918446344613	0.12632953505832	Low
-0.224186542539075	0.0753962058452371	0.125966481509768	0.192495532176937	0.226256053139292	0.212123762810932	0.336728878481433	0.162461914245052	0.18943935851715	0.142453799013657	-0.189800853696589	0.259551065146308	-0.286315169985126	0.240110473900256	0.0699221224883486	-0.0174752584824252	0.0890036404021109	-0.0487627770592115	0.317062874781059	0.144648522259683	0.00348062821096162	-0.246692478167634	0.251155234571171	0.0218224492835818	0.115453328113079	0.131043148991576	-0.189154037309757	0.135173503247255	Low
-0.10492507613182	0.0871365496217414	0.223230441019909	0.172004479549274	0.19774764640678	0.174127157541613	0.309343995051879	0.0957455947598562	0.151300709884155	0.110603968831243	-0.0539693086774622	0.219852785161183	-0.23775458265864	0.229957942347658	0.0391972212591071	-0.119169960873006	0.0290686757158522	-0.166062611512366	0.280013486835978	0.0842101199268548	-0.0415770401414233	-0.264288375003526	0.183935161597769	-0.0935765370435432	0.0898554648610562	0.0583388404275956	-0.165379842528689	0.0991086214135964	Low
-0.150114149522674	0.134915501501895	0.137650588764236	0.208480133905629	0.209337870879597	0.170266253097176	0.317340166369843	0.145941072738363	0.161634639664985	0.0967405991103833	-0.219359327491708	0.259462717419662	-0.291582966962849	0.241318433107341	0.0848288204276203	0.00234707889051104	0.116582228526128	-0.0928645815106088	0.362896324126502	0.14282223875015	-0.00104195015307158	-0.260579614868797	0.205805090471287	0.00371326018931754	0.0775760782525124	0.107863820497974	-0.148536231235433	0.150704335262307	Low
-0.317457569655498	0.154391430380123	0.0753571561737358	0.163154534188784	0.178979721922205	0.113576002519537	0.255357432641739	0.0905138168845272	0.143792189915858	0.00251375560593403	-0.251426916480888	0.173254168232665	-0.352175526197192	0.279984337476072	-0.0579244957540966	-0.182474855776138	-0.0343772093478997	-0.0410940566252502	0.274154378519254	0.0684619566110484	-0.111589149333697	-0.36680270121822	0.16164993543746	-0.0544848297277487	0.0168033584858472	-0.00812006487877551	-0.217403437585879	0.174823470490106	Low
-0.079076449385418	0.212087087715958	0.137014267626685	0.120444152993131	0.149034549817286	0.125272470878623	0.264099553969104	0.0460047889483895	0.179012821605833	0.0817532994164177	-0.121906078166832	0.179465030185639	-0.302567184299073	0.186141702844548	0.00600941303239945	-0.141926274743821	-0.00929705274759555	-0.106018635503106	0.239078929371978	0.0126365480770979	-0.112976352717738	-0.256645814789186	0.132308336455869	-0.0963175555820144	0.0142687677675417	0.0137149084789226	-0.203623061161184	0.199252511805074	High
-0.251724293279205	0.0647882064654233	0.0726165381883551	0.125144942099753	0.159337640633142	0.135303195880363	0.272336038321987	0.0941803205220847	0.182176302686218	0.0155063412868922	-0.148182123751733	0.203775426879298	-0.288586928726914	0.229039005838811	-0.0512696276645856	-0.137094737390242	-0.0251415203798272	-0.137475903379697	0.280809794023078	0.0644601010325313	-0.113965471223522	-0.270845444615949	0.212960935288419	-0.111826972437664	0.0325857364755438	0.021184853608303	-0.193796447395977	0.122436871637468	High
-0.146961928132443	0.0912812268226564	0.201213180453338	0.210455555393751	0.203764547009623	0.196458981438872	0.339466391799118	0.159642388277402	0.256637101416525	0.148953478830712	-0.0287418015063381	0.222355581304106	-0.283553808473439	0.271969198496914	0.0533589050202139	-0.0321918991849303	0.117001282151722	-0.102712946450325	0.299827139709856	0.170215749236117	-0.0374107904539394	-0.218177629773762	0.229245802057986	-0.00197727196609238	0.120493890581619	0.115832050572152	-0.156524049000044	0.0562182864183098	High
0.254200210798608	0.294091928512574	0.416184737078365	0.318425099266964	0.248083920755927	0.196739842150788	0.430063212473231	0.215338718836233	0.258473062535529	0.290418035222024	0.0982116110783491	0.314538541994892	0.0605310640165344	0.285053272098595	0.129177873936533	0.161112052987684	0.375048181069502	-0.0712933100835067	0.331877578649077	0.239857645913424	0.0730518844778327	-0.0600463415616428	0.310157868730698	0.188023909961719	0.200903691893722	0.228087781849017	-0.100034155989845	0.0850871684763665	Low
0.0922661575811261	0.231844306411759	0.282261358522433	0.242314972651262	0.224658365201531	0.1728156959715	0.386304431477346	0.129184237589602	0.181555743599853	0.206781839326728	-0.120860315778677	0.262830920949486	-0.110807729479951	0.237954792636932	0.0632824718155549	-0.0347955507178317	0.124125652013755	-0.0950180636753359	0.32228812988173	0.175504143970104	-0.00152832717692765	-0.307600529839025	0.250732720294623	0.0624818772365869	0.145626940096804	0.152928472508365	-0.170696732915732	0.162981299822249	Low
-0.167037620653444	0.227489354596131	0.172084420873434	0.215230039783555	0.209602542087397	0.16438430605553	0.330976426353801	0.148246558877917	0.206907277002716	0.151834460916299	-0.135057580939255	0.228484515421274	-0.300883461024092	0.258134171727736	0.0659631700819867	-0.0298402406496828	0.182307314464705	-0.0258092944030313	0.279389249001091	0.129293146913769	-0.0119068123749523	-0.262749386895362	0.248739095428176	0.00304090535027989	0.107583018583604	0.0997606396045635	-0.203377482691719	0.167788146146324	Low
0.317220104905534	0.362504357364742	0.360072421172023	0.221143190801453	0.204356938555588	0.174270063432951	0.37817138370633	0.100316977671983	0.19104700266581	0.192340034314463	-0.107673357042833	0.281954456656229	0.147086671863954	0.234578089186754	0.042506407245038	0.0151876521644601	0.177036903489421	-0.0386501917911176	0.307201135420207	0.146643981279594	0.0329469367393844	-0.284553057226001	0.247170007716237	0.125089945246895	0.135409598010723	0.14514044313397	-0.177061910736185	0.182529156134295	Low
0.193837391480091	0.214677146186908	0.338027185053899	0.205286959382519	0.192676696549502	0.16298429436133	0.365860477194073	0.119677831559903	0.178765316640233	0.167838768032463	-0.0675283241032644	0.230877108012489	-0.00691606391324665	0.229893246045214	0.0368617755942369	-0.0794127193164737	0.108330212741158	-0.136949781998677	0.314453534615859	0.135457015487666	-0.0177883767111785	-0.287224794848269	0.214479247605338	0.00688236045023725	0.115479503158839	0.114396438570209	-0.195046930477235	0.139423973713094	Low
-0.316751454026187	0.18259119553969	0.0726039557462802	0.171289774598696	0.229324596334539	0.146580622405783	0.319659253973921	0.0866478364643933	0.182885115783776	0.0988598524645962	-0.0681203275763491	0.259581431974099	-0.338389177394532	0.21782143745953	0.0235837145620323	-0.100734136910107	0.0732497551877863	-0.160170614054109	0.264625173493327	0.121760907062221	-0.060355589130534	-0.253275330847171	0.207872126002745	0.028793125965912	0.052339954205153	0.0300039441858603	-0.147281846305437	0.135927661739113	High
-0.116817292384104	-0.00200285022225301	0.175126502261606	0.185346958006949	0.230322749793427	0.151404051269781	0.3665364335744	0.149439731508737	0.176266886861009	0.158774024324241	-0.109333988743192	0.235069949851158	-0.241929069164486	0.252116686053449	0.0961295176360038	-0.0273002279571148	0.138182714725666	-0.163433629184252	0.28767371030623	0.158963771843501	-0.0184096361796172	-0.239586229184018	0.255586606286946	-0.0282441647721984	0.102381174928125	0.111303259005338	-0.124317810896935	0.0819590896179737	High
-0.280373000451327	0.096223474729394	0.0611282292751603	0.123298543533352	0.180581136100347	0.115582441903471	0.266295741051639	0.0915960792061436	0.130713567256487	-0.0168543412484102	-0.24864619826177	0.144919947173083	-0.327512386078616	0.249372858180537	-0.0225230639366959	-0.102276697220854	0.0256978871075394	-0.0944640126722563	0.27711337877845	0.0468645354904442	-0.100704939670634	-0.262368404779114	0.153578754888599	-0.0904683599399456	0.028746790025467	-0.00382451721838548	-0.205131453485872	0.22016518088084	High
-0.268381195097293	0.252054456063933	0.159593703370702	0.244026032991498	0.222451297597141	0.17673934329222	0.338712549956466	0.148972264345331	0.18757387292105	0.143851745639111	-0.120853467151961	0.266274112345243	-0.249927446426179	0.247090463930031	0.0658431763530556	0.0607942681660493	0.184890327163429	-0.0566047890829415	0.306213216887751	0.141730803196506	-0.00420387532431715	-0.226563105092777	0.235566835917725	0.0720488779881721	0.100715569647997	0.102423990935943	-0.190417962105587	0.178996091072617	High
-0.189514609127723	0.223382868534298	0.15327328413696	0.167286652290706	0.19334376117909	0.152365849848341	0.284909330981802	0.0681756083202916	0.201379369829154	0.102088850289873	-0.106628735887606	0.197552117892977	-0.308972199792945	0.229900364135554	0.0933670062798412	-0.0784081199685018	0.123339259232194	-0.0945459906156035	0.268136218981101	0.128923905411262	-0.0633418282508152	-0.224037140443807	0.178773165503264	0.00631158785995196	0.0789041764185226	0.027147160285662	-0.205776067480961	0.165288908314117	High
-0.234662888238078	0.0476346978733991	0.0961004861615842	0.17754098278626	0.217510529223532	0.12871400617623	0.310752630257559	0.144947309755794	0.144880308756174	0.0817375330960646	-0.27467539838023	0.24809776526074	-0.304753385803411	0.234695874985957	0.058804709510521	-0.0896379948620896	0.141684947135095	-0.107574895202148	0.312353245609217	0.152588308104539	-0.0237090699862333	-0.189491803846349	0.246758600596187	-0.0596436121371154	0.0607750179014709	0.0717381461471309	-0.178749071466107	0.149447982668429	High
-0.344573366945994	0.149151991192428	0.0293469570296805	0.0695018057189444	0.2095182348089	0.125923920743922	0.24446612327502	0.0498828316033235	0.180953707125817	-0.0653888231354597	-0.22644313810677	0.138831897401009	-0.368792951780708	0.178984579965883	-0.038730754089626	-0.130273010893673	-0.0605069453445183	-0.0543212001036713	0.248905972734917	0.0388252674330887	-0.143549483214543	-0.294191400022479	0.143816824380357	-0.128769210762325	0.0160996568239599	-0.0524987896218412	-0.254327651232993	0.169002858554124	High
-0.046860570700136	0.230889340682328	0.147127019139217	0.155698906084211	0.209430839943231	0.144121249682026	0.323748574284826	0.0923131434375505	0.203917359635777	0.104948952460268	-0.105325318107345	0.250078781563756	-0.247892172108489	0.215964280866456	0.0674470077257316	-0.0735892669897231	0.0410450344081441	-0.0817180449139873	0.258817837933431	0.0841101056377379	-0.0557027588724481	-0.246015603407006	0.209047020289524	-0.0196640589799175	0.0440952145280938	0.0536465430452959	-0.215988274852595	0.192983311082655	High
-0.326748172600227	0.202452989120361	0.10816643209868	0.159147855791663	0.205819051082387	0.18704903133973	0.324241583840014	0.100717108227148	0.180035608989393	0.0977673260940379	-0.0305407628628986	0.25951788141993	-0.332086685071211	0.21795318515814	0.0349350498516432	-0.0670479042114692	0.143325824018684	-0.0900576130856909	0.239167690753678	0.136745328606196	-0.0662401181663086	-0.263055816417492	0.203890387897869	0.0340965216899368	0.0350751467416154	0.0588741944525314	-0.139904254410844	0.136649709680493	High
-0.277910988564166	0.135492990753748	0.0454662948901926	0.067536730935893	0.187311569443117	0.117998353727862	0.203033099612565	0.0167267819364946	0.139719721916137	-0.0646393385466683	-0.200365680372898	0.1043250498655	-0.376420811882683	0.180142959075343	-0.041313197027231	-0.137859377485803	-0.0296141614968638	-0.138893072609079	0.242905479353768	-0.0341886882526659	-0.165776233883689	-0.243558653052244	0.119670397271786	-0.218212723857746	-0.0335387473395864	-0.0647032175141815	-0.270968009233491	0.158882979192136	High
-0.276739789899645	0.196691943028001	0.0797031467349042	0.158313020947768	0.19585999012263	0.186238163202162	0.304980624997587	0.113452731150846	0.187251474585118	0.101387426746999	-0.0536602600069137	0.264748200448528	-0.332863541883444	0.219617339713495	0.0785318288434623	-0.0221988089987369	0.135754591566541	-0.118171649042074	0.28229284632021	0.129706026750806	-0.0424866750109933	-0.202211640576884	0.186554970672779	0.0117587332332373	0.0442981464815959	0.0541436712567782	-0.210257833641535	0.179386180293643	High
-0.159342783286959	0.129172042923685	0.0771238062760957	0.0703004215092858	0.210927433711085	0.154647037023634	0.25702889740256	0.110770472422495	0.147590468489064	0.0683048566312718	-0.134032394508431	0.190050098123629	-0.323144103126563	0.23302960687945	0.00409466322090648	-0.109545701141855	0.0207785206409865	-0.176865021840198	0.256553756941379	0.0637665718843941	-0.0965546991620252	-0.185497699023364	0.178660453641251	-0.119587006810202	0.0057429441307288	0.0402599174767001	-0.190331222674244	0.165589194895084	High
-0.0691007746294797	0.244554684385398	0.180575885883413	0.142879408061186	0.163390394998632	0.141464053332734	0.274810408070804	0.0572807503299463	0.185824860236454	0.0742796450854212	-0.133495182550113	0.184365974208126	-0.230885881918435	0.168275293581648	0.0383261394890154	-0.140019629341979	0.0145673845699988	-0.106188845983829	0.262630241709239	0.031928356138345	-0.0879211162876059	-0.274897766796421	0.156609174340175	-0.129127054906559	0.0200415117583468	-0.00237289119255242	-0.274565135170087	0.158611887335504	High
-0.128948310638276	0.172994706274852	0.242530769645178	0.162762756075481	0.23539827475422	0.155057155489919	0.320486901934588	0.0814150684448895	0.188525641969449	0.121641117194479	-0.125020800655408	0.199983523007338	-0.315925236936831	0.21719577925014	0.0648062936814321	-0.103367960752892	0.157463836976261	-0.145215831517077	0.294345006679039	0.133765294122193	-0.0767013388634639	-0.267860959722768	0.192193847477727	-0.0718861901272209	0.0633221602430203	0.0595303216984975	-0.19430393660857	0.145989812672879	High
-0.180462523481722	0.224647187465426	0.142792816911259	0.211220757969187	0.220489489391097	0.204944120051837	0.330945551817081	0.0941765816340321	0.214240612671452	0.166042383749064	0.0800650399245219	0.252388190394137	-0.237138253789794	0.232689316007581	0.0817607546952189	0.0025647419172671	0.164431910695402	-0.0732947963726055	0.267296872118904	0.218614733799262	-0.00513644878847525	-0.220340181398856	0.200633102768889	0.00624424489796897	0.099679868284556	0.114993343817307	-0.180937939012412	0.152301801352883	High
0.0665094126963978	0.211273866693778	0.219333967668735	0.150215798491389	0.22389628062732	0.184775493220578	0.332560193755281	0.0534082493280733	0.190977598561308	0.146265364086581	-0.0832383240525429	0.218244878033563	-0.211564110384605	0.199148867331228	0.0201921123655601	-0.0687127664602484	0.0353780349901723	-0.105761338064239	0.25710941046176	0.107345724351753	-0.0551267127033441	-0.26643972269186	0.232676305989232	-0.0857102762128257	0.0619191622766367	0.106006598834225	-0.19910814593148	0.162646897103477	High
-0.120608219876531	0.143523419539341	0.077398171121437	0.108358075486426	0.178198062193397	0.157620205437711	0.248780333129721	0.0700261250793984	0.145125303467239	0.0381741741108248	-0.0914099919099812	0.198916468873477	-0.31118984200282	0.202054856478665	-0.00669569421212912	-0.143078720622712	0.0158467032073082	-0.138283830043021	0.27648407913588	0.0708086316207964	-0.113567496671181	-0.237774873161758	0.177090155001582	-0.109822199658286	0.0311594677090807	0.0206092464522074	-0.254717920288186	0.123897756332653	High
-0.247631506857974	0.162380924915944	0.0594651962041778	0.118666815063451	0.197610238552797	0.146376218945955	0.251018008550473	0.0558761576625567	0.191501607652907	0.0561799291542053	-0.204116823413041	0.185823903555301	-0.338534355926334	0.172309210327362	0.0395755125410347	-0.107886421623649	0.00914478762970278	-0.118354694076642	0.288556214091504	0.080494518934006	-0.0781640002377757	-0.271023047817606	0.169140412946227	-0.134320249666882	0.0252164047354284	0.00711245844011615	-0.213863795852411	0.170635574778841	High
-0.332338488867658	0.213836698514802	0.0392301803568616	0.131295416807526	0.202470135976039	0.124504964356673	0.239361791459384	0.0677782666663674	0.158321457004172	-0.0159024765890651	-0.0422235717586261	0.164885767833683	-0.414766042514674	0.229989372408925	-0.0384766021362902	-0.122689134778421	-0.0301158515276416	-0.14675458978656	0.223257765324689	0.0452812871592471	-0.117842982554967	-0.304346969986541	0.163393764857787	-0.125254867962752	-0.00276232757679314	-0.00833757635436498	-0.202031541601336	0.161338777297752	High
-0.213582992642839	0.221383389179059	0.103551892868479	0.232007472219169	0.236761668164242	0.185209783810224	0.334159732976889	0.121978434980362	0.222100596445828	0.13924098693504	-0.0764764980426932	0.26411112355908	-0.281354336321766	0.229325180395317	0.100263646552914	-0.0126509705849123	0.173848620230624	-0.107111080964035	0.261729489319633	0.166487265426656	0.00405668843407274	-0.206588751526188	0.238460546742815	0.116548613794207	0.100423497308786	0.0874814385909261	-0.169909021161477	0.174114854474324	High
-0.276738508076989	0.106963294178753	0.0506610657841214	0.0918452895315399	0.18511561910655	0.170407353334859	0.262331208218585	0.075676126012019	0.182429304597347	0.0316111775105254	-0.120532723034486	0.218454013446045	-0.344239592239463	0.213645023355607	0.0315358982897003	-0.0599990775818891	-0.00739419645229306	-0.121870314488601	0.260680767832189	0.0555519192704628	-0.103601243394838	-0.240872616506062	0.150101221249526	-0.104149801877971	0.0382216161430106	-0.0159217446989512	-0.259552793270601	0.154674152788329	High
-0.149206201687269	0.197773684960977	0.15246218242253	0.186488119489427	0.226960244947377	0.140035705124565	0.325732475317099	0.108117348304797	0.193685056068	0.105903917557413	-0.143565168036792	0.231366628564609	-0.278484738820984	0.220837363261324	0.0783840325272506	0.0591902246440173	0.172587501949226	-0.0655858143472173	0.276192122426501	0.137296364754267	-0.0592384332465363	-0.118308131420598	0.185033264933357	0.0140660976408791	0.0767900361998112	0.0556913674147006	-0.196638712598815	0.180364790809747	High
-0.308453230464305	0.184621280684962	0.0804672714875514	0.156854834210797	0.193842045016265	0.196699890010454	0.323274311918866	0.122642536982375	0.192135556495391	0.0470597236553004	-0.0713697888839455	0.241772613899313	-0.362206577869377	0.20927780857672	0.0550152271023306	-0.0528578519357978	0.139363057198927	-0.0764624218224565	0.253212097842918	0.11137157568108	-0.0565639369905561	-0.300594633997584	0.223896107095192	0.0118649828817138	0.0674762873826415	0.0182975025054433	-0.210612560094421	0.154178975513682	High
-0.235584492987426	-0.0213800431932803	0.148463175124283	0.22072437252153	0.211356020500555	0.194541137611677	0.343833448863815	0.147972896818268	0.20213945022068	0.193142770433547	-0.0914630731297712	0.19397584274276	-0.259085889343147	0.240371195410118	0.104125924409861	0.0578223702579071	0.131420812686147	-0.184875204261571	0.301639063377979	0.171452846690764	-0.00203457956516409	-0.17853838271952	0.257205730594298	0.031514252546305	0.131701890871946	0.131715259565721	-0.123887869854693	0.110447286440865	Low
-0.243681642804424	0.0215441569237089	0.102163365626591	0.162067366169276	0.211712003729755	0.150901462358248	0.311658472900042	0.157664172525289	0.164947378936845	0.11560251550778	-0.202946421163702	0.260992378122063	-0.297124692775535	0.258773900637754	0.0352320740201743	-0.0131306515686158	0.0494895413353962	-0.109726625152779	0.320204484011397	0.141009794399728	-0.0346931102428154	-0.184615245049294	0.215185289208304	-0.015356130180609	0.0993932430982935	0.0866965586216934	-0.182188772654152	0.12555393958044	Low
-0.255352987786274	-0.0202773261029356	0.0435808661810875	0.164173196038742	0.214742307370371	0.158800824396992	0.329175576235916	0.168403859156136	0.186109643470725	0.129616495850309	-0.0637637412451685	0.253072499548982	-0.292290001849327	0.256515871239845	0.101212067000563	-0.0324327236882991	0.0861300324020539	-0.20098963224771	0.296376737990526	0.176926623308912	-0.00551696502782451	-0.193672259119522	0.203672316624888	0.0240521139640144	0.112853537160641	0.0873539655359037	-0.130075423758051	0.116281942039197	Low
-0.188815033880003	0.167102763014873	0.211979982612135	0.178216941805606	0.210311948825977	0.115299664022842	0.316554132224157	0.141022300083868	0.182584202055424	0.109061625032729	-0.0612081982271929	0.243251869697181	-0.283245741745507	0.266495211137151	0.0489928943635783	0.00857102346841681	0.151055462578153	-0.0866870830366673	0.319576786570599	0.117027544098187	-0.0392533640567461	-0.147244802575385	0.223721381781288	-0.0624174983402095	0.110500465092147	0.0976276707693332	-0.170935784283524	0.140675973760931	Low
-0.269431608311927	0.141456169523008	0.0732605353976244	0.159058906182989	0.179462456177132	0.154339183576467	0.279470275660535	0.0930405904246424	0.184254014638756	0.0991807494004496	-0.0683240503890347	0.199598538525358	-0.313753308823568	0.21850761459901	0.0262491395930759	-0.0958060980147643	0.00834597650905049	-0.0931958054119885	0.315195255097154	0.0793244278897156	-0.0864280698297352	-0.162060350086725	0.179160264376964	-0.11481343353167	0.0679972958607514	0.0528181756618586	-0.147984995318092	0.179570363617729	Low
-0.279973102273129	0.13629429637518	0.0159277831011709	0.146579792670991	0.177516154521395	0.131229790936995	0.258568768630353	0.0790227782097768	0.166679582242886	0.0561243490970636	-0.0579610317534734	0.175662946709938	-0.360851151932318	0.222659372041926	0.0209706720613065	-0.0962253674880762	-0.00588744802126949	-0.0923857089393539	0.29314933840072	0.0746422400318787	-0.0834126949839026	-0.192853444156723	0.172101627797897	-0.135953252183337	0.0185348108599168	0.0292465131486408	-0.155194603693202	0.16813983213199	Low
-0.231546849857565	0.0996947283887833	0.0839663358096781	0.183687974109884	0.184533999491482	0.151001765121826	0.317208540896806	0.117604298653333	0.195465205474107	0.0962704701363075	-0.0850983875420317	0.198555137540808	-0.301190109292634	0.25190598034324	0.0763293539648983	-0.0348834711813336	0.127244219223039	-0.164391120742748	0.291903994210546	0.138306498221163	-0.0274196933095622	-0.125549993704499	0.19193524625239	-0.0529321804966127	0.105234176825862	0.0922257895759028	-0.153964532786085	0.133315691439279	Low
0.000458639713253177	0.277195539617894	0.334718670438491	0.261399900430873	0.233593838154357	0.155331941846983	0.377719731697996	0.137740562011511	0.210585385446459	0.269762246490037	-0.0921813022627871	0.276974522573521	-0.111862763765911	0.261146544429678	0.108308067392161	0.0526726403812398	0.281942541278637	-0.0910544628014996	0.334591097572979	0.171447480666776	0.0332075706899145	-0.0297411429295402	0.227718998119271	0.0791169788850781	0.149350811479765	0.168802321668773	-0.0656930196603335	0.157552640370082	Low
-0.247027476659569	0.0849219899067526	0.149325485263174	0.1988725941149	0.196470096519998	0.175677319236062	0.324121545530441	0.0905429229258947	0.197792009513722	0.103488061068739	-0.0439655831579757	0.235594116493697	-0.281796891680427	0.26462261924857	0.0482871636276357	-0.106979106530851	0.0345227200144047	-0.20934187388697	0.331508945189102	0.156296681016879	-0.0206700156094606	-0.297332478942488	0.184592722284751	-0.0399660800954115	0.141542307012602	0.0821265473473703	-0.178299003094671	0.111967205224543	Low
-0.194983016528236	0.172831939731264	0.217466357150944	0.202602211832468	0.259973703319516	0.15114934834187	0.363696910267095	0.119407380368788	0.165746273424722	0.169356736836526	-0.0674027084008531	0.228585388151085	-0.280072147703045	0.287433558062816	0.0633983698032303	-0.035044910919223	0.0653030556672551	-0.0696673630010853	0.338791663968441	0.139545959351309	-0.0330026169356811	-0.219120792367985	0.233070049599527	-0.0283028877538223	0.117979864449176	0.0912775761353966	-0.176877702631989	0.164619307400831	Low
-0.239208233368333	0.127865680270027	0.0682510162362496	0.180717858883552	0.192290174569784	0.124562572928952	0.297842402863805	0.0947740764590876	0.159283799948138	0.0768170187658889	-0.22815896102484	0.237674267624526	-0.313721170046961	0.24340891512293	0.0277435414672506	-0.0957563829746736	-0.0159513597009341	-0.0688182059720386	0.331435868031013	0.142617852748483	-0.0192191296029669	-0.245991932900068	0.193678641549024	-0.0965141154547337	0.0686814925011162	0.0789559196844641	-0.132085623905763	0.163883699885685	Low
-0.282524889206458	0.201159962856014	0.0870211833870693	0.186207523783234	0.204531863413932	0.128883617513187	0.31854572288374	0.120495813492438	0.146113831654709	0.0487145049709021	-0.211331551913426	0.211785598193447	-0.352982137211038	0.244866812821341	0.0339347738822143	-0.135276565272724	0.0827197882128856	-0.111642401797878	0.335495402991829	0.127326038130394	-0.0162284664935411	-0.241535173478871	0.179926455177151	-0.0350103962264122	0.0502536940244874	0.0466133841806856	-0.171770440572472	0.173387266244459	Low
0.0589671202489356	0.233669278842367	0.23284965535619	0.213425781642881	0.192099125948776	0.162023463137685	0.333527619564599	0.155899574068396	0.197518521284531	0.115059514802177	-0.0496583610574993	0.259420862706542	-0.16478426665386	0.241380977198803	0.0238345061529813	0.0077876191845132	0.13129371214342	-0.0799177181114627	0.311171235261247	0.129367054573354	-0.0337848063456849	-0.171724604923936	0.219076792338927	0.0378013498295636	0.103212856095244	0.1144725017171	-0.175951868606983	0.182346450999775	Low
-0.214118158874029	0.00111565866027086	0.0518711680392542	0.142691469912353	0.166954482340927	0.153485060601606	0.283935049524911	0.128486832706322	0.18783573200408	0.0726707542336708	-0.109095516090368	0.211461192991959	-0.329028126697397	0.251842013837886	0.0337266770141423	-0.0739013121077968	0.0163354587363412	-0.170334181592941	0.319227852693538	0.107053561289989	-0.075112368136851	-0.251875320289302	0.185976223525618	-0.087779050932709	0.0874063609104432	0.0593015706483197	-0.191284182622328	0.107203055773922	Low
-0.23771407227835	0.142629062133649	0.136270596686688	0.166655035781063	0.18967104753253	0.155794776161708	0.347623383605261	0.114233084861971	0.193398897953245	0.131732735573056	-0.132296164624453	0.198044930948374	-0.305802129010532	0.243205559722321	0.0719192975676101	-0.106011848057327	-0.000386405916635119	-0.137936557254898	0.304159872775136	0.160859497191855	-0.0394698108141925	-0.242197252888425	0.19854358357068	-0.0372185966310591	0.0852671672843952	0.090986734712944	-0.148116162805177	0.166396060931267	Low
-0.242286889360444	0.177217224270076	0.187962245327606	0.183022589695888	0.197092270430651	0.153913163588638	0.317266126613791	0.120968958913159	0.18282236783746	0.132648033563963	-0.0154808289477879	0.200656471387189	-0.321737802597541	0.269552811808029	-0.00555524672061689	-0.100952398880139	0.0162141514220495	-0.113424060319002	0.317915497383205	0.127034439339023	-0.0942731180436902	-0.262794867356598	0.187091037126124	-0.106737310683545	0.0768695531006583	0.0844476101616327	-0.142099302401214	0.142776108720189	Low
-0.179272289031969	0.230024920506629	0.166995241777525	0.25810828053803	0.259278398713279	0.198824337342024	0.355525258702478	0.16264876832922	0.214153268125251	0.194909786332461	0.0682509694488846	0.268780439043837	-0.23293451674963	0.279423542996605	0.108751228448303	0.0442575801751208	0.232717050502081	-0.11255497980999	0.294752034595976	0.177136617467123	-0.00484536588193434	-0.228071734882834	0.214059154594463	0.117130355676973	0.129370756998197	0.138240098284807	-0.158993960628594	0.157808353461526	High
-0.346732877267792	0.163776884643037	0.0191219209830643	0.1561125108669	0.171037371828932	0.149779316585425	0.312616296036736	0.0873883976587748	0.171371950648182	0.0421497340404707	-0.0513122425900845	0.21955358171595	-0.357127065991873	0.259573009055016	0.00326321848917317	-0.0866381677075425	0.0201955016048609	-0.114863238041407	0.288034896914197	0.107712630524946	-0.0877267330468178	-0.298567824367864	0.137467362413535	-0.00315439854466825	0.0477850732400644	0.0147166491602667	-0.166361168043149	0.156983291834177	High
-0.121328376981067	0.0116775435151021	0.113486522404006	0.217104013678773	0.221951741005563	0.190548339561522	0.327320842953309	0.164025333832328	0.1182339175674	0.113873919510952	-0.148625988439675	0.276383340238665	-0.205768960557936	0.244992385454404	0.0882938758104164	-0.0181470752074	0.102781919899332	-0.0740443462811644	0.37086337430248	0.201231780202059	0.0147235883085948	-0.156293099539476	0.200382413903441	0.0150306045923595	0.108565835147253	0.119465509874019	-0.131548198975062	0.105927593393559	Low
-0.24710541137974	0.218390602466319	0.143742411576648	0.191871751549994	0.201432088059637	0.119579909143902	0.335301019401397	0.145967726494466	0.154148010769337	0.10990262986728	-0.108265056849322	0.230618386416711	-0.321973106512864	0.27039972829073	0.0601205633846844	-0.0632273673600126	0.0525949887230839	-0.0149459469409292	0.364861517865771	0.153022402824051	0.00959053902564428	-0.23483685153316	0.20301999360551	-0.0571274460197328	0.0690537271753702	0.111406455185325	-0.170940204140404	0.194166764742121	Low
-0.250028521496979	0.178553082746601	0.133394402662461	0.208548268797506	0.198134622879346	0.142555370899276	0.308918435847171	0.149884443922916	0.187009676698115	0.176262921022073	-0.17241036261621	0.248893070441795	-0.25754740710557	0.291474050242773	0.0683763437122797	-0.0300332350815142	0.136425325637613	-0.0902988905669232	0.299877203997894	0.156492639795007	-0.0304499850941599	-0.158018818962365	0.209390013633808	0.0004782552388058	0.098639939964049	0.10534548181566	-0.147069125097841	0.174633995826207	Low
-0.106734803935688	0.126314034957996	0.257366276694723	0.207885725207637	0.207599041582607	0.171220058115304	0.34913351391708	0.0935843429677918	0.181549956615613	0.135705734584933	-0.168783538461687	0.236481061664073	-0.231937241109642	0.259796813520381	0.0755671470442321	-0.053358040471799	0.116826500091649	-0.136422782169028	0.326970421951677	0.146804036443245	-0.0131539393241593	-0.233404176864785	0.20089488778051	-0.00767036753754733	0.125868015214698	0.111204336121841	-0.197117218725877	0.138036009535144	Low
-0.25807345714191	0.0774787011616106	0.13650143972094	0.206895467718299	0.230347414236953	0.1868135566997	0.347359729901959	0.188532919728081	0.138327968595205	0.0815193952743263	-0.225788265597464	0.2547472298	-0.319387521988971	0.272456057510398	0.0804524062600328	-0.0869721338588571	0.102892857859189	-0.051977137960456	0.381050520220214	0.127466600248165	-0.0180688945262169	-0.194854067575836	0.201835628805693	-0.038383423204352	0.0502585912038072	0.0909691717649277	-0.153997949994517	0.102087410221195	High
-0.12582721461539	0.0108939100260969	0.167184565778151	0.192280228746243	0.205462490468388	0.165476572961868	0.329828720210241	0.131370674502707	0.161095993448526	0.154500597235552	-0.0691409343226932	0.269746514357965	-0.256894762576759	0.248236187637792	0.0454284186807804	-0.00897417974055159	0.0589235657655586	-0.161046662667897	0.362238300112592	0.1176655053049	-0.00801819383339229	-0.228178601880778	0.2046139203784	-0.0441188064792138	0.0804026169807147	0.123995393234422	-0.17211233873026	0.0725554544872977	Low
-0.104154571639232	0.114598787556761	0.210334567780637	0.242467223395317	0.218682341567244	0.206337697756015	0.362751004512611	0.18779815289196	0.135004157895445	0.135329785273624	-0.134097819301198	0.283115800999495	-0.196979758886293	0.286358000727008	0.102084879973315	0.0115972795523326	0.175019268526792	-0.0717182948867596	0.399060318030111	0.187056526335307	0.0101590584116282	-0.208966002201273	0.208564985172932	0.024448981461015	0.0987657676894723	0.139613574459334	-0.108018914369974	0.0861348221259257	High
-0.160108728483301	0.0743629648687746	0.175163375315497	0.204399880005584	0.231611620151465	0.194432836206272	0.316917930283716	0.148009883954734	0.141002615461733	0.141485373932767	-0.218053345114734	0.279559989851554	-0.260040715338974	0.236226238473865	0.0693788438327685	-0.0679483518714911	0.0655220449427674	-0.107085870086873	0.368721743438631	0.185535953403665	0.00320652477119142	-0.246862308260271	0.196369690220551	0.0102598185174849	0.0846570677077233	0.113661814493873	-0.14981739344265	0.124398464035246	High
-0.0639476448226667	0.183266405297396	0.278761817927248	0.243809911248651	0.220361210103397	0.191766369336805	0.359438130990173	0.122784744237361	0.190420927779876	0.17256373900036	-0.153118381630243	0.255434899446078	-0.192931699092125	0.263588597771422	0.0808405219606389	-0.00808298670837857	0.1730663867299	-0.157184547031124	0.337950226875464	0.166279454008998	0.00123867581073883	-0.251689528203997	0.212410291945663	0.0639224114963118	0.14812535840444	0.130080089015675	-0.163939999323398	0.145043159516911	Low
-0.296311538694784	0.0659302891555652	0.146060587077822	0.146420664757115	0.203052949406582	0.150306613422178	0.332788470043136	0.161973286753971	0.15285999971097	0.123905873371369	-0.187958625672354	0.220806794076574	-0.303335479468991	0.273689369125232	0.0145726166749964	-0.0832265981467218	-0.00495263901478379	-0.12992875680979	0.290875195186538	0.111189325286459	-0.0746231661607967	-0.258559900956074	0.213962181213926	-0.0555387684052872	0.0832728392528444	0.081863226052016	-0.214365064478841	0.148208506117761	High
0.086899144347257	0.304273870156791	0.356790065439506	0.224489315794833	0.24899198127655	0.197503219444618	0.39965854766741	0.147510793103868	0.227148097337991	0.228708085010592	-0.0575992535216603	0.263585288252249	-0.102090172084195	0.273310162020841	0.0857262456253901	-0.00130113517273894	0.164713379446881	-0.0911012045006296	0.334397290889088	0.198527033747817	0.00451183445502699	-0.244689721782118	0.240693484770086	0.0206680922603015	0.141374208451714	0.157844212944454	-0.149676642307811	0.153050891875608	High
0.152069475602555	0.303219943175026	0.30345043641384	0.219938861688013	0.223073966952236	0.192513993528163	0.378604523898864	0.128328436156768	0.213377325682371	0.165339575574316	-0.0985515532672324	0.217615417763155	0.00233802725964051	0.267957041752824	0.0561802923249276	-0.0184471293876667	0.153062622004236	-0.0611519028669792	0.32694228696939	0.129455863143128	-0.00530169277740277	-0.262176964267486	0.214556357118181	0.0659386649906239	0.116009903607606	0.124790897106377	-0.179731463921747	0.197525563118781	Low
0.118044162782817	0.297288624172898	0.356427425858531	0.239968576368162	0.210037619691511	0.166205973479915	0.399411675387186	0.0990070635610522	0.205259512027652	0.192973629691763	0.0136461586217568	0.249850620159432	-0.0589816876568624	0.264207478566764	0.0533619974533295	-0.0705925427753515	0.0941138170454797	-0.0866780860572182	0.352171429429326	0.141222714580116	-0.00830034483999488	-0.265044998897691	0.202023777480397	0.00695813442298866	0.155428936064818	0.111429286251624	-0.102855608596348	0.169009161648196	Low
-0.356434535592295	0.139311991361586	0.0783718436566131	0.132057726759116	0.217904451086783	0.124184735368489	0.302132560763862	0.121882317324706	0.186625117908603	0.0376389215369109	-0.173935680495825	0.190938905658094	-0.36709976619707	0.283372321791244	-0.0267577283575376	-0.152183089111601	-0.0357021032938555	-0.116664228425661	0.293696915139767	0.0536421813651764	-0.105637724744173	-0.282922837234505	0.146609467469185	-0.054798824878656	0.0317199559361232	0.0107371099239008	-0.166191934641276	0.170591797180542	High
-0.288181241276444	0.192074387302173	0.0663890917280664	0.147084126964392	0.165648979891951	0.109544018884815	0.276472043763954	0.125124048333902	0.189423645145509	0.0472832017304032	-0.143653152982489	0.188047173623217	-0.325763516326961	0.258248382543625	0.0060730723707516	-0.0802440151039902	0.0325147031151455	-0.055339217688694	0.296059437370737	0.0804286183382953	-0.0973903547837475	-0.229943279039847	0.152048699685622	-0.0888859541279541	0.0342302559466372	-0.00294316436476308	-0.200764480247365	0.182039914680092	High
-0.241636367552239	0.038684782790873	0.064492093737716	0.128303020058024	0.178386267485492	0.145896068008201	0.28712994487102	0.110878361711445	0.146931037999832	0.0474913863401055	-0.133816366837514	0.172168751682775	-0.341653160864551	0.237422349722181	-0.00872870485424926	-0.0993632933852139	0.0187433286914438	-0.166328545598262	0.323559297484172	0.0905673220331199	-0.0902690413703408	-0.256505607843878	0.179745123497838	-0.0936697209700064	0.0933479222800413	0.0441834941494392	-0.235558021641408	0.146269562625274	Low
-0.189614481379756	0.0134926745075263	0.182860024299713	0.153900886143231	0.194521518251487	0.149440956351373	0.328851306228911	0.102380421560556	0.169870178510973	0.13152804003555	-0.195954740760241	0.168495497685592	-0.271508331341924	0.249145533474296	0.0377564228455984	-0.0912703703241641	0.0115775550410803	-0.117283545374679	0.358386353073344	0.0823808583928606	-0.0163808262884663	-0.281376960152201	0.197235392101917	-0.114763215791595	0.0793211298861598	0.08499590761545	-0.196082658505196	0.135538087952856	High
-0.284136057801371	0.111361632397597	0.0354963122161396	0.143693008640406	0.180537587569541	0.182543875775958	0.328155862258802	0.13358806223596	0.142731789321325	0.0967924025732223	-0.0596892950207739	0.198124735067284	-0.28984829586413	0.240590916061093	0.0257096926978523	-0.0778080207036302	0.00184038970625116	-0.138064615652765	0.317536411410306	0.15377228525231	-0.0668612303079415	-0.241484802904044	0.199389864158497	-0.0576999300765438	0.0514300228206426	0.0491033137511859	-0.125851280947146	0.155649982715055	High
-0.303473824805425	0.0513143747833459	0.0562928399985638	0.142250819130787	0.198265655669405	0.159855640858414	0.315306677778965	0.100803074339722	0.150111838741785	0.077313158380471	-0.153616781608583	0.182134762574786	-0.341896025496461	0.236770920257189	0.0567065765127301	-0.116726732917859	0.0263363962488312	-0.132582470643146	0.293014151419726	0.117115565992346	-0.0752011590107274	-0.237005464756134	0.177017858701652	-0.0939283380846727	0.064567761284987	0.0267164084063294	-0.186223054659486	0.139629857235876	High
-0.130788694760846	0.255248331058741	0.252650160118853	0.190426900112337	0.183641534883072	0.135288094154294	0.333190233264151	0.0942369578703373	0.174920047750697	0.0949705158899992	-0.0322855183519471	0.205525801622607	-0.271373345387243	0.234799099149013	0.0186458256979284	-0.060521149903847	0.0263324652594908	-0.0643885760739535	0.334791238019224	0.102931485260609	-0.0282110583033407	-0.258983948911862	0.176632319794175	-0.0604715340974407	0.0860387959860699	0.0975923468593163	-0.19094171605341	0.17918482733937	Low
-0.273429248485975	0.185154607962097	0.0904329613159913	0.146684540623604	0.188936189476098	0.128377103174991	0.299237554567976	0.104218408421743	0.156855535869871	0.0133184159672288	-0.162755110476226	0.185372139480417	-0.361067617971053	0.227915088863889	-0.0242456271441753	-0.100261144969832	-0.00123194869434589	-0.095500614314235	0.279876149903408	0.072836450746533	-0.0775255128669442	-0.290748614970479	0.170883787649461	-0.0692797828750689	0.0747144725416525	0.0108432933154122	-0.222034877913505	0.174999813607849	Low
-0.124948212186637	0.119028505747255	0.310128880411175	0.249278942920765	0.247752110190058	0.2107681004066	0.383290365239524	0.17140205678634	0.138546104217592	0.190998273853216	-0.205489627640615	0.288165905518048	-0.241701258688861	0.241119407221966	0.139700655319652	0.018824469118723	0.207219134613638	-0.101475520006096	0.397238529549708	0.208714682116681	0.0139920824837341	-0.185277358499939	0.228659200255137	0.0509283025775112	0.10016218767308	0.123305991198312	-0.121124503233716	0.0909154606437408	High
-0.298345862005595	0.116281737752977	0.0209573027581344	0.13742293349207	0.183825951556988	0.124973089701723	0.275379064560814	0.058663208784846	0.173148975633868	0.00348126802467946	-0.243959961112581	0.170268329506054	-0.372682389283134	0.218294986227204	-0.000377006162976061	-0.183084423043691	-0.045048323955268	-0.0856566466660867	0.265749434184759	0.0797199009597953	-0.120554859993843	-0.300819345541675	0.159596999022621	-0.115718527033287	0.0278871781292525	0.0120555544720598	-0.221696686111548	0.190400375690167	High
-0.302986708310691	0.101398033698512	0.0402994048967944	0.127377248096945	0.226708371877176	0.143639938342771	0.314489147554202	0.0879844017954922	0.174196387710416	0.0422659502442565	-0.177446377631289	0.203419753906657	-0.394149478942338	0.214746558280664	0.0146335403406087	-0.141497788509915	0.0553337014816484	-0.0929385593761169	0.287227095899615	0.124202864973903	-0.107625790864958	-0.285983690796592	0.174690492217576	-0.0165194294403118	0.0509781128295109	0.0571770092945372	-0.194880998818885	0.145329384606909	High
-0.295231248290204	0.139396416691933	0.10980921189823	0.262836090290216	0.249514925677987	0.197609578943823	0.401140481025127	0.236618637348912	0.237399290485926	0.207223808932165	-0.0125539513775143	0.31337350187672	-0.222385206518605	0.337499231884743	0.162872671892272	0.0390764223929402	0.286626557519568	-0.10413644664388	0.320686211364829	0.188834307117845	0.0781903738326171	-0.205669648558025	0.266428238778037	0.171151695177065	0.198174574234478	0.113194293891745	-0.105693720020022	0.139477495851474	High
-0.274432091000986	0.10441107367682	0.0782252054928192	0.174203999159344	0.199709929005929	0.190869312261788	0.331507205364211	0.127304975680718	0.185662631235245	0.126534188971204	-0.0205834011123651	0.26570508915852	-0.323808553144094	0.228254500803083	0.0479144251827721	-0.0135728254858398	0.141034908507702	-0.159162003579056	0.308769824825048	0.173486013841659	-0.053314274721371	-0.217342425735815	0.211636712963343	0.0370694855582683	0.0915316740790301	0.0664797979261924	-0.18290282945678	0.0983867013796256	High
-0.308281975935834	0.0700480374447774	0.101509402596069	0.183230502639928	0.213687181514301	0.18906239209701	0.330010887142932	0.113902091578981	0.196998491467411	0.109524059818333	0.00517853777510232	0.214624656747145	-0.291193733675678	0.286530157770447	0.00103884696336894	-0.0753427470795461	0.00350003027924124	-0.155668357347699	0.309963285156451	0.141301998561534	-0.0326280828570904	-0.244871614286973	0.223998666792924	-0.0516996826820155	0.0791580404456686	0.0779913614473719	-0.144993979802613	0.0920518652305599	High
0.103937488570584	0.248930528750869	0.350247079214909	0.193410475419909	0.216058268213481	0.187408750323556	0.38415786539733	0.110170487313046	0.188155128978521	0.165567179098855	-0.0728893315751804	0.222485041795645	-0.103036213258769	0.227950695493562	0.0285255311426723	0.0170894988793014	0.0751039391744807	-0.123484912054817	0.359288331138367	0.143082138601958	0.00249195485576215	-0.270429477426887	0.23866450906462	0.0164899151093849	0.101919941866532	0.144617171678902	-0.145368865392416	0.157911708538549	Low
0.250512820163657	0.348148142573797	0.390544933194809	0.249523770711367	0.245458025502731	0.200299603590228	0.387607220623121	0.0684140717380157	0.196155598323216	0.212190148720324	-0.00628744158312427	0.270494125341858	0.0438853593969211	0.204128725901782	0.108529459132086	0.00597831067300242	0.221306160063009	-0.0189041308394858	0.321356483916832	0.141126682320677	-0.0116378135250263	-0.252069752423595	0.233966498187468	0.0807430452028531	0.0994410407712031	0.133099986591403	-0.178479891999253	0.178588518093768	High
-0.239971576218698	0.113676679029698	0.0785646225673942	0.104969806734717	0.139909553298084	0.105994612221835	0.248299894931948	0.0350394332286575	0.145563450263374	-0.0455443559013306	-0.101316134887322	0.209165122486285	-0.381081995823555	0.185459652338572	-0.05007640069585	-0.205457457022092	-0.0256920108870548	-0.137823326173199	0.256071927774118	0.0474088904973888	-0.119084937516505	-0.381271647129312	0.163088962427586	-0.120460362374708	0.0139737239675367	-0.0433598140539673	-0.216614680054305	0.109011055475061	High
-0.323479218968264	0.133410664967302	0.0552411186654932	0.110874065917579	0.189787830598106	0.123858811508524	0.258046935221717	0.0504037223442246	0.174001346255498	0.0300590788828453	-0.0710745166925207	0.179772645217727	-0.375545374048505	0.193585997783717	-0.0192598825453271	-0.167749908543441	0.0190180464019131	-0.146912153769181	0.244792963685391	0.0024933227735917	-0.104277632763286	-0.283621324588138	0.182900294321436	-0.141577094389114	0.0070529418921527	-0.0370704722180256	-0.240877999951502	0.153838209214488	High
-0.344388524382839	0.0700258815912348	0.0672240627120247	0.0952065273173308	0.193569635196577	0.131121393649094	0.263342295418389	0.0732331932311097	0.168738302704853	-0.0525073457570687	-0.145803945562752	0.17649705395027	-0.367292148902884	0.211404112914068	-0.0877944811100461	-0.0918839486777561	-0.0670649218606512	-0.0735279583451036	0.239766480110451	0.041861002019	-0.136641862272149	-0.341021242083231	0.166857619632267	-0.16875408850106	-0.0124758314579171	-0.0391496097136141	-0.155881311365604	0.143982081287342	High
-0.167771241410889	0.19488574065688	0.156140604360094	0.19226869501974	0.213025447022674	0.126912153375004	0.320397637962287	0.129411891286808	0.187547011574485	0.0768314087869519	-0.17406025995473	0.252263697746075	-0.318048725868079	0.248546885434512	0.0501257573657742	-0.0991043471047633	0.139594836898381	-0.0500656128152671	0.265736036948142	0.105949240236994	-0.0269442477119275	-0.305174571965768	0.192726996364752	0.0383947646686266	0.0720879848603315	0.0723503237013289	-0.189642812428397	0.169271616851151	High
-0.350352321488111	-0.0142823424515937	0.028046730428977	0.0976325755132345	0.181686095503352	0.151451095029627	0.270292444409448	0.0920184451495905	0.14889499018905	-0.0187330342661723	-0.0461886345580603	0.150784207132365	-0.354021766243699	0.257168335093041	-0.0305087308039971	-0.161316371718592	-0.11476362120497	-0.188428159270622	0.312786697379917	0.0991271073349862	-0.09833732460305	-0.31915367004747	0.185280002859116	-0.144650006591589	0.0443076902878446	0.0405037681406639	-0.169112772790589	0.12644553320608	High
0.0586490038141243	0.243275447465337	0.36346468182926	0.227137494464642	0.212491077261686	0.204925443530451	0.397896827621934	0.13640774127792	0.229803431562791	0.204776531703821	-0.0134654957862139	0.225681376115929	-0.146086439481822	0.268489078337554	0.0577716376844155	-0.0351785899722785	0.105371159046109	-0.16821745500899	0.338499225899898	0.172967669209144	0.0137716123700025	-0.250699149448398	0.242414551703939	-0.0247646981803294	0.146053181121441	0.165389548107746	-0.141297517051864	0.126117199418519	High
-0.330782337707895	0.1696203442948	0.0957144394839991	0.142671989918687	0.192764482206973	0.185717937173697	0.276723580227103	0.0857968660116559	0.164034434618613	0.0568281459415248	-0.0219708178023384	0.194747212184437	-0.342008420927234	0.212375233937139	-0.00384611113385377	-0.0611614164951507	0.0405744117837689	-0.133552557353441	0.263251638921253	0.0791517174165267	-0.111341267534199	-0.275407076317312	0.172467119010855	-0.0871914354271812	0.0299781833949569	0.00876745671902556	-0.174684117635949	0.152513428812308	High
-0.00612047556839013	0.275879969225281	0.411036328493934	0.293139001250707	0.249718472893871	0.227443601248241	0.413011737721548	0.190415092081013	0.23036068093108	0.302866469316011	0.0470703094061018	0.335896253454981	-0.0876003429740954	0.27985039914807	0.20587032694197	0.0728097368900993	0.436783980942126	-0.106408742420356	0.332707169742525	0.195717576397537	0.0972025995084881	-0.162457533328536	0.306088191275917	0.215652337401606	0.219176357957252	0.161188173190696	-0.100509594911524	0.149448242897606	High
-0.257782404957849	0.0891635010828734	0.0460654475860337	0.0301492962642053	0.167947568932838	0.0789417093844653	0.227591029516362	0.033171062864985	0.178301620837209	-0.0536688293429368	-0.199486879216301	0.107547602627494	-0.369311504538231	0.160748992327887	-0.101507628177195	-0.240150150944756	-0.187371668081085	-0.0735020011290331	0.263964887345544	-0.0103481743990688	-0.179104234364356	-0.371250539570479	0.152140241807714	-0.250050707523676	-0.0361770625275662	-0.0889745006679911	-0.241638301817169	0.150250756692041	High
-0.295419177622419	0.108221012935792	0.120200198025362	0.0905031824535559	0.184162752670136	0.108138641596158	0.245433812554569	0.0803887218935314	0.198083956871994	-0.0156131460682031	-0.138461625075296	0.179326851721243	-0.339710648720016	0.228457938255362	-0.0410197560031527	-0.206549848180295	-0.113256441020805	-0.111208386842089	0.297839570800217	0.0529136903655925	-0.101857289048748	-0.284672836540279	0.149525579724451	-0.119213154530553	0.0179467123801734	-0.00691427893969507	-0.19848662768446	0.151879205338879	High
-0.163884013840281	0.155204109905971	0.212035140431697	0.215743932061398	0.254255881332494	0.171439142306196	0.372476061769833	0.225050190936919	0.212292787523769	0.170438373687781	-0.0682564616605849	0.320782112911568	-0.210411891505228	0.27574026555259	0.152473179253279	-0.00612427093813442	0.275009178001624	-0.151610328037278	0.322770974926676	0.20200154318289	0.0159240504067679	-0.173479173577198	0.258363518976954	0.152318189559971	0.132777751647794	0.142049378222153	-0.165429146280597	0.132645361529426	High
-0.334058555458713	0.0980680867570635	0.0785561581542424	0.0799228559835945	0.208959046425891	0.156795527318243	0.253055021507946	0.0868121658475083	0.155710865564331	0.0217593089263998	-0.119503219464708	0.170238159335383	-0.378580846054642	0.211181564054951	-0.0117199954975841	-0.151618233473779	-0.013826174893661	-0.163075349074262	0.246511525847056	0.0255338248596909	-0.142222358003625	-0.28611652765773	0.157463723867373	-0.103951008516232	-0.0096069771353028	-0.00140453687264849	-0.224579914843747	0.122845911867101	High
-0.340773278132545	0.203379921171654	0.049897377029113	0.0950871987996005	0.185179860715599	0.110633359618224	0.249082357460658	0.0732552222996837	0.173894159577317	0.02153596141206	-0.21414993688616	0.19960132634357	-0.35295225658197	0.224618657642826	-0.0129841145408114	-0.154452773863227	-0.0442574149704601	0.0298004590650225	0.220762140732393	-0.00266929255544053	-0.0902839677785495	-0.306394923983366	0.16591711746023	-0.146167735818956	0.0198847391896845	-0.0311957781515417	-0.265090786929183	0.190350291464082	High
-0.144465546665322	0.203415744564868	0.215844704871903	0.240766817593666	0.239637064238337	0.181504004136431	0.355183608289721	0.21266806369851	0.175099179836281	0.122676331982985	-0.0531190684797674	0.253020737618397	-0.287681908595117	0.299843307218892	0.0796440767190186	0.0225959262734721	0.250646845699183	-0.0859985505571585	0.322451476670426	0.154654993371813	0.0025635787479751	-0.191792057900294	0.241958821241934	0.0632661243028347	0.101672483841399	0.177509166701947	-0.140478853127132	0.159268662580979	High
0.0182858740029053	0.220011717502099	0.243824235075979	0.190383047915151	0.214221339936262	0.169421367521359	0.315401412237453	0.149275806292269	0.183611552565059	0.0876772972906645	-0.224789313736787	0.23748224539628	-0.186251006760949	0.23184087538582	0.0264971089792747	-0.134029626468405	0.0790661112242044	-0.055468521144076	0.327836063355084	0.0980915901339983	-0.0231990888120278	-0.295436624367404	0.221241282482072	0.0155606512282842	0.0885622881127573	0.0843869099239941	-0.188810528823991	0.176899630366434	Low
-0.190936080113459	0.214308835249833	0.31332194199251	0.19298831555653	0.240367569754039	0.159183939980973	0.334582219515157	0.151221950501584	0.157012646876488	0.122930714297932	-0.184346749746793	0.236072660505587	-0.261848323406701	0.260850968972435	0.00747042666531205	-0.0803061287165934	0.112797530492068	-0.0677704121158803	0.285452060150682	0.11925077527674	-0.0777330401135322	-0.281532388642174	0.213506532900879	0.0306059063438539	0.061563484566682	0.0940554327565737	-0.144306129059865	0.175972946495538	High
-0.300005390488402	0.183524354438131	0.091004236037516	0.152014574741277	0.212453989530113	0.156095562604463	0.270625991732816	0.111940057012479	0.166970587159193	0.0445621554857881	-0.0280561006091355	0.20905837308324	-0.371533331132127	0.230433441573647	0.0451655513803119	-0.131031873835487	0.110043824425717	-0.109263242530107	0.242863216509988	0.0717967053629622	-0.0840214109873927	-0.203548677745423	0.17383051663051	-0.0258155211969935	0.0118984174582394	0.0294029848197209	-0.211796264168534	0.150458340943263	High
-0.337091299845042	0.0495281207804831	0.136258282125806	0.111927616648437	0.192726854236244	0.117021669020342	0.279251795928185	0.105122523452792	0.156956223683099	0.0195896948905674	-0.213330559186926	0.196805896681265	-0.361790074561183	0.20387735392236	-0.06019907372228	-0.187290991118143	-0.0566283215388686	-0.124774012561125	0.317085273718019	-0.0117326736106318	-0.116369613373448	-0.325520929865374	0.175170914213434	-0.11667175849182	0.0151693190361726	0.00659456636902954	-0.178954990417474	0.134948908522369	High
-0.237447336647145	0.071034541783417	0.0617448583397799	0.0515046222221633	0.20172671611585	0.118740423703883	0.190774304950649	0.0319640948922166	0.184095193116292	-0.0198689590776502	-0.182925243753561	0.0961500429516757	-0.364682436223025	0.161857874372863	-0.0106161657640721	-0.183921721253155	-0.0303614648532224	-0.166947466067742	0.254468260456574	-0.0265409636067242	-0.18533456803443	-0.2580197353895	0.14264199593776	-0.234862233435465	-0.0298120251958284	-0.0635219529735017	-0.205913747405867	0.145149199244931	High
-0.334641710724123	0.101491438029663	0.0743445946680404	0.15152104264266	0.215250597188632	0.196757047681145	0.301684538065904	0.101197863497755	0.201544849270058	0.0746984430965885	-0.216652465366991	0.226858391395698	-0.348788171431718	0.20975976279858	0.0314720533481194	-0.101022985382899	0.104644486754674	-0.071591864471727	0.257426527931246	0.0988037230543913	-0.0816767514982585	-0.262229810255034	0.218929311144267	-0.062783023284175	0.0349385781534509	0.014628453733062	-0.222552747319534	0.144302136057018	High
-0.251433496289647	0.118233866450945	0.176263038803939	0.146854048189541	0.185709183859769	0.144310770568115	0.286234225249447	0.106616157674818	0.201096858445227	0.126504034319236	-0.121799992037375	0.162384202089829	-0.281599526953878	0.228229647499222	0.0405322703368225	-0.0596002833096132	0.0169330811752923	-0.124896103757883	0.332400088408614	0.0934200729269131	-0.0363699715556452	-0.23550967644551	0.20508180821569	-0.0911643108314649	0.090242880150169	0.0737398147630103	-0.169454080930817	0.13014291933056	Low
-0.382259491383476	0.0433605174097419	0.0354722868356714	0.0421249295561498	0.147319262036002	0.12126345752082	0.2543457097892	0.0842075286883716	0.151974425663707	-0.031347134887578	-0.173468858771537	0.135420476241623	-0.346524728665339	0.207169035278408	-0.11045830738357	-0.181151949743127	-0.131792815457182	-0.111037607825546	0.268186719867356	0.0419749376670323	-0.158723158506659	-0.288880835412345	0.196005289735467	-0.194758765565061	-0.0280235018677731	-0.069411546661975	-0.212988236930261	0.120695275782508	High
-0.309601954607104	0.0308360723201053	0.0322608209581934	0.0859776813780724	0.184404666576248	0.135456679394714	0.261403692513822	0.101710946446783	0.181417590485708	-0.0208519417106121	-0.159883725866962	0.150611005078	-0.354172605929824	0.256117322497248	-0.0281874280618383	-0.187647284602851	-0.131474389590112	-0.137964423741809	0.332735429631348	0.0355189840799467	-0.113547266073237	-0.295103215215368	0.160875366304417	-0.191793902688003	0.027235344602105	-0.0118534119524723	-0.18716229366092	0.148222562858357	High
0.0853646926625733	0.306225582117142	0.343374299670465	0.198125577593186	0.21846109804603	0.159606039759583	0.384813734617888	0.13675323523056	0.193094822475669	0.202280524902972	0.0428160391397898	0.24370385022299	-0.0778475170987367	0.268423991466644	0.0520576880159502	0.0333059261962163	0.125499433246789	-0.0698527228203959	0.340648023831668	0.128910148249905	-0.0113420957850756	-0.271714404499778	0.232973171615769	-0.0182264409305567	0.130034447737129	0.158857571438547	-0.140294499515354	0.176216747196764	High
-0.35625943401776	-0.022506337315718	0.0134154044317997	0.10343926852819	0.187869977040929	0.14463795810674	0.28545530436266	0.115748032520808	0.172156681259483	0.0288075972841542	-0.122927722752701	0.152912689833535	-0.350075417648479	0.250374142453992	-0.0417583579930531	-0.129150507059822	-0.124810827285209	-0.18357560534791	0.282578146930543	0.0850811022958775	-0.083676707187806	-0.297192233278366	0.198386567936385	-0.172490815196253	0.0634925814141782	0.0230024603403548	-0.163059001273252	0.100228967503188	High
0.000686052953450376	0.17261366492944	0.183104201081947	0.184011361940211	0.188440356871789	0.161056227111911	0.322882971264007	0.109293588472134	0.213581917928894	0.131060655141511	-0.013178776419425	0.214129431971426	-0.173118739744171	0.234410799391865	0.0669680155211221	-0.0216636418032138	0.0624526308523237	-0.194270900649457	0.337156068399822	0.146577293857835	-0.0101174959573071	-0.240668255514167	0.213987589283955	0.00944099616358856	0.100372426780202	0.122795818226245	-0.190548519996336	0.128796968243257	Low
-0.0288067941235943	0.184734066260328	0.301912161219571	0.185611900031675	0.20012656845075	0.134478473559041	0.327864739545513	0.111276846954315	0.194125689714763	0.144362240649271	-0.159143675392829	0.213522482325808	-0.21927503750822	0.23692189108046	0.0238407386182301	-0.0938745503407207	0.0654344033228269	-0.132726634430627	0.302451399199295	0.118862304489751	-0.0168273217053435	-0.289479453692643	0.191206008687471	-0.0226562157350899	0.0956059261573204	0.0818595755611098	-0.189598652091845	0.148246575024785	High
-0.310264170065507	0.168208449915894	0.129804851117575	0.142100895871796	0.193130434323548	0.119486298522672	0.308992262890788	0.118281416314679	0.17360844409454	0.0504797589602632	-0.200314268875281	0.203855323848197	-0.339125339085595	0.26720245909538	0.0153689714298774	-0.135858037029949	-0.0687350874037081	-0.104397109561897	0.33180302709622	0.0605922679784981	-0.0962399213960228	-0.309643083759404	0.196959978031449	-0.107815122242194	0.0576568272564498	0.0119506714744879	-0.196985367273136	0.208217226983579	Low
-0.105917370877948	0.243454330029907	0.266539340879846	0.194461742038188	0.215695849022407	0.165061635431127	0.348580669136056	0.116102768694267	0.189345328829562	0.153155550735185	-0.0229428456968845	0.218139988334292	-0.23623622653777	0.258669581180863	0.0589451512241477	-0.112951991919472	0.0271129504531593	-0.137597783714647	0.330181217721279	0.114471900430234	-0.0486244678910881	-0.289301075873415	0.198515670535263	-0.0590044864018574	0.0900543379347612	0.0968997520994965	-0.175169457348386	0.196312583319016	Low
-0.22716876962636	0.137143135060482	0.211467860137507	0.132166862881896	0.220909117660413	0.158733322198924	0.287595747382657	0.117314334276151	0.149418127646386	0.0713206024590499	-0.193865942047123	0.185861342464793	-0.316666544473383	0.247799726375673	0.0153698243799523	-0.150836282755832	0.0172777209371132	-0.136546358094503	0.32107397825885	0.0669952074765452	-0.0841644786483401	-0.271584423615041	0.178033258995836	-0.0918866984081335	0.0546248734760092	0.0367338010674118	-0.193448734431076	0.164402554528987	High
-0.259517847496463	0.110671402098719	0.103140828121522	0.139990577273527	0.191927349363811	0.177225997108645	0.276049991415433	0.112551829111255	0.158770959519954	0.045370545842095	-0.165053438252289	0.199630033669714	-0.304091759426075	0.232652939866944	-0.0128775394385721	-0.163794361633166	-0.0286956268401783	-0.154442016553309	0.323912061543322	0.0418455038485734	-0.10064982945234	-0.230932400087088	0.162736016155155	-0.0952404938063434	0.0374359202691518	0.0269344704020902	-0.171210825352114	0.141291756641783	High
-0.192121047649574	0.204477646933213	0.234967834284395	0.184239173154425	0.205605661946657	0.14039045908659	0.310554063474505	0.112073996200268	0.178255527285671	0.0747123120634233	-0.0779178745122381	0.167202522363153	-0.308099623034162	0.216930185790667	0.0411970284994541	-0.109756617651083	0.0740683430276417	-0.0299455113372572	0.286988800758592	0.0677848478833192	-0.0859551061037315	-0.299656518927657	0.193570088108054	-0.0473085819182098	0.0638845422788659	0.0637572876440375	-0.195115865455326	0.14978307661474	Low
-0.187085255193134	0.105331381837666	0.202526710253925	0.191861526030784	0.252551146712321	0.161295365241846	0.301766501651435	0.122505214170496	0.187415794638053	0.112801674453598	-0.15768890164818	0.206911631784764	-0.269486063104709	0.222369600030878	0.0840789614030038	-0.0743479901384635	0.136283824821645	-0.161335274309484	0.335021738249074	0.113859862594156	-0.0354010504605228	-0.239072559588174	0.212787001062214	-0.0100863406876009	0.0829809855424858	0.0974179610791945	-0.203328123360408	0.0909774834059034	High
-0.220493509285376	0.158049064301484	0.242557704605222	0.215264300124504	0.264873462935568	0.222142911863429	0.341107876231109	0.161683877527456	0.197916017164292	0.154577968733723	-0.0802193551319617	0.25462382836111	-0.228845648078157	0.197674804612986	0.10077054015852	-0.0519227635753631	0.229997502438841	-0.145016068063623	0.30272084590291	0.170997809153963	0.000724854502100049	-0.213086181892281	0.249098229948672	0.0480825668125021	0.121375441607726	0.11249639213248	-0.189351706698987	0.139079474292243	High
-0.215710138965178	0.212712369767449	0.0860995641429621	0.18278332859095	0.209626874314114	0.160708506473876	0.297994125926132	0.101163566656601	0.191942347439306	0.0608338519942885	-0.114960926743969	0.23840823860025	-0.294335752472058	0.25818484106612	0.0197070802668516	-0.0430859666758122	0.10923630616979	-0.114508618467868	0.251954278041694	0.104820351140917	-0.0898991616361258	-0.240945160073198	0.172799452460431	0.0464948116258393	0.0558725981941301	0.0290455375855325	-0.169857257348291	0.182837507555474	High
-0.0695930157277559	0.133599308207281	0.261687616314319	0.193122020062134	0.225460289375318	0.13393486848522	0.34211872230094	0.122036203416683	0.194693134058707	0.138096571005349	-0.145568652221729	0.215214647354937	-0.23080137454596	0.25785289235802	0.0682774310551459	-0.0145642684443096	0.112198436677918	-0.165932991867414	0.33913309707463	0.104005752316492	-0.0328468509913372	-0.200679106290345	0.198737545452959	-0.0558723579187089	0.110570357711008	0.0813835526192395	-0.201302368838008	0.125864472578191	Low
0.34696720562757	0.281703959031321	0.432786099404893	0.262343706387515	0.206024924346243	0.226046935404203	0.420386944486861	0.10468390311066	0.226520788039173	0.277621337915023	0.022674502715803	0.243581838494962	0.160586492570011	0.241833727244431	0.0535557777525806	-0.0286898207945583	0.17130778271953	-0.0443201413242142	0.362187660229043	0.145750846311534	0.0449557542770306	-0.23840259186626	0.252566163582247	0.00472721302582864	0.180602183365844	0.154672593897023	-0.0969144153506212	0.108515644091772	Low
-0.162187581299378	0.0957529012401396	0.163553379853149	0.242949642324797	0.226070352866437	0.19731699103683	0.352946694915243	0.132048447362208	0.21404044988955	0.202543459027288	-0.0959166693680906	0.276467943169733	-0.210624275011748	0.269825925579226	0.0996133240610456	-0.00258642030823241	0.162862210754317	-0.166673822281158	0.335589132756868	0.166112946690643	-0.0148312279683249	-0.194515208384976	0.212428792753816	0.066280596682285	0.134988727431715	0.102136683513647	-0.12760628346192	0.100853588525096	High
-0.245300234840723	0.157806387992821	0.0996117632779693	0.219609423721104	0.230423969272141	0.190056535181374	0.352968277627486	0.14849293087576	0.211778359844712	0.182938169932562	-0.0841365044169306	0.297604152085678	-0.242538197382677	0.269587615828202	0.0764018452549067	-0.0070515695697964	0.157095506050027	-0.137316559961438	0.304847318146223	0.199558178407642	0.00396910832091923	-0.205651809949789	0.228425844875949	0.0819771141682985	0.114213019697347	0.111622064239143	-0.114044800008777	0.155872229711155	Low
-0.0575718411352453	0.251089138094827	0.318981135052587	0.259258813843591	0.253937528618671	0.196595341869755	0.382293826046386	0.13900010013	0.231571215549452	0.242188574899643	-0.0639102684275457	0.199804836972345	-0.165849556942975	0.241478449806035	0.0871906880360884	0.0162265934918603	0.214729149078312	-0.109232246345376	0.288110036099373	0.209471430115669	0.0111886781407125	-0.282998105237993	0.240099573500351	0.0237638718163618	0.14519022258379	0.150584904825479	-0.154543860319334	0.180700001287011	High
-0.170170646791926	0.183823389002881	0.198388139095342	0.182456965688765	0.197250193692263	0.157199996237863	0.291780963335642	0.119355052674504	0.127982095290411	0.0319373018187474	-0.180032589843321	0.222703140886561	-0.286958990310696	0.209241395073293	0.0210267113518684	-0.0442185024967493	0.0965058643073672	-0.0744214097656736	0.297797978524075	0.0313862065623953	-0.103720312194576	-0.228615853016698	0.176805830997626	-0.0642465969245225	0.0454853119132033	0.00293675068437649	-0.20792878352671	0.18068648791837	High
-0.24097397881776	0.207926066472248	0.107168727879766	0.173595407207543	0.205126411449772	0.158452152206883	0.292823965810193	0.0776365162521744	0.171571520886077	0.138568232908697	-0.193488669632289	0.224883649302537	-0.3185686018444	0.222973761061363	0.0573870227020858	-0.0787168436157944	0.174182986725401	-0.110548632262824	0.247241252095012	0.121964882909366	-0.0834613475690557	-0.258017855707933	0.200565989460946	-0.0497685488649076	0.0611986987295461	0.0226614598513231	-0.213182801965229	0.146765330872233	High
0.321096165065475	0.261261302370404	0.403244423530489	0.252153267504767	0.237456228321529	0.248226728031208	0.429072472156978	0.131448912382203	0.144112564914213	0.276286961709114	-0.130636391556023	0.294614859816834	0.053705880409708	0.180352594091668	0.149550953264893	0.0639918873569896	0.335548030690482	-0.0182712092250908	0.354443375949132	0.17044926713432	0.0360901600678266	-0.217022691512722	0.285998518915278	0.0951402875324665	0.159669411992569	0.18538854031139	-0.12141661879872	0.129071452015317	High
-0.251004922794608	-0.0188743653878574	0.0992626761874396	0.188137439790482	0.193611263150583	0.181917163923723	0.33380952738615	0.165026566525594	0.167384739879284	0.122773788219152	-0.0105665909880855	0.226252055374811	-0.275943311685792	0.250248441051492	0.113960019142961	-0.014311372052393	0.158912971036111	-0.205083336438308	0.302898265002515	0.152288137354553	-0.0056124774582372	-0.208484169036659	0.246456149661523	-0.00620322692495108	0.109038325059622	0.106761435785849	-0.163542138076003	0.0990849611364257	Low
-0.210054454889306	0.138241414253248	0.113141037542137	0.172963505324399	0.200145564532866	0.163341485088111	0.310916429581178	0.157468032284906	0.172044530779815	0.0921929584758611	0.0555911458030267	0.275408997664291	-0.285157929656613	0.256564085391487	0.0679609077628019	-0.0364891726561251	0.0945403729591111	-0.105732653236397	0.302353384387846	0.121093806647508	-0.0408331036590964	-0.203274602834443	0.187780795149113	-0.0057518907795654	0.0897235301698744	0.0903321118633863	-0.156174385454178	0.153329045920792	High
-0.071691810909407	0.191019302833216	0.217972999105001	0.194450999123199	0.214840454983787	0.150736477066864	0.344040019594639	0.134843303136697	0.207637139424471	0.128683147035511	-0.0065948250539213	0.224408575498012	-0.189664312167029	0.265367813512821	0.0819893474416255	-0.0189848190862383	0.122678519722179	-0.0987327378952538	0.320759415075046	0.11843492708271	-0.00887430713767406	-0.216422156066735	0.202567169596454	-0.00543557461299193	0.111062584501467	0.117387520024752	-0.156929464616605	0.145658121500344	Low
-0.0620765578046364	0.199196001845508	0.212386930665137	0.192554178393362	0.222229178015052	0.174104782315128	0.339755999457367	0.108479546315038	0.178353446756716	0.1224913537925	-0.148226044554252	0.213547732702329	-0.225991884266902	0.221996613319755	0.0562583744658872	-0.0821459715066441	0.0715446994613441	-0.086516537351278	0.32027150073569	0.13773227542281	-0.0122197717448343	-0.201145525025648	0.208751458875993	-0.0764542808895141	0.108968135859528	0.0978655826953953	-0.19303316105311	0.193542243040083	Low
-0.20394905663985	0.0204941774087914	0.139593593114683	0.144394513165987	0.186337520543294	0.175043926664292	0.312025015190752	0.0912855159473697	0.154089547831143	0.0811653717454992	-0.140296742883503	0.176005022194033	-0.292320519721404	0.239589139354519	0.0490423677609719	-0.15612670475829	-0.0146839280482565	-0.189728001219733	0.320355906574873	0.111135884134389	-0.0566728632264595	-0.275643593646961	0.193512831472109	-0.0973019814368075	0.0810853383459251	0.0604785598936738	-0.196706501456468	0.12429040379455	Low
-0.147925083185156	0.157824589701791	0.2271207129733	0.181823107997976	0.22783883475927	0.168717955817527	0.347191856222648	0.121370220562493	0.199993522573522	0.12088069312146	-0.0784265324611153	0.223003718509388	-0.252075582352255	0.258216211157244	0.0756221510631894	-0.0477981442216532	0.11546690291257	-0.122071962443064	0.326886177515914	0.121690539460907	-0.0426995161156187	-0.224295112329802	0.174293026515556	-0.0524389707212556	0.0831452299463692	0.0684049498576202	-0.18445083247061	0.162733068972068	Low
0.134511643773903	0.338203258125583	0.401298937358824	0.254249497719758	0.207626957477006	0.210935830426155	0.411668446032866	0.1226590625281	0.199309426868981	0.228623351101864	-0.101761080515725	0.265179622595481	-0.0535696111779921	0.205902847743085	0.0759931269067858	-0.0265620190394106	0.179831332117305	-0.0626210212741009	0.359358268400006	0.177314430973625	0.00861288041968823	-0.275921991671309	0.267111324676731	0.0731935404023883	0.134601819371689	0.172418023781773	-0.122988417043371	0.16733301758795	High
-0.321798518156284	0.108590040129901	0.051200433974373	0.154529697459288	0.204328181200661	0.13077601896	0.283425064022981	0.104317854057187	0.213092435153466	0.0942391130012919	-0.048556730901011	0.185436967678059	-0.290787252448248	0.244807098716402	0.0747916618707454	-0.0682408760682692	-0.0237722943770104	-0.0992584012296035	0.297577522456826	0.147319910273322	-0.102566471965518	-0.236920577254463	0.179721321749504	-0.110953470335798	0.0543769216550464	0.0539267672134961	-0.141763353985149	0.144692253400124	High
0.113738441852876	0.330590955073489	0.367379292686454	0.231191202212406	0.209798659474331	0.161245921928237	0.355167752546603	0.121299215717485	0.209774424675268	0.207739330064814	-0.128737916911946	0.255970349954183	-0.109284515803127	0.236077218445141	0.0490124727806442	-0.0666940575586605	0.16567374410203	-0.0646777406691061	0.318063188076085	0.118985389749854	-0.00554474436757709	-0.249368069193521	0.198822109584112	0.0608038926819312	0.0854336220571172	0.107686189365993	-0.158380754218801	0.182902011826427	High
-0.328289932343147	0.125741122641783	0.112833463780589	0.123729787199793	0.210659932888269	0.117953538907098	0.274739490486777	0.122916846196556	0.12777531938818	-0.0284974811912186	-0.128338139149259	0.168906744955298	-0.340099290463964	0.211321422581038	-0.0544697416875569	-0.1429448770968	0.0103207559228797	-0.134581007541723	0.290862253368074	0.0454527251118551	-0.127977888361116	-0.28781040274304	0.2054989766084	-0.109273809944623	0.00877804525636688	-0.0101836665268859	-0.20961560952559	0.140968417128533	Low
-0.318794168680324	0.121046389468624	0.132059358531252	0.126844742412793	0.19538530560562	0.131518860496394	0.265779689760852	0.117118725322501	0.176055808108442	0.0164315747753576	-0.224715721072644	0.215309599470638	-0.343596777257204	0.229063651578626	0.00461518300612642	-0.165937382060415	-0.0243822914719813	-0.107405726549743	0.296894416327252	0.0733244047923249	-0.119581956198903	-0.343373377874166	0.167447463150875	-0.115210785552383	0.0507333576536027	0.0165093141514853	-0.202220547290349	0.155953097765193	High
-0.279851520981781	0.134286157430312	0.0652231556784708	0.0867860698810804	0.172793291246849	0.159816786257771	0.243198536959685	0.059805516218704	0.181850578990596	-0.0116563979752494	-0.181366355717542	0.190436356752503	-0.373509984514569	0.178682041896954	-0.0364886842395075	-0.167349468300936	-0.0589481914375296	-0.127147695587853	0.234347732600346	0.0107499676092386	-0.137076881724213	-0.316042286519836	0.136643192299668	-0.138490462125017	-0.0369520237660968	-0.041737531599554	-0.212478287944705	0.136391623745247	High
-0.281668090605845	0.15857591018075	0.155370280182364	0.18251941742196	0.206862467908606	0.131817070285136	0.316892319123333	0.153724089000238	0.175308363872604	0.0831233323505807	-0.20577225272598	0.243245045759921	-0.307332731198938	0.226640443225917	0.0386042612570283	-0.0861165800477272	0.171363367261834	-0.0312379351894375	0.244494296068054	0.113149641687779	-0.0758749404636627	-0.205915543861589	0.221399052582941	0.0237471058915645	0.0738317424833431	0.0619262053550884	-0.213605353741708	0.184658117226745	High
0.113668519530046	0.29024726418676	0.285106901772233	0.241433958358582	0.251198792432628	0.2183282569022	0.333536336100803	0.18476425324276	0.211008315043168	0.166984091960733	-0.0275041219489315	0.249012432662492	-0.129835631885006	0.226150062346911	0.099166618613547	0.029780032581967	0.234433628418991	-0.039856910227402	0.306934268457404	0.163007739494722	-0.0144899869700171	-0.227936831249068	0.236498911001118	0.0923942853231739	0.0915612645577004	0.133495892338542	-0.162734765762215	0.167702490674656	High
-0.134807972979671	0.106873161981245	0.240094659048228	0.192926306618746	0.189313320025985	0.181107800539837	0.305786235761736	0.155139450647431	0.155193526930318	0.08010791950824	-0.103029705725349	0.209143108783936	-0.249191548065156	0.225889913433702	0.0139487772621379	-0.0501018184695492	0.129741255249508	-0.159584628542413	0.321328412105122	0.0751093554025014	-0.055949875591288	-0.29323685791125	0.194130490593884	-0.057264283391919	0.0908266354119162	0.0790039119877327	-0.223153771483677	0.083503274093994	High
-0.241763525016326	0.204822615469451	0.0529033614184667	0.118051731530023	0.191074684997944	0.174007332986954	0.235412995983952	0.0526429166512151	0.122239481391199	0.0512860336500668	-0.140404399248459	0.161147849715122	-0.353263875324168	0.168205381706904	-0.00865994566924433	-0.172508806571331	-0.0227122070578451	-0.118397432346759	0.214680081169355	0.0326975775802823	-0.113519342706465	-0.315568599160761	0.146606482528521	-0.161106197963409	-0.0134027403729682	-0.0413733450558948	-0.231162368972102	0.157395211425798	High
-0.205043095293755	0.173330915679477	0.238995451019738	0.177485754609675	0.206431022718356	0.150992506929557	0.299291478729382	0.151715235402666	0.17920209924576	0.0988466286224767	-0.223312356481418	0.252483020721789	-0.304920531246953	0.246410231941072	0.00522151455267309	-0.106413831599703	0.104859267726487	-0.100801256091252	0.29375627537182	0.0756122344133841	-0.0924042303085506	-0.293984007829896	0.204698200840247	0.0170788749185487	0.0544461014397055	0.0342570111045142	-0.190432909698046	0.203045556992427	High
-0.191602981239474	0.278437033036773	0.292656906134353	0.154627527477494	0.259420189356442	0.146734296583454	0.331257211800379	0.099121323995158	0.201324590300351	0.144867943869772	-0.11297767801539	0.18189122123929	-0.29290918910517	0.243155178908632	0.0183948515582716	-0.134787778041771	0.0440462337872262	-0.0931739485691548	0.302642712946681	0.0714011703395027	-0.0569222185899302	-0.274258584558206	0.178739485341375	-0.0880694738002729	0.0761723990785451	0.0544483207585087	-0.185659081379311	0.200746725890286	Low
-0.336989015959286	0.19506914802367	0.0732400430267787	0.113935418114011	0.229608874022367	0.136325796912054	0.225814958832072	0.0981170197189142	0.160039548943061	0.0502527915990442	-0.173766811268094	0.207374400001512	-0.344425357662809	0.201510453808094	-0.0129811692452626	-0.141128626560156	0.0207017795632089	-0.133289444606471	0.229355197766197	0.0269870976142305	-0.134506119184113	-0.25541164832624	0.153196850214606	-0.0928008073680387	-0.0165142045607978	-0.0198262420709847	-0.152428542717383	0.172754367951531	High
-0.293465688139262	0.0164636822326977	0.105515299676496	0.122615522266182	0.187112938200597	0.139576499053613	0.287084392795519	0.0722768639221745	0.175117779096769	0.0278226329688503	-0.0401150217888814	0.159625097413888	-0.319826505446407	0.208170374118215	-0.0037121920709379	-0.148312903713282	0.0104850918104561	-0.18096149709103	0.32283779422123	0.0532754160518432	-0.0815666127975575	-0.219281543670112	0.174260851820205	-0.113675602001065	0.0273144076672628	0.00679779871475433	-0.186788578259559	0.0957877380771671	High
-0.324070833098015	0.128352296705326	0.0586718495312498	0.104848459278148	0.192798231841921	0.145208754062368	0.252953302470405	0.0957577750497308	0.184638060954046	0.0264424112561855	-0.0637780262698371	0.155857447526943	-0.3745843290844	0.203340965818333	-0.0628574639054845	-0.107613832267497	-0.0209079999315361	-0.119666989694756	0.264053526926869	0.106261047431329	-0.136479770398103	-0.283637793145457	0.167120664189308	-0.123650072706839	0.00514861239041989	0.00392222038993066	-0.155254858884892	0.163364226832395	High
-0.15218713248064	0.203741338299666	0.137569274578212	0.164303241692368	0.173556792021646	0.164376973192652	0.295181496884453	0.0206412075020202	0.1388333907288	0.0682657316607752	-0.206828963780234	0.216173378568784	-0.285827476599311	0.184855689341981	-0.0382733492153181	-0.116636160027845	0.0171657626618587	-0.125694377001133	0.281703118028659	0.0798149604480126	-0.0784491703183359	-0.196847488210014	0.178429525699641	-0.0871409612906074	0.0398239151745278	-0.00569185936083562	-0.200837102833941	0.182290602646201	Low
-0.0272284546063774	0.276684337807456	0.276228710136692	0.196173061933714	0.20798245884906	0.16792507348992	0.334896628938382	0.104273084676706	0.210406033748133	0.159687748732165	-0.116507922756652	0.271995635829949	-0.244221526368684	0.234365401192191	0.0509513257402601	-0.0119743271891632	0.0946355141625563	-0.0529642392770654	0.29234182667149	0.1186909072746	-0.0186284728944404	-0.24751153213648	0.255749701663206	0.0907698293983548	0.130858190904814	0.119409439636027	-0.143294898183116	0.190789186214904	Low
-0.110010174080996	0.237444659960819	0.313149615423141	0.270008589622791	0.249894584239164	0.161470749825627	0.369268766651848	0.184043682365588	0.257139400511904	0.227799671438583	0.0816134180010329	0.315858154233271	-0.182536724443309	0.233573597482715	0.12218259679267	0.137807575727278	0.271689715007408	-0.0389882312512927	0.300979035713168	0.209069198338747	0.0165395527277971	-0.174384946640417	0.280881153026844	0.104212264343956	0.131793889109098	0.198059640281062	-0.159742890970881	0.122115247635083	High
-0.156106751465391	0.089944042064818	0.238690750741033	0.205943771747958	0.192073834292261	0.163561240861399	0.296609003838192	0.0901598189732295	0.18312407337811	0.127398612162861	-0.0850279123479009	0.231552452672774	-0.248229507623338	0.222775451604433	0.0889319811560838	-0.0413524979780909	0.0798854778989103	-0.158748181928966	0.291187824636275	0.126575474712239	-0.0118587636318421	-0.211794020168479	0.181847773124786	-0.0173964800243546	0.12976510643065	0.0912000006303272	-0.158515462723743	0.121623609650508	Low
-0.133165362937962	0.231856939291921	0.274375620216226	0.173561669155078	0.180412134174547	0.16962158047032	0.288583918143285	0.0808862501076619	0.167878515923417	0.0844305577210799	-0.0393841022074702	0.192189159656746	-0.311618015661481	0.230320587894191	0.00835105029732036	-0.134482096792018	-0.00661568017101534	-0.101622526489702	0.273531191111844	0.121140579182472	-0.0939716715372203	-0.340737737470384	0.189535729258164	-0.0858118272139093	0.0580905144868826	0.0426020734136446	-0.175140287822146	0.148026558856628	High
-0.257229569154912	0.0289073754921379	0.0533604553638188	0.0561308915474536	0.156536457537383	0.181419535754026	0.236802055594881	0.05361399967414	0.188154701403127	0.0172393400327698	-0.229357903083619	0.140752370941634	-0.362710090593052	0.160323565103797	-0.0264270523598153	-0.199328464925389	-0.0595581508110018	-0.165532846723468	0.258763880656466	0.0250716349671799	-0.116817824358072	-0.303028335633611	0.144481997588271	-0.190936715054223	0.0276833967217349	-0.0424584326416196	-0.183226033482866	0.168627277928188	High
-0.171178124066008	0.203456766929717	0.0962085586632045	0.168732233406157	0.200426642863914	0.138213200292873	0.280801932340964	0.10438931108837	0.200890707633119	0.01541027066017	-0.194279857451262	0.240897689257718	-0.366450944095312	0.193730374124974	0.00955656283344275	-0.120341138699175	0.0816980215045385	-0.0668542073349027	0.261207249959037	0.00777073578190004	-0.0700615973273464	-0.232172809430166	0.185324676172987	-0.0702530501280366	0.0390118555884497	-0.0105713443254821	-0.248229276294732	0.133253975575995	High
-0.204195319643608	0.20550662753984	0.24564864235564	0.231578933927948	0.216238580530798	0.205910145580237	0.330327401651998	0.0953440431927391	0.170247866200155	0.153360254628472	-0.130092252961506	0.224402374258473	-0.268098549729107	0.245257174372593	0.0500125822908509	-0.0955436813019401	0.158323825866266	-0.139249476549288	0.298755148407397	0.112654780303637	-0.0547158574996397	-0.263113774982142	0.189035537905894	0.0712926316550056	0.0884474069108352	0.0855246657276374	-0.135478716894102	0.153303532805602	Low
-0.220183883799991	0.131629737565749	0.129840156618279	0.124590997646162	0.152536576403514	0.118978678990223	0.272648136254428	0.0872333182519187	0.183788863141184	0.00104375397070397	-0.228285740474654	0.185371707336755	-0.385235062051132	0.219433321101663	-0.105104382746535	-0.21187966395733	-0.0891663217778771	-0.0800855755729113	0.29708992139729	0.0152388090118141	-0.124362564207643	-0.372318286124076	0.167149059149759	-0.109550849184021	0.020521908171927	-0.0285030734676365	-0.175378775319873	0.132391714287222	High
-0.128278746189674	0.268054998902079	0.209961943382144	0.202288637854152	0.197994572945459	0.132272024248315	0.273293730692074	0.0941972666182477	0.142485927268942	0.0642732230720524	-0.144095961191119	0.24991806729579	-0.328222203707187	0.253433965051884	-0.0278339151216479	-0.0734358830627724	0.0914996971013122	-0.0470255933550255	0.294421311915568	0.0759592188159617	-0.0779624268282109	-0.262881493428218	0.195674875546839	-0.0269909073005167	0.0412487868672475	0.0136092725854351	-0.17792668201009	0.134433152008421	High
0.156407207677083	0.236525209448477	0.359978093783375	0.277391056629143	0.235637065404994	0.188345387420446	0.417817068951847	0.162693299098235	0.200937604996481	0.24743044090484	-0.0666221579617499	0.28502797444073	-0.039567789996588	0.238805288479165	0.118666219313833	0.0555713310260516	0.245829381123857	-0.068612974479693	0.368270874855968	0.183520545986977	0.0472367421951953	-0.272390972915581	0.300441562006026	0.134264622008327	0.166793175024956	0.187230554111525	-0.160709887518887	0.142336010725353	Low
-0.296577938375722	0.0713915500297222	0.117355305104234	0.20278154650798	0.198316315908361	0.158794733480928	0.356706821938036	0.149339306684291	0.210565163396633	0.1603438755225	0.0938222064945092	0.163689618657999	-0.221681035292467	0.275734058733955	0.0778475317593137	0.0391291580717436	0.15470252860449	-0.10052337857515	0.321762496073877	0.115681706714916	-0.0315796033997974	-0.133484802965451	0.250556295518009	-0.0619751103706843	0.0939588475259537	0.144016647922621	-0.169896886530253	0.0890551120024981	High
-0.10218807219203	0.162907638964643	0.205938557223549	0.182763168243966	0.232113273452464	0.168815552232669	0.328413519914653	0.129160562438764	0.171979906508524	0.120309230788011	-0.134577617119216	0.288238160906465	-0.288420815620503	0.245223538912966	0.0683905271555368	-0.0512948486959766	0.163807669932231	-0.147392845157327	0.259672591562883	0.145978817843931	-0.00719719595010995	-0.211041886012051	0.217185288668187	0.033307559384738	0.0945347241888965	0.0837234494279666	-0.190700621331101	0.167923180656257	High
-0.248900692692312	0.138639020872746	0.154023952353348	0.240193237130881	0.223141228838998	0.199233316608357	0.338620832973101	0.149371033938022	0.174993457656963	0.111973963460189	-0.0922197404407264	0.265885360359599	-0.27213653148695	0.283004037581168	0.0804737244993249	0.00161761029862579	0.187764184434333	-0.167668016200243	0.331775321438375	0.135355736628018	-0.00289847456076946	-0.198840722856521	0.195486710652218	0.017096793908603	0.126105935574931	0.0804853138723242	-0.155455671375111	0.10228758351005	Low
-0.267737893634724	0.106940133799972	0.143475725035481	0.185030909659993	0.197738155156671	0.126456991296852	0.288395340731005	0.131911314492357	0.175494484061652	0.100030585753831	-0.0864534489158201	0.219703155683914	-0.26867811283709	0.262099053973027	0.034519786313069	-0.113976118438343	0.00428572791313223	-0.10832966048273	0.322875091107742	0.139940748394499	-0.0534706977401167	-0.268347435592699	0.211895446331618	-0.0689986295692304	0.0937263869032832	0.0836911408798463	-0.173685555587162	0.149480878302809	Low
-0.380354542352888	0.136753589246585	0.0650347305187553	0.174226390408182	0.204381544579065	0.108046616387458	0.321913716674114	0.145255976999372	0.20576395497411	0.0681767403912756	-0.22793167351033	0.235713493923707	-0.310130275429942	0.265356564773335	0.0125107124030658	-0.154787128002882	0.119151326349455	-0.0645609977666549	0.297476113789437	0.0738013140972804	-0.0737875494655337	-0.332961651681312	0.20198436312813	0.042053993748703	0.0600978718882903	0.0238803467788237	-0.213511813657393	0.15663022698211	High
-0.254509757749429	0.157331183756035	0.107361820851044	0.191032089123715	0.203615630396562	0.171745407185637	0.287823089522489	0.129016357546312	0.188906391540016	0.0732028894429422	-0.113635008353989	0.252256870990036	-0.317253430573763	0.238604257450595	0.0180972641792857	-0.107318084013714	0.0328167005729036	-0.0887423570129695	0.312157776919257	0.127508753303499	-0.0732004990595419	-0.323263028197322	0.189765167189241	-0.0191872922419181	0.0938664210121564	0.0666460713864312	-0.175867171195549	0.15150573970543	High
-0.27614588247259	0.197617716246357	0.190205581652571	0.176544128687224	0.225759258049731	0.146150933964375	0.318309289848205	0.113776025860936	0.153519858396202	0.0340728270698281	-0.12351614218259	0.199843497882151	-0.302720699613844	0.227819775808414	0.0227276342896503	-0.098207466370978	0.0406385459840293	-0.0210505168233262	0.331612707681493	0.0514316535211808	-0.0570620540386333	-0.383567363607741	0.180970010483676	-0.0461522894043237	0.0795411872416331	0.0252271522770885	-0.202007765735472	0.142229904821796	High
-0.296348055936187	0.19202841644749	0.185582580976532	0.215426259634752	0.230123604928053	0.159320410910389	0.369675782837144	0.138925620603739	0.22307120039595	0.178996598933615	-0.0301377172325901	0.260772614012025	-0.254275683593648	0.272114435007681	0.0686587572163726	-0.039224670225871	0.17391961551139	-0.0524058643481829	0.301955413317184	0.162918822831773	-0.0170727116952077	-0.269324727040581	0.245844509011167	0.00716172858056425	0.0883539701885902	0.106675659659003	-0.188774926028988	0.165217992125767	High
-0.312427684372982	0.135526186936609	0.0451734080436393	0.112633725592578	0.202675160329547	0.125477819982874	0.244771811563079	0.120854019061677	0.190725285943279	0.0104224161657994	-0.127414748704707	0.178685067546185	-0.381206575547624	0.187699005767514	-0.0105083828932565	-0.21657558497219	-0.0134973315151698	-0.156383138872159	0.256959428079393	0.00665875432809791	-0.129167257794965	-0.27233061786652	0.168184926903314	-0.109615077327741	-0.00709627941233789	-0.0454886133529642	-0.207000497880104	0.145743927338822	High
-0.115583490736733	0.269704259255586	0.239729832661696	0.260186554013967	0.257822486367002	0.250963049233181	0.338207845080408	0.128899757255158	0.225981574861345	0.221727458974428	-0.0306034651061082	0.283910362542916	-0.186303520381102	0.268297969564418	0.149602979395628	-0.017633149605084	0.276988489101292	-0.136085447230654	0.315569464543269	0.185426419502566	-0.00916495729897186	-0.153536247678062	0.212003503300976	0.10941231097349	0.121923755669748	0.0961560503262361	-0.140799177856796	0.170878988295031	High
-0.27220244847272	0.121956099274889	0.0773007823603526	0.130497416831052	0.179890257784854	0.166836881571724	0.257163667066626	0.0942062934422841	0.101788011029765	0.0310756800482176	-0.115762670007205	0.181314988346895	-0.37932462560388	0.172767875049144	-0.0151286671671607	-0.19214404799715	0.00316478361592705	-0.144687880969473	0.23375436997473	0.0255213960958061	-0.128069462910754	-0.348741592347461	0.168710931439974	-0.160154733211806	-3.11092897196649e-05	-0.0503003166651794	-0.24691446752699	0.102099705865812	High
0.0503610525889046	0.274639893014039	0.293787254293503	0.205932507613302	0.218657934555694	0.177915950130396	0.350684912825025	0.0842172219263697	0.235361390931789	0.159083674721529	-0.0980368411627394	0.267807991115058	-0.198126000763633	0.218594174625021	0.0119517351335882	-0.0498321480575092	0.123006114084924	-0.0649734415864548	0.282552571696531	0.121052799220622	-0.0232130798537743	-0.274725198284225	0.212047441514578	-0.00341594286570625	0.0820755215900054	0.102549218142818	-0.194306605612984	0.169959088435218	High
-0.293762761737076	0.163335883929478	0.0816490592527557	0.0622838453556011	0.196485539700024	0.144744495224732	0.23631369531079	0.0588798193384536	0.132450677223065	-0.0284804804408931	-0.0122994999694498	0.153310699229672	-0.421008827366648	0.155295649785899	0.000406382933389402	-0.141183028762364	0.00207309673811643	-0.124750522841735	0.281864810188225	0.036845934527098	-0.13423748599029	-0.279205177898392	0.129150532289248	-0.10413065149617	-0.00354517698535174	-0.0102608545021543	-0.219595355981575	0.140896272468713	High
-0.268897532400937	0.115306545555321	0.165410490674036	0.119586249395631	0.234756965792831	0.135774760538503	0.264245397597022	0.0638603202967467	0.180236253446775	0.0446314475373246	-0.123874646374652	0.196860753912758	-0.34451581077667	0.19442044381518	-0.0138995710303	-0.137303721312887	0.00543501588989204	-0.141942096632058	0.277915739317891	0.0591215230359913	-0.118688841766998	-0.330080797420807	0.20138600906557	-0.151460397328072	0.0296450176629234	0.0295951452228202	-0.20516216463167	0.147205919715087	High
-0.215160540224787	0.1755976050955	0.200428375452264	0.193536167969931	0.229385587088425	0.128942093057903	0.346626656185169	0.165048071229307	0.190104538365466	0.159235612765547	0.0297332232369945	0.232518508124072	-0.282426541888082	0.242294427402601	0.0600586821266985	-0.0372264803616061	0.143204996787152	-0.14862153046184	0.320605596052228	0.168525623898262	-0.0332840130362153	-0.284767598893593	0.224176613139604	0.00320786145230732	0.117478949036481	0.129312879574098	-0.205609151697796	0.16163962806185	Low
0.00397523803324635	0.246451491374093	0.256738845846142	0.122656935961942	0.135056016968393	0.100615990837114	0.304943364778214	0.0181660025409565	0.16083829703847	0.0803438508154544	-0.190847486895563	0.207210189184948	-0.204496414747923	0.17221793208551	-0.0787110028532378	-0.136496852643679	0.00355281833028705	-0.100945540584477	0.261960124702037	0.0353836518128481	-0.0937773193515415	-0.332497905475377	0.167117817180493	-0.164210791863741	0.0156089752624395	0.0121370397292211	-0.261985006388022	0.105165840689316	High
0.252117400451332	0.317005634715302	0.356688201123452	0.259714520141565	0.207483165766303	0.164240630445312	0.386357548749896	0.140577351985531	0.197642486359366	0.19473732545619	-0.0179952910237101	0.292286841881243	0.00652380051986928	0.246417291844507	0.113345503273242	0.0283085650152465	0.279432747994818	-0.10718280620338	0.313543666574859	0.150682813859983	0.0175985446641491	-0.225272907048864	0.240981105796053	0.144956115969072	0.141981827673896	0.138125120313787	-0.162314582807981	0.107580544459428	Low
-0.340150963323162	0.135806328388227	0.148923503922725	0.191623707562875	0.175295960591117	0.150874179632134	0.344860861191063	0.163576547810284	0.240535341992785	0.120432040263993	-0.0661767840533417	0.193003396872535	-0.343515407689666	0.270011325859204	0.044515103373336	-0.109443872197838	0.122715668405685	-0.0985891523390514	0.304638466808629	0.131844995181648	-0.0473310563505423	-0.28450620319866	0.20462991740936	-0.00211866372234399	0.10198119413859	0.0762946224234316	-0.16380539810245	0.0714153885305423	High
-0.170118166986471	0.133010920571704	0.0770528023736629	0.0514116538326446	0.156173258990699	0.127192286539759	0.235445070310086	0.0547708530784161	0.186837877151862	-0.0404914709844326	-0.0815689919760892	0.180308393382916	-0.301632607491064	0.199581917195588	-0.051239443468022	-0.174377193725768	-0.101035512695999	-0.115385825816725	0.219183299159235	0.00907289455907095	-0.140176881349108	-0.306009631875744	0.146518886826189	-0.173286550540481	-0.0249321428743836	-0.000843756579058505	-0.249453576225578	0.157269900590947	High
-0.303278986484995	0.138802274804837	0.0625357982802724	0.0867775573644181	0.156544566098477	0.121544137150633	0.271436104684769	0.067261869962164	0.169958362234952	0.0174544909683397	-0.247441592505726	0.167995620000558	-0.397981584422751	0.172555781934793	-0.0243812544258435	-0.214490787289433	-0.0875850817445769	-0.115127601145339	0.227701015070191	-0.00122251079089073	-0.120824726576982	-0.286617573810356	0.162942276742946	-0.161331106542705	-0.0293477317633041	-0.0492461426115705	-0.247652040127928	0.137849406290371	High
0.21368100680119	0.336101643652448	0.307692202941883	0.19250502228991	0.214064500982536	0.163959630234112	0.353169979680483	0.104100472808566	0.222054103370092	0.171223519133138	-0.0675524041831318	0.254115036167993	-0.0571296389711332	0.233511017050508	0.0573575979900654	0.000766461732344944	0.200439541763801	-0.0556968535013656	0.299854900088889	0.0916005146969531	-0.0260176023494724	-0.26173653647146	0.237362527419653	0.0248874446721725	0.0865047536252269	0.105563304019554	-0.247964892201595	0.206794988614455	High
0.00860531111485054	0.166481140138032	0.232245417765497	0.178660767451007	0.244163431739766	0.122435518971337	0.303009153712055	0.0415204938669421	0.189353578541888	0.158525291391775	-0.162381575719038	0.206508099016782	-0.215852169672023	0.178881676754607	0.0229219266705111	0.0309180408026571	0.113975162111045	-0.179085696085756	0.267358795154762	0.101709911871195	-0.060069255920471	-0.26332091371654	0.171870466218608	-0.0775162876440546	0.0917882646172129	0.0430637489647597	-0.206669648029963	0.117734609685955	High
0.142606215330244	0.354862380919116	0.35410157270077	0.265788855228562	0.21056624209299	0.194473499900046	0.414944930112237	0.15637260145479	0.283285192870929	0.273164926631178	-0.00421121698827463	0.261560893387762	-0.0287476975247251	0.295192154467281	0.104260501846825	0.0229632595689023	0.244306697001965	-0.0170036067419828	0.31339921854133	0.185766081838821	0.067105052512733	-0.217017220649647	0.212318402876359	0.03584876015913	0.143783130795354	0.171532632033129	-0.143882909159433	0.21571211511206	High
-0.0425624157216755	0.226162245457714	0.226263404577032	0.154446384768124	0.156276086325524	0.137019841943875	0.28993107555353	0.10279863432626	0.18658233176871	0.0694682816060569	-0.148417384436255	0.19010903090402	-0.199680698676882	0.211774834396525	-0.0128527612588231	-0.0532885252753202	0.00200242301800294	-0.0254717274810516	0.278241776895736	0.0907562327949225	-0.0533813335239184	-0.297384234810639	0.182131414482944	-0.0347876099913196	0.0684559181637057	0.0375739695263841	-0.244107135086123	0.130107675900335	High
-0.167441535422242	0.140276524129487	0.216003761070877	0.1803769291867	0.191974234424165	0.186322305969239	0.315244851658579	0.118545465184085	0.198721500991174	0.124411585583549	-0.0842309054420497	0.217664214556743	-0.299063207165971	0.266356190642964	0.0454991566221859	-0.0738742776934206	0.0682580614200015	-0.114861243871589	0.340611857242746	0.143697476131185	0.00198606576349252	-0.280185762836974	0.189454348433211	0.0136878078750045	0.116826165332914	0.0932678748621131	-0.181362881329477	0.12102912743834	High
0.111530850901236	0.148165409267392	0.308351821596962	0.165425692854425	0.185503950238937	0.194719786410348	0.277094143779135	0.0810898411365012	0.198355366207669	0.197909449809507	-0.144490700807097	0.19542248331259	-0.0977491751042901	0.258636420085469	0.037286674161425	-0.147904149887939	0.00580740931778938	-0.154301417802451	0.332114844257581	0.1074761667416	-0.0523206665949064	-0.292784778711719	0.150023932540426	-0.048219223887518	0.0854618252176183	0.0835638419314483	-0.153249701344164	0.100701779488282	High
-0.247854529911123	0.155504804324541	0.0791579970955376	0.144425549384456	0.180350799194764	0.158451900175434	0.293088256665525	0.12722934492471	0.1568659605294	0.0810008459542674	-0.0388333985182816	0.207019551450877	-0.275987910534078	0.224977116331275	0.0526057321760437	-0.106489003102691	0.0505001656944175	-0.146336812915882	0.343438476883223	0.113063898017426	-0.0746163762702655	-0.260681972400899	0.1532467148815	-0.0324314281147919	0.0460242912351487	0.0438994229756144	-0.163009813108691	0.140839458045215	High
-0.0429831936666468	0.278929992886373	0.353943917667234	0.275501302158636	0.252388753732815	0.200207524716967	0.357085430066987	0.10095871746735	0.212643716698367	0.212714794445054	-0.0908641080121614	0.290010495061568	-0.161965475712256	0.234220246624937	0.0893329907203957	0.0618444455772955	0.264544547316223	-0.0482460439592211	0.314564865818844	0.170166375883084	0.0138346618895011	-0.262411852118627	0.237423037736719	0.042333233386497	0.146606303990808	0.114567805744805	-0.165004748969557	0.16738090639163	High
0.331647209118149	0.324934632636643	0.467797660539644	0.29995693383916	0.255285309213337	0.244511794280605	0.462145209205349	0.141273365803002	0.175344098721728	0.333574785853987	0.038746748137239	0.295943005441385	0.119567779552227	0.202939205710059	0.132795852321057	0.0536152249374496	0.328619332482807	0.0292531581503011	0.387878594832646	0.15808067345537	0.0809982265700517	-0.183613588625007	0.292597660104194	0.123627611925346	0.196439893261055	0.198176844950332	-0.100454060541722	0.131783790589147	High
-0.130542032495485	0.14775532923901	0.0902605327282158	0.124929826377645	0.195548161006148	0.153313039043853	0.291122948287699	0.0858863580287364	0.192133294190269	0.097376793105585	-0.140989910777004	0.209368124523401	-0.337923479362646	0.227204664743447	0.0632154368384807	-0.0451633890893634	0.11770612424123	-0.0988655831309758	0.254924834555103	0.0975688215561557	-0.0748056846805208	-0.274579562682341	0.170652448743245	-0.0409102515108085	0.0499708533050971	0.0366674648928393	-0.187908895210952	0.150338259767997	High
-0.322849390976825	0.146965360568362	0.0856275955788415	0.181837668069606	0.180469031070465	0.135934376445903	0.283006970863681	0.128688796359116	0.144790445385556	0.00512176105542725	-0.249613452304766	0.232468662995722	-0.360010160192886	0.249506005291616	-0.0316064764977686	-0.129760154010568	-0.0123950862468975	-0.100525739320541	0.348071605038983	0.101909770298889	-0.0536218812934299	-0.320489588160665	0.199395251575964	-0.0377720231773067	0.0389260898246224	0.0577769426711096	-0.199429724979904	0.130224408740282	High
-0.000256400184282925	0.218599709630438	0.196180995031417	0.132325908790928	0.202765759119758	0.11805590208741	0.306893304301475	0.0462413462777155	0.14853083777373	0.0297720595634258	-0.179271474482442	0.197702910043171	-0.175027867839445	0.21427175306548	-0.0430891576465462	-0.150621505521794	-0.0139006658612193	-0.0283999242695363	0.278272757264723	0.0713358658055333	-0.102570177912012	-0.271253219939814	0.172462806959374	-0.0815079989670717	0.0409266538301528	0.0189830699816108	-0.227996107809123	0.171378677307169	Low
0.013639135138051	0.137518874919099	0.23671825382387	0.215121176873906	0.199152427200975	0.150632338380957	0.369500660468324	0.160295812493635	0.157519302306506	0.180123612891239	-0.234034531931002	0.214845858529876	-0.168612832278637	0.244813355035304	0.08206259442965	0.00888168105425867	0.232013365527648	-0.123986103618231	0.378769537814682	0.125820290782591	0.00310565684278268	-0.210755178280864	0.258625965417811	0.0359220681787911	0.0774679105845117	0.148030700023378	-0.126203226206265	0.154826774313184	High
-0.127266861365261	0.195858090407063	0.138455443289488	0.199770927523591	0.229963868101918	0.197129971282984	0.326232347956751	0.0905277585154908	0.169691695337788	0.138931263488276	-0.108234722850368	0.260831442656161	-0.252021676844101	0.209404200207666	0.108986288692269	-0.0241663959472512	0.184307519643136	-0.0934360894021958	0.295011612763869	0.103753087601329	-0.0397181438315161	-0.164238687930413	0.217580561920782	-0.0232655012232737	0.0842618194097714	0.0902501563289765	-0.195039856136658	0.170077794066388	High
-0.0675632006905408	0.128179066713843	0.249988637164443	0.151093567008132	0.195276351524119	0.153006717497179	0.338224013818412	0.0983442982639584	0.173055401839615	0.130686027469033	-0.100151471838118	0.249132003273427	-0.220640900731599	0.260295540712011	0.0475176752109502	-0.0821319189784852	0.0691431082084006	-0.16007066466432	0.316633973244808	0.121298339925865	-0.0641241636691363	-0.251994530326884	0.20481959088152	-0.0484304632960314	0.110679744133044	0.113469208890358	-0.152310166871172	0.11652500922499	Low
0.0557786595141704	0.145822317292958	0.323375500586786	0.25425093186398	0.234481720499424	0.291118505464734	0.369175497718809	0.0786398220139728	0.107522210271478	0.14956275607949	-0.0461330757268267	0.229991770580058	-0.205568671425974	0.156762544682223	0.104367287238244	0.00626327434718507	0.249171028266338	-0.133318791799058	0.354362836895438	0.139373350886076	-0.0157595029508733	-0.177361620890908	0.233261494343613	0.0194106396981466	0.141818303248073	0.128097165833531	-0.161033567674535	0.0686269770568465	High
-0.237075997175574	0.0997321983658832	0.0511301811794267	0.104329584492312	0.205626724915568	0.156116875890612	0.28702673548351	0.0660646349169765	0.17867502537747	0.0260901900611277	-0.0937056454328573	0.200817966875266	-0.356706307960496	0.188119169505353	0.0216844621975075	-0.0943126860884707	0.0203810395463012	-0.0874273526057881	0.263944591518215	0.0837071751467921	-0.0966441640714896	-0.295018678987824	0.177335942468907	-0.066441026324711	0.0346621582985958	-0.0156833303563343	-0.229549182404395	0.110108072793276	High
-0.110182962241786	0.0364271837624927	0.102457582381181	0.151236315810733	0.199770608547514	0.158166623487787	0.255026912097958	0.0725695093502873	0.169478615981707	0.00391796647585415	-0.220814058575269	0.201141571492969	-0.305097323032504	0.19182674008822	0.0509679688556631	-0.148728491279068	0.0185619530339577	-0.0776015365874693	0.292933026342786	0.0787267875718479	-0.116035117239801	-0.274485818197069	0.209023285571539	-0.0897992553549831	0.0701435966961976	0.0288129321679697	-0.188682963168629	0.141352580196422	High
-0.0793612669878146	0.145388956695788	0.226295038049379	0.226231141064015	0.212669968343816	0.166858117460478	0.370694760589585	0.176490451898827	0.221362045958981	0.160649941320826	-0.0376394528244235	0.246530947232713	-0.203577646753215	0.265854571998613	0.0703847825704696	0.0092104722905022	0.110912590893104	-0.0783611308130577	0.331631361653517	0.162930874366167	-0.00179037553953425	-0.260120328399489	0.252726969505148	0.000409525146320291	0.141984495596644	0.153445720930113	-0.17120828173558	0.136032164729347	Low
-0.150646315367769	0.224761732486508	0.225724198895932	0.196592847363341	0.214712690813771	0.180068603584679	0.29390623819611	0.104787011491279	0.161792881361401	0.0713447433772511	-0.174534872799312	0.203105736335872	-0.278330355826456	0.222610565672335	0.0157170765973194	-0.146410720700764	0.0905995782728014	-0.0887113441552567	0.327949773583994	0.0976435567767702	-0.0339046050527665	-0.235950551885507	0.17764331247382	-0.0443131494584531	0.0727454205430005	0.0380530044374023	-0.198307758762754	0.171103992222434	Low
-0.224889150796371	0.189508377385657	0.149033551255194	0.155612049911062	0.223183461141304	0.139166489538298	0.290064315993037	0.120953379063128	0.188450312355668	0.0139811940421883	-0.100114108368812	0.205027002493067	-0.314667718097756	0.259180421107043	-0.00873429031567001	-0.116116856402817	0.0118851792996522	-0.0599189551598675	0.306893189103803	0.0856152531358222	-0.096920208934288	-0.280292076776559	0.178509700128508	-0.0610785928573808	0.036933371295359	0.0300661977588302	-0.170433828190476	0.165389518218803	High
-0.114059705132182	0.240944125472582	0.254915196499178	0.190679746245248	0.197832012319045	0.13332483697404	0.308093335341414	0.144177815770091	0.200254827699125	0.0803801812162131	-0.194892070490187	0.222069100709998	-0.286064018572173	0.255889601259401	-0.0226030314893465	-0.121254116213687	0.129524283002456	-0.0763107116106184	0.309726676878076	0.0880361584986163	-0.0496062264445246	-0.342003882008284	0.20837466709174	0.0202260322308934	0.0675117170494832	0.0538099048331317	-0.197240743362576	0.182246828638334	Low
-0.296807164285096	0.094506744248293	0.0661905032372956	0.0481334381694751	0.170811628848745	0.110315505367945	0.250536384122774	0.074002659317718	0.157489014697771	-0.0659489810002219	-0.209237569564965	0.186021322237948	-0.399801571233038	0.202613460049193	-0.035954772499069	-0.158782617875108	-0.0547001391807694	-0.0825423656457693	0.263750752680116	0.0206156981667399	-0.152110469959995	-0.327764428928772	0.175213886356192	-0.153678005519883	-0.0301659621394282	-0.0415892210976603	-0.183970242997859	0.182074021600445	High
-0.250831826634792	0.162572972574637	0.0658950897034267	0.0984474860187461	0.205193323533992	0.172891204915007	0.258576868820903	0.0685546156178247	0.0932631050001989	-0.0344004176310954	-0.0959453615533245	0.194835511575246	-0.357714768620027	0.188927182648053	0.0147208126096597	-0.216094564448843	-0.0112414988209319	-0.123333006603257	0.314028169211518	0.0399570449284181	-0.131809166776971	-0.247580502516505	0.188224409104802	-0.143125526571052	-0.00217284836662772	-0.0124553862992217	-0.206897461211946	0.173757460583696	High
-0.302928441791531	0.140241442652562	0.181441136657988	0.142072582263828	0.255386122693755	0.16889789274662	0.309470390800941	0.153206774293433	0.170101313586751	0.0780662423766277	-0.124540434553691	0.245086941015272	-0.306792728071751	0.244960191971445	0.070891409888501	-0.150744873251187	0.0847393783335178	-0.0909464869448072	0.269450553611916	0.128105915887115	-0.0548421493146035	-0.256906175715907	0.204477270202155	-0.0278536840244188	0.0570365866711265	0.0625318918208709	-0.226196787567259	0.129356602998717	High
-0.325371240069527	0.0931655869825175	0.080504868192593	0.0479672153367366	0.207754183143687	0.0944947645187187	0.247147676008759	0.0558923505537331	0.171485769331827	0.0215232894051915	-0.12615082000501	0.1793445524583	-0.35150788963578	0.138000433673305	-0.0246054502410563	-0.255100929261996	-0.0846984990652685	-0.153007831616718	0.258016960727056	0.0161298993077706	-0.136670903258781	-0.232394471734472	0.136741833501134	-0.226352159766775	-0.048364739170394	-0.0656730543511893	-0.126669571980823	0.126141849001492	High
-0.28409022668809	0.143402239629005	0.136456555274115	0.157795407482416	0.191929652353056	0.139412396955202	0.284835390367686	0.128370077936851	0.162370071932514	-0.0278242263692573	-0.245019853026048	0.188084913081064	-0.336539837817393	0.253874297727869	8.32908867799255e-05	-0.171159236466784	0.0138199622706252	-0.0801410906380998	0.304710992784032	0.0834748109344353	-0.116103605696965	-0.307406225587386	0.171964485561282	-0.0482554154733276	0.0488190956740493	0.0445399455584225	-0.246429372655342	0.169503718416175	High
-0.168652534552218	0.234512822266742	0.240932501003786	0.1826199693353	0.213109797320971	0.135905514812746	0.307249492501899	0.122404839248691	0.192446504550049	0.0944959892013175	-0.121690672889616	0.208256094472004	-0.310200570230229	0.245688605138937	-0.0105666048745299	-0.0977782410175633	0.0750820906242009	-0.0598753284576826	0.289353427069353	0.0925780606012522	-0.0780276622080156	-0.319969084981161	0.187289341571795	-0.0628327217418684	0.061126305331047	0.0554808278049509	-0.226078065595243	0.195196743554471	High
-0.291806983137643	0.172178024024049	0.108174066728305	0.0724353745696561	0.191396218778806	0.114608448481538	0.237784244165009	0.0740932898495107	0.179715389312667	0.0284018906781188	-0.138680348329713	0.167415060950286	-0.358117484754766	0.192274007849442	-0.00318268391255187	-0.14400242432174	-0.0184976965061182	-0.138065658669287	0.260968526867526	0.0418171299112706	-0.147898791833278	-0.318928585466638	0.142687380321445	-0.15097033766877	-0.0236132908891716	-0.00988357861944087	-0.238807158176192	0.148836497361875	High
0.228079055750618	0.330425301241022	0.322358669251095	0.218893234998719	0.200768672761132	0.18495018146328	0.341580038857565	0.0793077136514208	0.194580827015357	0.139446310336622	-0.111057777705728	0.247005650329033	0.00140793891405499	0.212440880138966	0.0245134566697219	-0.125604864239109	0.116442991667448	0.0240985813864855	0.294257173095899	0.104132789880063	-0.0507030316073452	-0.315492767153086	0.208626612978393	0.00826677708820694	0.0879529666706504	0.0943502037255229	-0.201900602263791	0.172791984332578	High
-0.437097279964613	0.0937267795146912	0.0504167344645042	0.146973218387223	0.165306974792837	0.141464644227021	0.261057507578315	0.121504125466528	0.156450387848064	-0.0730612789628989	-0.202976688312177	0.249447444364585	-0.401779468798046	0.240816550860535	-0.0594584195237326	-0.251895578950587	-0.103959610420733	-0.0615039053146648	0.321528145272367	0.0600382794163921	-0.0737409032707772	-0.325447843650089	0.138655014603334	-0.12602708121277	-0.0121918739904819	-0.0158948165183812	-0.181340919908402	0.158936335612652	High
0.0591871683994887	0.3094475149141	0.280023290204106	0.199123703414832	0.200203053860417	0.130929759695051	0.335919518542324	0.142211877814662	0.210348341454624	0.0925176324302705	-0.0841049203994972	0.273814073150513	-0.106461986253186	0.256702530619422	0.0221107544009098	-0.00880256297459885	0.177809285737316	-0.0627642509655051	0.294464748206918	0.115664858187789	-0.0386618777367972	-0.252821793014157	0.203293106611688	0.0473811281370678	0.0759467494211632	0.0809000397246847	-0.222608816867703	0.188872693091071	High
-0.346907191557675	0.0894084954192752	0.113493742288097	0.168053872172555	0.200706649289961	0.117464612118171	0.28769992398431	0.158108614096211	0.200252105856241	0.00799186873181516	-0.199871711650448	0.213596399765624	-0.356739871530233	0.25794915214463	-0.0232923566357125	-0.140697210775143	0.0576736093583087	-0.100067802456395	0.27322849168112	0.105042519363521	-0.081476432920556	-0.28778487897715	0.175367341918973	-0.026389024030646	0.0463910359433092	0.00733803220398256	-0.232683159457871	0.132812933011362	High
-0.0235969657056681	0.229083873200659	0.296729744517226	0.162758357823629	0.189497653118758	0.150805417301705	0.300253124767378	0.122116240862699	0.189133051180775	0.0609425694054986	-0.178667957777592	0.231308366784259	-0.219117001820221	0.226831127948648	-0.0180017202404484	-0.154104869221978	0.0329780134758381	-0.0442244713453778	0.298663540865624	0.0677247473137329	-0.0888705077847222	-0.316500559254452	0.166165692635644	-0.0439218910715007	0.0527936939890898	0.0434724998076043	-0.215138592805441	0.156737370345523	High
-0.334523936366075	0.127986514691606	0.0628739879092482	0.0582054656751274	0.185111430108899	0.0855403968285396	0.225039176073345	0.0591352336859906	0.167470490656832	-0.053574123392434	-0.233787742202566	0.157033551194419	-0.373590647193821	0.185783120301345	-0.0371157386418371	-0.204770907263003	-0.12833022853547	-0.0897876630643974	0.256079352419241	0.0387710361363489	-0.179038306907164	-0.338796485143895	0.128052061777843	-0.160213413799743	-0.0091905782690233	-0.0623776866656526	-0.234626730613719	0.174996696991869	High
-0.280493596830741	0.210769426260811	0.266382618554607	0.215022542795801	0.195999816788438	0.152492580673668	0.32509011229195	0.128005226596583	0.166143017135501	0.0710129735554975	-0.226362537621123	0.236805266590209	-0.297928597304496	0.273104508769814	-0.017509848650944	-0.154240721407225	0.0716243172127809	-0.0793092355634105	0.324115203991138	0.0777164320992542	-0.10112812251	-0.329122570550896	0.185803613866063	-0.0346544866367658	0.0733437090917304	0.0428079610702054	-0.203667497183605	0.150192279360379	Low
-0.225822900787923	0.212026508198811	0.198420991540355	0.211426309477361	0.249046765675425	0.159955293938822	0.354250357326111	0.168799202131988	0.239855525361949	0.197822649372145	-0.033438263597357	0.248935056127942	-0.26094177106986	0.277354028747255	0.124027714158229	-0.0307895537321734	0.162476759619174	-0.0475946159661382	0.340222090952693	0.162303027154287	-0.0101414000031668	-0.240452158420273	0.212887346986981	-0.00047423966414976	0.125834721943946	0.126355875524869	-0.174279020381199	0.159131807199672	Low
-0.120464312485432	0.164861989940263	0.212610380966414	0.191435638721824	0.215582252526834	0.146990191005424	0.305722298889507	0.137687226880064	0.162290490352999	0.112471029043137	-0.113734986033508	0.189521089694116	-0.260105285840429	0.251655185267587	0.0208352628598119	-0.152666854635224	0.021777781882545	-0.0975794123048317	0.342496594404997	0.0595292077695216	-0.111595680637004	-0.276363772638325	0.176970448890437	-0.0275967984046748	0.0759407350663307	0.035008878938046	-0.191786404566142	0.150897196516896	High
-0.209188160048734	0.176598935741048	0.328024923686493	0.207843853890138	0.244194283981529	0.215216587559435	0.373357824533422	0.128689455561645	0.18746286331952	0.157492993173067	-0.129812954466658	0.227612071708209	-0.270301004281733	0.264466972539059	0.0706992914923448	-0.101588342680929	0.141575124554418	-0.126974455802762	0.348166530955366	0.12808190981201	-0.024733348716125	-0.242981043292253	0.224427713263215	-0.00406562719885508	0.123916557883175	0.127046331148505	-0.184659454682967	0.137908737087716	High
-0.151505414619262	0.231424522155985	0.171414005529225	0.207118054033209	0.233361627253275	0.150384080189689	0.313682011570267	0.175386385845516	0.199931753735281	0.0680803399371628	-0.0512771538439348	0.28796443356722	-0.302913332741371	0.243732380963903	0.0559548861392219	0.00375870231387731	0.180506479987076	-0.0782560043745368	0.303843364867221	0.125379041955286	-0.0366462337077818	-0.277745072683469	0.241037882118759	0.0351374990738641	0.117334641808279	0.070872550848123	-0.190491277913213	0.164575890480407	High
-0.350106054049253	0.131535812466879	0.109013302644815	0.143010648981162	0.201068755943585	0.141397218859797	0.293101606578151	0.140899952463898	0.178286157335629	-0.0178141155936082	-0.19210437235234	0.218705152189784	-0.347736186303952	0.24914846904604	-0.0184420184541688	-0.1720341450967	-0.0270746409444137	-0.114139013651945	0.303120505075747	0.0866577680191307	-0.108856614080441	-0.331019407935811	0.171890808360338	-0.0486445155389494	0.0496809650371537	0.0316507396762216	-0.197384733322187	0.184517588067004	High
-0.290925988976399	0.158946718709979	0.0639362658647812	0.116489139511465	0.223654676782491	0.149180589061026	0.24445416968934	0.0747145914237264	0.177023442268001	0.0225916806723397	-0.176489045605872	0.161378056597404	-0.354532530008891	0.218106224601542	0.00254174324394574	-0.161759620928516	0.0315302758701867	-0.105074028947729	0.250477599390384	0.00707498275962753	-0.146033130166834	-0.321571965424985	0.1463528118838	-0.123406708365275	0.0371585079857826	-0.0233922294123768	-0.25436286900889	0.151057021376058	High
-0.311533102127029	0.123570035059054	0.163787506208234	0.109986508231716	0.189254888749999	0.0923512256622839	0.254278795812478	0.0837490943381624	0.151748642966109	-0.016742967474527	-0.247306551530339	0.146629095468071	-0.353263079204417	0.182540683175969	-0.0849296313443382	-0.223749661080707	-0.0404853517972767	-0.105561943334176	0.296697001999972	0.0217417170928178	-0.149123784960296	-0.334854516879153	0.161510676888263	-0.149519777921911	0.0192913082375794	-0.0258002170059947	-0.195335624117461	0.145852434992747	High
0.1089450370327	0.391284095994665	0.41251648809906	0.266417795208896	0.26131436075308	0.16913979705653	0.382811987338915	0.11221391045646	0.214221042560259	0.259741101958672	0.0124158234517264	0.297387732014189	-0.0658588627494456	0.248025499132782	0.101757186474992	0.0499740042241454	0.325159873189269	-0.106962044040068	0.31822849399367	0.151603996841598	0.0241952706401297	-0.0918451389827386	0.264189649297655	0.141416640375497	0.146028524883986	0.119579515980573	-0.140126954151333	0.115047154367979	High
-0.299727230644617	0.185268341370569	0.0709562962738819	0.149334874032186	0.194027861097296	0.127043407881234	0.290282202611611	0.138669590140807	0.198750629386809	0.0393100203542609	-0.146939507679601	0.240213103963558	-0.348090627080691	0.234487055369122	0.00558103624532524	-0.122782652896162	-0.0153645643206891	-0.0707901787122624	0.296805535403092	0.116553952483606	-0.0864405096267416	-0.292608735174324	0.175145864694147	-0.0129199070965834	0.068030622661448	0.0305034746135127	-0.189752489969878	0.197234015130134	High
-0.282891634939609	0.261247310868086	0.202713701623365	0.203637997398346	0.22507069130849	0.155214769697535	0.323689863968368	0.13897763076484	0.243974062875343	0.135308896614621	-0.0457612500344631	0.282803362178895	-0.314279683426482	0.217573262439036	0.0539231949890752	-0.00267139102988471	0.226961312328293	-0.0692093568521718	0.246628919025144	0.113338382000692	-0.0111783192773305	-0.271609811978607	0.211143476411125	0.0412958887872045	0.0920389509428561	0.078698951180322	-0.213045272905024	0.174331554903174	High
-0.29419246427541	0.206394795885461	0.0885538816300867	0.157017026843976	0.212724769652777	0.157046947931163	0.317752473926844	0.111782664294878	0.177773543181691	0.0634156802841827	-0.0898491589182505	0.243759398691136	-0.361121324058349	0.205176403202861	0.0100919271235193	-0.05526469371201	0.156002881045182	-0.0969706664634419	0.288928002842359	0.0931493823196233	-0.082587145617436	-0.263802282651775	0.208935887464906	-0.0131708196566702	0.0201392927989272	0.0137869064179908	-0.213925807540878	0.150411766642152	High
-0.347923411938393	0.103104049068903	0.0698078600524745	0.201451645759562	0.158182326900288	0.102972718783044	0.350298241061548	0.0740658952391372	0.152390595777284	0.110778814797458	-0.159236003169309	0.251347024208917	-0.321131689516658	0.242668858703218	0.00168606880370018	-0.122216662870647	-0.000676637774978973	-0.0763045829000726	0.32465461902033	0.0768024958709017	-0.0329687953060295	-0.287655900974496	0.208000201602887	-0.0873758828237514	0.0450959883378883	0.0304031243615642	-0.165818884596653	0.155293061153388	High
-0.164816644255945	0.238622304080455	0.248269923478608	0.219277932397006	0.223327205525222	0.177612126944389	0.349905511988692	0.137845609605077	0.16917875070648	0.111660848057249	-0.126522772748724	0.221809284350421	-0.284584185158272	0.248562550265922	0.0453310532298717	-0.14060235777833	0.105988191754347	-0.100183083160359	0.349561856615776	0.15150284725956	-0.0109875215438918	-0.257569479949891	0.208271031433326	-0.0372347840842184	0.0793837930639215	0.093242103631063	-0.216507850608455	0.18640025885795	Low
-0.36324692128726	0.150846788438164	0.0939772180656334	0.123201825448314	0.248930347341908	0.144992991377518	0.298388088692293	0.0996051336096684	0.193820686936623	0.0496381819212081	-0.142690509131961	0.196951709971821	-0.309104143091137	0.213558141898882	0.0239130519704062	-0.0953922097311578	0.0332783545992338	-0.122697588061962	0.283126874510191	0.0885176153712072	-0.0900578924321095	-0.300785090096274	0.196111143126953	-0.0615876679852653	0.0179418314244913	0.0111534389594924	-0.160447117295464	0.116193640046873	High
-0.361284573749389	0.157721781041687	0.039888736006918	0.0485526019908442	0.179887779360656	0.0920312241655453	0.216137889740251	0.0331483897264523	0.182558317718899	-0.108259686809866	-0.226637237141542	0.129075656406619	-0.35825698380347	0.197719619215057	-0.0601062358254044	-0.242794138252291	-0.161308143035459	-0.0540194217721717	0.250088568019721	0.0511602395824723	-0.168839828363638	-0.335659746493078	0.136735076273437	-0.159606938912193	-0.0152180630221243	-0.0562080636193893	-0.261145115078872	0.19344898174448	High
-0.259595557684701	0.133618381494101	0.197336183408983	0.162172037157452	0.197508919961937	0.164573383042898	0.32224871291889	0.114931781075898	0.206006108797387	0.0842275702856179	-0.114551924133975	0.242409103239858	-0.327690633162191	0.246365611776726	0.0451210677908045	-0.0892032974412109	0.0800360827154121	-0.144092874009521	0.317683466920249	0.140921503223503	-0.0466563059245587	-0.346504288150162	0.209540639725692	-0.0128435901071624	0.0748964007291837	0.106820127361006	-0.192851749932636	0.151057974502393	High
-0.147643186693018	0.225012277944351	0.19835988165184	0.185533831858346	0.1925229926309	0.120273801967702	0.279297567835806	0.0994788797521316	0.180534790547087	0.101141138543675	-0.175445040509612	0.237828231080104	-0.361257698238615	0.247886031284716	0.0209824746648101	-0.137441983514784	0.0667328346463973	-0.114153093351046	0.227723883390298	0.136515897348975	-0.0873308321677569	-0.307266742980312	0.171027162615305	-0.0643679600229482	0.0581679356949962	0.0525193308816449	-0.259137950039415	0.124664899416582	High
-0.307801807422823	0.0718241817821033	0.146189444672047	0.162555757564069	0.210745164227274	0.128935273160034	0.26149933657371	0.101191104785119	0.235700324234663	0.100344369711838	-0.0873785313925982	0.210908697606276	-0.312314126169209	0.25571264965302	-0.00109754156469693	-0.139029638348261	0.0270774003978477	-0.170215192094675	0.311465778130744	0.0979179456549543	-0.0803877228543357	-0.236949069497817	0.165346172723688	-0.0278079173742532	0.0399335043769716	0.060617355177375	-0.242490252253863	0.100808674029176	High
0.143528226957882	0.27812832601841	0.325931758056362	0.184057829663714	0.215292882513657	0.198083363933731	0.340368811631346	0.0820873838985202	0.199690779549161	0.159592103727968	-0.0367465852790258	0.22214152528233	-0.0590144766227423	0.20657556212709	0.026962304982475	-0.0791701411454218	0.0752310922122746	-0.0895556521862115	0.305185507705536	0.106629104383579	-0.0353701434369777	-0.256756286739821	0.21511133736914	0.028237570128589	0.0635554805851813	0.076948777646256	-0.199904463704531	0.19507768334741	High
-0.208923943923465	0.209775017164548	0.170645672245158	0.206436631481021	0.256147952341356	0.172144187949719	0.355450031805077	0.130253644927925	0.208832003285603	0.162076650357258	0.0156413601769544	0.249147688482416	-0.267827743372196	0.26284814588023	0.0559547362139163	-0.0397148533353204	0.111009427819313	-0.10257240921739	0.313366591311516	0.180126006115586	-0.00587867198913019	-0.196236915299314	0.215271654061331	0.0271937342835367	0.13586601521856	0.108662820674849	-0.11500208333579	0.161890240905136	Low
-0.142212895622107	0.105022179363424	0.154988127065283	0.169432105037523	0.193481298590675	0.158630894636921	0.318583936846631	0.10219102874687	0.209729562172207	0.088243281334461	-0.187014233515371	0.20259026210245	-0.288223037619001	0.239884491774998	0.0533119546954402	-0.0856158077477272	0.0710899514062826	-0.133988449737366	0.323086333520129	0.0997964520461137	-0.0505146589672497	-0.21379989753098	0.194025454150041	-0.0998712062342685	0.110962260760113	0.0607205243079591	-0.20807328904591	0.156233509794314	Low
-0.177575437335428	0.234110523045106	0.167537538161748	0.17222755537718	0.209543072275504	0.148374067260108	0.312128852068027	0.10681411269985	0.179427352199464	0.0976536096833118	-0.0823990183549848	0.191586187165288	-0.290776334147511	0.254935519274105	0.0298256216960514	-0.110676681515562	0.0333801836021422	-0.0737889933881899	0.336028466136824	0.0872172547003739	-0.0648888194097245	-0.217221292399899	0.188005439564799	-0.0631682987183657	0.0685322726844705	0.0562980653293188	-0.218287772704292	0.207943415533318	Low
-0.276342454553009	0.136558313269915	0.176538864715676	0.188204302780067	0.207303909759067	0.1990668099735	0.300613878311758	0.0891497216944587	0.156871484509953	0.0884785778334671	-0.128284684516471	0.214379716644393	-0.311073702665026	0.261892051622904	0.0349663574343097	-0.104033289328145	0.0423775194763568	-0.174590744101361	0.321661784508976	0.110929302546635	-0.0129116581377726	-0.275669483254098	0.17381912926222	-0.00350223354214865	0.093514741430803	0.0295803507413342	-0.217143230385834	0.143449038591666	Low
-0.267420653547364	0.166211817463358	0.104716487797	0.168753596780206	0.200989987021401	0.121523395208181	0.330934006401592	0.152177014613038	0.209190455883639	0.101341306252496	-0.0854325652607645	0.285868582776104	-0.305810696524352	0.247231465446445	0.0520040624686307	0.0165600626045213	0.112369606863365	-0.0265336534877105	0.320420816529731	0.104820741303034	-0.0253194077759703	-0.208056087551465	0.242967341538178	-0.0293361307142489	0.0763813748474573	0.0802661666573005	-0.217549047158963	0.173841923145256	Low
-0.145861536320196	0.18422764956794	0.135939035434901	0.124915580201033	0.176590042780862	0.156292174047627	0.241089416949601	0.0176887168597017	0.173750339601502	0.0576067368195103	-0.164200969073985	0.147599853836034	-0.345807141424863	0.136492126648875	0.021464958121163	-0.161972419790177	-0.00463640233466988	-0.133865830803851	0.246952337314445	0.00811008771476978	-0.137018715484741	-0.277744571179906	0.139671666587937	-0.149331628810223	-0.00257941726627863	-0.0328269623537346	-0.239733711617882	0.128366712165268	High
-0.0555016314653662	0.190761043639853	0.295812880070052	0.17405937367071	0.167758827405306	0.185317904876261	0.348348025331356	0.106643210805216	0.203210843908325	0.154337469752185	-0.0367050750374657	0.196649644553395	-0.178352071988812	0.275609604218575	-0.00190811661866723	-0.145149608570584	0.0320006177491715	-0.0944567913242262	0.319610747377735	0.0799336445544869	-0.0559063798349111	-0.303781217594865	0.162210805697669	-0.0806690969128746	0.090949700063994	0.0732608162881033	-0.175092286880911	0.133890772509472	High
0.294806621768977	0.314323149272776	0.392321829906887	0.231533071628968	0.202736914712535	0.182964465573869	0.4222986570006	0.136819697500647	0.21071158766436	0.218891969259718	-0.0385182821408445	0.258932334491721	0.104985606535066	0.28223595329928	0.0239140728312273	-0.0153760347760875	0.183376524706037	0.0015801449968229	0.354891054412601	0.0833518480029881	0.0170144068510213	-0.292469015765662	0.24883547806896	0.101866652532207	0.147617282447086	0.151397106288168	-0.14718092205097	0.168262019902291	High
-0.289408012446218	0.0604927809405736	0.06097641410982	0.126498315519397	0.179776574946327	0.168327182251557	0.296541604187865	0.110678560080395	0.181061225620286	0.0827874535280282	-0.200210144001533	0.160391739373345	-0.339375472809382	0.245768403041615	0.000351849126900612	-0.132166073877914	-0.0242796311531092	-0.143250478127414	0.274507512458296	0.103891992330055	-0.0751372292064158	-0.266265895683538	0.171023365465439	-0.0796748663168314	0.0811257685286276	0.0392134354122879	-0.193166406691309	0.106577696318355	High
-0.272005785928721	0.0728103262692739	0.233788494033472	0.179353874199263	0.206017275334725	0.141048990580076	0.303619644592769	0.0954709608328917	0.166983683302656	0.0857518702156567	-0.0552198548774816	0.194346293042929	-0.341501406119322	0.204987597988655	0.0030608249626481	-0.13476256919198	0.0724280455303513	-0.0887455558378721	0.344919618555809	0.130271924013691	-0.0201019601849277	-0.313075983355994	0.180744750208827	-0.0444379247065006	0.0786024879910671	0.0934119534647038	-0.207747965519569	0.111497935510314	High
-0.210869367246021	0.168145375423811	0.0888959563214316	0.18064361078131	0.211252625589067	0.135652726875043	0.28498843988976	0.0908419075782202	0.177033561410308	0.063329960247924	-0.120027764589026	0.186617185849125	-0.293375934550503	0.238420171939026	0.010130023277917	-0.173325407959066	0.0117280569093598	-0.126555171701213	0.28599457971153	0.126484580339022	-0.0714787331420876	-0.280625393750793	0.207513314062712	-0.0653336369659967	0.0428997123389524	0.0729770529222506	-0.221674234595811	0.136343956612616	High
-0.013926136150502	0.233612327530126	0.202146342734904	0.14704951893443	0.212478893417051	0.171780152868865	0.262381394433773	0.0391293143119407	0.164459349788552	0.106102439702159	-0.206357324088689	0.169725585725728	-0.16040427890978	0.190132952683309	0.00392056890758786	-0.134591650704702	-0.00833593309828962	-0.130383017903613	0.269024712596715	0.0417698430667938	-0.109067028614855	-0.306246604789474	0.171016481020118	-0.110586001544454	0.00740802362705587	0.0406365391561566	-0.244416385039645	0.164387992488718	High
0.0909303338258459	0.292864892760666	0.340728297529	0.240303766283818	0.226471086516538	0.197562112476341	0.368449496929055	0.123096234718154	0.228314679931706	0.184828356566013	-0.0363274324885579	0.243435160986064	-0.0925898774767016	0.242551019156156	0.0906783422697846	-0.0217964150047954	0.109109117611939	-0.0688110285574167	0.354026921581262	0.183691688685712	-0.00322701406334992	-0.19998296774295	0.22309299428428	0.04692133562273	0.119529862949634	0.152175978832718	-0.181890300230977	0.179607791784826	High
-0.300262296894592	0.120998865027129	0.0216316689900015	0.136763435645535	0.182797100271159	0.162836897094377	0.30551344642794	0.100416631211229	0.148326201028183	0.0952700550902935	-0.0784847462444126	0.198014769249466	-0.320106871584059	0.215615240780022	0.0113839295041066	-0.140346371018275	0.0644102035509644	-0.145806208302263	0.272689611861984	0.127573095699201	-0.027774741628038	-0.277641651890643	0.183727881193274	-0.0297693634678903	0.062983227762914	0.0464159078827895	-0.226776256593276	0.146537046086569	High
-0.198921214327123	0.232547483756869	0.112548313548964	0.160971208356436	0.214601492862352	0.180578284019175	0.292466163808674	0.0749267477821372	0.155614864286828	0.113087950562662	-0.0272211466590232	0.247959119998591	-0.304202202442883	0.175310894886183	0.0439183095288211	-0.0368841528586753	0.150588374870175	-0.140046761683242	0.299532517922573	0.12527708678267	-0.0540276018190637	-0.142551828993469	0.196065507203982	0.0128568751875947	0.0656725367262943	0.0590239567686283	-0.19037181934008	0.149129511882934	High
0.176896389098866	0.345793298831176	0.36773761706907	0.1775751203126	0.247665917863265	0.171349616483694	0.369502169673999	0.088142850575419	0.251577331743328	0.199765439675634	-0.0591310360676697	0.269930683999348	-0.0631596133122595	0.183160450069555	0.106486810276005	-0.0126946735161083	0.155224174788907	-0.0771414441642287	0.287896460024649	0.150131537363227	0.015992375019909	-0.185782261654223	0.230644785172885	0.0912931234464884	0.0903874472721669	0.138518119784807	-0.205044592468177	0.206171516786198	High
-0.34052371577958	0.124838657742743	0.0658115783861688	0.132924437222826	0.202427515529375	0.140599428131475	0.261146366586079	0.0886777422219005	0.218401403736997	0.0469472877773543	-0.180927693830203	0.236308996807599	-0.311870611791832	0.213758222529042	0.025269360419631	-0.170373110934719	-0.0102668217813969	-0.114651199894371	0.266936794209221	0.100189842474612	-0.039581346235662	-0.312982903878903	0.184866508254631	-0.0939559918669926	0.0423236093896489	0.0227930267723011	-0.24792358707176	0.167091104310257	High
-0.275305188966562	0.173835446897278	0.0848770940215384	0.116413762157671	0.190329207135445	0.128017163558049	0.284074852441472	0.106301374061171	0.187828981668899	0.0460802962117906	-0.092218268184162	0.174886999992235	-0.31762961863442	0.223617172566625	-0.0227889473215661	-0.132321913372196	-0.0231427521457694	-0.0917101938879735	0.257394057190688	0.0701565562548158	-0.107043890245894	-0.27709192495702	0.171713123441931	-0.0771812751114313	0.0321887693125919	0.0143130521002084	-0.230109457328146	0.183992839932174	High
-0.179483743672444	0.188324284696117	0.148893738084945	0.195759055183784	0.231933067449579	0.194455123207167	0.344731300060327	0.165487927636378	0.199656492874822	0.121247164603378	-0.0134830604104103	0.266891650818768	-0.276384001865905	0.266072273774467	0.120469563288588	0.0160100347984069	0.199044525553649	-0.121027459020454	0.32244865150092	0.153509643417016	-0.0478460830649853	-0.216590932119625	0.1876170100167	0.0465189982655849	0.0871844122388908	0.115715380819789	-0.192541216310291	0.177597691076984	High
-0.314798566308603	0.115078159057625	0.0530712326598277	0.113370049652407	0.206522411629355	0.148979351929829	0.266683600975408	0.0356100590330592	0.179019959170219	0.022967306326008	-0.0749716275932707	0.17236217056653	-0.3824887880382	0.198837142019816	-0.0112777267922312	-0.104997739860532	-0.0113896208808197	-0.139591079391241	0.260755869218422	0.0834041817571178	-0.133481569494933	-0.335998866802721	0.16035500710988	-0.120995084444582	0.0151373770974137	-0.0315628426461916	-0.226955567408593	0.144752289825096	High
-0.263646987892262	0.187926477807128	0.157089894175069	0.225614430559118	0.232865608668528	0.241427111922502	0.334501135437318	0.140848392057901	0.164667112535725	0.0806815768536251	-0.0346229089259329	0.281181240387879	-0.292320334845995	0.25929531686265	0.0621313171535808	0.0446123982761334	0.261440660696147	-0.108820853888845	0.314073842932206	0.140418328365143	-0.0502580094012266	-0.166777483027103	0.243424457801256	0.0873039707947838	0.0936939453840787	0.0896884234402923	-0.157087860497518	0.140774943784323	High
-0.124749380329057	0.329294090278276	0.336192583760069	0.255995123124034	0.201522124595402	0.200279271124229	0.355674228236216	0.103880970869804	0.213117785979474	0.17967882778753	-0.170000746411641	0.277357268694512	-0.216802426126104	0.247004482009927	0.0319861085791438	-0.0705974053033004	0.146317406146421	0.0329502270997676	0.303189687352429	0.118051980028775	-0.0276907278724162	-0.311054833283194	0.201578718508502	0.0365944207348786	0.127377435399307	0.0521952869311024	-0.163702638504406	0.179072532564198	High
-0.0716990999091882	0.262428257573781	0.223955974530618	0.204779553530776	0.213935662334734	0.16062364092751	0.305456182103225	0.120322468859126	0.192759018567869	0.130238032249692	-0.0682141192303913	0.254754617676936	-0.260263564344749	0.195358485252736	0.100288714188692	-0.0470801485793135	0.122719397757671	-0.101584697841964	0.284327435026349	0.104682967963783	-0.0365105092656579	-0.310116688313288	0.198668964486034	-0.045735799481029	0.0906591999919454	0.0603194084619187	-0.228573091892597	0.131057457238888	High
-0.246829653808693	0.12479518654582	0.0641338002516848	0.163443057026751	0.199760180474398	0.132381541740803	0.297492042971648	0.101917736128189	0.202287113373059	0.0857218531457399	-0.0676154856717799	0.224802075236685	-0.290142997014889	0.260813380903989	-0.00338375913379815	-0.128424635367044	0.00636917716458822	-0.135709464716441	0.293591933082374	0.0821000431823131	-0.105036608931105	-0.274433571149891	0.15884862880927	-0.0701880922041866	0.0636025936630646	0.0260859078136093	-0.161702988385279	0.136757275929464	High
-0.252332701848251	0.135074574452396	0.167981860721676	0.203813133906199	0.225832459873019	0.143215483944649	0.342365349717973	0.140457984784406	0.195018901079862	0.091561894487103	-0.0221333665853481	0.274246812817291	-0.317837540185406	0.257099042140535	0.0842444684067878	-0.0525095291866991	0.0662755310132198	-0.139284534151836	0.323165338099259	0.137618383665179	-0.0116186402534313	-0.273357620350856	0.234606351916647	-0.0358579834528139	0.130077331113476	0.109501257655765	-0.19870709619904	0.150572307007278	Low
-0.106693498526314	0.202647721605147	0.217658842029353	0.227514570485616	0.19859348062393	0.188226548389914	0.346445197353914	0.123484511030027	0.1951626062867	0.153104989397129	-0.0291533393346804	0.232184486866776	-0.215907035964035	0.257550283219801	0.06842231000842	-0.015135858731374	0.11652638340755	-0.1480285829651	0.321821895851333	0.147910953496681	-0.0290115687855292	-0.245693236547141	0.195547456393003	0.0197954685694396	0.122042107940537	0.0890139543058234	-0.187059318825671	0.201444672403953	Low
-0.324511942558222	0.159059114076752	0.0464761246974308	0.143924433182396	0.198133541161756	0.155699882678923	0.305490434480375	0.0899744747661592	0.194343747127368	0.0520054912675395	-0.0330464470596103	0.193184903100755	-0.340247146376023	0.255342745118036	-0.0254985132825994	-0.117742715097336	-0.0625665984561015	-0.0862628253107832	0.276707169314408	0.120571254943512	-0.0796116526508905	-0.27521245088353	0.163189821740425	-0.0585289358193654	0.0494218628462924	0.0396778311627046	-0.198224150852095	0.177892144332279	High
-0.101565331208192	0.179029646817244	0.200801247547407	0.192703341082402	0.211109734516419	0.163110507810259	0.325933873093262	0.140494978533321	0.187798906470174	0.151108537331229	-0.10455500790404	0.261082791276151	-0.245641893016632	0.270950367999732	0.105424984690414	-0.0653340342123418	0.13404173485035	-0.102973389058232	0.302057555204545	0.177395853350977	-0.0151022881227642	-0.262118184990593	0.20251738937319	0.0370818761859542	0.135804727364112	0.132117346314251	-0.213907370295807	0.174428192932393	Low
0.0199622565394714	0.212882485969853	0.362828938447198	0.220607490923274	0.214175287104046	0.175200700182381	0.3618573322507	0.132212331386944	0.21441210997901	0.182139482070354	0.0417415591369255	0.24360547857457	-0.151698681047325	0.247366021276791	0.0540774270911738	-0.0359684129105067	0.146195758036812	-0.0998536774297085	0.307740262090848	0.177329341555045	-0.0155264320945716	-0.262934831326581	0.228060777854024	0.0219439681517717	0.129767375836507	0.172206036268471	-0.170612549059999	0.164368185258535	Low
