# Supplementary material for: Tertiary lymphoid structures-driven immune infiltration patterns and their association with survival in neuroblastoma
Source: PeerJ. 2025 Jul 22;13:e19767. doi: 10.7717/peerj.19767 (PMC12292307; doi:10.7717/peerj.19767)
Supplement: Supplemental Information 6 [file peerj-13-19767-s006.zip › Raw Data/RNA-seq/19.TIP/tcga.risk.cli.txt]

Samples	OS.time	OS	riskscorez	risk
GSM1205238	3.731506849	1	14.75390357	High
GSM1205239	7.769863014	1	4.649564286	Low
GSM1205240	3.263013699	1	33.45809563	High
GSM1205241	5.605479452	0	3.798606349	Low
GSM1205242	0.602739726	1	63.1676496	High
GSM1205243	6.073972603	0	3.386740873	Low
GSM1205244	8.635616438	0	4.150572619	Low
GSM1205245	9.660273973	0	18.96470595	High
GSM1205246	6.317808219	0	9.021528968	High
GSM1205247	2.961643836	1	51.43768413	High
GSM1205248	5.736986301	0	2.234559921	Low
GSM1205249	4.928767123	0	8.311444444	High
GSM1205250	1.312328767	1	40.75631548	High
GSM1205251	8.394520548	0	3.657133333	Low
GSM1205252	3.635616438	0	3.606866667	Low
GSM1205253	7.443835616	0	6.350563095	Low
GSM1205254	7.843835616	0	1.613478571	Low
GSM1205255	9.610958904	0	2.260911111	Low
GSM1205256	6.846575342	0	3.925896429	Low
GSM1205257	9.501369863	0	3.445587302	Low
GSM1205258	8.62739726	0	2.649925794	Low
GSM1205259	14.41917808	0	0.302359921	Low
GSM1205260	12.30684932	0	0.978170238	Low
GSM1205261	11.09863014	0	4.720931746	Low
GSM1205262	5.756164384	0	6.523231746	Low
GSM1205263	1.936986301	0	7.910896825	High
GSM1205264	10.28219178	0	1.020837302	Low
GSM1205265	8.953424658	0	0.671136508	Low
GSM1205266	3.75890411	0	3.582504365	Low
GSM1205267	11.9260274	0	1.490211111	Low
GSM1205268	13.21369863	0	1.995835714	Low
GSM1205269	10.06849315	0	2.270407143	Low
GSM1205270	13.36164384	0	3.90149246	Low
GSM1205271	11.61643836	0	1.519143254	Low
GSM1205272	10.43013699	0	4.262123413	Low
GSM1205273	13.62191781	0	4.182100397	Low
GSM1205274	12.77260274	0	2.132806349	Low
GSM1205275	12.38630137	0	2.460619444	Low
GSM1205276	10.2739726	0	3.375697619	Low
GSM1205277	10.28219178	0	4.287926587	Low
GSM1205278	9.073972603	0	1.089001587	Low
GSM1205279	11.95890411	0	2.372584921	Low
GSM1205280	4.353424658	0	2.294736905	Low
GSM1205281	7.098630137	0	8.494824206	High
GSM1205282	9.457534247	0	1.845384524	Low
GSM1205283	10.91506849	0	2.396625397	Low
GSM1205284	9.391780822	0	1.033952381	Low
GSM1205285	5.271232877	0	6.817824603	Low
GSM1205286	10.79726027	0	1.918071825	Low
GSM1205287	9.468493151	0	1.750862302	Low
GSM1205288	7.542465753	0	1.190444048	Low
GSM1205289	14.89041096	0	7.844259127	High
GSM1205290	5.630136986	0	25.81002698	High
GSM1205291	7.460273973	0	1.279493254	Low
GSM1205292	6.860273973	0	1.582069841	Low
GSM1205293	12.48219178	0	1.391951984	Low
GSM1205294	9.183561644	0	0.620583333	Low
GSM1205295	9.043835616	0	5.378828968	Low
GSM1205296	10.93150685	0	1.634973016	Low
GSM1205297	11.1260274	0	0.624290079	Low
GSM1205298	9.794520548	0	1.246291667	Low
GSM1205299	13.69041096	0	2.215763889	Low
GSM1205300	9.95890411	0	5.000878175	Low
GSM1205301	10.06849315	0	2.132656746	Low
GSM1205302	3.317808219	0	3.434786111	Low
GSM1205303	7.597260274	0	1.386919048	Low
GSM1205304	12.31232877	0	6.43200754	Low
GSM1205305	14.05753425	0	9.975748016	High
GSM1205306	2.317808219	1	32.7541631	High
GSM1205307	10.11232877	0	0.783929762	Low
GSM1205308	10.49863014	0	2.334571032	Low
GSM1205309	17.75890411	0	5.169334524	Low
GSM1205310	9.769863014	0	3.629388492	Low
GSM1205311	9.739726027	0	16.4081746	High
GSM1205312	2.723287671	0	0.875877381	Low
GSM1205313	12.16438356	0	4.173418254	Low
GSM1205314	12.60273973	0	4.572757937	Low
GSM1205315	8.523287671	0	0.823374206	Low
GSM1205316	14.10136986	0	0.415592857	Low
GSM1205317	1.139726027	1	66.7765631	High
GSM1205318	7.747945205	0	6.794055556	Low
GSM1205319	9.947945205	0	1.97823373	Low
GSM1205320	8.789041096	0	8.895862698	High
GSM1205321	14.33972603	0	1.216274603	Low
GSM1205322	14.0630137	0	1.038890476	Low
GSM1205323	10.45753425	0	1.394034524	Low
GSM1205324	7.901369863	0	3.466424603	Low
GSM1205325	14.56986301	0	10.51977817	High
GSM1205326	9.797260274	0	3.011185317	Low
GSM1205327	2.090410959	1	30.57523929	High
GSM1205328	10.42191781	0	5.627680556	Low
GSM1205329	3.95890411	1	9.04864127	High
GSM1205330	10.78082192	0	3.152051587	Low
GSM1205331	3.542465753	1	14.62497976	High
GSM1205332	10.63835616	0	1.838146429	Low
GSM1205333	10.89589041	0	1.608029365	Low
GSM1205334	9.975342466	0	0.791550794	Low
GSM1205335	11.0739726	0	13.00217381	High
GSM1205336	5.936986301	0	1.581495635	Low
GSM1205337	8.254794521	0	5.685857143	Low
GSM1205338	6.452054795	0	2.686844444	Low
GSM1205339	6.663013699	0	1.76122381	Low
GSM1205340	7.380821918	0	3.700555556	Low
GSM1205341	6.983561644	0	6.367677778	Low
GSM1205342	10.14520548	0	3.500397222	Low
GSM1205343	10.67945205	0	3.767297619	Low
GSM1205344	2.419178082	0	1.284636905	Low
GSM1205345	7.693150685	0	2.542567857	Low
GSM1205346	8.057534247	0	0.924560317	Low
GSM1205347	12.2739726	0	3.810230159	Low
GSM1205348	10.84109589	0	3.66175754	Low
GSM1205349	7.75890411	0	1.650509127	Low
GSM1205350	8.994520548	0	16.89014683	High
GSM1205351	7.323287671	0	6.926306349	Low
GSM1205352	10.15616438	0	2.170609921	Low
GSM1205353	6.734246575	0	3.101969444	Low
GSM1205354	8.81369863	0	1.482825794	Low
GSM1205355	2.783561644	0	5.909298016	Low
GSM1205356	4.98630137	1	9.379805159	High
GSM1205357	8.769863014	0	1.589808333	Low
GSM1205358	6.849315068	0	2.189061111	Low
GSM1205359	4.857534247	1	14.40929524	High
GSM1205360	9.106849315	0	1.087172222	Low
GSM1205361	8.123287671	0	1.940853571	Low
GSM1205362	8.824657534	0	0.972668651	Low
GSM1205363	6.589041096	0	1.420243651	Low
GSM1205364	15.9260274	0	1.934811508	Low
GSM1205365	6.991780822	0	1.097786508	Low
GSM1205366	6.479452055	0	6.818207143	Low
GSM1205367	9.756164384	0	2.517330556	Low
GSM1205368	2.742465753	0	11.96849563	High
GSM1205369	12.3890411	0	8.093895635	High
GSM1205370	9.873972603	0	2.406986111	Low
GSM1205371	10.6	0	9.854613492	High
GSM1205372	14.01917808	0	6.028277778	Low
GSM1205373	4.534246575	1	28.71417262	High
GSM1205374	0.997260274	1	56.21336746	High
GSM1205375	9.556164384	0	8.856874206	High
GSM1205376	11.49315068	0	1.612347222	Low
GSM1205377	2.463013699	1	40.83881071	High
GSM1205378	10.02739726	0	2.489240079	Low
GSM1205379	9.328767123	0	3.343662302	Low
GSM1205380	11.22191781	0	4.335849206	Low
GSM1205381	6.805479452	0	6.080587302	Low
GSM1205382	7.767123288	0	3.054957143	Low
GSM1205383	7.342465753	0	2.418394444	Low
GSM1205384	5.55890411	0	8.080687698	High
GSM1205385	6.506849315	0	2.303068254	Low
GSM1205386	1.430136986	1	42.25563016	High
GSM1205387	8.904109589	0	3.669064683	Low
GSM1205388	4.816438356	0	13.03516349	High
GSM1205389	11.99452055	0	4.076910714	Low
GSM1205390	7.263013699	0	10.45474246	High
GSM1205391	9.819178082	0	2.069459127	Low
GSM1205392	9.802739726	0	6.686453571	Low
GSM1205393	7.6	0	11.45067222	High
GSM1205394	3.945205479	0	2.234179762	Low
GSM1205395	5.276712329	0	11.50345159	High
GSM1205396	6.942465753	0	18.70104206	High
GSM1205397	3.317808219	0	3.836920635	Low
GSM1205398	4.008219178	0	2.453775397	Low
GSM1205399	6.402739726	0	8.574487698	High
GSM1205400	6.254794521	0	4.612432143	Low
GSM1205401	5.95890411	0	5.965836111	Low
GSM1205402	4.980821918	0	2.676628571	Low
GSM1205403	5.791780822	0	1.765641667	Low
GSM1205404	4.556164384	0	3.462659127	Low
GSM1205405	4.063013699	0	6.378090476	Low
GSM1205406	1.621917808	1	50.83970556	High
GSM1205407	9.41369863	0	4.04274246	Low
GSM1205408	6.328767123	0	1.000678571	Low
GSM1205409	3.852054795	0	18.19142817	High
GSM1205410	9.273972603	0	8.267398016	High
GSM1205411	9.345205479	0	5.515063492	Low
GSM1205412	4.369863014	0	15.06880913	High
GSM1205413	4.147945205	0	3.976101587	Low
GSM1205414	6.463013699	0	4.582699603	Low
GSM1205415	5.750684932	0	0.60452619	Low
GSM1205416	5.287671233	0	1.925577381	Low
GSM1205417	5.731506849	0	14.16183452	High
GSM1205418	4.58630137	0	2.078515079	Low
GSM1205419	4.728767123	0	13.45783095	High
GSM1205420	5.465753425	0	4.774890476	Low
GSM1205421	4.375342466	0	1.607231349	Low
GSM1205422	5.863013699	0	0.839697619	Low
GSM1205423	3.95890411	0	1.813897619	Low
GSM1205424	6.745205479	0	14.94915357	High
GSM1205425	3.076712329	1	36.17315198	High
GSM1205426	4.147945205	0	21.38695476	High
GSM1205427	3.068493151	1	29.44268968	High
GSM1205428	5.843835616	0	5.961244841	Low
GSM1205429	4.219178082	1	12.14584524	High
GSM1205430	6.235616438	0	1.730719048	Low
GSM1205431	1.106849315	1	35.32415317	High
GSM1205432	0.98630137	1	81.69922183	High
GSM1205433	7.663013699	0	16.82697381	High
GSM1205434	0.282191781	1	88.59956587	High
GSM1205435	1.44109589	1	45.48405198	High
GSM1205436	4.145205479	0	0.503570238	Low
GSM1205437	5.863013699	0	5.282768651	Low
GSM1205438	2.126027397	0	2.890793254	Low
GSM1205439	3.947945205	0	10.89562262	High
GSM1205440	5.350684932	0	2.320205556	Low
GSM1205441	4.95890411	0	7.434929365	High
GSM1205442	2.975342466	0	10.42839048	High
GSM1205443	7.704109589	0	1.796970238	Low
GSM1205444	4.235616438	0	2.227365476	Low
GSM1205445	5.112328767	0	1.04779127	Low
GSM1205446	5.501369863	0	3.52360119	Low
GSM1205447	6.2	0	1.292094841	Low
GSM1205448	3.545205479	0	2.288386508	Low
GSM1205449	5.257534247	0	2.394665476	Low
GSM1205450	4.506849315	0	2.300661508	Low
GSM1205451	4.090410959	0	27.20815873	High
GSM1205452	5.463013699	0	0.5599	Low
GSM1205453	7.276712329	0	1.008611111	Low
GSM1205454	3.578082192	0	4.322681746	Low
GSM1205455	4.81369863	0	7.219856746	Low
GSM1205456	4.15890411	0	2.904477778	Low
GSM1205457	4.980821918	0	2.754643651	Low
GSM1205458	11.98082192	0	1.852419841	Low
GSM1205459	2.761643836	0	5.811524603	Low
GSM1205460	4.64109589	0	0.43639246	Low
GSM1205461	16.05479452	0	15.12261905	High
GSM1205462	4.610958904	0	9.220384127	High
GSM1205463	4.884931507	0	5.152617063	Low
GSM1205464	7.002739726	0	2.05605119	Low
GSM1205465	4.254794521	0	3.61993254	Low
GSM1205466	4.630136986	0	6.163436508	Low
GSM1205467	1.068493151	0	4.009294444	Low
GSM1205468	4.449315068	0	7.73133373	High
GSM1205469	4.671232877	0	7.645423016	High
GSM1205470	5.060273973	0	4.474273016	Low
GSM1205471	3.624657534	0	9.308832937	High
GSM1205472	13.48493151	0	13.69467063	High
GSM1205473	3.452054795	0	8.951975	High
GSM1205474	6.019178082	0	3.624821429	Low
GSM1205475	7.690410959	0	5.05588373	Low
GSM1205476	5.753424658	0	0.737416667	Low
GSM1205477	9.775342466	0	2.878955159	Low
GSM1205478	3.838356164	0	3.165423016	Low
GSM1205479	1.715068493	1	34.80651627	High
GSM1205480	7.643835616	0	16.95837381	High
GSM1205481	1.646575342	1	30.24843849	High
GSM1205482	7.693150685	1	6.329917063	Low
GSM1205483	5.273972603	0	5.342196032	Low
GSM1205484	4.273972603	0	5.487434127	Low
GSM1205485	4.449315068	0	5.687802778	Low
GSM1205486	6.049315068	0	2.560002381	Low
GSM1205487	3.063013699	1	32.2341746	High
GSM1205488	12.35068493	0	8.652730159	High
GSM1205489	2.309589041	1	45.95694365	High
GSM1205490	4.512328767	0	8.217918254	High
GSM1205491	5.887671233	0	11.24893095	High
GSM1205492	1.649315068	1	30.69621111	High
GSM1205493	2.435616438	1	51.04249365	High
GSM1205494	1.309589041	1	44.2753246	High
GSM1205495	5.731506849	0	10.73318849	High
GSM1205496	1.947945205	1	73.93655476	High
GSM1205497	4.909589041	0	16.93379167	High
GSM1205498	9.780821918	0	14.07810238	High
GSM1205499	1.243835616	1	53.82055238	High
GSM1205500	0.98630137	1	42.33859881	High
GSM1205501	2.147945205	1	37.60026746	High
GSM1205502	6.232876712	0	9.575685317	High
GSM1205503	5.715068493	0	14.03385476	High
GSM1205504	4.643835616	1	22.10306905	High
GSM1205505	1.367123288	1	65.13963492	High
GSM1205506	3.767123288	1	23.84805913	High
GSM1205507	1.071232877	1	49.87623968	High
GSM1205508	1.02739726	1	39.06073254	High
GSM1205509	4.654794521	0	20.64120278	High
GSM1205510	7.964383562	0	5.961491667	Low
GSM1205511	2.868493151	0	5.845191667	Low
GSM1205512	9.783561644	0	4.009421825	Low
GSM1205513	8.665753425	0	1.792752381	Low
GSM1205514	13.27123288	0	4.828328175	Low
GSM1205515	9.117808219	0	4.307315476	Low
GSM1205516	8.890410959	0	1.046918651	Low
GSM1205517	9.569863014	0	5.830165476	Low
GSM1205518	13.8630137	0	2.47968373	Low
GSM1205519	6.246575342	0	3.653694841	Low
GSM1205520	9.150684932	0	6.507933333	Low
GSM1205521	7.630136986	0	5.778299603	Low
GSM1205522	10.68767123	0	4.498368254	Low
GSM1205523	9.454794521	0	4.459580952	Low
GSM1205524	6.602739726	1	5.029147222	Low
GSM1205525	7.235616438	0	1.622947619	Low
GSM1205526	1.147945205	1	46.47886746	High
GSM1205527	7.208219178	0	15.40862143	High
GSM1205528	7.090410959	0	7.098461508	Low
GSM1205529	4.326027397	0	6.026078968	Low
GSM1205530	6.643835616	0	4.284390079	Low
GSM1205531	6.161643836	0	0.502053571	Low
GSM1205532	4.512328767	0	14.81745556	High
GSM1205533	6.150684932	0	3.600333333	Low
GSM1205534	5.942465753	0	8.124248016	High
GSM1205535	2.734246575	0	7.48831746	High
GSM1205536	5.789041096	0	4.239490079	Low
GSM1205537	9.049315068	0	11.71875635	High
GSM1205538	3.816438356	0	7.823929365	High
GSM1205539	4.62739726	0	7.229750397	Low
GSM1205540	3.624657534	0	4.994647222	Low
GSM1205541	5.493150685	0	9.679922619	High
GSM1205542	0.180821918	1	48.15144881	High
GSM1205543	6.8	0	2.752759524	Low
GSM1205544	3.942465753	0	11.4832623	High
GSM1205545	5.473972603	0	17.07971865	High
GSM1205546	5.224657534	0	11.66486865	High
GSM1205547	5.761643836	0	4.358756349	Low
GSM1205548	7.665753425	0	1.206988889	Low
GSM1205549	7.463013699	0	12.86673492	High
GSM1205550	5.756164384	0	18.95406508	High
GSM1205551	1.476712329	1	61.64233611	High
GSM1205552	5.123287671	0	8.718452381	High
GSM1205553	0.57260274	1	56.35308849	High
GSM1205554	2.928767123	0	7.861274206	High
GSM1205555	3.123287671	0	7.140645238	Low
GSM1205556	1.128767123	1	47.27992103	High
GSM1205557	2.01369863	1	39.41586349	High
GSM1205558	2.317808219	1	44.95405833	High
GSM1205559	1.334246575	1	80.66464444	High
GSM1205560	1.397260274	1	27.66282897	High
GSM1205561	4.767123288	0	16.47880119	High
GSM1205562	3.04109589	0	8.327982143	High
GSM1205563	0.246575342	1	64.08096349	High
GSM1205564	1.97260274	1	46.18578016	High
GSM1205565	0.904109589	1	90.58757897	High
GSM1205566	12.79178082	0	16.62933413	High
GSM1205567	8.073972603	0	14.86053651	High
GSM1205568	2.873972603	1	50.6293996	High
GSM1205569	7.865753425	0	19.14733532	High
GSM1205570	3.367123288	1	22.00849762	High
GSM1205571	5.849315068	0	6.227136905	Low
GSM1205572	3.673972603	1	17.44072698	High
GSM1205573	5.619178082	0	14.37195159	High
GSM1205574	0.654794521	1	74.46668968	High
GSM1205575	6.663013699	0	42.69284563	High
GSM1205576	0.736986301	1	54.48828452	High
GSM1205577	2.219178082	0	7.01619881	Low
GSM1205578	3.945205479	0	44.91753929	High
GSM1205579	3.863013699	0	19.10554484	High
GSM1205580	0.410958904	0	7.632055556	High
GSM1205581	1.97260274	0	30.06995198	High
GSM1205582	4.02739726	0	6.629716667	Low
GSM1205583	4.356164384	0	10.36151111	High
GSM1205584	2.95890411	0	3.221478968	Low
GSM1205585	5.435616438	0	1.967619444	Low
GSM1205586	13.80821918	0	17.28111508	High
GSM1205587	13.39726027	0	7.489625794	High
GSM1205588	18.08219178	0	4.188753175	Low
GSM1205589	6.246575342	0	9.755729762	High
GSM1205590	5.506849315	1	16.08653492	High
GSM1205591	1.208219178	1	39.2656254	High
GSM1205592	7.682191781	0	1.415780556	Low
GSM1205593	12.60821918	0	5.311668254	Low
GSM1205594	10.69315068	0	7.663452778	High
GSM1205595	12.08219178	0	5.52080873	Low
GSM1205596	3.156164384	1	28.86041071	High
GSM1205597	2.912328767	1	28.63339484	High
GSM1205598	4.460273973	0	8.026220635	High
GSM1205599	2.939726027	1	29.78980794	High
GSM1205600	3.643835616	0	4.228190476	Low
GSM1205601	5.178082192	0	11.53535913	High
GSM1205602	4.293150685	0	2.2662	Low
GSM1205603	9.931506849	0	3.298279762	Low
GSM1205604	8.578082192	0	3.520738095	Low
GSM1205605	7.81369863	0	4.648669048	Low
GSM1205606	1.991780822	1	31.65877143	High
GSM1205607	5.520547945	0	7.563082937	High
GSM1205608	1.482191781	1	36.17519802	High
GSM1205609	5.956164384	0	4.342414683	Low
GSM1205610	0.57260274	1	58.39023651	High
GSM1205611	8.860273973	0	17.42492817	High
GSM1205612	0.997260274	1	47.95648214	High
GSM1205613	1.364383562	1	35.5447373	High
GSM1205614	6.367123288	1	8.963233333	High
GSM1205615	1.136986301	1	64.23983175	High
GSM1205616	5.62739726	0	9.151222619	High
GSM1205617	7.591780822	0	5.762759524	Low
GSM1205618	0.945205479	1	82.96297778	High
GSM1205619	13.89041096	0	15.19537103	High
GSM1205620	0.567123288	1	91.6650504	High
GSM1205621	10.43561644	1	6.45255873	Low
GSM1205622	3.983561644	1	6.804212698	Low
GSM1205623	5.84109589	1	13.70270595	High
GSM1205624	8.249315068	0	1.364506746	Low
GSM1205625	2.778082192	1	26.18113373	High
GSM1205626	11.20547945	0	29.50296587	High
GSM1205627	1.279452055	1	66.77619087	High
GSM1205628	7.720547945	0	4.384346825	Low
GSM1205629	2.098630137	1	34.16425	High
GSM1205630	3.383561644	1	18.70743095	High
GSM1205631	6.216438356	0	4.871712698	Low
GSM1205632	6.690410959	0	13.54154524	High
GSM1205633	3.838356164	1	13.88888452	High
GSM1205634	9.783561644	0	2.359778571	Low
GSM1205635	7.690410959	0	2.176585714	Low
GSM1205636	2.679452055	0	26.5622746	High
GSM1205637	2.284931507	0	8.179059524	High
GSM1205638	3.78630137	0	18.69125794	High
GSM1205639	3.402739726	0	10.89110119	High
GSM1205640	0.556164384	1	93.21848452	High
GSM1205641	1.164383562	1	48.16092143	High
GSM1205642	1.665753425	0	50.38558254	High
GSM1205643	1.04109589	1	43.9401381	High
GSM1205644	1.268493151	1	65.21127619	High
GSM1205645	1.520547945	1	56.84524444	High
GSM1205646	1.610958904	0	2.276337302	Low
GSM1205647	0.709589041	0	21.31138651	High
GSM1205648	3.468493151	0	2.795652778	Low
GSM1205649	5.865753425	0	9.122967857	High
GSM1205650	0.635616438	0	49.66544206	High
GSM1205651	1.816438356	1	66.18260794	High
GSM1205652	2.150684932	0	20.5432504	High
GSM1205653	2.646575342	0	17.31137698	High
GSM1205654	3.221917808	0	13.28161825	High
GSM1205655	2.835616438	0	18.44919206	High
GSM1205656	0.723287671	0	9.841656349	High
GSM1205657	5.101369863	0	12.37366429	High
GSM1205658	5.249315068	0	21.35124325	High
GSM1205659	3.216438356	0	9.973900794	High
GSM1205660	3.898630137	0	16.9599496	High
GSM1205661	3.394520548	0	10.90116468	High
GSM1205662	4.967123288	0	13.56715635	High
GSM1205663	7.312328767	0	4.904673413	Low
GSM1205664	4.378082192	0	16.35287579	High
GSM1205665	2.884931507	0	8.614693254	High
GSM1205666	8.156164384	0	4.00437381	Low
GSM1205667	3.778082192	0	15.86832897	High
GSM1205668	0.767123288	0	49.45047976	High
GSM1205669	8.871232877	0	13.73902341	High
GSM1205670	3.402739726	0	4.012236905	Low
GSM1205671	8.342465753	0	4.780321429	Low
GSM1205672	4.671232877	0	19.45131984	High
GSM1205673	10.5369863	0	4.364664683	Low
GSM1205674	0.032876712	1	96.39870794	High
GSM1205675	1.243835616	1	85.86647262	High
GSM1205676	2.542465753	1	40.53159087	High
GSM1205677	2.18630137	1	76.08416429	High
GSM1205678	8.189041096	0	13.94917579	High
GSM1205679	3.216438356	1	18.39539722	High
GSM1205680	1.304109589	1	86.3997504	High
GSM1205681	1.624657534	1	45.74964008	High
GSM1205682	0.597260274	1	96.30924087	High
GSM1205683	3.252054795	1	19.13801468	High
GSM1205684	2.898630137	1	46.60445357	High
GSM1205685	1.643835616	0	12.73989048	High
GSM1205686	7.504109589	0	52.38174286	High
GSM1205687	13.39726027	0	4.93775873	Low
GSM1205688	11.26027397	0	5.457648413	Low
GSM1205689	4.273972603	0	10.38955952	High
GSM1205690	3.534246575	0	13.62181944	High
GSM1205691	0.547945205	1	50.30084603	High
GSM1205692	6.087671233	0	18.26901548	High
GSM1205693	1.356164384	1	63.85452341	High
GSM1205694	2.383561644	1	60.38402619	High
GSM1205695	3.82739726	1	15.78543651	High
GSM1205696	3.273972603	0	22.88896865	High
GSM1205697	3.810958904	0	11.99017937	High
GSM1205698	1.580821918	0	16.9686004	High
GSM1205699	1.78630137	0	21.37295397	High
GSM1205700	1.723287671	0	5.580111905	Low
GSM1205701	0.457534247	1	83.4193746	High
GSM1205702	1.106849315	0	67.09438532	High
GSM1205703	1.783561644	0	10.2274627	High
GSM1205704	0.734246575	0	25.39086111	High
GSM1205705	0.482191781	0	19.46700278	High
GSM1205706	1.775342466	0	19.32233492	High
GSM1205707	7.906849315	0	0.886634921	Low
GSM1205708	7.098630137	0	0.570309524	Low
GSM1205709	3.383561644	0	1.611090873	Low
GSM1205710	4.898630137	0	4.617661905	Low
GSM1205711	5.21369863	0	3.873499206	Low
GSM1205712	0.717808219	1	86.00344881	High
GSM1205713	2.901369863	0	7.93559881	High
GSM1205714	2.687671233	0	20.7989754	High
GSM1205715	9.77260274	0	9.37501746	High
GSM1205716	4.194520548	0	16.26569365	High
GSM1205717	0.62739726	0	25.27142222	High
GSM1205718	1.049315068	0	29.5493246	High
GSM1205719	0.416438356	0	9.555603175	High
GSM1205720	5.079452055	0	18.66343175	High
GSM1205721	0.512328767	0	35.1099877	High
GSM1205722	0.252054795	0	20.32892063	High
GSM1205723	1.131506849	0	27.72663175	High
GSM1205724	3.060273973	0	17.38200238	High
GSM1205725	2.726027397	0	11.05753968	High
GSM1205726	2.402739726	0	34.78573889	High
GSM1205727	3.008219178	0	17.80955833	High
GSM1205728	2.704109589	0	14.74746667	High
GSM1205729	2.443835616	1	28.33642619	High
GSM1205730	12.29315068	0	9.708913889	High
GSM1205731	13.22739726	0	0.931723413	Low
GSM1205732	6.75890411	0	0.715776587	Low
GSM1205733	15.83561644	0	13.07462976	High
GSM1205734	13.37808219	0	4.918289286	Low
GSM1205735	7.594520548	0	2.862707937	Low
