# Supplementary material for: Tertiary lymphoid structures-driven immune infiltration patterns and their association with survival in neuroblastoma
Source: PeerJ. 2025 Jul 22;13:e19767. doi: 10.7717/peerj.19767 (PMC12292307; doi:10.7717/peerj.19767)
Supplement: Supplemental Information 6 [file peerj-13-19767-s006.zip › Raw Data/RNA-seq/19.TIP/VennDiagram.2024-04-12_12-23-20.676817.log]

INFO [2024-04-12 12:23:20] [[1]]
INFO [2024-04-12 12:23:20] data_list
INFO [2024-04-12 12:23:20] 
INFO [2024-04-12 12:23:20] $filename
INFO [2024-04-12 12:23:20] NULL
INFO [2024-04-12 12:23:20] 
INFO [2024-04-12 12:23:20] $margin
INFO [2024-04-12 12:23:20] [1] 0.2
INFO [2024-04-12 12:23:20] 
INFO [2024-04-12 12:23:20] $fill
INFO [2024-04-12 12:23:20] fill
INFO [2024-04-12 12:23:20] 
INFO [2024-04-12 12:23:20] $alpha
INFO [2024-04-12 12:23:20] [1] 0.5
INFO [2024-04-12 12:23:20] 
INFO [2024-04-12 12:23:20] $col
INFO [2024-04-12 12:23:20] [1] "black"
INFO [2024-04-12 12:23:20] 
INFO [2024-04-12 12:23:20] $cex
INFO [2024-04-12 12:23:20] [1] 1
INFO [2024-04-12 12:23:20] 
INFO [2024-04-12 12:23:20] $fontfamily
INFO [2024-04-12 12:23:20] [1] "serif"
INFO [2024-04-12 12:23:20] 
INFO [2024-04-12 12:23:20] $cat.cex
INFO [2024-04-12 12:23:20] [1] 1
INFO [2024-04-12 12:23:20] 
INFO [2024-04-12 12:23:20] $cat.fontfamily
INFO [2024-04-12 12:23:20] [1] "serif"
INFO [2024-04-12 12:23:20] 
