# Supplementary material for: Tertiary lymphoid structures-driven immune infiltration patterns and their association with survival in neuroblastoma
Source: PeerJ. 2025 Jul 22;13:e19767. doi: 10.7717/peerj.19767 (PMC12292307; doi:10.7717/peerj.19767)
Supplement: Supplemental Information 6 [file peerj-13-19767-s006.zip › Raw Data/scRNA analyse-code/14ND-NB/05.cluster_markers.csv]

	p_val	avg_log2FC	pct.1	pct.2	p_val_adj	cluster	gene
MYCN	0	3.78849867556771	0.997	0.134	0	0	MYCN
H2AFZ	0	3.44892421307847	1	0.748	0	0	H2AFZ
PPP1R14B	0	3.02088476317874	0.988	0.231	0	0	PPP1R14B
GNAS	0	3.01637442444606	1	0.674	0	0	GNAS
NEFL	0	2.98709275485851	0.967	0.198	0	0	NEFL
ZNF90	0	2.94287458713834	0.977	0.116	0	0	ZNF90
SLC25A4	0	2.90738847855785	0.987	0.273	0	0	SLC25A4
DLK1	0	2.90138005452383	0.96	0.091	0	0	DLK1
NHSL2	0	2.65955409776976	0.945	0.105	0	0	NHSL2
RPLP0	0	2.65102701863001	0.998	0.828	0	0	RPLP0
MTRNR2L10	0	2.59710500079802	0.835	0.058	0	0	MTRNR2L10
PFN2	0	2.58592084861904	0.967	0.292	0	0	PFN2
COX5A	0	2.56541611812781	0.998	0.502	0	0	COX5A
UBB	0	2.53024673288479	1	0.869	0	0	UBB
NEFM	0	2.48141985212887	0.881	0.206	0	0	NEFM
PSMA5	0	2.44442139914834	0.952	0.292	0	0	PSMA5
HNRNPAB	0	2.44282113296998	0.97	0.37	0	0	HNRNPAB
NUTF2	0	2.44261390181061	0.972	0.358	0	0	NUTF2
TECR	0	2.43614167155723	0.945	0.331	0	0	TECR
NDUFAB1	0	2.43543576984968	0.975	0.419	0	0	NDUFAB1
AC073610.3	0	2.4349947558223	0.843	0.06	0	0	AC073610.3
BZW2	0	2.42206758970841	0.925	0.237	0	0	BZW2
TAF10	0	2.40196768928224	0.91	0.209	0	0	TAF10
EIF3I	0	2.39259282844064	0.972	0.422	0	0	EIF3I
PSMA3	0	2.36983788152522	0.942	0.337	0	0	PSMA3
H3F3C	0	2.34348085710301	0.816	0.064	0	0	H3F3C
PPID	0	2.33715745977699	0.886	0.195	0	0	PPID
DYNLL2	0	2.26611047871228	0.875	0.234	0	0	DYNLL2
RPL22L1	0	2.26491116943004	0.95	0.336	0	0	RPL22L1
STMN1	0	2.24842387403702	1	0.553	0	0	STMN1
SERBP1	0	2.24715684980213	0.987	0.524	0	0	SERBP1
PSMB5	0	2.24437980353773	0.962	0.415	0	0	PSMB5
ACTG2	0	2.22195079494119	0.826	0.076	0	0	ACTG2
HNRNPD	0	2.21460881611539	0.952	0.402	0	0	HNRNPD
ISL1	0	2.20717914184217	0.962	0.324	0	0	ISL1
SDHB	0	2.18587472917621	0.893	0.262	0	0	SDHB
KIF5C	0	2.15564204815662	0.933	0.303	0	0	KIF5C
PSMB6	0	2.14132492353067	0.978	0.505	0	0	PSMB6
FABP5	0	2.13935175438062	0.982	0.469	0	0	FABP5
PLCB4	0	2.12802011317044	0.736	0.114	0	0	PLCB4
PSMB4	0	2.12764893210094	0.891	0.283	0	0	PSMB4
DNAJA2	0	2.1239555923825	0.885	0.273	0	0	DNAJA2
LIMK2	0	2.09023723659846	0.748	0.101	0	0	LIMK2
GMPS	0	2.06805660767745	0.795	0.171	0	0	GMPS
STMN2	0	2.04047253499859	0.997	0.433	0	0	STMN2
HSPA1L	0	2.02239703962135	0.676	0.059	0	0	HSPA1L
RPS3A	0	2.00687906042046	1	0.962	0	0	RPS3A
UCHL3	0	1.91607351274536	0.728	0.149	0	0	UCHL3
FEZ1	0	1.89606804292903	0.735	0.148	0	0	FEZ1
MPP6	0	1.87744877260107	0.715	0.147	0	0	MPP6
ACTBL2	0	1.86801794331007	0.629	0.043	0	0	ACTBL2
CDH11	0	1.83055317086788	0.623	0.069	0	0	CDH11
NSMCE4A	0	1.82695205819431	0.708	0.142	0	0	NSMCE4A
NEDD4	0	1.81241350740137	0.623	0.066	0	0	NEDD4
RPL15	0	1.80728361925294	1	0.969	0	0	RPL15
MTRNR2L12	0	1.79860287294903	0.566	0.048	0	0	MTRNR2L12
GAD2	0	1.76648906889986	0.534	0.057	0	0	GAD2
LINC01641	0	1.74980156130267	0.573	0.053	0	0	LINC01641
MTRNR2L6	0	1.70477402643065	0.492	0.041	0	0	MTRNR2L6
RPL8	0	1.68039741037917	1	0.958	0	0	RPL8
RPS5	0	1.66747564997264	1	0.919	0	0	RPS5
SAP30L	0	1.65383572472842	0.593	0.094	0	0	SAP30L
BDNF	0	1.61436765857967	0.477	0.042	0	0	BDNF
ACTC1	0	1.57685014371746	0.487	0.041	0	0	ACTC1
MTRNR2L1	0	1.52643997385605	0.439	0.04	0	0	MTRNR2L1
CALML3	0	1.48144169967121	0.461	0.031	0	0	CALML3
RPL10L	0	1.25011028017791	0.341	0.022	0	0	RPL10L
SLC38A4	0	1.16871865708903	0.346	0.021	0	0	SLC38A4
NEUROD1	1.34677541935723e-307	1.23227509254103	0.337	0.024	3.23522391237995e-303	0	NEUROD1
RPL9	4.12149833848165e-307	1.53473994263891	1	0.944	9.90066330870063e-303	0	RPL9
PFDN6	3.97341961320323e-304	1.86135614905892	0.778	0.2	9.54494859483681e-300	0	PFDN6
BCL11A	9.83605065409114e-303	1.87947195710764	0.699	0.151	2.36281608812578e-298	0	BCL11A
RPL11	1.08763718251841e-300	1.28922568090514	1	0.978	2.61272203984573e-296	0	RPL11
PRMT1	2.55442159521076e-299	2.06273455397436	0.928	0.382	6.1362315560153e-295	0	PRMT1
TCF4	8.97531004760302e-296	1.99150718502708	0.963	0.397	2.1560489796352e-291	0	TCF4
YBX1	4.24563949738134e-295	1.80770249866876	1	0.785	1.01988752006094e-290	0	YBX1
CCT5	4.91838638605511e-293	2.1240679569554	0.918	0.383	1.18149477765816e-288	0	CCT5
UBAP2L	4.78437760854636e-292	1.82117381058199	0.705	0.16	1.14930318912501e-287	0	UBAP2L
GNA11	1.01174683766431e-291	1.57192621835857	0.548	0.083	2.4304182534372e-287	0	GNA11
RPS11	1.23310109576454e-291	1.68390867847608	0.998	0.862	2.96215545224558e-287	0	RPS11
SUMO2	1.28327141919615e-291	1.71616920584797	1	0.821	3.082674603193e-287	0	SUMO2
RPL19	3.20471618249829e-291	1.24672037462273	1	0.974	7.69836921359739e-287	0	RPL19
CNBP	1.32614503938108e-288	2.04380673054414	0.97	0.547	3.18566561360124e-284	0	CNBP
PTBP2	4.06854290375018e-288	1.93289363040707	0.795	0.226	9.77345376338869e-284	0	PTBP2
ACTL6A	1.76591000207123e-287	1.81517194160201	0.721	0.171	4.24206900697551e-283	0	ACTL6A
BASP1	5.16224012305194e-279	1.93834744075571	0.955	0.405	1.24007332235954e-274	0	BASP1
UBA52	9.66217021635925e-279	1.38796082064164	1	0.915	2.32104652937382e-274	0	UBA52
ATP5MC3	4.15946955327479e-278	1.84023477383506	0.978	0.605	9.99187776087671e-274	0	ATP5MC3
HSP90AB1	4.54471940910229e-276	1.65433750247867	0.998	0.858	1.09173249645455e-271	0	HSP90AB1
PFDN2	5.99286904620227e-276	1.95094984538522	0.94	0.473	1.43960700227871e-271	0	PFDN2
UQCRHL	3.96003233191375e-275	1.44408603428402	0.459	0.06	9.51278966772322e-271	0	UQCRHL
DYNLL1	4.720407845532e-274	1.75297587090182	0.99	0.781	1.1339363726537e-269	0	DYNLL1
SNRPD3	5.00136138162865e-273	1.90175252049057	0.861	0.311	1.20142703109484e-268	0	SNRPD3
NACA2	1.78503102892947e-270	1.42181510227083	0.467	0.064	4.28800153769438e-266	0	NACA2
HMGB3	5.90335653137498e-270	1.75632852628873	0.681	0.159	1.4181043059669e-265	0	HMGB3
HSPA4	9.16528041345672e-270	1.88193807781913	0.806	0.253	2.20168366092057e-265	0	HSPA4
ATP5MC1	6.33250918221977e-269	2.01242758902806	0.925	0.453	1.52119535575283e-264	0	ATP5MC1
EIF4G2	3.73262190334172e-267	1.78951075587745	0.985	0.711	8.96650433620749e-263	0	EIF4G2
RPL23	2.47990691567966e-266	1.45920869720692	0.997	0.853	5.95723239284568e-262	0	RPL23
TFAP2B	4.738024290518e-265	2.0341388175806	0.806	0.26	1.13816819506823e-260	0	TFAP2B
FAM162A	2.48565627401772e-264	1.70983485763823	0.696	0.165	5.97104350144536e-260	0	FAM162A
NDUFB9	5.64490603538384e-264	1.91363383043942	0.945	0.498	1.35601932781991e-259	0	NDUFB9
CAMK2N2	1.33169379672414e-263	1.40965552771086	0.467	0.066	3.19899483849073e-259	0	CAMK2N2
EEF1A2	6.89592310505906e-263	1.75496133308203	0.716	0.18	1.65653864829729e-258	0	EEF1A2
ATP5MC2	1.0232982018622e-262	1.60485256918382	0.993	0.777	2.45816694051338e-258	0	ATP5MC2
SNRPD1	1.13924356524013e-262	1.90646458273897	0.915	0.418	2.73669089241984e-258	0	SNRPD1
KLHDC2	1.448931003539e-262	1.8434648837601	0.813	0.267	3.48062205670139e-258	0	KLHDC2
LSM12	2.66385428147678e-262	1.8668007636017	0.845	0.304	6.39911075496353e-258	0	LSM12
GLRX3	3.85207124929353e-261	1.8082570282749	0.806	0.265	9.25344555505291e-257	0	GLRX3
RTRAF	4.75133021458678e-261	1.94128726774074	0.92	0.453	1.14136454414804e-256	0	RTRAF
MAGOH	2.35879948397948e-260	1.84409193333862	0.813	0.267	5.66630812041551e-256	0	MAGOH
PPFIA2	2.05337767729526e-259	1.665473983171	0.541	0.095	4.93262385639867e-255	0	PPFIA2
EIF5	2.47646939967524e-259	1.78829402637329	0.977	0.633	5.94897479189986e-255	0	EIF5
KHDRBS3	2.96842216536289e-259	1.72304998037645	0.661	0.152	7.13074372563474e-255	0	KHDRBS3
PSMC4	2.39938290301795e-258	1.91808909139271	0.815	0.276	5.76379760962972e-254	0	PSMC4
CCT8	3.00315352102461e-257	1.82996565344921	0.902	0.393	7.21417538820531e-253	0	CCT8
PRDX2	2.18800953691178e-256	1.7345367817707	0.965	0.509	5.25603650956948e-252	0	PRDX2
EPRS	5.5793911983835e-255	1.8817601726986	0.766	0.235	1.34028135367568e-250	0	EPRS
HSPD1	2.33387306380129e-254	1.75938327311243	0.963	0.544	5.60642987386345e-250	0	HSPD1
NT5DC2	4.04583474715626e-254	1.85178631276356	0.785	0.242	9.71890422961876e-250	0	NT5DC2
SLC25A3	9.39160465571919e-254	1.75577057138918	0.965	0.617	2.25605127039686e-249	0	SLC25A3
FBLL1	1.60689585437055e-253	1.42295562837136	0.436	0.059	3.86008522136894e-249	0	FBLL1
CALM3	2.92000156393415e-253	1.78269964061928	0.953	0.547	7.01442775688261e-249	0	CALM3
FUBP1	9.3820493381945e-253	1.87451397084185	0.816	0.287	2.25375589202108e-248	0	FUBP1
IGFBPL1	1.25579914187838e-252	1.38842201736728	0.409	0.052	3.01668069862023e-248	0	IGFBPL1
PGP	1.93615953694121e-252	1.76896849746161	0.73	0.202	4.65104243964017e-248	0	PGP
UBC	1.05172752289857e-251	1.40466126417321	0.998	0.905	2.52645985550694e-247	0	UBC
CCT3	1.17678965782766e-251	1.83055887102697	0.935	0.474	2.8268841160336e-247	0	CCT3
TDRKH	1.28033822511132e-251	1.32093247864084	0.406	0.05	3.07562848436242e-247	0	TDRKH
RPS20	6.94883621314034e-250	1.50661767979024	0.997	0.803	1.66924943512057e-245	0	RPS20
DDX5	1.26451697456305e-249	1.53465087700875	0.993	0.851	3.03762267629536e-245	0	DDX5
HNRNPA3	1.66819589761464e-249	1.76414692024994	0.973	0.622	4.00734018524989e-245	0	HNRNPA3
AC004158.1	2.99520442544678e-249	0.978406194202389	0.277	0.02	7.19508007080826e-245	0	AC004158.1
BTF3	9.65684859580719e-249	1.45439331689947	0.988	0.83	2.3197681696848e-244	0	BTF3
VAPA	2.65274855106692e-248	1.77330070690679	0.965	0.633	6.37243256937294e-244	0	VAPA
SMC6	3.83336317744784e-247	1.68906473029128	0.705	0.187	9.20850502486521e-243	0	SMC6
RPL13	6.62222292564752e-246	0.921304138457001	1	0.988	1.59079039119905e-241	0	RPL13
NR2F2	2.13279535943862e-245	1.46431032826745	0.609	0.115	5.12340101244344e-241	0	NR2F2
CACNA2D1	3.6083874562289e-245	1.82417103537604	0.716	0.199	8.66806834735306e-241	0	CACNA2D1
LIN7A	1.16243732391376e-244	1.41883567271633	0.432	0.06	2.79240693950563e-240	0	LIN7A
DACH1	2.56362263753493e-244	1.16478385032264	0.339	0.034	6.1583342998864e-240	0	DACH1
MTRNR2L13	1.38575588629915e-243	1.00909543919813	0.252	0.016	3.32886279006782e-239	0	MTRNR2L13
UBE2D3	5.44415953821418e-243	1.67171866103383	0.978	0.652	1.30779600426981e-238	0	UBE2D3
KCMF1	2.17383639671217e-241	1.71333163527663	0.683	0.18	5.22198979218197e-237	0	KCMF1
RPS4X	7.67586348787836e-241	1.09801331071998	1	0.965	1.84389592705814e-236	0	RPS4X
UBE3A	2.9076250306446e-240	1.79568896268848	0.865	0.367	6.98469684861446e-236	0	UBE3A
PRR7	3.73661124426453e-240	1.62705796568653	0.584	0.123	8.97608753097226e-236	0	PRR7
HMGB2	6.24585815977292e-240	2.08425141010529	0.94	0.466	1.50038004714065e-235	0	HMGB2
PSMB2	2.74521416770334e-239	1.79958139378481	0.87	0.381	6.59455347365696e-235	0	PSMB2
TMEM223	5.47843901832773e-239	1.57221679764099	0.593	0.128	1.31603062098269e-234	0	TMEM223
ATXN7L3B	4.61682032879886e-238	1.75008009817402	0.811	0.281	1.10905257938406e-233	0	ATXN7L3B
ZCRB1	4.61405350143933e-237	1.81820360901245	0.803	0.293	1.10838793211576e-232	0	ZCRB1
EIF3M	8.33285010906122e-237	1.77832950988917	0.848	0.351	2.00171725319869e-232	0	EIF3M
NPM1	3.65606934902217e-236	1.47826477599762	0.985	0.76	8.78260979022107e-232	0	NPM1
CUEDC2	4.96924634280996e-236	1.86011163237988	0.816	0.315	1.19371235646981e-231	0	CUEDC2
PNN	5.58182544031328e-235	1.7873599922067	0.91	0.449	1.34086610727206e-230	0	PNN
SNRPE	6.57775109150793e-234	1.70838702084457	0.918	0.454	1.58010736720204e-229	0	SNRPE
YBX3	1.39846522169777e-233	1.62296520526218	0.841	0.272	3.35939315556238e-229	0	YBX3
SRSF7	1.41486653195509e-233	1.59516637125866	0.985	0.671	3.39879238306252e-229	0	SRSF7
EIF3H	3.60730152052078e-233	1.71405039776517	0.932	0.548	8.66545971259502e-229	0	EIF3H
PPIA	2.64383439298911e-232	1.35280397831188	0.995	0.848	6.35101897883844e-228	0	PPIA
HSPA5	1.11059484820613e-231	1.92552517368497	0.898	0.404	2.66787094436076e-227	0	HSPA5
METTL9	2.11383767781979e-231	1.79226624974084	0.865	0.388	5.07786086965869e-227	0	METTL9
ATP5F1B	2.46066128417964e-231	1.66900877754908	0.97	0.591	5.91100053685634e-227	0	ATP5F1B
ADNP	7.12766514082715e-230	1.7026126259361	0.753	0.232	1.7122077201295e-225	0	ADNP
CAPRIN1	2.3574623744005e-229	1.76099742130224	0.756	0.253	5.66309611578489e-225	0	CAPRIN1
TSPAN3	5.0815538149821e-228	1.80573168013525	0.806	0.303	1.220690857435e-223	0	TSPAN3
SMARCA5	1.05809387767385e-226	1.75532324301586	0.858	0.371	2.54175311294812e-222	0	SMARCA5
G3BP2	2.24013295981665e-226	1.71200981419421	0.815	0.307	5.38124739607155e-222	0	G3BP2
HNRNPK	6.66946788993534e-226	1.55622717743429	0.97	0.681	1.60213957652027e-221	0	HNRNPK
PTMA	7.26257415529142e-226	1.04515283646736	1	0.984	1.7446155635841e-221	0	PTMA
HUWE1	2.46981919739806e-225	1.62094370074195	0.649	0.166	5.93299967598963e-221	0	HUWE1
WDR74	5.68041770385189e-225	1.58412985707673	0.628	0.154	1.3645499408193e-220	0	WDR74
CCT2	8.50327932123181e-225	1.7282500296574	0.866	0.387	2.0426577585463e-220	0	CCT2
GDPD1	9.66518053105475e-224	1.56241464122282	0.546	0.115	2.32176966716997e-219	0	GDPD1
CITED2	2.71254166422715e-223	1.80129115226782	0.851	0.328	6.51606758580645e-219	0	CITED2
EXOSC7	5.76333612571147e-223	1.58638488034911	0.616	0.15	1.38446860411841e-218	0	EXOSC7
FXR1	1.83652848256582e-222	1.75579523150603	0.781	0.283	4.41170872081961e-218	0	FXR1
PDCD10	1.94405901210646e-222	1.7336787544835	0.756	0.25	4.67001855888213e-218	0	PDCD10
HNRNPF	2.1448211944831e-222	1.75020005997755	0.891	0.442	5.15228947338729e-218	0	HNRNPF
GSTM3	5.02512584814872e-222	1.65832077583686	0.696	0.204	1.20713573124229e-217	0	GSTM3
EMC6	1.55447061319488e-221	1.74863020586802	0.758	0.262	3.73414930701675e-217	0	EMC6
CTNNBIP1	1.23134520440786e-219	1.59710448898842	0.643	0.171	2.95793745002855e-215	0	CTNNBIP1
H3F3A	5.61729115677965e-218	1.13815093194029	1	0.925	1.34938568168161e-213	0	H3F3A
TOMM70	1.02855323850031e-216	1.60480366382195	0.598	0.146	2.47079058952546e-212	0	TOMM70
UBE2Q1	2.07523347754177e-215	1.55612289241159	0.593	0.141	4.98512585975084e-211	0	UBE2Q1
CACYBP	2.39646654467473e-215	1.65107989350121	0.903	0.442	5.75679193361763e-211	0	CACYBP
CCT6A	1.02883181287656e-213	1.68664602526344	0.895	0.444	2.47145978089207e-209	0	CCT6A
ILF2	1.60065784820731e-212	1.65967722982602	0.876	0.414	3.8451002829636e-208	0	ILF2
ZNF326	1.00369803969327e-211	1.60034119577735	0.763	0.268	2.41108343095118e-207	0	ZNF326
VCP	1.84859494529667e-211	1.67158963545409	0.775	0.287	4.44069477759166e-207	0	VCP
MAB21L2	2.49484991424437e-211	1.57128318422181	0.653	0.179	5.99312846399783e-207	0	MAB21L2
ANP32E	3.46294357439433e-210	1.65320646016358	0.806	0.301	8.31868305441006e-206	0	ANP32E
ANP32B	5.93401636414888e-210	1.62521066999251	0.91	0.494	1.42546941099584e-205	0	ANP32B
PSMA7	1.58819333714726e-208	1.48284432462314	0.952	0.687	3.81515803449514e-204	0	PSMA7
SETDB1	1.76785889082071e-208	1.42452672842911	0.491	0.095	4.24675062752951e-204	0	SETDB1
TOP2B	8.50246754054574e-208	1.67039641065342	0.775	0.286	2.0424627525899e-203	0	TOP2B
HSP90B1	2.38459645711255e-206	1.64660877118718	0.95	0.575	5.72827760927577e-202	0	HSP90B1
BRD1	7.75178937624271e-205	1.43282842175935	0.529	0.11	1.86213484396102e-200	0	BRD1
RHEB	9.27847152110979e-205	1.54990423290991	0.93	0.53	2.22887442880099e-200	0	RHEB
PSMD6	4.49642457955365e-203	1.55148543430646	0.673	0.204	1.08013111250038e-198	0	PSMD6
NAA15	1.43629651898845e-202	1.54007550700624	0.601	0.156	3.45027149791405e-198	0	NAA15
PCBP1	2.33242458382645e-202	1.59513971817856	0.913	0.54	5.60295033526789e-198	0	PCBP1
UBE2B	7.11490008663396e-201	1.53655550100951	0.922	0.567	1.70914129881121e-196	0	UBE2B
PSMD7	2.51972697789258e-200	1.6425929050967	0.775	0.305	6.05288814629356e-196	0	PSMD7
TTC9B	2.99721097071719e-199	1.56704174170892	0.656	0.193	7.19990019385684e-195	0	TTC9B
ETF1	1.13956857924473e-197	1.56100695131843	0.721	0.247	2.73747164106169e-193	0	ETF1
POLR2F	4.1967011906636e-196	1.65792138985436	0.838	0.404	1.00813156002121e-191	0	POLR2F
RSF1	9.79883364381677e-196	1.61107941835215	0.798	0.328	2.35387581791766e-191	0	RSF1
UBE2M	1.47965710303536e-195	1.53197317681242	0.703	0.227	3.55443229291154e-191	0	UBE2M
CHIC2	5.48152074241521e-195	1.53723428245219	0.715	0.24	1.31677091274298e-190	0	CHIC2
TSN	4.13021991161238e-193	1.57568979076185	0.713	0.249	9.92161427167525e-189	0	TSN
CPSF6	3.51751215510106e-191	1.55824032740104	0.684	0.226	8.44976769898377e-187	0	CPSF6
AL136454.1	1.08560276086948e-190	1.00148070158744	0.306	0.036	2.60783495216067e-186	0	AL136454.1
MAGOHB	1.91395287214902e-190	1.49195792242674	0.601	0.167	4.59769758947638e-186	0	MAGOHB
AKR1A1	2.91784189948327e-190	1.64140798332456	0.765	0.31	7.00923981093871e-186	0	AKR1A1
RAB14	6.45275409043016e-190	1.58166651234632	0.773	0.313	1.55008058760313e-185	0	RAB14
SNRPF	2.27277890899535e-189	1.59944539528421	0.848	0.43	5.45966949518863e-185	0	SNRPF
TXNL1	3.75375022367968e-189	1.63260657612463	0.826	0.387	9.01725878732333e-185	0	TXNL1
NDUFV2	5.01364605256038e-189	1.56966794536315	0.84	0.418	1.20437805474605e-184	0	NDUFV2
CARTPT	6.14114701406623e-189	1.86528148533305	0.456	0.086	1.47522633571899e-184	0	CARTPT
CUL1	1.08366195768527e-188	1.53223697973363	0.619	0.178	2.60317275475155e-184	0	CUL1
PSMD11	1.10368406583261e-188	1.63596634318168	0.74	0.291	2.65126986294311e-184	0	PSMD11
GSPT1	6.7561935478958e-188	1.58210737093307	0.716	0.257	1.62297281407553e-183	0	GSPT1
RPL18A	9.21570227317797e-187	0.788898829433609	1	0.975	2.21379600006281e-182	0	RPL18A
SYNCRIP	9.82290489773294e-187	1.57511318160717	0.788	0.334	2.35965821453341e-182	0	SYNCRIP
CASC4	6.04712281543248e-185	1.61420635412878	0.693	0.24	1.45263984272319e-180	0	CASC4
IMPDH2	1.1590606571402e-184	1.61398670650635	0.726	0.273	2.78429551058218e-180	0	IMPDH2
EMG1	1.84191110426915e-184	1.43872056834237	0.546	0.137	4.42463885467536e-180	0	EMG1
CSDE1	4.08128002032346e-182	1.4507360403614	0.912	0.551	9.80405086482102e-178	0	CSDE1
EIF3A	5.2458324963582e-182	1.51205999199064	0.866	0.457	1.26015388227517e-177	0	EIF3A
ELAVL2	1.19394787462713e-181	1.572073644594	0.649	0.205	2.8681015844293e-177	0	ELAVL2
TOX3	2.85333851325296e-181	1.35342771160145	0.407	0.074	6.85428977653625e-177	0	TOX3
TNKS2	7.4591116696216e-181	1.47286843731072	0.613	0.176	1.7918278052765e-176	0	TNKS2
PSMD12	4.36910935583971e-180	1.5360865975388	0.75	0.3	1.04954744945981e-175	0	PSMD12
CCDC58	2.68719421903438e-179	1.17643305403053	0.381	0.063	6.45517795296438e-175	0	CCDC58
PSIP1	2.96262916988413e-179	1.47526560274661	0.851	0.395	7.11682779189565e-175	0	PSIP1
CYTH2	5.7537212497143e-178	1.5171096223908	0.666	0.223	1.38215891860637e-173	0	CYTH2
HINT1	1.27548593274029e-177	1.20959685585372	0.973	0.738	3.06397230762872e-173	0	HINT1
MAT2A	1.67544321681517e-177	1.54638297469518	0.813	0.371	4.0247496954334e-173	0	MAT2A
DCUN1D5	2.1296768679485e-177	1.45572459468352	0.571	0.157	5.11590977218588e-173	0	DCUN1D5
BAX	4.05827538098503e-176	1.52434129694095	0.831	0.403	9.74878912020225e-172	0	BAX
TCP1	1.27865746012825e-174	1.53401086047849	0.841	0.431	3.07159095072008e-170	0	TCP1
EZH2	2.131927805291e-174	1.47907616118586	0.629	0.191	5.12131697387004e-170	0	EZH2
SRPK1	2.41642224967115e-174	1.47703737500531	0.674	0.235	5.80472952816005e-170	0	SRPK1
APEX1	1.01317976571137e-173	1.52503488703965	0.8	0.375	2.43386043319184e-169	0	APEX1
MRPL2	1.53751872393814e-173	1.44711104313699	0.573	0.16	3.6934274786442e-169	0	MRPL2
EWSR1	2.34073816791372e-173	1.53752752303715	0.793	0.357	5.62292122696233e-169	0	EWSR1
NME1	2.69806526496925e-173	1.44904231864473	0.795	0.341	6.48129237950913e-169	0	NME1
TMEM208	3.77748432745574e-173	1.55539101110822	0.703	0.268	9.07427285141417e-169	0	TMEM208
PSMD14	4.37833000561056e-172	1.52639439384836	0.654	0.229	1.05176243394777e-167	0	PSMD14
DNAJA1	2.54155261404491e-171	1.31476894488422	0.955	0.659	6.10531768945867e-167	0	DNAJA1
UBQLN2	7.32517484238951e-171	1.42223918402198	0.539	0.144	1.75965350063881e-166	0	UBQLN2
EIF3F	2.63534256099124e-170	1.40513918809584	0.886	0.549	6.33061990001316e-166	0	EIF3F
EIF3D	1.82132953126834e-169	1.47574498438032	0.815	0.414	4.3751978000128e-165	0	EIF3D
MTX1	3.86408629060935e-169	1.47267497119391	0.546	0.15	9.28230808730177e-165	0	MTX1
UBE2E3	9.61342263147328e-168	1.50232389028033	0.823	0.396	2.30933638453251e-163	0	UBE2E3
FXR2	5.4306831057824e-167	1.24507611224598	0.432	0.09	1.30455869567105e-162	0	FXR2
SF3A3	1.04295724784339e-166	1.44866775349318	0.604	0.19	2.50539190076939e-162	0	SF3A3
SCAND1	3.63563564200716e-165	1.47787556553284	0.821	0.423	8.73352393922961e-161	0	SCAND1
TRIM33	5.97523391899011e-165	1.39961642738447	0.628	0.202	1.4353706920198e-160	0	TRIM33
ELAVL1	1.29064698075664e-163	1.5157603308835	0.628	0.214	3.10039217717361e-159	0	ELAVL1
RPL24	8.03966357242132e-163	0.943958934648044	0.993	0.912	1.93128798336705e-158	0	RPL24
ZNF607	1.2913343831478e-162	0.921200024803465	0.267	0.032	3.10204345519765e-158	0	ZNF607
PRDX4	2.57858161260301e-162	1.48526951146379	0.639	0.218	6.19426874979496e-158	0	PRDX4
MEIS2	3.73599935400669e-162	1.4666276263241	0.659	0.221	8.97461764819486e-158	0	MEIS2
FKBP4	8.82714069180121e-162	1.44603046783228	0.73	0.299	2.12045573698449e-157	0	FKBP4
EIF4E2	1.20341797564664e-161	1.4659753882911	0.648	0.229	2.89085066109836e-157	0	EIF4E2
TLX3	1.01607110709691e-160	0.917457539519664	0.25	0.028	2.44080601346821e-156	0	TLX3
STRBP	2.51847779417668e-160	1.35149121505729	0.504	0.13	6.04988735717122e-156	0	STRBP
RPS9	4.2437354165725e-160	0.818756289190241	0.998	0.965	1.01943012176905e-155	0	RPS9
R3HDM1	2.67745248876206e-159	1.38340403288927	0.549	0.159	6.43177636850422e-155	0	R3HDM1
KLF7	3.7520950339309e-159	1.49419883620613	0.648	0.234	9.0132826905088e-155	0	KLF7
WDR12	5.74098872497766e-159	1.28054979929918	0.451	0.104	1.37910031151413e-154	0	WDR12
ERGIC2	6.76569665143288e-159	1.46579815963654	0.706	0.283	1.62525564960721e-154	0	ERGIC2
SF3B1	1.80480260580922e-158	1.3760848933563	0.87	0.49	4.3354968196749e-154	0	SF3B1
EEF1B2	1.59062717327198e-157	1.1602140659315	0.965	0.744	3.82100459563395e-153	0	EEF1B2
ACAT1	2.96338637129385e-157	1.45630482102165	0.578	0.179	7.11864674112209e-153	0	ACAT1
EEF1A1	6.65085158296127e-156	0.717714659560047	1	0.991	1.59766756725896e-151	0	EEF1A1
BCL7C	1.07094269813015e-155	1.42159706106931	0.556	0.163	2.57261854944825e-151	0	BCL7C
PSMB1	1.50324344203989e-155	1.36862504400758	0.875	0.551	3.61109139646822e-151	0	PSMB1
MPC2	2.52107289921134e-155	1.43800507671636	0.745	0.336	6.05612131848548e-151	0	MPC2
AK2	3.09625378728354e-155	1.40114212507015	0.598	0.196	7.43782084781252e-151	0	AK2
EIF4E	4.55506191925967e-155	1.37218907159933	0.771	0.356	1.09421697424456e-150	0	EIF4E
RNF10	1.00272628830845e-154	1.4905943679877	0.679	0.268	2.40874908977456e-150	0	RNF10
DNAJC19	1.79049575625746e-154	1.47955509382727	0.689	0.274	4.30112890568167e-150	0	DNAJC19
EIF4G1	7.33816594479304e-154	1.39252936625921	0.593	0.191	1.76277422325818e-149	0	EIF4G1
MEX3D	1.31601016310788e-152	1.09595285263334	0.336	0.057	3.16131961381775e-148	0	MEX3D
RPS24	2.02707801695818e-152	0.777513093064353	0.995	0.959	4.86944681233693e-148	0	RPS24
ATP5F1C	7.59048305655171e-152	1.40000061899412	0.841	0.507	1.82338583984485e-147	0	ATP5F1C
CASK	1.14977405373377e-151	1.21288618314486	0.456	0.108	2.76198723187925e-147	0	CASK
NDUFS4	2.59574534349031e-151	1.37961168927666	0.758	0.35	6.23549946413242e-147	0	NDUFS4
SFPQ	5.45193529319334e-150	1.2947132875953	0.912	0.58	1.3096638961309e-145	0	SFPQ
PTRH2	1.71289085269726e-149	1.13866131850414	0.407	0.087	4.11470640634936e-145	0	PTRH2
HIPK2	3.26900255267907e-149	1.38583758211877	0.624	0.214	7.85279793204565e-145	0	HIPK2
NONO	1.80217641220925e-148	1.43479893199693	0.773	0.387	4.32918817740907e-144	0	NONO
GCAT	1.0597405530592e-146	0.990308362938399	0.269	0.037	2.5457087565588e-142	0	GCAT
REXO2	1.10515360428903e-145	1.31498787839277	0.554	0.165	2.65479998822311e-141	0	REXO2
HRAS	1.67358079096216e-145	1.32168749589754	0.529	0.156	4.0202757760493e-141	0	HRAS
PUM1	2.3065095128928e-145	1.43038012989192	0.624	0.225	5.54069715187109e-141	0	PUM1
ARF4	6.92447468165517e-145	1.37237383347968	0.81	0.456	1.6633973080272e-140	0	ARF4
HMGCR	1.35728983224554e-144	1.3619120638261	0.477	0.127	3.26048163502024e-140	0	HMGCR
MYEF2	1.81708441537541e-143	1.45576031085286	0.613	0.221	4.3650001826148e-139	0	MYEF2
PODXL2	2.36149486205414e-143	1.38328245251186	0.638	0.229	5.67278295762645e-139	0	PODXL2
MRPL20	1.30461323886315e-142	1.40377381393766	0.741	0.354	3.13394192239705e-138	0	MRPL20
NDUFS3	9.59003244151215e-142	1.39440112444626	0.683	0.291	2.30371759310005e-137	0	NDUFS3
HNRNPR	6.35195209638984e-140	1.32048785923603	0.82	0.446	1.52586593259477e-135	0	HNRNPR
TRAF4	7.07935512780589e-140	1.3024742478608	0.472	0.128	1.70060268880153e-135	0	TRAF4
EBNA1BP2	4.9250086616069e-139	1.3441371274633	0.561	0.188	1.18308558069121e-134	0	EBNA1BP2
ACBD6	6.56388382678599e-139	1.38199658454148	0.581	0.204	1.57677617287053e-134	0	ACBD6
DCTPP1	1.74581742206818e-138	1.34516926408101	0.544	0.179	4.19380261129218e-134	0	DCTPP1
ILKAP	2.12570315027365e-138	1.3823591709299	0.594	0.21	5.10636410758737e-134	0	ILKAP
CLPB	1.58041115855928e-137	1.32554073965859	0.446	0.114	3.79646368509111e-133	0	CLPB
GSK3B	1.87752084292615e-137	1.39841230919324	0.638	0.249	4.51018056887721e-133	0	GSK3B
ASF1A	1.90479809759284e-137	1.35722206721375	0.556	0.181	4.57570599003751e-133	0	ASF1A
UQCC2	5.10282585172275e-137	1.37958653197035	0.681	0.296	1.22580082610084e-132	0	UQCC2
HLF	5.33685794271834e-137	0.973611494895364	0.26	0.037	1.2820200149998e-132	0	HLF
PHOX2B	6.96826082815856e-137	1.36737762288281	0.694	0.27	1.67391561614025e-132	0	PHOX2B
SFRP2	6.75195616108865e-136	0.423957480737966	0.357	0.066	1.62195490901672e-131	0	SFRP2
NSFL1C	1.75457612636605e-135	1.3328763507764	0.626	0.242	4.21484277075654e-131	0	NSFL1C
TM9SF3	2.42007028225433e-135	1.30048716637544	0.644	0.251	5.81349283203136e-131	0	TM9SF3
RUNX1T1	3.54153453112011e-135	1.37503196704252	0.596	0.21	8.50747425065673e-131	0	RUNX1T1
LMNB1	7.30032413895444e-135	1.29887188387831	0.521	0.159	1.75368386465963e-130	0	LMNB1
COPB1	1.93797149403178e-134	1.35019907164924	0.596	0.216	4.65539512296314e-130	0	COPB1
ZCCHC14	2.41241896520372e-134	1.16436999034017	0.431	0.109	5.79511283821238e-130	0	ZCCHC14
RANBP1	3.54385511934038e-134	1.24442603459795	0.848	0.477	8.51304876767947e-130	0	RANBP1
ATP6V0B	4.81702330971112e-134	1.19465870582836	0.918	0.61	1.15714533945881e-129	0	ATP6V0B
NMD3	2.33835059209701e-133	1.3572111991438	0.586	0.212	5.61718579233544e-129	0	NMD3
FKBP3	5.11680838170506e-133	1.30035691059507	0.735	0.338	1.22915970945319e-128	0	FKBP3
PSMD4	1.20503825867024e-132	1.27923904436965	0.766	0.4	2.89474290497766e-128	0	PSMD4
HOXC4	1.61622293983263e-132	1.18623666606601	0.387	0.09	3.88249074606594e-128	0	HOXC4
PTOV1	3.4242237305737e-132	1.38136336587595	0.664	0.278	8.22567024558413e-128	0	PTOV1
ATAD2B	3.77239779508894e-130	1.1727199599411	0.432	0.11	9.06205398336265e-126	0	ATAD2B
PGRMC2	5.74026990202385e-130	1.27949705229505	0.489	0.146	1.37892763586417e-125	0	PGRMC2
HNRNPDL	1.4470977921925e-129	1.04160829216551	0.947	0.747	3.47621831640483e-125	0	HNRNPDL
FAM171B	1.99301037594992e-129	1.27525169975235	0.496	0.151	4.7876095251069e-125	0	FAM171B
SNRPA	1.83895585679662e-128	1.35896638108788	0.551	0.194	4.41753975919684e-124	0	SNRPA
PURB	1.48985652873011e-127	1.2754308401355	0.541	0.18	3.57893335331546e-123	0	PURB
CTBP1	5.7920337485859e-127	1.33252303365251	0.564	0.202	1.39136234708531e-122	0	CTBP1
COPS2	7.41583007220171e-127	1.3109139185308	0.623	0.25	1.78143069994429e-122	0	COPS2
USP34	1.27161799018441e-126	1.29696335174084	0.651	0.269	3.05468073602098e-122	0	USP34
CENPB	1.62715026261347e-126	1.09071246252101	0.351	0.073	3.90874036085008e-122	0	CENPB
NSD1	1.80432338306386e-126	1.31707166942903	0.628	0.251	4.33434563079601e-122	0	NSD1
YIF1B	9.06349901397913e-126	1.26296038665215	0.482	0.147	2.17723373313807e-121	0	YIF1B
PSMD1	1.87980761499278e-125	1.30422659171793	0.569	0.21	4.51567385273567e-121	0	PSMD1
H1FX	1.98081511876843e-125	1.37450702411518	0.738	0.357	4.75831407830553e-121	0	H1FX
ATP2A2	2.2533159353095e-125	1.3379961077398	0.591	0.22	5.41291553980048e-121	0	ATP2A2
RYK	2.41836947204778e-125	1.11822201828651	0.401	0.096	5.80940714575319e-121	0	RYK
PSMC6	2.56818263301725e-125	1.27636635073622	0.678	0.304	6.16928832103405e-121	0	PSMC6
TSPAN6	2.8904560495175e-125	1.05575886642278	0.321	0.063	6.94345352215095e-121	0	TSPAN6
SNRPB	3.58649278912535e-125	1.24744378965785	0.813	0.474	8.61547297803692e-121	0	SNRPB
BZW1	3.73481571491815e-125	1.25535815378455	0.806	0.464	8.97177431037639e-121	0	BZW1
UBN1	4.57870906773726e-125	1.22156738320678	0.482	0.143	1.09989749225185e-120	0	UBN1
PURA	5.7258472037525e-125	1.33826846549543	0.594	0.221	1.37546301528543e-120	0	PURA
RARS	1.52029181979867e-123	1.23984116666949	0.461	0.135	3.65204500952037e-119	0	RARS
USP7	1.75749586614119e-123	1.20616894636496	0.481	0.143	4.22185656964437e-119	0	USP7
KDM1A	6.55160584812459e-123	1.23212064824804	0.526	0.179	1.57382675683649e-118	0	KDM1A
JKAMP	6.79318657715976e-123	1.28174818756207	0.584	0.221	1.63185927956532e-118	0	JKAMP
PSPC1	9.00813079665487e-123	1.31139666510564	0.539	0.189	2.16393317997243e-118	0	PSPC1
HSPE1	2.58304109708435e-122	0.897606221917924	0.952	0.678	6.20498132341603e-118	0	HSPE1
SMARCC1	2.58674611323253e-122	1.27551410269661	0.606	0.241	6.21388151320718e-118	0	SMARCC1
VARS	2.63247811042825e-122	1.11195831886975	0.377	0.091	6.32373891687074e-118	0	VARS
PPP3CB	1.29576113620383e-121	1.27110309322923	0.528	0.18	3.11267740138885e-117	0	PPP3CB
CNKSR2	2.61612557660482e-121	1.22006782021024	0.441	0.124	6.2844568601201e-117	0	CNKSR2
AIFM1	6.10860730247652e-121	1.00987131791655	0.327	0.067	1.46740964620091e-116	0	AIFM1
HSPA8	6.37975800342949e-121	0.930026519853103	0.97	0.778	1.53254546758383e-116	0	HSPA8
PSMB3	1.38703426553228e-120	1.20940607261333	0.806	0.489	3.33193371266164e-116	0	PSMB3
TMEM147	4.18706532547708e-120	1.36728490985922	0.71	0.357	1.0058168324861e-115	0	TMEM147
LEF1	3.82938479471278e-119	0.787766482903707	0.259	0.041	9.19894815385903e-115	0	LEF1
H3F3B	3.91975412486213e-119	0.707621496756789	1	0.977	9.4160333587438e-115	0	H3F3B
NAA10	4.81501076694832e-119	1.30680765208853	0.636	0.282	1.15666188643632e-114	0	NAA10
BEND5	1.71851082214045e-117	1.22204348713967	0.459	0.142	4.12820669694578e-113	0	BEND5
MAK16	2.97789462929757e-117	0.930158773064324	0.306	0.06	7.15349847849862e-113	0	MAK16
BBC3	3.08036559827136e-117	1.25023030015284	0.452	0.13	7.39965424016745e-113	0	BBC3
NAA50	3.81298222350166e-117	1.25028990452369	0.591	0.232	9.15954589729569e-113	0	NAA50
SRRM2	6.61788943667699e-117	1.12719843918732	0.858	0.555	1.58974940047855e-112	0	SRRM2
LAMTOR2	1.62735192166116e-116	1.26914508178093	0.705	0.354	3.90922478621444e-112	0	LAMTOR2
PDIA3	4.83703485702924e-116	1.24944429883838	0.826	0.502	1.16195251335556e-111	0	PDIA3
ZRANB2	3.60123261776892e-115	1.26884647477279	0.668	0.312	8.6508809944045e-111	0	ZRANB2
ZMYM4	4.69602098288319e-115	1.22727721540217	0.499	0.169	1.1280781605082e-110	0	ZMYM4
RRP9	8.37511931552245e-115	0.994907626653208	0.314	0.065	2.0118711619748e-110	0	RRP9
ELOVL6	1.34244629778026e-114	1.09510663188206	0.359	0.085	3.22482449652775e-110	0	ELOVL6
NEFH	2.77212749647445e-114	0.916159279127942	0.264	0.046	6.65920467203092e-110	0	NEFH
RPL5	4.50395551482274e-114	0.757956687118344	0.993	0.901	1.08194019377072e-109	0	RPL5
ZNF706	1.1084689151826e-113	1.21983109742072	0.781	0.467	2.66276402805165e-109	0	ZNF706
UBA2	5.89965822877126e-113	1.22870228288922	0.691	0.331	1.41721589971543e-108	0	UBA2
CCT4	1.18996388929511e-112	1.19296051407255	0.766	0.424	2.85853125486472e-108	0	CCT4
TOMM20	1.4183753437929e-112	1.20144402018525	0.798	0.476	3.40722125085931e-108	0	TOMM20
RPS7	1.84965955980341e-112	0.684113868658292	0.993	0.934	4.44325219455976e-108	0	RPS7
RPL27	2.19505045861631e-112	0.717194488508331	0.992	0.916	5.2729502116881e-108	0	RPL27
IER5L	1.15858225028766e-111	1.1901921947284	0.472	0.143	2.78314628164101e-107	0	IER5L
HDGFL3	1.30685976319628e-111	1.27896237091746	0.636	0.283	3.13933852315011e-107	0	HDGFL3
KPNA4	1.39925454607102e-111	1.24308500348441	0.583	0.234	3.3612892705718e-107	0	KPNA4
PPP2CA	1.08640231703689e-110	1.22618293812828	0.696	0.353	2.60975564598601e-106	0	PPP2CA
FAM92A	1.13776219911682e-110	1.08718281598355	0.416	0.119	2.73313235471843e-106	0	FAM92A
CDK8	1.91898865178287e-110	1.01369616094517	0.362	0.09	4.60979453931281e-106	0	CDK8
SPCS2	2.17659481650739e-110	1.19640001189811	0.813	0.52	5.22861606821406e-106	0	SPCS2
TIMM50	3.08024784281051e-110	1.15043680874606	0.446	0.137	7.39937136799942e-106	0	TIMM50
NDUFS2	1.3040088407919e-109	1.19987583914267	0.638	0.295	3.13249003735029e-105	0	NDUFS2
CYC1	4.61635751150752e-109	1.22627421367231	0.746	0.424	1.10894140141434e-104	0	CYC1
MAML3	6.32642887755292e-109	1.15837899595341	0.394	0.109	1.51973474496576e-104	0	MAML3
ZDBF2	6.95101015220483e-109	1.12994557749295	0.389	0.105	1.66977165876264e-104	0	ZDBF2
PEG10	7.8511123151118e-109	1.17759400827904	0.646	0.274	1.88599420033616e-104	0	PEG10
CNIH4	1.06942117756362e-108	1.24035560727206	0.566	0.221	2.56896355274334e-104	0	CNIH4
SF3B6	1.66327410818471e-108	1.20726221254221	0.79	0.492	3.9955170626813e-104	0	SF3B6
CALM2	2.47042888457815e-108	0.794774634061127	0.993	0.87	5.93446426653362e-104	0	CALM2
GATAD1	6.72317453725168e-108	1.14686117001749	0.499	0.175	1.6150409873386e-103	0	GATAD1
YARS2	9.89363172326441e-108	1.0509994900435	0.336	0.079	2.37664821256258e-103	0	YARS2
ABCE1	9.99485230718636e-108	1.23896860385266	0.534	0.203	2.40096342123231e-103	0	ABCE1
ZFAND5	1.14140409247526e-107	1.09125636043449	0.823	0.471	2.74188091094407e-103	0	ZFAND5
HIST3H2A	1.96917491290881e-107	1.26456548889466	0.519	0.185	4.73035197578955e-103	0	HIST3H2A
ALYREF	2.85288375208287e-107	1.15743913335886	0.469	0.153	6.85319734925347e-103	0	ALYREF
HDGF	3.50686265781177e-107	1.28510337641842	0.598	0.263	8.42418547659544e-103	0	HDGF
PLK4	4.75567403259285e-107	0.981551060229143	0.279	0.055	1.14240801610945e-102	0	PLK4
MTDH	5.47853076206098e-107	1.13966126925434	0.855	0.589	1.31605265966229e-102	0	MTDH
OLA1	8.2802020519051e-106	1.27020575598038	0.653	0.318	1.98907013690864e-101	0	OLA1
PROX1	6.66441530297764e-105	1.14263583876677	0.439	0.137	1.60092584408129e-100	0	PROX1
PSMC5	1.32488719057706e-104	1.16276565402127	0.745	0.417	3.18264400920422e-100	0	PSMC5
AGFG1	3.25956213250025e-104	1.10469806451263	0.457	0.151	7.8301201546921e-100	0	AGFG1
MARCKSL1	3.60332949672661e-104	0.908934714595593	0.933	0.525	8.65591811703667e-100	0	MARCKSL1
UBE2L3	4.5925913871132e-104	1.19092517723352	0.713	0.387	1.10323230301233e-99	0	UBE2L3
UBE2K	4.99319056494795e-104	1.20106029570053	0.576	0.241	1.1994642375118e-99	0	UBE2K
GJC1	5.12370278740248e-104	0.982915636686979	0.341	0.082	1.23081588358982e-99	0	GJC1
EXOSC8	5.45447712853377e-104	1.13622708238399	0.576	0.242	1.31027449581638e-99	0	EXOSC8
RBM26	9.8723385621119e-104	1.21903570536214	0.566	0.231	2.37153316939052e-99	0	RBM26
PSENEN	1.88818292922797e-103	1.2030839973151	0.558	0.227	4.53579303259143e-99	0	PSENEN
FMR1	1.82636420639142e-102	1.08505139048237	0.421	0.126	4.38729209659346e-98	0	FMR1
MEX3A	8.76924249990277e-102	1.07097904734727	0.452	0.149	2.10654743332664e-97	0	MEX3A
FBL	2.67013918181008e-100	1.25366591381407	0.528	0.211	6.41420834254418e-96	0	FBL
PPP1R11	3.2399450392741e-100	1.17622984541555	0.563	0.238	7.78299597334425e-96	0	PPP1R11
MEIS1	5.95108910959653e-100	1.1320712508001	0.449	0.148	1.42957062590728e-95	0	MEIS1
ARF1	1.18855901642918e-99	1.00437026207837	0.85	0.595	2.85515646926617e-95	0	ARF1
BTBD1	1.24567836960429e-99	1.07213885416642	0.401	0.12	2.99236857946342e-95	0	BTBD1
AHCYL1	1.56867211680249e-98	1.16088624886289	0.514	0.198	3.76826415898294e-94	0	AHCYL1
UBTF	1.58309268087867e-98	1.19525340375117	0.553	0.229	3.80290523800675e-94	0	UBTF
FNBP1L	2.80733860754343e-98	1.17746890447869	0.593	0.259	6.74378880304084e-94	0	FNBP1L
SLC25A5	3.72787502760363e-98	1.05400035330734	0.825	0.539	8.95510139130944e-94	0	SLC25A5
PURG	4.82774355291973e-98	0.919397715802201	0.284	0.062	1.15972055628238e-93	0	PURG
COPS6	5.36155422660162e-98	1.11701198864704	0.736	0.422	1.28795255631424e-93	0	COPS6
WAC	7.01137833095628e-98	1.15915949812427	0.651	0.324	1.68427330266232e-93	0	WAC
COPB2	1.06934045444815e-97	1.16660731252739	0.479	0.174	2.56876963967534e-93	0	COPB2
YWHAE	1.48111462180286e-97	0.900675367303251	0.935	0.61	3.55793354449482e-93	0	YWHAE
BOLA1	1.72880036299527e-96	0.993749045392972	0.354	0.095	4.15292423198724e-92	0	BOLA1
LMO1	2.49727660079254e-96	1.09142046989072	0.427	0.14	5.99895785042385e-92	0	LMO1
AIMP1	2.68966423381333e-96	1.08635209078071	0.536	0.214	6.46111142246637e-92	0	AIMP1
PIK3R1	5.24106608059379e-96	1.05740964282992	0.731	0.375	1.25900889388024e-91	0	PIK3R1
RAB2A	6.83284596805318e-96	1.04704766418694	0.803	0.517	1.64138625844574e-91	0	RAB2A
SMAP1	1.09821261755596e-95	1.13855533422141	0.609	0.289	2.63812634989293e-91	0	SMAP1
IRAK1BP1	4.03402756661092e-95	0.960329187319377	0.322	0.08	9.69054102051275e-91	0	IRAK1BP1
AGPAT5	5.16189600193084e-95	1.07201325857055	0.364	0.103	1.23999065758383e-90	0	AGPAT5
UBE2A	7.05769027700403e-95	1.15173580441725	0.578	0.254	1.69539835834191e-90	0	UBE2A
NDUFA8	1.01175964214962e-94	1.11251875225249	0.573	0.259	2.43044901237181e-90	0	NDUFA8
KRAS	1.0853088135243e-94	1.15544949516307	0.651	0.335	2.60712883184809e-90	0	KRAS
PPIH	1.45955005391275e-94	1.11665824124476	0.426	0.142	3.5061311395092e-90	0	PPIH
RPL36AL	2.51297694369782e-94	0.852124113947574	0.927	0.742	6.03667321415091e-90	0	RPL36AL
POLR1C	7.30247309057931e-94	0.950282017561045	0.334	0.086	1.75420008581896e-89	0	POLR1C
AKIRIN1	1.38534262369002e-93	1.14262424244933	0.598	0.272	3.32787005062816e-89	0	AKIRIN1
SAP30	2.98417661087736e-93	1.06582655672391	0.444	0.151	7.1685890546496e-89	0	SAP30
CNTFR	3.62967118764203e-93	1.14567425951315	0.482	0.18	8.71919612695368e-89	0	CNTFR
UBE2E2	4.27635174691941e-93	1.10366133726894	0.504	0.201	1.02726521664498e-88	0	UBE2E2
ARHGDIG	6.06997260709201e-93	0.873768529657181	0.274	0.06	1.45812881967564e-88	0	ARHGDIG
YTHDF2	1.47565293304091e-92	1.17888339111373	0.563	0.255	3.54481347575087e-88	0	YTHDF2
MAGED1	3.23125062907312e-92	1.15842497341872	0.459	0.168	7.76211026115946e-88	0	MAGED1
WDR33	4.57539973419475e-92	1.12521079608769	0.576	0.259	1.09910252414826e-87	0	WDR33
CREBZF	9.68439000580755e-92	1.05106511748617	0.467	0.166	2.32638416719509e-87	0	CREBZF
GARS	1.08998251094905e-91	1.15612205898004	0.503	0.203	2.6183559878018e-87	0	GARS
GNB1	7.49052573898858e-91	1.17786362427233	0.646	0.347	1.79937409301984e-86	0	GNB1
HECTD1	8.84075354035808e-91	1.08036461279324	0.549	0.233	2.12372581546482e-86	0	HECTD1
JUND	1.59314744651421e-90	0.737749868549498	0.912	0.556	3.82705879601643e-86	0	JUND
SOX11	2.89004393594009e-90	0.722745447319328	0.713	0.312	6.94246354291529e-86	0	SOX11
DAP3	3.82259583377602e-90	1.14077062399009	0.518	0.216	9.18263971189675e-86	0	DAP3
PHAX	1.12021317812787e-89	1.09206317171815	0.509	0.209	2.69097609649877e-85	0	PHAX
SSB	1.18314591425057e-89	1.14088149338766	0.681	0.384	2.84215311521273e-85	0	SSB
RAP1A	6.15869407671681e-89	1.09399009116288	0.641	0.319	1.47944149110891e-84	0	RAP1A
TBPL1	7.87018425261867e-89	1.12557585562196	0.558	0.252	1.89057566116406e-84	0	TBPL1
ARFGEF1	9.24547229980397e-89	1.06669243622181	0.469	0.173	2.22094735585891e-84	0	ARFGEF1
RC3H2	1.20792553761046e-88	0.992373660589633	0.366	0.108	2.90167872644785e-84	0	RC3H2
MRPL15	1.44535371088457e-88	1.09256122133819	0.439	0.159	3.4720286842869e-84	0	MRPL15
TAF15	3.76157943386063e-88	1.13486320211401	0.504	0.203	9.03606611602001e-84	0	TAF15
NOP58	6.51017894028904e-88	1.11326018310362	0.593	0.28	1.56387518503623e-83	0	NOP58
CALM1	1.57912916898175e-87	0.670199442244893	0.988	0.864	3.79338408972796e-83	0	CALM1
PSMA4	3.23588584821071e-87	0.979158219275068	0.758	0.453	7.77324498457176e-83	0	PSMA4
MARK3	3.42386366281515e-87	1.1274650020691	0.538	0.232	8.22480529081455e-83	0	MARK3
TUT4	5.52149862011131e-87	1.1010224011149	0.634	0.323	1.32637439852314e-82	0	TUT4
FCF1	6.32066684902186e-87	0.808463584630324	0.269	0.061	1.51835059047203e-82	0	FCF1
CELF3	7.4363019846417e-87	1.06749660735979	0.407	0.137	1.78634846275063e-82	0	CELF3
CBX7	9.86320649084048e-87	0.790999480841819	0.279	0.064	2.3693394632297e-82	0	CBX7
MAN1A2	1.02386538310654e-86	1.09306087744641	0.491	0.195	2.45952942329854e-82	0	MAN1A2
PRKAR2B	1.42335402093544e-86	1.11208053240166	0.466	0.182	3.41918102909112e-82	0	PRKAR2B
SRRT	1.54838635292283e-86	1.09007170112314	0.469	0.181	3.71953369699121e-82	0	SRRT
REEP5	1.65189642597464e-86	1.15018622038579	0.691	0.409	3.96818559447628e-82	0	REEP5
UBR5	8.915266306604e-86	1.10060943351716	0.494	0.196	2.14162527217241e-81	0	UBR5
PTEN	1.30535969816217e-85	1.09266458708919	0.586	0.276	3.13573506692517e-81	0	PTEN
XPO1	4.45690837914333e-85	1.13634817250953	0.599	0.292	1.07063853083781e-80	0	XPO1
CARNMT1	5.5717497708333e-85	0.858503231097034	0.29	0.071	1.33844572994957e-80	0	CARNMT1
REX1BD	1.74929246722044e-84	1.02249075940678	0.706	0.405	4.20215036475695e-80	0	REX1BD
CELF1	1.794684814168e-84	1.07992146353149	0.579	0.273	4.31119186059437e-80	0	CELF1
C15orf61	2.20575668958988e-84	1.07725016754781	0.414	0.145	5.29866871973281e-80	0	C15orf61
SNW1	4.57525985248735e-84	1.08735125916697	0.563	0.264	1.09906892176451e-79	0	SNW1
UBE2N	6.3567327778279e-84	1.05012727749328	0.723	0.449	1.52701434788982e-79	0	UBE2N
CTCF	1.10159744508842e-83	1.06404870684754	0.486	0.195	2.6462573825914e-79	0	CTCF
ACVR2B	1.80369984916743e-83	1.05544406161453	0.352	0.108	4.33284777766999e-79	0	ACVR2B
CHCHD6	1.91589504705698e-83	0.982251661573034	0.441	0.162	4.60236308204027e-79	0	CHCHD6
RBM15	3.14784708427649e-83	0.831239529591771	0.28	0.068	7.56175826584898e-79	0	RBM15
SINHCAF	4.72967279792186e-83	1.08213566071178	0.534	0.237	1.13616199951679e-78	0	SINHCAF
MFAP1	1.88669650980565e-82	1.02696505339398	0.431	0.158	4.53222235585512e-78	0	MFAP1
GPATCH4	2.90431597190113e-82	0.965986539709513	0.344	0.102	6.97674782770089e-78	0	GPATCH4
SH3GLB1	6.06093273227386e-82	0.995003623040059	0.666	0.365	1.45595726094683e-77	0	SH3GLB1
TRIM37	1.50266135432664e-81	1.10184904258755	0.429	0.161	3.60969310536345e-77	0	TRIM37
KIF5B	1.75226499935481e-81	1.03519821888529	0.743	0.474	4.20929098145013e-77	0	KIF5B
MACO1	5.08228430514084e-81	1.03519643142378	0.486	0.202	1.22086633578093e-76	0	MACO1
NUFIP1	1.40832213189357e-80	0.8523671831752	0.294	0.077	3.38307142523473e-76	0	NUFIP1
LAMB2	1.78683173617883e-80	0.742583706073708	0.265	0.06	4.29232719664879e-76	0	LAMB2
CKAP4	2.00813590249277e-80	1.08867999503865	0.414	0.151	4.82394406496813e-76	0	CKAP4
WDR26	4.22314587502338e-80	0.977821899306428	0.459	0.174	1.01448410209812e-75	0	WDR26
TUB	1.52154754950122e-79	0.942848407469054	0.327	0.096	3.65506152341184e-75	0	TUB
HNRNPA2B1	4.25391488011347e-79	0.740485297297135	0.942	0.837	1.02187543250086e-74	0	HNRNPA2B1
HPF1	5.6031986683295e-79	1.05176702485815	0.499	0.215	1.34600038410611e-74	0	HPF1
TEX30	6.18974859494586e-79	0.980667570181488	0.352	0.11	1.48690140747789e-74	0	TEX30
PDCD2	1.00614483546468e-78	1.05022379257201	0.481	0.2	2.41696112375326e-74	0	PDCD2
CCT7	1.02633060464131e-78	1.01918543268349	0.658	0.358	2.46545137846936e-74	0	CCT7
CSNK1G3	4.0450189024572e-78	0.960239460934171	0.427	0.156	9.71694440748268e-74	0	CSNK1G3
VPS35	4.74924718790975e-78	1.05956106056102	0.604	0.321	1.14086415947968e-73	0	VPS35
RCE1	9.42139565414329e-78	0.833574181714917	0.287	0.075	2.2632076640383e-73	0	RCE1
NTAN1	1.80864258879167e-77	0.988052369699566	0.429	0.163	4.34472122679536e-73	0	NTAN1
RBMX	3.18795868391349e-77	1.00465458119114	0.713	0.437	7.65811435049699e-73	0	RBMX
ARFIP2	4.9704275842271e-77	0.960829815804977	0.362	0.119	1.19399611428303e-72	0	ARFIP2
PTGES3	6.13423930608954e-77	0.845452403087283	0.886	0.675	1.47356696610883e-72	0	PTGES3
EIF1AD	7.18422265786605e-76	0.851217124357338	0.295	0.081	1.72579396687258e-71	0	EIF1AD
SUZ12	1.49803690233534e-75	0.988626451910016	0.553	0.262	3.59858424678996e-71	0	SUZ12
RPS27A	2.72775014047656e-75	0.445578088564589	1	0.979	6.55260138745278e-71	0	RPS27A
PLEKHA5	3.2372874008253e-75	0.972134170461359	0.399	0.144	7.77661179426253e-71	0	PLEKHA5
CADM4	7.00473559604815e-75	0.869725057570578	0.301	0.085	1.68267758488269e-70	0	CADM4
GNG5	9.21058070018732e-75	0.921811956066725	0.766	0.481	2.212565695799e-70	0	GNG5
TXNRD1	9.71007308103102e-75	1.05890426985676	0.466	0.199	2.33255375552527e-70	0	TXNRD1
PAM	1.08026521371955e-74	0.902702538306713	0.342	0.106	2.59501309639711e-70	0	PAM
EIF2S1	3.71417148954753e-74	0.995628313605893	0.491	0.218	8.92218275219107e-70	0	EIF2S1
RDX	1.05816025370954e-73	1.01193729092618	0.538	0.255	2.54191256146105e-69	0	RDX
OXCT1	1.34714976965382e-73	0.891241192061085	0.304	0.088	3.2361231766624e-69	0	OXCT1
IFT74	2.19324979910175e-73	0.833800084935697	0.274	0.073	5.26862466740221e-69	0	IFT74
GPHN	2.25407249551841e-73	0.814864675433533	0.265	0.068	5.41473294873433e-69	0	GPHN
XRN2	2.28995913700855e-73	0.952056335539349	0.624	0.344	5.50093983892193e-69	0	XRN2
RAB39B	4.58115685605367e-73	0.820407859225027	0.265	0.069	1.10048549996121e-68	0	RAB39B
SPTBN1	4.8743306573159e-73	0.944026460122707	0.636	0.33	1.17091171050043e-68	0	SPTBN1
ATG3	9.54709704088168e-73	1.01593396652039	0.528	0.248	2.2934036511606e-68	0	ATG3
PABPC1	6.01698701201218e-72	0.802180324327801	0.893	0.719	1.44540062002557e-67	0	PABPC1
PPP4R3A	6.43929315305027e-72	1.0526461901311	0.533	0.254	1.54684700122574e-67	0	PPP4R3A
H2AFY	8.62871295917433e-72	0.887802218747163	0.775	0.505	2.07278942705286e-67	0	H2AFY
POLR1D	1.44283959461825e-71	1.00643065329466	0.679	0.427	3.46598927419196e-67	0	POLR1D
DAZAP1	1.79822146060011e-71	1.00690252164252	0.466	0.199	4.31968759265359e-67	0	DAZAP1
SRSF10	2.12779550326761e-71	1.01952748876218	0.696	0.437	5.11139035794946e-67	0	SRSF10
PSMG4	2.89046807647055e-71	0.994675397608323	0.432	0.173	6.94348241329756e-67	0	PSMG4
THOC2	5.40376801214814e-71	1.03970864800453	0.528	0.251	1.29809315187823e-66	0	THOC2
DPY30	7.07380536405866e-71	1.03768544803468	0.593	0.327	1.69926952455417e-66	0	DPY30
MAP4K4	7.53667025051468e-71	0.999146190406951	0.549	0.271	1.81045892757864e-66	0	MAP4K4
EXOC3	8.77642488726489e-71	0.838025510681881	0.309	0.092	2.10827278641877e-66	0	EXOC3
AK6	2.88819348729198e-70	0.968383851417763	0.411	0.159	6.9380183951728e-66	0	AK6
POLR2H	6.00689732759904e-70	0.988195000303875	0.444	0.187	1.44297687603584e-65	0	POLR2H
MLLT3	7.80457423043633e-70	1.01219039091067	0.359	0.122	1.87481482163541e-65	0	MLLT3
CWC15	1.05715770460919e-69	1.05455075511814	0.529	0.259	2.53950423801219e-65	0	CWC15
CMAS	2.03193414077308e-69	1.03006744341114	0.496	0.234	4.88111219296508e-65	0	CMAS
PAIP1	3.11070178324657e-69	1.08609481333918	0.528	0.269	7.47252782371491e-65	0	PAIP1
FBLN1	5.30411817360202e-69	0.450256401012846	0.516	0.217	1.27415526766268e-64	0	FBLN1
UBE2D2	2.20166221261765e-68	0.903416840852747	0.751	0.51	5.28883296715012e-64	0	UBE2D2
HIKESHI	2.3163072459988e-68	1.05215379036571	0.538	0.28	5.56423326633831e-64	0	HIKESHI
LGALSL	6.96363218180586e-68	0.895065519845201	0.282	0.081	1.6728037227134e-63	0	LGALSL
EYA1	8.49696182861134e-68	0.8235416755495	0.257	0.069	2.04114017046902e-63	0	EYA1
RNASEH2C	1.05914160952185e-67	0.949650372779013	0.521	0.249	2.54426997439338e-63	0	RNASEH2C
ATXN7L3	1.32648873505701e-67	0.754496738655804	0.252	0.066	3.18649123935395e-63	0	ATXN7L3
BTF3L4	3.47506958619684e-67	0.99714477967572	0.638	0.389	8.34781215996206e-63	0	BTF3L4
UBXN1	7.16116829509455e-67	0.896461763679339	0.743	0.516	1.72025584784761e-62	0	UBXN1
DCUN1D1	8.0040771791483e-67	0.9388985819757	0.397	0.154	1.922739419975e-62	0	DCUN1D1
YY1	8.44177462298848e-67	0.995924704837181	0.646	0.395	2.02788309993429e-62	0	YY1
DEK	2.44958596089085e-66	0.796548590530215	0.791	0.515	5.88439539525201e-62	0	DEK
CUL2	2.56959714590758e-66	0.893492745798335	0.347	0.121	6.17268626389918e-62	0	CUL2
SRSF3	4.41036134259165e-66	0.681506444312276	0.923	0.756	1.05945700171737e-61	0	SRSF3
TANC2	5.23075741687179e-66	0.909689050992404	0.364	0.133	1.25653254668094e-61	0	TANC2
RBM17	5.36165211373655e-66	0.913105145052424	0.594	0.332	1.28797607076179e-61	0	RBM17
MED13	6.68187147174986e-66	0.97693697454805	0.476	0.212	1.60511916494375e-61	0	MED13
FAF1	6.86937299668789e-66	0.928217633470396	0.372	0.139	1.65016078126437e-61	0	FAF1
NUP153	1.08692459990447e-65	0.875444336759761	0.347	0.12	2.61101027389051e-61	0	NUP153
THRA	1.36623447113046e-65	0.962563952583667	0.467	0.211	3.28196844654958e-61	0	THRA
LEO1	1.46829907982143e-65	0.91654882992581	0.347	0.123	3.52714804954703e-61	0	LEO1
SNF8	2.19169974202883e-65	0.97602992476696	0.619	0.358	5.26490112030164e-61	0	SNF8
SYTL4	2.29917510379159e-65	0.918406027309998	0.307	0.097	5.52307843432816e-61	0	SYTL4
U2AF2	4.88105004103232e-65	0.942987275132104	0.392	0.154	1.17252584085678e-60	0	U2AF2
HAND2	7.27668339223856e-65	0.784132803329771	0.639	0.322	1.74800488448355e-60	0	HAND2
NCBP1	7.76541067013858e-65	0.804091603921055	0.267	0.076	1.86540695118069e-60	0	NCBP1
AP1AR	7.89807984450604e-65	0.823300874958364	0.301	0.095	1.89727674024724e-60	0	AP1AR
PLRG1	1.02388209724352e-64	0.924987037547863	0.362	0.134	2.45956957399838e-60	0	PLRG1
PRRC2A	2.40737174374241e-64	0.955443006779092	0.424	0.177	5.78298840281801e-60	0	PRRC2A
GRSF1	2.63316901127856e-64	0.960363062926084	0.404	0.165	6.32539859889337e-60	0	GRSF1
ASH2L	2.74293140722952e-63	0.948518205708116	0.332	0.118	6.58906982644676e-59	0	ASH2L
GCLM	2.86403211814888e-63	0.809582417018655	0.309	0.098	6.87997795421724e-59	0	GCLM
GATAD2B	3.90244010952234e-63	0.923220733704019	0.397	0.159	9.37444163109456e-59	0	GATAD2B
ESD	4.04942998795542e-63	0.95758213507427	0.643	0.387	9.7275407170665e-59	0	ESD
CDC42	4.33879850844808e-63	0.968295260185283	0.464	0.213	1.0422661776994e-58	0	CDC42
ATP11C	7.61159922495852e-63	0.804326163051688	0.292	0.09	1.82845836581954e-58	0	ATP11C
SLTM	1.19426506062605e-62	0.945254312596594	0.611	0.359	2.8688635286359e-58	0	SLTM
METTL22	1.32031424430306e-62	0.847414469454437	0.306	0.1	3.17165887766482e-58	0	METTL22
DHX15	1.5177158305377e-62	0.909784636994608	0.436	0.189	3.64585696811765e-58	0	DHX15
AKIRIN2	4.57724643858199e-62	0.988409683227499	0.596	0.346	1.09954613947616e-57	0	AKIRIN2
RPF1	5.67157150061084e-62	0.89454510599022	0.346	0.126	1.36242490587674e-57	0	RPF1
MLLT10	5.89278033672923e-62	0.977202906094874	0.397	0.164	1.4155636924891e-57	0	MLLT10
OSTC	1.14346188483631e-61	0.950384792354909	0.603	0.348	2.74682413975378e-57	0	OSTC
MXI1	1.25916589617041e-61	0.907024629399702	0.441	0.193	3.02476831578056e-57	0	MXI1
BEX1	1.99562847319893e-61	0.770303264078264	0.661	0.34	4.79389871831846e-57	0	BEX1
DLGAP4	4.93632305532943e-61	0.911787355614063	0.441	0.197	1.18580352435124e-56	0	DLGAP4
ARCN1	4.99134168996742e-61	0.865857917371744	0.384	0.151	1.19902010076397e-56	0	ARCN1
DDX39A	7.53022624241572e-61	0.920089410784051	0.523	0.266	1.80891094795311e-56	0	DDX39A
MACF1	1.18777795886672e-60	0.919077009768619	0.601	0.339	2.85328021278964e-56	0	MACF1
SF3A1	1.2606890974861e-60	0.887485521522402	0.352	0.132	3.02842734998111e-56	0	SF3A1
MRPL54	1.53497010582506e-60	0.922193530334212	0.508	0.259	3.68730518821295e-56	0	MRPL54
TRNAU1AP	2.66030480117083e-60	0.928861919994495	0.389	0.16	6.39058419337257e-56	0	TRNAU1AP
IFRD1	4.33761873426822e-60	0.789867527441897	0.736	0.492	1.04198277234591e-55	0	IFRD1
NNAT	7.92637822541966e-60	0.448929322178765	0.816	0.397	1.90407457731031e-55	0	NNAT
MSL1	1.29595663853266e-59	0.885841929164402	0.407	0.171	3.11314703708317e-55	0	MSL1
SRSF6	2.01308387779606e-59	0.889364074350726	0.639	0.382	4.8358300912417e-55	0	SRSF6
UCHL5	2.42902205685415e-59	0.930421594023187	0.401	0.169	5.83499678497503e-55	0	UCHL5
RPS13	2.4335836381908e-59	0.442244450675545	0.99	0.942	5.84595461566194e-55	0	RPS13
PRRC2C	3.35125388832918e-59	0.808585408059951	0.765	0.539	8.05038209054435e-55	0	PRRC2C
MORF4L2	5.32412689226337e-59	0.851466334786295	0.681	0.425	1.27896176205951e-54	0	MORF4L2
EIF2S2	1.07209014321868e-58	0.961450131544063	0.521	0.276	2.57537494203992e-54	0	EIF2S2
EML5	1.73991412809605e-58	0.953881926275034	0.372	0.15	4.17962171851233e-54	0	EML5
PTPRA	2.47827067442804e-58	0.915054586135111	0.489	0.242	5.95330181411103e-54	0	PTPRA
BRI3	3.19023527876582e-58	0.848927271235807	0.654	0.392	7.66358318665126e-54	0	BRI3
SNRPD2	5.45580406703749e-58	0.817941483129771	0.76	0.573	1.31059325298375e-53	0	SNRPD2
PPIL3	5.86561157714672e-58	0.873812153874983	0.337	0.126	1.40903721306219e-53	0	PPIL3
TRPM7	1.02570462732671e-57	0.840546782857211	0.347	0.128	2.46394765576423e-53	0	TRPM7
MIA2	1.14115479128016e-57	0.78649032197049	0.321	0.111	2.7412820396132e-53	0	MIA2
PUF60	1.81907837213964e-57	0.925140541165525	0.536	0.292	4.36979006555384e-53	0	PUF60
ZNF622	1.99737958397775e-57	0.902763016763504	0.374	0.152	4.79810523663134e-53	0	ZNF622
NSD2	2.45707931414463e-57	0.892311379626671	0.391	0.164	5.90239592843823e-53	0	NSD2
PHF6	3.33153846455189e-57	0.866160476754906	0.371	0.149	8.00302169954655e-53	0	PHF6
RTN1	3.6502313702945e-57	0.392252785330324	0.917	0.426	8.76858579772145e-53	0	RTN1
QKI	4.54476428768139e-57	0.857355250232156	0.466	0.213	1.09174327718682e-52	0	QKI
ADRM1	5.16064072457806e-57	0.963762193170311	0.556	0.327	1.23968911485814e-52	0	ADRM1
CUL5	2.19537144612495e-56	0.942437953547787	0.452	0.216	5.27372128788137e-52	0	CUL5
PRDX1	2.98473828635366e-56	0.769352584508519	0.78	0.567	7.16993831147876e-52	0	PRDX1
RAD54L2	5.38542784791698e-56	0.808408422882941	0.262	0.083	1.29368747762662e-51	0	RAD54L2
GTF2B	8.42206363172357e-56	0.874208323953462	0.447	0.205	2.02314812561264e-51	0	GTF2B
AP1G1	1.86482407661342e-55	0.820973429267725	0.347	0.132	4.47968039684076e-51	0	AP1G1
CLPX	5.48120624073185e-55	0.809785157470422	0.321	0.118	1.31669536314861e-50	0	CLPX
APOO	6.62256686354264e-55	0.769207914962898	0.28	0.093	1.59087301196021e-50	0	APOO
KDM5B	9.53875473040613e-55	0.890411833260978	0.497	0.251	2.29139966133816e-50	0	KDM5B
ENY2	1.1144594526068e-54	0.866655504633266	0.664	0.453	2.67715449705205e-50	0	ENY2
SPIRE1	2.74123736992292e-54	0.785715571281913	0.259	0.082	6.58500041002883e-50	0	SPIRE1
HMGB1	4.58489010481156e-54	0.437854503818367	0.973	0.836	1.10138230097783e-49	0	HMGB1
TACC2	5.33696119181778e-54	0.803854220982121	0.307	0.112	1.28204481749847e-49	0	TACC2
RBM39	5.46754006969124e-54	0.662288082555892	0.868	0.704	1.31341247554123e-49	0	RBM39
LARP4	6.85059625816597e-54	0.865891194311332	0.366	0.151	1.64565023313663e-49	0	LARP4
UBN2	8.71302587456952e-54	0.856664882877859	0.379	0.159	2.09304307558909e-49	0	UBN2
UBFD1	8.84160419035884e-54	0.762866257259715	0.264	0.085	2.123930158608e-49	0	UBFD1
CCDC47	1.02532388308033e-53	0.927286841636943	0.441	0.211	2.46303303193556e-49	0	CCDC47
SF3B2	1.14870985036623e-53	0.914234098068944	0.628	0.406	2.75943080254975e-49	0	SF3B2
PDCD5	1.18976281897151e-53	0.922634766534896	0.563	0.339	2.85804824373337e-49	0	PDCD5
ASAP1	1.43429137638837e-53	0.897584813591377	0.436	0.209	3.44545474436014e-49	0	ASAP1
MEST	2.05529757804059e-53	0.90704153692544	0.392	0.173	4.9372358419691e-49	0	MEST
MBTD1	3.31136995389794e-53	0.788367694686339	0.309	0.113	7.95457290325363e-49	0	MBTD1
DPYSL2	5.27904520022911e-53	0.849515132841782	0.591	0.342	1.26813223799904e-48	0	DPYSL2
SRP54	5.88291438425957e-53	0.89937451148668	0.456	0.228	1.41319369338683e-48	0	SRP54
ATRX	2.14195405778847e-52	0.815147588170318	0.694	0.477	5.14540203761946e-48	0	ATRX
DBN1	2.43302621719626e-52	0.932706740526837	0.492	0.258	5.84461557894884e-48	0	DBN1
LRRC59	2.57055088822533e-52	0.893357493110771	0.436	0.214	6.17497734369489e-48	0	LRRC59
DDX50	2.69313523516143e-52	0.910676390193001	0.376	0.162	6.46944946190479e-48	0	DDX50
ZRANB1	3.23470212370513e-52	0.923570408323741	0.349	0.143	7.77040144156446e-48	0	ZRANB1
NENF	3.63485555855247e-52	0.910091537349156	0.531	0.293	8.73165002275473e-48	0	NENF
ANKRD17	3.66254277527856e-52	0.815653419833492	0.376	0.159	8.79816025477416e-48	0	ANKRD17
BAG6	5.16882319890193e-52	0.868741552233493	0.486	0.257	1.24165470884022e-47	0	BAG6
TRIM27	5.8881209186126e-52	0.812360255604899	0.357	0.147	1.41444440706912e-47	0	TRIM27
BCLAF1	9.11950357649139e-52	0.83609490966267	0.683	0.468	2.19068714914476e-47	0	BCLAF1
RPL22	9.66874668693423e-52	0.577533292948063	0.932	0.828	2.32262632913534e-47	0	RPL22
RBFOX2	1.1269090759945e-51	0.803586273289004	0.581	0.32	2.70706098235398e-47	0	RBFOX2
OGT	2.20739370802281e-51	0.817341925444397	0.417	0.182	5.3026011654124e-47	0	OGT
ZDHHC3	7.50715673428366e-51	0.875634463456197	0.347	0.146	1.80336919070962e-46	0	ZDHHC3
NCAM1	9.64911816206535e-51	0.725800448079423	0.616	0.332	2.31791116489134e-46	0	NCAM1
NDUFV1	1.12373107553403e-50	0.837154481774615	0.497	0.27	2.69942678964785e-46	0	NDUFV1
INPP5F	1.44543588505515e-50	0.794781942862363	0.312	0.12	3.47222608307947e-46	0	INPP5F
SRPRA	1.49110021478479e-50	0.737097257201483	0.309	0.113	3.58192093595602e-46	0	SRPRA
MYH10	1.56960242281174e-50	0.870627109703906	0.391	0.178	3.77049894007837e-46	0	MYH10
DESI2	1.74052888692338e-50	0.814019108110027	0.342	0.139	4.18109849216733e-46	0	DESI2
PHB	2.28397433857326e-50	0.897735463477884	0.571	0.358	5.48656315612069e-46	0	PHB
KLF13	2.47275068223844e-50	0.834496852734247	0.476	0.235	5.94004168887319e-46	0	KLF13
VDAC2	2.48861555296923e-50	0.807126043341716	0.713	0.509	5.97815228134268e-46	0	VDAC2
NKAPD1	4.15738920259068e-50	0.776046389755152	0.306	0.113	9.98688034246333e-46	0	NKAPD1
AHSA1	4.57449347449128e-50	0.845302263793437	0.549	0.325	1.0988848224423e-45	0	AHSA1
DUSP8	5.60472346751768e-50	0.818924307798032	0.295	0.108	1.3463666713671e-45	0	DUSP8
U2SURP	7.18654864875122e-50	0.866005520036413	0.546	0.323	1.72635271640302e-45	0	U2SURP
PITPNA	8.41324213329176e-50	0.818646048113224	0.311	0.12	2.02102902525935e-45	0	PITPNA
RPL35	9.64191280521553e-50	0.426986796099363	0.985	0.946	2.31618029406888e-45	0	RPL35
ZNF148	1.26190937346351e-49	0.861201348922682	0.457	0.232	3.03135869693403e-45	0	ZNF148
NBEAL1	1.54661950699651e-49	0.839638014750253	0.481	0.252	3.71528937970702e-45	0	NBEAL1
RABEP1	1.66776246625408e-49	0.898843758335621	0.449	0.23	4.00629899643554e-45	0	RABEP1
NRXN2	2.03001993049883e-49	0.81195249922224	0.311	0.12	4.87651387704428e-45	0	NRXN2
TLN2	2.2439440889612e-49	0.959708436093879	0.399	0.185	5.3904024905026e-45	0	TLN2
EPC2	3.23619665943339e-49	0.788227442787914	0.321	0.125	7.77399161529088e-45	0	EPC2
HNRNPA0	4.14822219632235e-49	0.635326396446049	0.861	0.647	9.96485936000556e-45	0	HNRNPA0
UBE2R2	1.38441266807122e-48	0.832446282803351	0.464	0.249	3.32563611124069e-44	0	UBE2R2
ECPAS	1.95814814223351e-48	0.750512545888652	0.272	0.095	4.70386346727333e-44	0	ECPAS
NOA1	3.5201456034697e-48	0.729414224704664	0.265	0.093	8.45609376865491e-44	0	NOA1
GAP43	5.24127342736975e-48	0.649120755436832	0.644	0.332	1.25905870272276e-43	0	GAP43
KIAA1841	5.6932158153517e-48	0.787167279468481	0.302	0.117	1.36762430316379e-43	0	KIAA1841
SREK1	1.1125847398256e-47	0.832549437922388	0.506	0.282	2.67265106200907e-43	0	SREK1
ACIN1	1.38705336277358e-47	0.864221583506243	0.484	0.265	3.33197958805471e-43	0	ACIN1
DNAJC21	1.79236061467538e-47	0.826245694034206	0.386	0.175	4.30560866857319e-43	0	DNAJC21
TTC3	1.94766611261291e-47	0.604539444435124	0.811	0.539	4.67868353571874e-43	0	TTC3
ZC3H14	2.25332024841684e-47	0.900081820861366	0.411	0.201	5.41292590074693e-43	0	ZC3H14
ATP11B	4.64595888273251e-47	0.710737362588324	0.275	0.096	1.11605224281e-42	0	ATP11B
NCOR1	1.37169832023545e-46	0.811196378426235	0.649	0.439	3.29509370486961e-42	0	NCOR1
SEC11A	1.87460961935599e-46	0.825891562445211	0.691	0.509	4.50318722761695e-42	0	SEC11A
SOX4	3.67710818875206e-46	0.373744606474804	0.881	0.507	8.8331492910202e-42	0	SOX4
PAK3	5.3498334148964e-46	0.876154313756732	0.397	0.193	1.28513698292641e-41	0	PAK3
HTRA2	7.25542861602301e-46	0.811411489003394	0.359	0.161	1.74289906214105e-41	0	HTRA2
ELOC	7.85588343970045e-46	0.782313763123271	0.654	0.458	1.88714031988484e-41	0	ELOC
RWDD1	9.52116391863771e-46	0.757401475227337	0.606	0.395	2.28717399653515e-41	0	RWDD1
EIF4G3	1.98667941927133e-45	0.780759485203219	0.351	0.154	4.7724013009736e-41	0	EIF4G3
SSU72	2.88938083139483e-45	0.800847186283459	0.559	0.35	6.94087063317665e-41	0	SSU72
NCL	3.71950741425635e-45	0.669233874591083	0.803	0.621	8.9350007105266e-41	0	NCL
MYCBP2	4.13541963382783e-45	0.834821624416685	0.554	0.337	9.93410504438121e-41	0	MYCBP2
IFT20	5.26196752617983e-45	0.84324674984512	0.462	0.254	1.26402983913892e-40	0	IFT20
MARCH5	9.51163024315887e-45	0.876458054833508	0.364	0.169	2.28488381701162e-40	0	MARCH5
PRPF3	1.21567344377303e-44	0.76152674416576	0.289	0.112	2.92029074663157e-40	0	PRPF3
NOP10	1.29730711530434e-44	0.753214607393279	0.703	0.519	3.11639115238409e-40	0	NOP10
DDAH2	2.20008370428496e-44	0.852940775126241	0.649	0.449	5.28504107443332e-40	0	DDAH2
CMIP	2.63611571144597e-44	0.784198214054342	0.394	0.189	6.33247716203551e-40	0	CMIP
C1QBP	2.7927477630553e-44	0.815287174084555	0.553	0.334	6.70873867641144e-40	0	C1QBP
YAF2	3.9861112249191e-44	0.859054715454689	0.474	0.269	9.57543638450066e-40	0	YAF2
ARID2	4.24812568187843e-44	0.774710082314885	0.357	0.16	1.02048475130084e-39	0	ARID2
CTNNB1	4.33252749380474e-44	0.698590655433703	0.564	0.332	1.04075975456178e-39	0	CTNNB1
GLYR1	5.81158598276674e-44	0.751238767072925	0.336	0.146	1.39605918478023e-39	0	GLYR1
LARP1	7.6405019934285e-44	0.829066689947642	0.414	0.21	1.83540138886139e-39	0	LARP1
KIAA0100	7.95113341135236e-44	0.708223979884675	0.269	0.099	1.91002126807506e-39	0	KIAA0100
RP9	8.10444122864172e-44	0.801579925426751	0.306	0.126	1.94684887194431e-39	0	RP9
RPRD2	9.9079793940622e-44	0.78133616026946	0.337	0.147	2.38009481004162e-39	0	RPRD2
BTAF1	1.05686786740791e-43	0.689787651822806	0.269	0.098	2.53880799108728e-39	0	BTAF1
LUC7L	1.3278623673489e-43	0.792009409243021	0.434	0.227	3.18979097884554e-39	0	LUC7L
TIAL1	1.91136704769546e-43	0.837164484539737	0.538	0.331	4.59148592197403e-39	0	TIAL1
ASNS	2.62443376245902e-43	0.74196655423562	0.337	0.147	6.30441478417906e-39	0	ASNS
ROMO1	3.59660901313027e-43	0.818067490749975	0.541	0.342	8.63977417134153e-39	0	ROMO1
DNAJC15	3.89434134193563e-43	0.868501606775944	0.489	0.291	9.35498677159778e-39	0	DNAJC15
RAB6B	4.68217321779189e-43	0.834183933346214	0.321	0.139	1.12475165037797e-38	0	RAB6B
PCBP4	5.16779912808213e-43	0.749955919381246	0.444	0.227	1.24140870654789e-38	0	PCBP4
RPL10A	7.40586377064181e-43	0.447860877683639	0.978	0.919	1.77903659498357e-38	0	RPL10A
CNOT6	1.28089270068716e-42	0.778444058258202	0.26	0.097	3.07696044559069e-38	0	CNOT6
CELF4	1.54974174929934e-42	0.806191185533686	0.437	0.229	3.72278963016687e-38	0	CELF4
PARL	1.61982890892713e-42	0.797230643761315	0.384	0.189	3.89115300502475e-38	0	PARL
DCLK1	2.02334142694929e-42	0.789365244754071	0.371	0.175	4.86047077581758e-38	0	DCLK1
KIF1B	2.05561489815759e-42	0.861721775862617	0.467	0.266	4.93799810835415e-38	0	KIF1B
MYO5A	2.06159285372263e-42	0.757471454864617	0.317	0.136	4.95235835321249e-38	0	MYO5A
ZC3H15	4.58395621053445e-42	0.845137809648211	0.576	0.391	1.10115796089459e-37	0	ZC3H15
NDUFAF6	4.85265778630306e-42	0.711662458400437	0.27	0.104	1.16570545342572e-37	0	NDUFAF6
PARP6	6.43447759108409e-42	0.809205578036391	0.331	0.148	1.54569020693022e-37	0	PARP6
RPS14	1.0546463995944e-41	0.303549980396653	1	0.979	2.53347158110567e-37	0	RPS14
PSMB7	1.21068175712919e-41	0.773338355154473	0.644	0.446	2.90829971697574e-37	0	PSMB7
JMY	1.29447909494536e-41	0.676993316493318	0.27	0.101	3.10959768187774e-37	0	JMY
RPS19	1.41671354725533e-41	0.268500308938298	0.998	0.985	3.40322928321675e-37	0	RPS19
THOC1	1.84476936757394e-41	0.717284676928512	0.294	0.119	4.43150497478612e-37	0	THOC1
DNAJC7	4.04847944812879e-41	0.757975787447909	0.578	0.374	9.72525733029497e-37	0	DNAJC7
JPT1	4.17038948664285e-41	0.515346560862715	0.845	0.579	1.00181096248135e-36	0	JPT1
MAP1B	5.23934358016338e-41	0.314593998226299	0.917	0.488	1.25859511482685e-36	0	MAP1B
ROCK1	6.30897641779528e-41	0.781157342777798	0.549	0.343	1.51554231508278e-36	0	ROCK1
NAXE	7.92754174668821e-41	0.78156341857684	0.376	0.185	1.90435407838944e-36	0	NAXE
NUFIP2	8.31976939847264e-41	0.740156838417347	0.524	0.307	1.9985750049011e-36	0	NUFIP2
RNF130	3.16183894721592e-40	0.74995094747638	0.456	0.24	7.59536951900209e-36	0	RNF130
SNX27	3.93228063186193e-40	0.806619176549717	0.362	0.176	9.44612453385874e-36	0	SNX27
AGO2	5.62414034860246e-40	0.757600725343148	0.371	0.178	1.35103099454128e-35	0	AGO2
TOB1	6.25202113256929e-40	0.812727466404249	0.556	0.333	1.50186051646579e-35	0	TOB1
TAF9	6.68612988855571e-40	0.848527476138317	0.434	0.246	1.60614212182885e-35	0	TAF9
PRPH	7.65789298660298e-40	0.486555057722367	0.431	0.194	1.83957905324177e-35	0	PRPH
HNRNPH2	8.11828788403629e-40	0.721963304161339	0.359	0.17	1.9501751155032e-35	0	HNRNPH2
RASA1	8.54761368571034e-40	0.718120142360113	0.265	0.103	2.05330775958134e-35	0	RASA1
TCERG1	9.17042659662911e-40	0.812248308254157	0.409	0.215	2.20291987704225e-35	0	TCERG1
DDX41	1.12126432121573e-39	0.719791900848177	0.287	0.119	2.69350115242442e-35	0	DDX41
ELAVL3	1.28744616837762e-39	0.748768409149746	0.452	0.241	3.09270318567671e-35	0	ELAVL3
MAP2K4	1.90141116429884e-39	0.708655650196648	0.27	0.107	4.56756989887868e-35	0	MAP2K4
NSG1	1.93648592372843e-39	0.755069939407637	0.511	0.291	4.65182648598044e-35	0	NSG1
COP1	2.62340184899296e-39	0.709651074906995	0.28	0.114	6.30193592165088e-35	0	COP1
FAM104A	3.68551927486385e-39	0.73955223954962	0.341	0.159	8.85335440207794e-35	0	FAM104A
VDAC3	6.09023378155785e-39	0.768275118899047	0.549	0.353	1.46299595900583e-34	0	VDAC3
MGA	8.91969901512716e-39	0.690670835678852	0.282	0.115	2.14269009741385e-34	0	MGA
YWHAZ	1.05054413538388e-38	0.587801957730434	0.831	0.7	2.52361712201917e-34	0	YWHAZ
MTREX	1.48142685745436e-38	0.720737642052282	0.282	0.117	3.55868359697687e-34	0	MTREX
ADH5	2.3372640920253e-38	0.747925928841576	0.424	0.232	5.61457580186318e-34	0	ADH5
CDV3	4.53021818645148e-38	0.761076414528473	0.511	0.308	1.08824901274938e-33	0	CDV3
PDZD8	6.93138977803162e-38	0.697444470555251	0.284	0.117	1.66505845247876e-33	0	PDZD8
WBP4	7.25351756618593e-38	0.746821832497288	0.336	0.159	1.74243998974918e-33	0	WBP4
STOML2	9.18744813681249e-38	0.726932845007697	0.467	0.279	2.2070087914251e-33	0	STOML2
ARID4B	1.04813308844588e-37	0.741097434194422	0.616	0.427	2.5178253050647e-33	0	ARID4B
CAMTA1	2.10866608843331e-37	0.709572274330224	0.604	0.417	5.0654376776345e-33	0	CAMTA1
STRN3	2.47753976751956e-37	0.715710240568777	0.366	0.18	5.95154602953548e-33	0	STRN3
SENP6	2.78601223580376e-37	0.70139419110511	0.491	0.294	6.69255859284778e-33	0	SENP6
PPP2R3C	3.94189192498665e-37	0.792345382857926	0.392	0.21	9.46921278220294e-33	0	PPP2R3C
TXNDC9	5.05289478647745e-37	0.742771869013604	0.342	0.166	1.21380638560761e-32	0	TXNDC9
COQ7	8.05055197831841e-37	0.660629024009041	0.28	0.117	1.93390359623165e-32	0	COQ7
TRAPPC4	8.4159499136368e-37	0.756642438579976	0.382	0.197	2.02167948825383e-32	0	TRAPPC4
RSBN1	8.61586122833367e-37	0.810825818984725	0.404	0.217	2.06970218427032e-32	0	RSBN1
PPP2CB	1.27404213629108e-36	0.759635788319984	0.349	0.172	3.06050401979844e-32	0	PPP2CB
GNL3	2.03299199900905e-36	0.805595356600833	0.372	0.192	4.88365338001954e-32	0	GNL3
DKC1	3.72154316061926e-36	0.733313942945459	0.302	0.136	8.93989098043958e-32	0	DKC1
CLCN3	4.03893746451109e-36	0.759739509838913	0.387	0.204	9.70233557724854e-32	0	CLCN3
PABPN1	4.05697670995529e-36	0.701954909215452	0.543	0.34	9.74566945265459e-32	0	PABPN1
MRPL14	4.93268844371435e-36	0.777818056156496	0.469	0.292	1.18493041794906e-31	0	MRPL14
NUDT21	1.08666015786052e-35	0.777064281699599	0.396	0.217	2.61037503121255e-31	0	NUDT21
PAPOLA	1.89245204435446e-35	0.650181347678535	0.659	0.485	4.54604830094829e-31	0	PAPOLA
YWHAH	5.45234614828493e-35	0.534230100423781	0.72	0.482	1.30976259174101e-30	0	YWHAH
CADM1	5.55223221022615e-35	0.674067952083719	0.533	0.311	1.33375722154052e-30	0	CADM1
CFAP36	6.22336524769849e-35	0.772508097847682	0.309	0.145	1.49497679980213e-30	0	CFAP36
FBXW2	1.83706466356024e-34	0.693477294206292	0.342	0.169	4.41299673480441e-30	0	FBXW2
PA2G4	2.03176007186952e-34	0.687097519224158	0.614	0.437	4.88069404464497e-30	0	PA2G4
STUB1	2.17628344659412e-34	0.718163258270935	0.482	0.299	5.2278680954084e-30	0	STUB1
IMMT	2.42260415636007e-34	0.737982655173451	0.401	0.224	5.81957970440815e-30	0	IMMT
ADGRB3	3.32789478070361e-34	0.719488363085749	0.269	0.116	7.99426884220622e-30	0	ADGRB3
IMMP1L	3.78707510660162e-34	0.757741024501925	0.346	0.176	9.09731182107841e-30	0	IMMP1L
SGCE	1.26617495706768e-33	0.723042900178908	0.421	0.237	3.04160548186798e-29	0	SGCE
LMNA	1.53224345719459e-33	0.259153401649159	0.616	0.364	3.68075523287283e-29	0	LMNA
MTA1	1.73768382058227e-33	0.6790929973562	0.332	0.165	4.17426407380272e-29	0	MTA1
THRAP3	1.91628478669481e-33	0.760376279399771	0.544	0.375	4.60329931459828e-29	0	THRAP3
YTHDF3	2.10010144129688e-33	0.679833910143366	0.294	0.134	5.04486368228336e-29	0	YTHDF3
PBX3	4.95000153794045e-33	0.776840931283059	0.28	0.128	1.18908936944405e-28	0	PBX3
WDR43	6.28244801073004e-33	0.724121933084712	0.294	0.136	1.50916966113757e-28	0	WDR43
MRTO4	6.74855156837873e-33	0.705047222863884	0.255	0.109	1.62113705775594e-28	0	MRTO4
MCRS1	1.04071751917636e-32	0.694861396771187	0.324	0.161	2.50001162456546e-28	0	MCRS1
RBM42	1.05356595552445e-32	0.696546939025177	0.366	0.196	2.53087613836083e-28	0	RBM42
TRIM24	1.19231628497977e-32	0.753340011083967	0.331	0.168	2.86418217977841e-28	0	TRIM24
RSRC1	1.34085763878594e-32	0.708029742440007	0.392	0.218	3.22100821989158e-28	0	RSRC1
PICALM	1.36952796386796e-32	0.70235806292699	0.384	0.203	3.28988007480361e-28	0	PICALM
PRDX6	1.40159975062518e-32	0.680920329097525	0.568	0.405	3.36692292095181e-28	0	PRDX6
PMPCB	1.59448159718617e-32	0.748886412326795	0.401	0.229	3.83026369276061e-28	0	PMPCB
SSBP2	1.76496437690848e-32	0.678582953048598	0.434	0.253	4.23979742620954e-28	0	SSBP2
UBR3	2.12004942164398e-32	0.690635478566928	0.257	0.109	5.09278272067318e-28	0	UBR3
CDC27	2.68395403708796e-32	0.695086096769998	0.357	0.188	6.4473943878927e-28	0	CDC27
SRPK2	6.82778589399048e-32	0.670997222648352	0.516	0.329	1.64017072745439e-27	0	SRPK2
PPIG	1.207525516338e-31	0.693323421357224	0.589	0.429	2.90071779534714e-27	0	PPIG
GNB2	1.32551059471434e-31	0.613763246494253	0.664	0.484	3.1841415506228e-27	0	GNB2
DDX1	1.35037420986217e-31	0.685414568766799	0.412	0.237	3.2438689269309e-27	0	DDX1
SMCHD1	1.62023002468789e-31	0.489205834045753	0.569	0.372	3.89211656530526e-27	0	SMCHD1
B3GNT2	2.13970547184644e-31	0.697135196728009	0.317	0.153	5.14000048446951e-27	0	B3GNT2
HNRNPM	2.28021093146032e-31	0.70357121275771	0.539	0.374	5.47752269955399e-27	0	HNRNPM
TMEM30A	3.10430991429223e-31	0.752219009756054	0.452	0.282	7.45717327611278e-27	0	TMEM30A
SERP2	4.85662769255391e-31	0.647839813254701	0.265	0.119	1.1666591043053e-26	0	SERP2
SNRPG	5.19128607926881e-31	0.591070845302914	0.633	0.482	1.24705074196195e-26	0	SNRPG
PRPF39	7.35324084141156e-31	0.640062121990738	0.257	0.112	1.76639551492389e-26	0	PRPF39
NOP56	9.5140153830536e-31	0.639596212425117	0.571	0.379	2.28545677531714e-26	0	NOP56
SAR1B	3.00283870576973e-30	0.664796852809125	0.347	0.185	7.21341913900005e-26	0	SAR1B
TEAD1	3.31618451473665e-30	0.646299610445693	0.265	0.12	7.96613844130038e-26	0	TEAD1
FAM122A	6.48776968468449e-30	0.627062333665086	0.257	0.114	1.55849203365491e-25	0	FAM122A
MPHOSPH10	6.71302300390106e-30	0.69085159527388	0.326	0.169	1.61260238599711e-25	0	MPHOSPH10
PAIP2	7.21823571512717e-30	0.628422825795651	0.671	0.525	1.73396458348785e-25	0	PAIP2
CFL2	8.64346081896554e-30	0.675806145562116	0.396	0.229	2.0763321579319e-25	0	CFL2
USP1	8.9894753233618e-30	0.728124112280415	0.396	0.226	2.15945176217797e-25	0	USP1
TYMS	1.11768220352048e-29	0.607404613095764	0.297	0.137	2.68489618929689e-25	0	TYMS
ATXN2	1.29966465125907e-29	0.723165097380169	0.367	0.205	3.12205442525455e-25	0	ATXN2
RNF126	1.36550859074851e-29	0.689173440305562	0.336	0.175	3.28022473669607e-25	0	RNF126
BAZ1B	2.44794717399373e-29	0.696162213371141	0.456	0.287	5.88045870136774e-25	0	BAZ1B
PARP2	3.18768564063152e-29	0.709804426760608	0.267	0.125	7.65745844592504e-25	0	PARP2
MPRIP	3.20742367045603e-29	0.638672601428112	0.324	0.164	7.70487314116947e-25	0	MPRIP
AFF4	3.64197733380236e-29	0.69402547950564	0.472	0.3	8.74875795126003e-25	0	AFF4
SNRPA1	6.37899838441596e-29	0.687300054046273	0.379	0.218	1.5323629919044e-24	0	SNRPA1
ELOB	6.39243473845184e-29	0.528622798787122	0.808	0.708	1.5355906728709e-24	0	ELOB
RER1	1.01684787916411e-28	0.722012773116329	0.449	0.292	2.44267197532803e-24	0	RER1
TRIP12	1.08992393420712e-28	0.623010846338803	0.336	0.175	2.61821527475235e-24	0	TRIP12
ZFR	2.58255305633092e-28	0.711462963396346	0.444	0.283	6.20380895191815e-24	0	ZFR
ODC1	4.00312790523062e-28	0.60581453233821	0.396	0.221	9.616313853945e-24	0	ODC1
JARID2	4.43290596469666e-28	0.696909125772457	0.359	0.199	1.06487267083943e-23	0	JARID2
MBD2	4.54372236238779e-28	0.561395554502611	0.277	0.126	1.09149298589279e-23	0	MBD2
SSR3	4.73286678032598e-28	0.663108511027577	0.461	0.296	1.13692925796991e-23	0	SSR3
UNC50	6.59587573978753e-28	0.658995488310926	0.329	0.174	1.58446127021176e-23	0	UNC50
SUCLG1	6.76712918409825e-28	0.70205758205443	0.457	0.302	1.62559977260408e-23	0	SUCLG1
TNRC6A	8.12665163869249e-28	0.689700992000853	0.332	0.178	1.95218425664671e-23	0	TNRC6A
FBXW7	9.4811849077335e-28	0.700903874206156	0.326	0.173	2.27757023853574e-23	0	FBXW7
PMEPA1	1.14943200527537e-27	0.512779726251637	0.255	0.113	2.76116556307248e-23	0	PMEPA1
ARHGAP5	1.16369189844634e-27	0.624314632120138	0.344	0.184	2.79542067844779e-23	0	ARHGAP5
SELENOK	2.30831912010623e-27	0.486529941237927	0.711	0.562	5.5450441903192e-23	0	SELENOK
DYRK1A	3.44907855849218e-27	0.605019029213335	0.272	0.129	8.28537651320991e-23	0	DYRK1A
MTF2	3.57602926572603e-27	0.707245074826161	0.402	0.247	8.59033750212708e-23	0	MTF2
KPNA3	3.80575927567645e-27	0.680489425081711	0.339	0.189	9.14219493202996e-23	0	KPNA3
RUVBL2	5.33601542681569e-27	0.679469692238208	0.312	0.167	1.28181762582966e-22	0	RUVBL2
ANP32A	5.3907825021578e-27	0.720595063812019	0.471	0.322	1.29497377266835e-22	0	ANP32A
SNX2	7.17284251530628e-27	0.645741329682838	0.436	0.278	1.72306022902687e-22	0	SNX2
CNOT4	7.93800442129552e-27	0.64155564878187	0.486	0.324	1.90686742208361e-22	0	CNOT4
PCM1	8.4528952981597e-27	0.565192152343701	0.601	0.442	2.03055450852392e-22	0	PCM1
PAFAH1B3	1.14781429155191e-26	0.535664512161161	0.513	0.32	2.757279491166e-22	0	PAFAH1B3
SEC61B	1.16252662601397e-26	0.524139735034809	0.718	0.598	2.79262146101075e-22	0	SEC61B
ELAVL4	1.33343372158142e-26	0.311534333540445	0.651	0.357	3.20317448598289e-22	0	ELAVL4
C4orf48	1.64476691500838e-26	0.657763828319	0.482	0.319	3.95105908323314e-22	0	C4orf48
PPM1A	1.84803410531681e-26	0.664552753763714	0.369	0.216	4.43934752779204e-22	0	PPM1A
ARID1A	1.85427075682714e-26	0.657972243802942	0.389	0.234	4.45432921205017e-22	0	ARID1A
TTC14	2.15858915204596e-26	0.608658836436835	0.381	0.22	5.1853628610448e-22	0	TTC14
CLPP	2.30536494594526e-26	0.699694835565943	0.364	0.218	5.53794767314969e-22	0	CLPP
DPM1	2.30930375431895e-26	0.669237874938667	0.342	0.193	5.54740947862498e-22	0	DPM1
PSMC2	2.37421830849272e-26	0.664228548725374	0.382	0.231	5.70334722066122e-22	0	PSMC2
MAPKAP1	3.02438816335764e-26	0.629615406115329	0.282	0.142	7.26518524601773e-22	0	MAPKAP1
NCKAP1	3.24059473657923e-26	0.619604103112	0.309	0.162	7.78455667621063e-22	0	NCKAP1
EEF1D	3.24605895616617e-26	0.395665604386757	0.881	0.783	7.79768282450236e-22	0	EEF1D
NDUFA12	5.22127364334004e-26	0.631367998679798	0.558	0.419	1.25425435460314e-21	0	NDUFA12
CHD4	1.01054140175457e-25	0.696012514630399	0.367	0.217	2.42752255529483e-21	0	CHD4
SETD5	1.02333318324108e-25	0.644423688757488	0.374	0.219	2.45825097278173e-21	0	SETD5
RAB10	1.34043350412997e-25	0.618458301603379	0.549	0.406	3.21998936362101e-21	0	RAB10
FAM49B	1.60475001101284e-25	0.567472837025019	0.588	0.436	3.85493047645505e-21	0	FAM49B
SEC11C	1.70532672160366e-25	0.660240395216455	0.494	0.345	4.09653585063632e-21	0	SEC11C
CCNL1	1.89475965589948e-25	0.541372305138116	0.701	0.561	4.55159164540174e-21	0	CCNL1
DOCK7	2.36275591987687e-25	0.586033931774301	0.27	0.133	5.67581227072822e-21	0	DOCK7
SRM	3.72303382253438e-25	0.68345746075339	0.339	0.195	8.94347184849208e-21	0	SRM
RLF	4.04908054290303e-25	0.57704548661214	0.28	0.14	9.72670128016165e-21	0	RLF
NAA35	4.05279488452311e-25	0.584995255598874	0.252	0.121	9.7356238716014e-21	0	NAA35
CSNK2B	4.14338134191413e-25	0.578288016599085	0.578	0.446	9.95323065954611e-21	0	CSNK2B
AURKAIP1	4.81100056063748e-25	0.64563283243898	0.553	0.426	1.15569855467634e-20	0	AURKAIP1
TMEM60	5.64577993891968e-25	0.629063331659789	0.25	0.121	1.35622925692729e-20	0	TMEM60
FH	9.16506697758135e-25	0.579948634224821	0.267	0.135	2.20163238935459e-20	0	FH
HERC1	9.60959159602782e-25	0.627710123974341	0.332	0.184	2.3084160931978e-20	0	HERC1
PSMD2	1.06630942127752e-24	0.698988438203037	0.407	0.26	2.56148849179286e-20	0	PSMD2
RPL18	1.78544923301257e-24	0.29258921004639	0.988	0.944	4.2890061475428e-20	0	RPL18
KBTBD2	1.84904712208131e-24	0.610303600769696	0.252	0.122	4.44178099666372e-20	0	KBTBD2
POP7	2.08257274209471e-24	0.655865445271917	0.384	0.238	5.00275624105991e-20	0	POP7
MRPS15	2.4576068089943e-24	0.71875515064285	0.386	0.25	5.90366307656611e-20	0	MRPS15
EIF3G	2.566493476439e-24	0.600347844141302	0.593	0.473	6.16523062910176e-20	0	EIF3G
DDX42	3.28156293197962e-24	0.626679857214467	0.331	0.189	7.88297047520146e-20	0	DDX42
UBA1	6.91087636143129e-24	0.617252227682448	0.297	0.161	1.66013071954302e-19	0	UBA1
CNOT2	7.75520751435895e-24	0.624127569235748	0.414	0.267	1.86295594909931e-19	0	CNOT2
CLK4	8.18911522169124e-24	0.621927067053625	0.311	0.168	1.96718925855467e-19	0	CLK4
APC	9.31686245116651e-24	0.657152713204013	0.324	0.184	2.23809669801922e-19	0	APC
UBE2Q2	1.16854206836556e-23	0.581267789078943	0.292	0.154	2.80707175662774e-19	0	UBE2Q2
AKAP8L	1.24622430830995e-23	0.619770975737752	0.264	0.134	2.99368003342216e-19	0	AKAP8L
HDAC2	1.30981759812542e-23	0.362750226179037	0.646	0.42	3.14644383421688e-19	0	HDAC2
IPO7	1.44482949370735e-23	0.643942189898088	0.322	0.184	3.47076940978379e-19	0	IPO7
FKBP2	1.45053915212668e-23	0.643948376545492	0.551	0.408	3.48448515123872e-19	0	FKBP2
HPRT1	1.58095070759465e-23	0.747673568290469	0.354	0.218	3.79775978978387e-19	0	HPRT1
PPP3R1	1.78707127364717e-23	0.621466715002237	0.289	0.155	4.29290261355523e-19	0	PPP3R1
PSME4	2.62739803728216e-23	0.565051913554216	0.254	0.123	6.3115355651592e-19	0	PSME4
NACA	3.11791187127312e-23	0.315022816922978	0.96	0.885	7.48984789717229e-19	0	NACA
NDUFA6	4.76517503422253e-23	0.614006411919095	0.509	0.379	1.14469034672094e-18	0	NDUFA6
RAP1B	6.39998900524239e-23	0.419688035124689	0.648	0.484	1.53740535883933e-18	0	RAP1B
MRPL24	6.45570104534053e-23	0.597811598933382	0.294	0.161	1.5507885051117e-18	0	MRPL24
MED8	9.95393377620522e-23	0.687931784964425	0.272	0.146	2.39113397172002e-18	0	MED8
STIP1	1.11050001367116e-22	0.586371749177195	0.361	0.222	2.66764313284086e-18	0	STIP1
HMGCS1	1.16403306782646e-22	0.58226229100501	0.307	0.166	2.79624023553273e-18	0	HMGCS1
TBCB	1.47271875295501e-22	0.493817479936667	0.664	0.503	3.53776498834852e-18	0	TBCB
PDPK1	1.48687373311454e-22	0.60820252881596	0.28	0.152	3.57176808168774e-18	0	PDPK1
EIF6	1.80344760329136e-22	0.64410450218804	0.432	0.301	4.3322418326265e-18	0	EIF6
USP15	1.8597922247393e-22	0.509697448614219	0.464	0.312	4.46759288226874e-18	0	USP15
GAPVD1	2.07633258835152e-22	0.574992176919414	0.267	0.139	4.98776614373803e-18	0	GAPVD1
WDR61	2.44400499681922e-22	0.643637295561136	0.336	0.2	5.87098880335914e-18	0	WDR61
TENM3	2.51671342190984e-22	0.503500578637616	0.265	0.134	6.04564898211183e-18	0	TENM3
PRKAR2A	2.60034627462879e-22	0.634315277704202	0.309	0.175	6.24655182091328e-18	0	PRKAR2A
MANF	2.92387879238729e-22	0.653239956750661	0.392	0.249	7.02374163507274e-18	0	MANF
UBE2H	3.45965879662173e-22	0.663949519503156	0.402	0.261	8.31079236124473e-18	0	UBE2H
MDH1	3.62901398547798e-22	0.595081550489583	0.501	0.35	8.7176173959152e-18	0	MDH1
MSI2	4.73063916008836e-22	0.603896411298623	0.387	0.245	1.13639413903643e-17	0	MSI2
MALSU1	4.8369839679625e-22	0.58277417260124	0.29	0.16	1.16194028878395e-17	0	MALSU1
ARFRP1	7.36177256033754e-22	0.575166134876461	0.28	0.15	1.76844500444428e-17	0	ARFRP1
YTHDC2	7.60352661864518e-22	0.594888249538404	0.301	0.168	1.82651916433095e-17	0	YTHDC2
SAP18	7.79833531134128e-22	0.49837620861872	0.723	0.623	1.8733161084904e-17	0	SAP18
TFG	7.94791131560528e-22	0.609048998180546	0.349	0.216	1.9092472562347e-17	0	TFG
PFDN4	9.15412598534933e-22	0.654381194517201	0.419	0.282	2.19900414420061e-17	0	PFDN4
YWHAQ	9.20201261056332e-22	0.350054181098432	0.836	0.621	2.21050746930952e-17	0	YWHAQ
NDUFS8	1.23050164820542e-21	0.560861366907576	0.534	0.403	2.95591105931906e-17	0	NDUFS8
SELENOH	2.34404351561056e-21	0.581457688592491	0.599	0.482	5.6308613331997e-17	0	SELENOH
CHD7	2.49392155297716e-21	0.596852306482935	0.252	0.13	5.99089835456173e-17	0	CHD7
LUZP1	2.62528055744319e-21	0.528984590740305	0.28	0.146	6.30644895509004e-17	0	LUZP1
PELI1	3.1207048535229e-21	0.530388808597806	0.284	0.151	7.4965571991327e-17	0	PELI1
TAGLN3	3.18214306134405e-21	0.556515240753063	0.376	0.232	7.64414406196067e-17	0	TAGLN3
ACTR3	3.29308234761963e-21	0.548903826851901	0.608	0.486	7.91064241545189e-17	0	ACTR3
SEM1	3.31657656154517e-21	0.463076374896917	0.663	0.535	7.96708021614382e-17	0	SEM1
VEZF1	5.46796177414721e-21	0.600679927605241	0.382	0.246	1.31351377738564e-16	0	VEZF1
SMARCE1	5.74538238880329e-21	0.635527165151577	0.377	0.246	1.38015575743833e-16	0	SMARCE1
MRPL16	8.47691952503534e-21	0.530035946598572	0.252	0.13	2.03632560830399e-16	0	MRPL16
PWWP2A	8.71873218529303e-21	0.62794718011489	0.309	0.181	2.09441384555109e-16	0	PWWP2A
EIF4H	1.01322166747716e-20	0.559748440631832	0.514	0.388	2.43396108961364e-16	0	EIF4H
COMMD1	1.19744600220607e-20	0.65301770866881	0.356	0.229	2.87650478649943e-16	0	COMMD1
FIBP	1.32891373604838e-20	0.631790811614398	0.397	0.268	3.19231657673541e-16	0	FIBP
SPAG9	1.50261077769693e-20	0.569677996726351	0.544	0.419	3.60957161018355e-16	0	SPAG9
APP	1.62528238140433e-20	0.427663984450528	0.576	0.423	3.90425333660947e-16	0	APP
URI1	1.65746011775036e-20	0.620628772371181	0.356	0.225	3.98155069485991e-16	0	URI1
SUB1	1.77942953183202e-20	0.372121388031581	0.791	0.707	4.27454562136688e-16	0	SUB1
ZNF131	2.70027786686643e-20	0.518895857172943	0.362	0.225	6.48660749178655e-16	0	ZNF131
SRSF11	3.27668938072879e-20	0.528642371196014	0.638	0.52	7.87126323038669e-16	0	SRSF11
ANK2	4.40840427244036e-20	0.636482602084763	0.287	0.163	1.05898687432562e-15	0	ANK2
C12orf57	4.5669399238764e-20	0.456816580955401	0.679	0.529	1.09707030851359e-15	0	C12orf57
CREBBP	6.33950490835316e-20	0.580783551735749	0.29	0.165	1.5228758690846e-15	0	CREBBP
NAP1L4	6.87983034715571e-20	0.516893686695967	0.412	0.276	1.65267284599374e-15	0	NAP1L4
TMPO	9.5619417934894e-20	0.581165331793292	0.411	0.276	2.29696965763202e-15	0	TMPO
SUPT6H	1.22787596052392e-19	0.546528601619594	0.255	0.138	2.94960363237057e-15	0	SUPT6H
HSPA9	1.35252797624548e-19	0.538073481655766	0.497	0.372	3.24904270453689e-15	0	HSPA9
DDX6	1.46321551499487e-19	0.519115409145632	0.492	0.354	3.51493631012068e-15	0	DDX6
CBR1	2.08239615110752e-19	0.533877459356212	0.277	0.155	5.00233203419049e-15	0	CBR1
TPM3	2.37649762134847e-19	0.415783528538182	0.693	0.557	5.70882258600329e-15	0	TPM3
CAPZA2	4.83956644852896e-19	0.447191071255062	0.636	0.52	1.16256065226563e-14	0	CAPZA2
SMNDC1	5.25647094758557e-19	0.58170530330827	0.267	0.148	1.26270945102901e-14	0	SMNDC1
EIF3K	5.50635188921737e-19	0.405456057164859	0.771	0.649	1.3227358508278e-14	0	EIF3K
UQCRC1	8.99078274169732e-19	0.62521096650389	0.376	0.26	2.15976583021053e-14	0	UQCRC1
RNASEH2B	9.49767863766455e-19	0.565772534771712	0.381	0.253	2.28153236233978e-14	0	RNASEH2B
EIF3E	1.17396662703226e-18	0.439679464066094	0.726	0.622	2.8201026314569e-14	0	EIF3E
UTP18	1.31446416666315e-18	0.547471384524194	0.265	0.15	3.15760582115821e-14	0	UTP18
RNF11	1.83498137846479e-18	0.565878892953922	0.396	0.272	4.40799226734811e-14	0	RNF11
NRDC	2.82716537745105e-18	0.575330780599869	0.404	0.282	6.79141666971292e-14	0	NRDC
UBE2G1	3.3516391210439e-18	0.583449581987845	0.311	0.192	8.05130749657165e-14	0	UBE2G1
ATP5F1A	5.36783634324453e-18	0.424418227171639	0.638	0.492	1.2894616463742e-13	0	ATP5F1A
POLR2B	5.63086653898296e-18	0.535341207689292	0.354	0.229	1.35264675999449e-13	0	POLR2B
THOC7	6.06803148853513e-18	0.614484329698887	0.359	0.243	1.45766252417591e-13	0	THOC7
ARIH1	6.63617353472755e-18	0.519815600583948	0.354	0.229	1.59414160651225e-13	0	ARIH1
PPP4R2	6.88117097265549e-18	0.546324978252021	0.359	0.238	1.6529948910513e-13	0	PPP4R2
CFL1	7.8028363110973e-18	0.268576971472432	0.96	0.877	1.87439733865179e-13	0	CFL1
BEX3	1.08090595258199e-17	0.300307641647951	0.693	0.471	2.59655227929245e-13	0	BEX3
PUM2	1.38195731402811e-17	0.565564946042709	0.312	0.194	3.31973785975834e-13	0	PUM2
CLINT1	1.77600783876995e-17	0.558521215885244	0.377	0.259	4.26632603029316e-13	0	CLINT1
MRPL40	1.82934665107147e-17	0.584758183290981	0.321	0.206	4.39445652520389e-13	0	MRPL40
ELF2	2.30688361804009e-17	0.600347587761988	0.351	0.233	5.5415958272559e-13	0	ELF2
ATP1B1	3.36124716969697e-17	0.383648065300208	0.509	0.362	8.07438795104607e-13	0	ATP1B1
MRPL11	3.93175236418335e-17	0.509404046458999	0.28	0.167	9.44485552924125e-13	0	MRPL11
NDUFS1	4.08788936439708e-17	0.532629643940374	0.28	0.168	9.81992783115466e-13	0	NDUFS1
JADE1	6.07540958434815e-17	0.524365714191116	0.262	0.149	1.45943489035211e-12	0	JADE1
ZNF106	8.53289349218258e-17	0.528101971062367	0.351	0.229	2.0497716746921e-12	0	ZNF106
ATF4	1.48949304231897e-16	0.466587788728066	0.581	0.48	3.57806018625863e-12	0	ATF4
PRPF8	2.08038545098153e-16	0.514877460106474	0.284	0.172	4.99750193034783e-12	0	PRPF8
RAB21	2.84563598071963e-16	0.517245349614363	0.326	0.208	6.83578675288469e-12	0	RAB21
KMT2A	2.88707832987619e-16	0.495211488466133	0.346	0.224	6.93533956402858e-12	0	KMT2A
ZNF704	2.99705730887925e-16	0.474701806269078	0.324	0.205	7.19953106738973e-12	0	ZNF704
LAP3	3.7809602051454e-16	0.425422786290941	0.322	0.194	9.08262260480028e-12	0	LAP3
FBXO11	9.32841849328154e-16	0.52090931419091	0.316	0.204	2.24087269045609e-11	0	FBXO11
COPS5	1.03786959655396e-15	0.558477593140277	0.339	0.233	2.49317034484193e-11	0	COPS5
GLS	1.05447049016429e-15	0.434329121476087	0.382	0.256	2.53304901147266e-11	0	GLS
TSPAN5	1.53005661181724e-15	0.546592582802095	0.255	0.152	3.67550199290738e-11	0	TSPAN5
OPA1	1.68376411998394e-15	0.505670522887637	0.25	0.147	4.04473816902541e-11	0	OPA1
HNRNPH3	1.84309112634418e-15	0.456632225341389	0.539	0.433	4.42747350370398e-11	0	HNRNPH3
HARS	1.88466245630813e-15	0.508731422314328	0.259	0.155	4.52733615254339e-11	0	HARS
CANX	2.02326533838488e-15	0.493655296251236	0.549	0.447	4.86028799586816e-11	0	CANX
TIMM13	2.59458560656367e-15	0.516448322765473	0.491	0.399	6.23271354408725e-11	0	TIMM13
MRPL18	2.9879598796434e-15	0.511385073287002	0.417	0.312	7.17767722287937e-11	0	MRPL18
EIF2A	3.21772469512693e-15	0.52683593283331	0.381	0.276	7.72961826263392e-11	0	EIF2A
MRPL22	3.72007501937078e-15	0.528077900868181	0.322	0.217	8.93636421153249e-11	0	MRPL22
NDUFB7	4.94008563061352e-15	0.376361226910097	0.651	0.55	1.18670737018598e-10	0	NDUFB7
ROCK2	5.51166706116483e-15	0.532294171115616	0.255	0.15	1.32401266143302e-10	0	ROCK2
USP14	7.40510809031135e-15	0.585134841232259	0.322	0.22	1.77885506545459e-10	0	USP14
C12orf10	7.47370315043946e-15	0.525177200587573	0.331	0.226	1.79533297079857e-10	0	C12orf10
SBNO1	1.00488194385461e-14	0.556813688804456	0.329	0.222	2.41392740552756e-10	0	SBNO1
ACBD3	1.02484717713778e-14	0.523430988026324	0.255	0.154	2.46188788892037e-10	0	ACBD3
HNRNPL	1.09966341507688e-14	0.476326733795182	0.285	0.177	2.64161145569767e-10	0	HNRNPL
ERGIC3	1.4951675111817e-14	0.522286810595574	0.429	0.332	3.59169139536068e-10	0	ERGIC3
CMPK1	1.85462577773152e-14	0.448312849079258	0.397	0.285	4.45518204326667e-10	0	CMPK1
UBE2Z	2.0576630097949e-14	0.471350618107799	0.267	0.163	4.94291808212932e-10	0	UBE2Z
PSMC1	2.09216431917492e-14	0.565609291355884	0.392	0.297	5.025797127522e-10	0	PSMC1
CNOT6L	2.17448092914634e-14	0.297731561141448	0.326	0.2	5.22353808799534e-10	0	CNOT6L
STK39	2.64140880990493e-14	0.448405569019034	0.301	0.189	6.34519224315362e-10	0	STK39
GSTP1	2.87874434368034e-14	0.330976616596191	0.756	0.61	6.91531966238892e-10	0	GSTP1
RBM33	2.98053990022776e-14	0.509756752693248	0.279	0.174	7.15985294832712e-10	0	RBM33
NDUFB11	3.46925915569816e-14	0.423853498727202	0.631	0.545	8.33385434381811e-10	0	NDUFB11
THYN1	4.04273630090353e-14	0.539214407801355	0.269	0.17	9.71146114203045e-10	0	THYN1
SRRM1	5.01519898437095e-14	0.394767915885461	0.613	0.534	1.20475110002559e-09	0	SRRM1
FAM120A	5.21450230758315e-14	0.498804559559657	0.272	0.167	1.25262774432762e-09	0	FAM120A
EIF3J	6.02913195978646e-14	0.468457962620742	0.319	0.217	1.4483180793799e-09	0	EIF3J
CIAO2B	1.83196247333682e-13	0.491753395328113	0.543	0.468	4.40074025344971e-09	0	CIAO2B
CNIH1	1.9062765255841e-13	0.496186559167924	0.344	0.246	4.57925746975812e-09	0	CNIH1
ZBTB8OS	2.28659440285295e-13	0.468393883511746	0.265	0.166	5.49285707453335e-09	0	ZBTB8OS
TSPAN13	3.06189442895553e-13	0.489536060182484	0.334	0.227	7.35528279723697e-09	0	TSPAN13
CFDP1	3.43592351470449e-13	0.507317018127925	0.382	0.288	8.25377546702312e-09	0	CFDP1
STT3B	3.45477698603409e-13	0.493425439973717	0.265	0.167	8.29906527585108e-09	0	STT3B
PPM1G	3.73495307630435e-13	0.488614864580261	0.456	0.359	8.97210427989831e-09	0	PPM1G
EDF1	3.92714384009431e-13	0.36679998764969	0.741	0.67	9.43378493267455e-09	0	EDF1
HMOX2	7.02436802844873e-13	0.465935875259874	0.264	0.168	1.68739368779395e-08	0	HMOX2
BOD1L1	9.51367994005231e-13	0.452395616522801	0.289	0.188	2.28537619519937e-08	0	BOD1L1
IVNS1ABP	1.09229233890302e-12	0.337720476681776	0.417	0.302	2.62390465651283e-08	0	IVNS1ABP
TAOK1	1.16197584837845e-12	0.481558415824564	0.361	0.262	2.79129838297472e-08	0	TAOK1
DDX3X	1.20002928711959e-12	0.26115842081038	0.628	0.528	2.88271035351868e-08	0	DDX3X
FYN	1.21781845886043e-12	0.312946343179952	0.412	0.298	2.92544350187452e-08	0	FYN
CDH2	1.29083908418669e-12	0.547378352836004	0.269	0.176	3.10085364803327e-08	0	CDH2
PTP4A2	1.43279564961467e-12	0.374000048302721	0.566	0.478	3.44186170950436e-08	0	PTP4A2
FNBP4	1.5173281774508e-12	0.459404592604056	0.374	0.272	3.6449257478723e-08	0	FNBP4
OTUB1	1.71561326525314e-12	0.509736193940214	0.292	0.199	4.12124618579109e-08	0	OTUB1
METTL26	2.1030849662371e-12	0.531140941805024	0.396	0.311	5.05203070589477e-08	0	METTL26
MAPK10	4.51720095814009e-12	0.466618460033132	0.25	0.159	1.08512201416441e-07	0	MAPK10
DNAJC9	4.87417089424889e-12	0.477688546258917	0.257	0.166	1.17087333221647e-07	0	DNAJC9
BAG1	5.7883570534764e-12	0.454213444393981	0.421	0.331	1.3904791313861e-07	0	BAG1
RBM25	6.41646711002624e-12	0.413584303013131	0.553	0.476	1.5413637291705e-07	0	RBM25
FRG1	9.62763401721078e-12	0.458041004785268	0.317	0.227	2.31275024361437e-07	0	FRG1
CXXC5	1.06018404056141e-11	0.446324329960507	0.272	0.179	2.54677410223661e-07	0	CXXC5
TARDBP	1.2267274637432e-11	0.458134140257142	0.259	0.17	2.9468447134039e-07	0	TARDBP
ACTR10	1.29778989835955e-11	0.471841918087143	0.402	0.312	3.1175508938393e-07	0	ACTR10
ZNF638	1.54748771102083e-11	0.476016103232996	0.389	0.298	3.71737497941424e-07	0	ZNF638
SRSF1	1.62973027304682e-11	0.411900327104815	0.356	0.261	3.91493806191307e-07	0	SRSF1
LSM6	1.66241431893013e-11	0.516894328066922	0.372	0.289	3.99345167693396e-07	0	LSM6
JMJD6	2.07207335438616e-11	0.413190566795709	0.332	0.234	4.97753461190643e-07	0	JMJD6
NBEA	2.15467846108205e-11	0.470909027499968	0.26	0.173	5.17596859921129e-07	0	NBEA
SNX6	2.88570513319434e-11	0.408803247682893	0.444	0.358	6.93204087095943e-07	0	SNX6
FAM136A	3.29249680567996e-11	0.499442664158555	0.275	0.191	7.9092358266044e-07	0	FAM136A
GRIA2	3.55769062182604e-11	0.478290332304171	0.264	0.175	8.5462844117505e-07	0	GRIA2
DDRGK1	4.75150031398801e-11	0.472081483360356	0.321	0.235	1.1414054054262e-06	0	DDRGK1
POLR2I	5.09080667303971e-11	0.457134999145835	0.429	0.348	1.2229135789976e-06	0	POLR2I
ASH1L	5.48019925615303e-11	0.48954524581854	0.409	0.327	1.31645346531308e-06	0	ASH1L
GLG1	7.82843353072483e-11	0.396134258158172	0.381	0.286	1.88054630275072e-06	0	GLG1
SPCS1	1.26255784669318e-10	0.381473831358968	0.533	0.455	3.03291645932636e-06	0	SPCS1
CBX1	2.15847235984721e-10	0.27201465229853	0.511	0.376	5.18508230282496e-06	0	CBX1
ATP2B1	2.4271276632024e-10	0.429602668517188	0.407	0.318	5.8304460725448e-06	0	ATP2B1
CHMP4B	3.0240106500099e-10	0.472432804516575	0.302	0.221	7.26427838345377e-06	0	CHMP4B
DDOST	3.21944279382244e-10	0.461278406748406	0.334	0.252	7.73374547932026e-06	0	DDOST
GNAQ	3.2256923297085e-10	0.434695490952918	0.366	0.282	7.74875811442576e-06	0	GNAQ
PABPC4	3.24961379052125e-10	0.410958330101283	0.277	0.194	7.80622224759015e-06	0	PABPC4
SCFD1	4.1711467984278e-10	0.419153607917642	0.299	0.216	1.00199288391833e-05	0	SCFD1
ADIPOR1	5.49638152118642e-10	0.527407068913557	0.311	0.235	1.3203407690194e-05	0	ADIPOR1
PCBP2	5.8833694389483e-10	0.286328516807897	0.721	0.629	1.41330300662416e-05	0	PCBP2
INA	6.57264109854558e-10	0.332204354523102	0.331	0.229	1.57887984469262e-05	0	INA
NOL7	7.11025252077146e-10	0.415227675072701	0.412	0.337	1.70802486053972e-05	0	NOL7
THUMPD1	9.75707078765141e-10	0.383270093982456	0.284	0.199	2.34384354460962e-05	0	THUMPD1
PPP3CA	1.22009257613663e-09	0.390631642048172	0.347	0.26	2.93090638639541e-05	0	PPP3CA
C1orf122	1.45596238581562e-09	0.505737380576823	0.319	0.243	3.49751284320628e-05	0	C1orf122
PGLS	1.83417914036819e-09	0.402303146178608	0.424	0.35	4.40606513099246e-05	0	PGLS
TM2D3	1.90895276924498e-09	0.439464500150216	0.356	0.281	4.58568634228029e-05	0	TM2D3
METAP2	2.1122499089704e-09	0.431503772796851	0.361	0.287	5.07404673132868e-05	0	METAP2
MED29	2.41364786424219e-09	0.424223386485703	0.252	0.175	5.79806489948258e-05	0	MED29
TBCC	2.49135290361581e-09	0.453556106825583	0.264	0.185	5.9847279450659e-05	0	TBCC
SRP72	2.60712043264337e-09	0.444672842411522	0.374	0.305	6.2628247032959e-05	0	SRP72
NRBP1	2.61786539320236e-09	0.451088559145718	0.262	0.184	6.28863624755071e-05	0	NRBP1
MTCH2	2.9833578187083e-09	0.456169556856436	0.279	0.209	7.16662215210109e-05	0	MTCH2
NDUFS6	4.41625428381272e-09	0.395864940045592	0.494	0.439	0.000106087260405749	0	NDUFS6
NELFE	4.56036091759671e-09	0.442748773414471	0.295	0.222	0.000109548989962508	0	NELFE
APPBP2	6.19844677500467e-09	0.424640462160803	0.252	0.178	0.000148899088429162	0	APPBP2
FDPS	6.96523147846355e-09	0.381148160244181	0.366	0.288	0.000167318790575651	0	FDPS
PHF14	7.66965521951684e-09	0.262328372015172	0.551	0.444	0.000184240457683234	0	PHF14
PRPF4B	8.56861718781993e-09	0.347047128736516	0.346	0.265	0.00020583532208581	0	PRPF4B
SP3	8.80805085439934e-09	0.465757285467966	0.28	0.204	0.000211586997624381	0	SP3
LMO4	9.69296248825489e-09	0.52451139013264	0.294	0.219	0.000232844344892859	0	LMO4
GTF2A2	1.05438027759764e-08	0.366048879924073	0.431	0.362	0.000253283230284506	0	GTF2A2
PHF20	1.07861098185397e-08	0.442353538279926	0.331	0.26	0.00025910393006096	0	PHF20
TIMM8B	1.16358781503815e-08	0.441392280056685	0.369	0.309	0.000279517064928465	0	TIMM8B
RERE	1.4224722612349e-08	0.407994315156247	0.279	0.204	0.000341706286593848	0	RERE
PLEKHO1	1.73807982862394e-08	0.41402111872339	0.285	0.211	0.000417521536432044	0	PLEKHO1
MRPL4	2.38217089266839e-08	0.42185015509335	0.262	0.192	0.0005722450918368	0	MRPL4
NDUFB6	2.59649159396599e-08	0.452508689356871	0.314	0.248	0.00062372921070251	0	NDUFB6
GPBP1L1	2.65829695986413e-08	0.39896744891458	0.25	0.179	0.000638576095698561	0	GPBP1L1
HNRNPC	2.92078775574765e-08	0.297499661906575	0.668	0.607	0.0007016316346857	0	HNRNPC
ARPC5L	4.24283237641529e-08	0.325451457907694	0.369	0.292	0.00101921319346248	0	ARPC5L
ERLEC1	4.93751481997996e-08	0.423611869872847	0.306	0.237	0.00118608981005559	0	ERLEC1
TMED10	6.98351724522905e-08	0.363598055804741	0.404	0.341	0.00167758051264892	0	TMED10
KMT5B	8.8982737836977e-08	0.423899660014088	0.259	0.192	0.00213754332831986	0	KMT5B
TIA1	1.06614440347796e-07	0.373962573142973	0.344	0.276	0.00256109208603475	0	TIA1
TNPO1	1.28666124357229e-07	0.41897554712649	0.326	0.261	0.00309081763930935	0	TNPO1
PGRMC1	1.41985807688663e-07	0.346081841341188	0.386	0.314	0.00341078307229706	0	PGRMC1
SYT11	1.93170953339953e-07	0.38531388092644	0.337	0.266	0.00464035264113235	0	SYT11
PCMT1	2.25248651569009e-07	0.312920322179051	0.466	0.403	0.00541092310799074	0	PCMT1
CCDC50	3.38620458412983e-07	0.378161731582197	0.265	0.203	0.00813434065199668	0	CCDC50
MTX2	3.6360366272223e-07	0.382854510541949	0.311	0.25	0.0087344871859134	0	MTX2
AZIN1	5.21391341947604e-07	0.428881358651129	0.359	0.306	0.0125248628162654	0	AZIN1
UBE2V2	6.46482984935371e-07	0.331348953147057	0.387	0.324	0.0155298142641175	0	UBE2V2
ZBTB38	6.56849374218207e-07	0.318380635669598	0.357	0.289	0.0157788356674698	0	ZBTB38
SCAF11	8.79318258270702e-07	0.316359609019827	0.449	0.399	0.0211229832001788	0	SCAF11
ACSL3	1.11620066946998e-06	0.406511607681425	0.272	0.213	0.026813372482008	0	ACSL3
HDLBP	1.19481873319273e-06	0.392990617253034	0.29	0.234	0.0287019356087557	0	HDLBP
CHTOP	1.41458110403906e-06	0.373512190273609	0.264	0.206	0.0339810672812262	0	CHTOP
ETFA	1.5547784742578e-06	0.359474843609726	0.277	0.218	0.0373488885086209	0	ETFA
SCG3	2.08716395434788e-06	0.255649843583645	0.336	0.257	0.0501378525113449	0	SCG3
ATP5PB	2.53318274441552e-06	0.336957734021351	0.402	0.355	0.0608521158863495	0	ATP5PB
SAR1A	2.54810922331778e-06	0.34765609866641	0.344	0.286	0.0612106797625398	0	SAR1A
IRF2BP2	3.00771985387859e-06	0.355766179348376	0.366	0.312	0.0722514463298715	0	IRF2BP2
PRPF38B	3.4838448824732e-06	0.328039433730635	0.427	0.376	0.0836889217667713	0	PRPF38B
PAFAH1B2	3.82093758573146e-06	0.328796499671391	0.287	0.23	0.0917865626844412	0	PAFAH1B2
ALG5	3.95768288432297e-06	0.446995998418662	0.274	0.223	0.0950714582472065	0	ALG5
SARS	5.81157849617005e-06	0.342849697584515	0.307	0.253	0.139605738634997	0	SARS
SSBP4	5.85400952041257e-06	0.358917400631364	0.272	0.215	0.140625016699351	0	SSBP4
CHMP2A	6.18806656613508e-06	0.374713296847272	0.404	0.361	0.148649735051697	0	CHMP2A
RAB1A	8.47025342639784e-06	0.352853164412624	0.422	0.393	0.203472427808929	0	RAB1A
CREB1	1.04051578066641e-05	0.384708861915445	0.277	0.225	0.249952700831685	0	CREB1
EXOC5	1.46449169324511e-05	0.376012095071253	0.272	0.223	0.35180019455134	0	EXOC5
USP47	1.8282801017963e-05	0.306106960230039	0.25	0.196	0.439189446053507	0	USP47
MAX	2.62994599595259e-05	0.318254395076486	0.321	0.273	0.631765627147731	0	MAX
VBP1	2.90547116377239e-05	0.365151567766488	0.326	0.283	0.697952282961404	0	VBP1
PIN4	4.69026367847736e-05	0.346104171155572	0.289	0.244	1	0	PIN4
PHIP	4.8137000165197e-05	0.261112762208647	0.421	0.376	1	0	PHIP
SPTAN1	6.64909535140495e-05	0.259061683155741	0.329	0.275	1	0	SPTAN1
RAB7A	0.000106093719579286	0.270655326879549	0.472	0.446	1	0	RAB7A
RNF145	0.000112819867974219	0.272950721482239	0.282	0.234	1	0	RNF145
ANKRD11	0.00011799212084084	0.275609731677286	0.394	0.35	1	0	ANKRD11
BRD4	0.00013278287396249	0.273009372173613	0.326	0.282	1	0	BRD4
RUFY3	0.000224116355934026	0.283200927796564	0.309	0.266	1	0	RUFY3
NAA20	0.000230290229954165	0.364164241193108	0.274	0.237	1	0	NAA20
SLC35B1	0.000351031799268634	0.357997775416299	0.27	0.236	1	0	SLC35B1
RALBP1	0.000410273178849843	0.272199223442487	0.285	0.247	1	0	RALBP1
VDAC1	0.00041319469837684	0.254733636659684	0.452	0.434	1	0	VDAC1
ASNA1	0.000425836183202102	0.317409769434244	0.27	0.237	1	0	ASNA1
MRPL21	0.000503822234038752	0.274534322604859	0.269	0.232	1	0	MRPL21
RNPS1	0.000792167454327813	0.280786076375386	0.441	0.414	1	0	RNPS1
HSPB11	0.000997711357050209	0.255730519702687	0.29	0.255	1	0	HSPB11
TRAPPC2L	0.0013770758330202	0.313596805960488	0.284	0.254	1	0	TRAPPC2L
GDAP1	0.00202211165341377	0.288911290257916	0.25	0.217	1	0	GDAP1
CFAP20	0.00216844460910152	0.28791922756782	0.275	0.245	1	0	CFAP20
ATF2	0.00232045168884748	0.300405049510899	0.267	0.239	1	0	ATF2
CPEB4	0.00378165083242528	0.31513078495053	0.262	0.236	1	0	CPEB4
CAND1	0.00395151296948207	0.26446234251585	0.275	0.25	1	0	CAND1
PSMC3	0.0048923010561613	0.27829438229132	0.29	0.27	1	0	PSMC3
BRD3	0.005102798472167	0.252310602223729	0.28	0.254	1	0	BRD3
RALY	0.00541256417516673	0.254607095259064	0.349	0.336	1	0	RALY
PHF20L1	0.00599791871102218	0.287797336152813	0.28	0.26	1	0	PHF20L1
PITPNB	0.00648024853682207	0.279931611684135	0.287	0.266	1	0	PITPNB
SLC25A39	0.00931332745776299	0.285657328890815	0.252	0.231	1	0	SLC25A39
GNLY	0	3.74240746091931	0.861	0.147	0	1	GNLY
NKG7	0	3.4547543404473	0.968	0.162	0	1	NKG7
GZMH	0	3.10097258997193	0.859	0.079	0	1	GZMH
GZMB	0	3.02043537910088	0.831	0.08	0	1	GZMB
CCL5	0	2.9691752094674	0.959	0.163	0	1	CCL5
CST7	0	2.86524901487493	0.945	0.106	0	1	CST7
GZMA	0	2.80000933430676	0.945	0.102	0	1	GZMA
KLRD1	0	2.78240235702647	0.868	0.084	0	1	KLRD1
CTSW	0	2.75584226363271	0.875	0.085	0	1	CTSW
PRF1	0	2.74634874755367	0.793	0.065	0	1	PRF1
FGFBP2	0	2.71569749083165	0.643	0.046	0	1	FGFBP2
HOPX	0	2.53701709840549	0.777	0.088	0	1	HOPX
TRBC2	0	2.47587820419379	0.752	0.117	0	1	TRBC2
CCL4	0	2.40980422890881	0.961	0.277	0	1	CCL4
CD3D	0	2.40356273239864	0.699	0.1	0	1	CD3D
GZMM	0	2.39333067806762	0.777	0.075	0	1	GZMM
HCST	0	2.38609899159469	0.929	0.257	0	1	HCST
IL32	0	2.20392802886725	0.827	0.175	0	1	IL32
TRGC2	0	2.08495535054303	0.481	0.041	0	1	TRGC2
CD7	0	2.08073189493561	0.663	0.1	0	1	CD7
RAC2	0	2.02961555208373	0.775	0.168	0	1	RAC2
CD3G	0	2.02031487783977	0.578	0.065	0	1	CD3G
CD69	0	2.01006933245558	0.79	0.159	0	1	CD69
RUNX3	0	1.98673966705231	0.663	0.108	0	1	RUNX3
CD3E	0	1.98654281850222	0.62	0.077	0	1	CD3E
CD8A	0	1.98327482710457	0.542	0.067	0	1	CD8A
CD247	0	1.97724677338373	0.601	0.061	0	1	CD247
SKAP1	0	1.61799081045206	0.487	0.053	0	1	SKAP1
APOBEC3G	1.12720830009619e-296	1.91493614368485	0.64	0.112	2.70777977849106e-292	1	APOBEC3G
SAMD3	7.58313913601928e-296	1.47561323053769	0.428	0.042	1.82162168325455e-291	1	SAMD3
PTPRC	2.52884665727627e-286	2.02476409734519	0.914	0.272	6.07479544010904e-282	1	PTPRC
CLIC3	6.57219224598022e-285	1.82113512608617	0.455	0.052	1.57877202132937e-280	1	CLIC3
CD2	1.3337267640586e-278	1.67307176274496	0.529	0.073	3.20387843262156e-274	1	CD2
CD8B	2.24732495695348e-277	1.62000054358054	0.392	0.038	5.39852401159366e-273	1	CD8B
TRAC	2.03458901402389e-265	2.00280112998577	0.567	0.093	4.88748972948819e-261	1	TRAC
MYOM2	2.83258663932418e-263	1.93721249136928	0.389	0.041	6.80443962498453e-259	1	MYOM2
MATK	1.55628983603102e-259	1.48181012601463	0.424	0.049	3.73851944411372e-255	1	MATK
HLA-B	4.62123900758701e-253	1.87169851558768	1	0.545	1.11011403440255e-248	1	HLA-B
LCK	4.6411626864704e-253	1.52808303523792	0.488	0.069	1.11490010054392e-248	1	LCK
RARRES3	1.15006809636024e-250	1.78199767693392	0.679	0.15	2.76269358107656e-246	1	RARRES3
BIN2	3.9237938467767e-249	1.7589745357857	0.642	0.136	9.42573757872698e-245	1	BIN2
ZFP36L2	3.46936903900071e-247	2.35064865412252	0.938	0.47	8.33411830548751e-243	1	ZFP36L2
B2M	5.68707793471354e-247	1.80208080632489	1	0.829	1.36614986147689e-242	1	B2M
SYTL3	9.69614031951279e-247	1.62140361880327	0.472	0.066	2.32920682755336e-242	1	SYTL3
LCP1	1.10569528502046e-245	1.89797973081488	0.786	0.221	2.65610121367614e-241	1	LCP1
TGFB1	3.17745637620523e-242	1.90338034871795	0.69	0.17	7.6328857069202e-238	1	TGFB1
ARHGDIB	1.88961636155564e-241	1.83695241528775	0.888	0.307	4.53923642372897e-237	1	ARHGDIB
MYL12A	2.0624545410533e-241	2.06434434625452	0.941	0.463	4.95442829851823e-237	1	MYL12A
EFHD2	2.29467918870133e-235	2.01740566573244	0.695	0.185	5.51227834709834e-231	1	EFHD2
HLA-E	4.61801513986784e-235	1.80030082206348	0.964	0.449	1.10933959689905e-230	1	HLA-E
TBC1D10C	3.19680249794411e-232	1.46409625743278	0.504	0.082	7.67935896056134e-228	1	TBC1D10C
TBX21	4.61503853185467e-229	1.22827135557023	0.312	0.028	1.10862455612213e-224	1	TBX21
CEMIP2	3.18169431533236e-223	1.64976249811101	0.558	0.106	7.6430660842914e-219	1	CEMIP2
ARL4C	1.82808552504775e-221	2.00196743798167	0.8	0.294	4.3914270482697e-217	1	ARL4C
ACAP1	1.08396053644719e-220	1.52182388531051	0.531	0.096	2.60389000065343e-216	1	ACAP1
IL2RG	3.25567050662753e-214	1.4548693492151	0.49	0.085	7.82077169102065e-210	1	IL2RG
CORO1A	1.29527457327997e-206	1.70719838531212	0.836	0.288	3.11150857993316e-202	1	CORO1A
ITGB2	1.67017349982191e-206	1.65512529246078	0.779	0.236	4.01209078127219e-202	1	ITGB2
RNF125	1.84116262178222e-202	1.27610566337147	0.383	0.052	4.42284085004525e-198	1	RNF125
KLRG1	1.79445047772121e-199	1.52221013217263	0.421	0.067	4.31062893758189e-195	1	KLRG1
IFNG	6.91659609607403e-198	1.70270811261622	0.378	0.05	1.6615047141989e-193	1	IFNG
ADGRG1	1.84334795912747e-196	1.55661594885328	0.415	0.067	4.428090467416e-192	1	ADGRG1
TRBC1	9.7782873391273e-196	1.66458014723687	0.453	0.077	2.34894018460516e-191	1	TRBC1
SMAD7	8.18550421097189e-194	1.50050320204896	0.485	0.093	1.96632182155967e-189	1	SMAD7
CD99	1.71609893528378e-193	1.69176223016762	0.791	0.278	4.1224128623387e-189	1	CD99
CXCR4	4.86846911734763e-192	1.89621861926129	0.834	0.337	1.16950365136925e-187	1	CXCR4
CD53	2.15967310008143e-191	1.60730409103459	0.684	0.196	5.18796672101561e-187	1	CD53
CD96	8.47032773491319e-189	1.19547004814669	0.362	0.048	2.03474212848085e-184	1	CD96
KLRF1	8.99339680950375e-188	1.5274958938021	0.278	0.028	2.16039378157899e-183	1	KLRF1
CD52	6.75208693705214e-187	1.83675742072211	0.775	0.268	1.62198632401867e-182	1	CD52
SPON2	9.78580011932728e-186	1.9582249487174	0.415	0.068	2.3507449046648e-181	1	SPON2
DUSP2	3.30278712835961e-185	1.77108500472291	0.841	0.305	7.93395523974545e-181	1	DUSP2
HLA-C	8.23787054194024e-185	1.45821458852243	0.989	0.568	1.97890126158488e-180	1	HLA-C
ABHD17A	2.01975061282307e-183	1.80379546769734	0.611	0.175	4.85184492212358e-179	1	ABHD17A
HLA-A	5.58126721108705e-183	1.4986895956475	0.986	0.635	1.34073200944733e-178	1	HLA-A
AES	2.24913055705135e-182	1.84439880529042	0.724	0.272	5.40286142414875e-178	1	AES
ETS1	1.08115647413584e-180	1.45653430342618	0.51	0.104	2.59715408216912e-176	1	ETS1
ZAP70	7.39212380137641e-180	1.1529659102737	0.305	0.036	1.77573597956664e-175	1	ZAP70
AKNA	1.00951382081901e-179	1.359753218724	0.439	0.079	2.42505410037144e-175	1	AKNA
CYTIP	1.9162982743038e-179	1.48919606580486	0.611	0.157	4.60333171453259e-175	1	CYTIP
RASAL3	2.68051284159271e-178	1.20887693667829	0.34	0.047	6.43912794807401e-174	1	RASAL3
SLA	5.17704128472628e-175	1.6151010444735	0.526	0.121	1.24362885741695e-170	1	SLA
ISG20	1.10603419635835e-174	1.50519634115552	0.683	0.19	2.65691534649204e-170	1	ISG20
LAT	4.28107917861517e-172	1.30346471959913	0.39	0.064	1.02840084028694e-167	1	LAT
SH3BGRL3	2.88555873431522e-171	1.65536382176474	0.927	0.576	6.93168919157201e-167	1	SH3BGRL3
IER2	8.83579209151903e-171	1.64110447226956	0.904	0.507	2.1225339762247e-166	1	IER2
DOK2	3.93642358223916e-170	1.5494472586661	0.533	0.13	9.4560767292549e-166	1	DOK2
SYTL1	5.48786062700108e-168	1.25983641202311	0.369	0.06	1.3182938798182e-163	1	SYTL1
PRKCH	1.39476147395896e-167	1.29495305329681	0.38	0.062	3.3504960127442e-163	1	PRKCH
PFN1	1.15036022026353e-166	1.34354213898157	0.968	0.853	2.76339532111705e-162	1	PFN1
ITGB7	2.4033417610383e-166	1.08603326738254	0.289	0.035	5.7733075783662e-162	1	ITGB7
PTPN22	1.60027357283351e-164	1.32073078082589	0.383	0.064	3.84417717666067e-160	1	PTPN22
ARHGAP9	2.2377477112347e-164	1.40767330518222	0.394	0.07	5.37551755192799e-160	1	ARHGAP9
METRNL	2.58875590326174e-163	1.59532463151844	0.472	0.101	6.21870943081535e-159	1	METRNL
TENT5C	1.61745333920739e-161	1.24446105211328	0.357	0.056	3.885446411444e-157	1	TENT5C
ITGAL	6.63768698937442e-161	1.22303158999831	0.38	0.066	1.59450516858752e-156	1	ITGAL
ANXA1	2.7218286019177e-160	1.53510968555831	0.815	0.319	6.53837666752669e-156	1	ANXA1
S100A4	7.53446291147227e-159	1.44679440662623	0.911	0.407	1.80992868059387e-154	1	S100A4
ADGRE5	1.30573579046976e-158	1.49368751128971	0.554	0.147	3.13663851586646e-154	1	ADGRE5
CLEC2B	2.24135286387878e-158	1.51581701841981	0.652	0.206	5.38417784960961e-154	1	CLEC2B
ITGA4	1.78739233178047e-157	1.43400286560543	0.501	0.119	4.29367385940304e-153	1	ITGA4
STK17B	2.20663929081459e-157	1.5294286426013	0.615	0.186	5.3007889043948e-153	1	STK17B
TRG-AS1	4.95455242408981e-157	1.04768414224521	0.271	0.032	1.19018258331485e-152	1	TRG-AS1
CASP8	5.61683936184441e-157	1.17372956159991	0.373	0.064	1.34927715150226e-152	1	CASP8
RIPOR2	4.95763728686959e-155	1.32691171917002	0.48	0.109	1.19092362905181e-150	1	RIPOR2
HLA-F	8.88640440628256e-155	1.47917246233755	0.57	0.161	2.1346920664772e-150	1	HLA-F
RSRP1	1.34320429294759e-153	1.4880473161764	0.868	0.502	3.2266453525187e-149	1	RSRP1
STK4	6.45530731354067e-153	1.58441103107436	0.701	0.269	1.55069392285874e-148	1	STK4
CYBA	2.07186089481817e-150	1.32960894299257	0.927	0.458	4.97702424153221e-146	1	CYBA
PTPN7	7.350445404874e-147	1.27590849411963	0.38	0.071	1.76572399515883e-142	1	PTPN7
C12orf75	3.05489353313046e-146	1.52937253256704	0.569	0.177	7.33846524528599e-142	1	C12orf75
TSC22D3	5.04283807344158e-145	1.57175088660689	0.843	0.455	1.21139056200214e-140	1	TSC22D3
IL2RB	6.45886807597485e-145	1.09827497652052	0.267	0.034	1.55154928921068e-140	1	IL2RB
PLEKHF1	9.68368226018684e-145	1.04206080553421	0.269	0.035	2.32621415254208e-140	1	PLEKHF1
AC243960.1	4.08005692531837e-143	1.26200116145772	0.276	0.037	9.8011127459998e-139	1	AC243960.1
DDIT4	5.49261540512743e-143	1.54339131797176	0.793	0.383	1.31943607261971e-138	1	DDIT4
SYNE2	1.80757688742091e-139	1.60391443152025	0.695	0.288	4.34216119896252e-135	1	SYNE2
ARAP2	4.16628244815244e-139	1.1941218463025	0.396	0.081	1.00082436969518e-134	1	ARAP2
FLNA	5.39669922994591e-139	1.38672818677434	0.633	0.209	1.29639508901761e-134	1	FLNA
CCDC88C	1.00414959800686e-137	1.24347211949469	0.383	0.077	2.41216816433207e-133	1	CCDC88C
SRGN	3.77326787502068e-137	0.966278365186587	0.966	0.39	9.06414408937468e-133	1	SRGN
BTG1	2.45764806331483e-136	1.31950858114651	0.959	0.723	5.90376217769488e-132	1	BTG1
CD48	3.88464595123421e-136	1.33152541080099	0.581	0.174	9.33169650405483e-132	1	CD48
PSMB9	3.42973537193293e-134	1.34192579950007	0.651	0.224	8.23891031045729e-130	1	PSMB9
RPL10	3.9815212865037e-134	0.698453296792572	0.993	0.995	9.56441043443919e-130	1	RPL10
PSTPIP1	2.55396766940713e-133	1.06726414645887	0.316	0.054	6.13514113544981e-129	1	PSTPIP1
FCGR3A	5.84197341044875e-133	1.18840801877583	0.549	0.148	1.403358852658e-128	1	FCGR3A
RORA	9.05806690832448e-132	1.46769307898198	0.501	0.142	2.17592883271771e-127	1	RORA
CD37	2.06160560491272e-131	1.19915934035061	0.695	0.24	4.95238898412134e-127	1	CD37
CLEC2D	4.33852328201422e-131	1.34524605530635	0.499	0.138	1.04220006280546e-126	1	CLEC2D
TC2N	1.21773305484277e-130	0.980312405540292	0.271	0.039	2.9252383443433e-126	1	TC2N
STAT4	8.53667138401095e-129	1.12186873897709	0.291	0.046	2.05067919986711e-124	1	STAT4
LSP1	1.68829612033894e-128	1.32665209030441	0.586	0.19	4.05562494027821e-124	1	LSP1
SYNE1	1.7298385185227e-128	1.39770391096581	0.499	0.144	4.15541808919524e-124	1	SYNE1
CCL4L2	1.02893337745712e-127	1.51621955748063	0.565	0.168	2.47170375932751e-123	1	CCL4L2
KIAA1551	2.85056156187808e-127	1.47699294467016	0.519	0.158	6.84761898394353e-123	1	KIAA1551
PPP2R5C	6.39663047961418e-127	1.50943757857827	0.69	0.316	1.53659857381292e-122	1	PPP2R5C
MSN	9.66831239274377e-127	1.42637892049074	0.66	0.269	2.32252200298491e-122	1	MSN
IQGAP2	2.28652370639249e-126	1.26106791428545	0.408	0.096	5.49268724749603e-122	1	IQGAP2
SPN	2.22349387998774e-124	1.24405133811871	0.389	0.087	5.34127699850655e-120	1	SPN
ICAM3	4.45279527336453e-123	1.21656018338097	0.43	0.107	1.06965048056763e-118	1	ICAM3
EMB	1.46035509798269e-122	1.21401352123833	0.433	0.109	3.50806501637401e-118	1	EMB
RPS15A	1.63587336834599e-122	0.808491574886495	0.991	0.866	3.92969500544073e-118	1	RPS15A
MYO1G	3.29440227691229e-122	1.14651054462025	0.374	0.082	7.91381314959869e-118	1	MYO1G
IRF1	1.54706405943658e-120	1.35105471057214	0.693	0.282	3.71635728357856e-116	1	IRF1
RHOH	2.38283882295124e-120	1.20524393724041	0.394	0.091	5.72405542049348e-116	1	RHOH
IKZF3	1.3334890981122e-118	1.04247951085382	0.273	0.044	3.20330751148513e-114	1	IKZF3
TRAF3IP3	1.70520128131657e-118	1.20968088637257	0.362	0.079	4.09623451797867e-114	1	TRAF3IP3
RPL30	5.04388773913957e-116	0.837330650954935	0.98	0.967	1.21164271269611e-111	1	RPL30
EVL	6.66216346498887e-116	1.36484363546232	0.724	0.359	1.60038490755963e-111	1	EVL
GPR65	4.55914728474457e-114	1.22678595045887	0.458	0.128	1.09519836074134e-109	1	GPR65
APBB1IP	6.60634037580852e-113	1.13794206086475	0.399	0.1	1.58697508507672e-108	1	APBB1IP
STK17A	2.32993671069686e-111	1.28777025088446	0.474	0.14	5.59697396643599e-107	1	STK17A
SLFN5	2.92132902124793e-111	1.09780326390412	0.328	0.067	7.01761657484178e-107	1	SLFN5
ARPC2	4.3013301718453e-111	1.09775612710238	0.934	0.749	1.03326553388068e-106	1	ARPC2
PLAC8	5.23866573250766e-111	1.01413081052549	0.467	0.122	1.25843228226299e-106	1	PLAC8
MYO1F	8.25092385747078e-111	1.26379428965476	0.417	0.113	1.98203692904163e-106	1	MYO1F
RNF213	9.37801028410196e-111	1.34158072984894	0.635	0.26	2.25278563044697e-106	1	RNF213
RPS12	3.46308255503548e-109	0.768319617781006	0.989	0.966	8.31901691370624e-105	1	RPS12
LDHA	7.59274052524662e-107	1.33941179105887	0.783	0.468	1.82392812897474e-102	1	LDHA
ADAM8	5.06818436613843e-106	0.939875738233236	0.251	0.042	1.21747924843377e-101	1	ADAM8
LYAR	3.85392195881854e-105	1.21220606597685	0.398	0.108	9.25789132947389e-101	1	LYAR
PIP4K2A	1.33579972440034e-103	1.41221949389725	0.49	0.169	3.2088580979545e-99	1	PIP4K2A
TAGAP	1.50608582581609e-103	1.31962835803698	0.469	0.144	3.61791937077541e-99	1	TAGAP
SOCS1	4.15284258385826e-103	1.30589452837756	0.371	0.095	9.97595845494432e-99	1	SOCS1
EMP3	5.60611567201464e-103	1.04725868732596	0.709	0.296	1.34670110673136e-98	1	EMP3
PSMB8	1.67483040662389e-101	1.22153081392878	0.581	0.227	4.0232776027919e-97	1	PSMB8
RPL28	1.05321430705763e-100	0.735004736406949	0.984	0.968	2.53003140841383e-96	1	RPL28
FMNL1	3.09262209363754e-100	1.14862253682868	0.421	0.124	7.4290967933361e-96	1	FMNL1
RHOF	4.1557715919134e-100	1.07217615571907	0.344	0.083	9.98299451809437e-96	1	RHOF
NR4A2	1.12316393599904e-99	1.14603928082305	0.752	0.354	2.6980644070569e-95	1	NR4A2
MBP	2.14705781753175e-99	1.22209782396372	0.453	0.142	5.15766228927477e-95	1	MBP
KLRB1	5.00323094144051e-99	2.02987141540509	0.332	0.079	1.20187613675284e-94	1	KLRB1
DUSP5	1.43257800529062e-98	1.42120541791173	0.367	0.096	3.44133888430914e-94	1	DUSP5
BTN3A1	3.15853685295479e-97	0.992871361668518	0.273	0.054	7.587437228168e-93	1	BTN3A1
SLC9A3R1	3.76531532957923e-94	1.0733443835869	0.299	0.067	9.04504048471522e-90	1	SLC9A3R1
KLF2	1.0764812032621e-93	1.317053508343	0.522	0.184	2.58592314647621e-89	1	KLF2
TPST2	1.90816727938631e-92	1.03872367283993	0.367	0.101	4.5837994385418e-88	1	TPST2
CLIC1	2.55032705756711e-92	1.08953325183711	0.829	0.512	6.12639565768771e-88	1	CLIC1
MYL12B	5.47204356166677e-92	1.09255777252902	0.804	0.56	1.31449430438359e-87	1	MYL12B
BTN3A2	5.60194078699837e-91	1.08832294914816	0.348	0.091	1.34569821585275e-86	1	BTN3A2
UCP2	8.81903332798636e-91	1.27509670371966	0.528	0.21	2.11850818604888e-86	1	UCP2
LIMD2	4.49605308888898e-90	1.19263471293294	0.651	0.316	1.08004187301291e-85	1	LIMD2
GPSM3	4.71116875046966e-90	1.14655377445562	0.56	0.218	1.13171695723782e-85	1	GPSM3
JUND1	1.7840684239119e-89	1.25724322585834	0.818	0.562	4.28568916792116e-85	1	JUND
SUN2	1.99215691720538e-89	1.2413529801661	0.439	0.148	4.78555934651077e-85	1	SUN2
GMFG	5.23906842220317e-89	1.04238232909227	0.611	0.248	1.25852901638164e-84	1	GMFG
JAK1	5.59014481461226e-89	1.26502507917003	0.656	0.346	1.34286458736616e-84	1	JAK1
S1PR4	1.7442322661248e-88	0.935619683149212	0.264	0.055	4.18999474968499e-84	1	S1PR4
PTGER2	4.29182602136238e-88	0.98457856088723	0.278	0.061	1.03098244685167e-83	1	PTGER2
TMSB4X	1.27334675036697e-86	0.698057036814887	0.995	0.995	3.05883356373153e-82	1	TMSB4X
AC016831.7	3.1994459240824e-86	1.06424460682349	0.312	0.077	7.68570899883075e-82	1	AC016831.7
LITAF	5.10193463255416e-86	1.12618636126593	0.676	0.327	1.22558673743216e-81	1	LITAF
S100A10	7.19714686305563e-86	1.00983793924392	0.788	0.424	1.72889861944322e-81	1	S100A10
RAP1B1	2.64670698169749e-85	1.21513425879863	0.742	0.479	6.35791951143371e-81	1	RAP1B
TMC6	7.75132110103986e-83	1.00572410469213	0.312	0.081	1.8620223548918e-78	1	TMC6
SP100	1.33335886291564e-82	1.13965037858243	0.526	0.213	3.20299466049596e-78	1	SP100
TNF	3.03313549982562e-82	1.23102620973102	0.376	0.112	7.28619809768112e-78	1	TNF
IFITM2	1.17503949391367e-81	0.765527026660454	0.754	0.349	2.82267987227943e-77	1	IFITM2
CDC42SE2	6.64071283408383e-81	1.23248841997531	0.501	0.209	1.59523203700362e-76	1	CDC42SE2
EZR	1.29818792707909e-80	1.31186225570906	0.574	0.279	3.1185070384294e-76	1	EZR
RPS27A1	7.9272454695212e-80	0.556880313781567	0.995	0.979	1.90428290668838e-75	1	RPS27A
WIPF1	1.4589475717619e-79	1.07041616790595	0.439	0.155	3.50468385688644e-75	1	WIPF1
PAXX	2.44896534529387e-78	1.29239904678066	0.578	0.298	5.88290455246493e-74	1	PAXX
TPT1	1.14360554528072e-76	0.702290084145528	0.977	0.961	2.74716924087335e-72	1	TPT1
IL27RA	1.35322515694088e-75	0.881211155716345	0.269	0.065	3.25071747200338e-71	1	IL27RA
TAPBP	3.59524761537498e-74	1.06019341240897	0.508	0.219	8.63650382165379e-70	1	TAPBP
TAP1	7.23085072549806e-74	1.12847483208721	0.383	0.128	1.73699496127914e-69	1	TAP1
ARHGAP30	3.93769296696314e-73	0.924815123033033	0.308	0.085	9.45912604523886e-69	1	ARHGAP30
RAB29	1.50750726031017e-72	0.899777907161183	0.25	0.059	3.6213339407171e-68	1	RAB29
RPL7A	5.40787326800728e-72	0.76986434521424	0.934	0.925	1.29907931644071e-67	1	RPL7A
KLF3	7.32444155738028e-72	1.24891307819145	0.447	0.181	1.75947735091389e-67	1	KLF3
CTSC	1.15007187233651e-71	0.955349387893906	0.524	0.213	2.76270265172678e-67	1	CTSC
ORAI1	5.47615417166923e-71	0.95742400719327	0.285	0.077	1.31548175511838e-66	1	ORAI1
CD47	5.70230506003341e-71	1.19055352812421	0.626	0.37	1.36980772152123e-66	1	CD47
DGKZ	1.76245379941469e-69	1.08824365157408	0.349	0.115	4.23376651695398e-65	1	DGKZ
PARP8	1.98902931434736e-69	1.07755354174446	0.383	0.133	4.77804621892522e-65	1	PARP8
LAPTM5	5.28476661709837e-69	0.745839960436536	0.672	0.288	1.26950663675937e-64	1	LAPTM5
GYPC	8.39430976381332e-69	0.949791355445643	0.449	0.17	2.01648109146324e-64	1	GYPC
RPS25	6.56305931140515e-68	0.599586669809109	0.973	0.938	1.57657810778574e-63	1	RPS25
CNOT6L1	9.74079818502062e-68	1.22875830598291	0.456	0.193	2.33993454000565e-63	1	CNOT6L
ALOX5AP	1.4938479142552e-67	1.10227228881912	0.289	0.079	3.58852145962385e-63	1	ALOX5AP
CDC42SE1	4.63417664874422e-67	1.13746890478745	0.512	0.244	1.11322191456134e-62	1	CDC42SE1
ZC3HAV1	4.65601129781999e-67	1.05321675815615	0.447	0.179	1.11846703396232e-62	1	ZC3HAV1
HCLS1	1.58714556154925e-66	1.0121949388564	0.405	0.149	3.81264106795361e-62	1	HCLS1
ARHGAP15	1.86764349996601e-65	0.751074612370183	0.332	0.1	4.48645321561834e-61	1	ARHGAP15
GADD45B	3.96922448769909e-65	0.890434893698868	0.783	0.425	9.53487106435076e-61	1	GADD45B
DOCK8	4.41513004762119e-65	0.981880228885171	0.349	0.115	1.06060254003956e-60	1	DOCK8
OSTF1	1.06683616144218e-64	1.04399239768019	0.476	0.212	2.56275382701641e-60	1	OSTF1
BHLHE40	1.12278765217114e-64	1.04077792226913	0.444	0.177	2.69716049804551e-60	1	BHLHE40
VAMP8	2.11186172725043e-64	0.887330405105231	0.529	0.229	5.07311424120098e-60	1	VAMP8
AKAP13	2.24915141364623e-64	1.02405222552056	0.501	0.223	5.40291152586098e-60	1	AKAP13
IL10RA	6.74486392840124e-64	0.984348604478092	0.374	0.133	1.62025121288055e-59	1	IL10RA
RPS4X1	7.84961995419883e-64	0.511588263785412	0.989	0.965	1.88563570539764e-59	1	RPS4X
PTGER4	1.13814524043009e-63	1.0363728772894	0.362	0.125	2.73405249656116e-59	1	PTGER4
BRD2	2.6674734031952e-63	1.07042484398932	0.695	0.475	6.4078046091555e-59	1	BRD2
PREX1	9.05067291847085e-63	0.820357185364949	0.282	0.081	2.17415264847507e-58	1	PREX1
OASL	2.79471574205959e-62	0.896103310922797	0.255	0.067	6.71346615557554e-58	1	OASL
ELF1	1.07049154036024e-61	0.958589339964272	0.526	0.242	2.57153477825337e-57	1	ELF1
VAV3	1.50885365923842e-61	0.905814891802795	0.25	0.066	3.62456826022254e-57	1	VAV3
RAB27A	1.89481116896385e-61	0.910475720434417	0.269	0.077	4.55171539008497e-57	1	RAB27A
UTRN	3.92412019434452e-61	1.03194276473777	0.488	0.225	9.42652153085441e-57	1	UTRN
RPL14	7.77783566046198e-61	0.570721196448028	0.964	0.926	1.86839168235618e-56	1	RPL14
FERMT3	1.68615795595174e-60	0.869015467523345	0.337	0.114	4.05048864178727e-56	1	FERMT3
AHNAK	3.41231741488619e-60	0.942006801942016	0.483	0.209	8.19706889403961e-56	1	AHNAK
REL	1.22157563162253e-59	1.04161505800003	0.608	0.329	2.93446898228364e-55	1	REL
TNFAIP3	1.28558707388971e-59	0.824316925338297	0.553	0.243	3.08823726889787e-55	1	TNFAIP3
EIF1	8.98460325942077e-59	0.452164602403343	0.995	0.981	2.15828139497806e-54	1	EIF1
PRDM1	1.05346327373126e-58	0.872404237421614	0.351	0.12	2.53062947615724e-54	1	PRDM1
CAST	1.74866275289852e-58	1.02592867114217	0.542	0.284	4.20063766501283e-54	1	CAST
LY6E	2.28287621098268e-58	0.634606774213812	0.631	0.297	5.4839252340226e-54	1	LY6E
SMAP2	2.71018777761911e-58	1.07282052304507	0.487	0.235	6.51041307939663e-54	1	SMAP2
APOBEC3C	4.71550593940835e-58	0.888902899047204	0.273	0.081	1.13275883676467e-53	1	APOBEC3C
ZBTB1	6.89273047957111e-58	1.09155384275877	0.365	0.142	1.65577171580257e-53	1	ZBTB1
RNF166	7.79197930300538e-58	0.920748746410262	0.31	0.104	1.87178926816795e-53	1	RNF166
GNPTAB	1.86608298364628e-57	1.0631136750066	0.355	0.137	4.48270454331509e-53	1	GNPTAB
ARHGEF1	3.68243129890194e-57	1.07484180325491	0.496	0.254	8.84593646622225e-53	1	ARHGEF1
RASSF5	1.39583028087475e-56	0.906187878442648	0.31	0.104	3.35306350071732e-52	1	RASSF5
TNFAIP8	2.04467990131941e-56	0.885706400166556	0.342	0.122	4.9117300589495e-52	1	TNFAIP8
PTPN4	2.20764618849256e-56	0.990484945215828	0.346	0.129	5.30320767399682e-52	1	PTPN4
SEMA4D	6.35713668565357e-56	0.906084603313843	0.294	0.096	1.5271113746277e-51	1	SEMA4D
CFL11	6.76752687246745e-56	0.6425396374573	0.938	0.879	1.62569530530413e-51	1	CFL1
LBH	9.47263401812218e-56	0.97997848743196	0.496	0.239	2.27551614383331e-51	1	LBH
KLF131	1.166778865557e-55	1.07127516703663	0.478	0.236	2.80283619084103e-51	1	KLF13
CTDSP1	1.47895387532986e-55	0.903591505386443	0.316	0.109	3.55274299931739e-51	1	CTDSP1
RPL41	1.88930631016799e-55	0.465130273105121	0.993	0.959	4.53849161828554e-51	1	RPL41
CHST12	4.2349442130952e-55	1.10509731441449	0.43	0.2	1.01731829886973e-50	1	CHST12
MYH9	4.95170308882703e-55	0.955373555100688	0.431	0.187	1.18949811599803e-50	1	MYH9
VPS37B	9.98105597107895e-55	1.03504281138558	0.337	0.125	2.39764926537258e-50	1	VPS37B
GIMAP4	1.30029248106385e-54	0.876015593066038	0.385	0.145	3.12356259801159e-50	1	GIMAP4
ARHGAP45	2.50804116964186e-54	0.804755004243857	0.26	0.077	6.02481649771368e-50	1	ARHGAP45
GIMAP7	1.03775953226359e-53	0.890837388262221	0.257	0.075	2.49290594840359e-49	1	GIMAP7
FOSL2	1.29058247139284e-53	0.941079062561947	0.439	0.191	3.10023721277988e-49	1	FOSL2
ZEB2	1.40151326250438e-53	0.968126038493648	0.597	0.346	3.36671515918803e-49	1	ZEB2
IQGAP1	3.87735472714962e-53	0.980995959284562	0.446	0.207	9.31418152555882e-49	1	IQGAP1
FAU	8.2527714409747e-53	0.469332046378628	0.977	0.962	1.98248075555094e-48	1	FAU
TNFRSF1B	9.80390284345991e-53	0.939323001473521	0.415	0.175	2.35509354105594e-48	1	TNFRSF1B
SIGIRR	4.0780193310154e-52	0.929024498472038	0.348	0.134	9.79621803696521e-48	1	SIGIRR
CAPN2	7.83495025479676e-52	0.973306552521037	0.408	0.184	1.88211175020728e-47	1	CAPN2
MALAT1	2.54932130059458e-51	0.42608382452746	1	0.905	6.12397962828829e-47	1	MALAT1
BIN1	6.9222833875263e-51	0.927928696136036	0.389	0.172	1.66287091535157e-46	1	BIN1
RASA2	8.291105582099e-51	0.952849940383038	0.316	0.117	1.99168938293182e-46	1	RASA2
FKBP11	8.12085103356614e-50	0.773851538493134	0.282	0.093	1.95079083528326e-45	1	FKBP11
RPS26	1.79901520063731e-49	0.703571190644707	0.877	0.749	4.32159431497094e-45	1	RPS26
ZFP36	1.82318544625606e-49	0.436571104437915	0.827	0.449	4.37965607899631e-45	1	ZFP36
CD81	5.55152635168221e-49	0.911282364658367	0.51	0.259	1.3335876602011e-44	1	CD81
RPL29	6.03303251219829e-49	0.560509750018947	0.966	0.821	1.44925507008027e-44	1	RPL29
FXYD5	6.05930620530768e-49	0.840042935315581	0.533	0.269	1.45556653663901e-44	1	FXYD5
ARPC5L1	6.42798635674774e-49	1.01476343124529	0.501	0.285	1.54413088261794e-44	1	ARPC5L
APRT	6.48518052308859e-49	1.00324628846075	0.556	0.352	1.55787006525634e-44	1	APRT
MGAT4A	6.6849078445859e-49	0.953621614263423	0.332	0.132	1.60584856242643e-44	1	MGAT4A
RPS141	1.79762157480766e-48	0.390261411787672	0.989	0.98	4.31824654700295e-44	1	RPS14
SH3KBP1	1.89049495094773e-48	0.940637822472082	0.353	0.146	4.54134697116664e-44	1	SH3KBP1
CCDC85B	1.93523668295881e-48	0.875908788017494	0.488	0.251	4.64882555980365e-44	1	CCDC85B
GRK2	2.18776556914894e-48	0.867004378903914	0.312	0.117	5.25545045020958e-44	1	GRK2
WAS	2.19226267787997e-48	0.862506470045578	0.317	0.118	5.26625340480327e-44	1	WAS
SUB11	4.27845894827027e-48	0.718478882795656	0.802	0.707	1.02777140855348e-43	1	SUB1
DDX3X1	4.92735182989114e-48	0.960936007422305	0.693	0.525	1.18364845657645e-43	1	DDX3X
CSK	8.87484807657072e-48	0.911629616699547	0.328	0.131	2.13191600495382e-43	1	CSK
FYN1	3.04572115605165e-47	1.0658356319147	0.506	0.294	7.31643136106727e-43	1	FYN
SRSF71	7.7682931200215e-47	0.669183667330797	0.845	0.68	1.86609937329156e-42	1	SRSF7
TRAPPC10	3.99632229880287e-46	0.826968645042853	0.269	0.094	9.59996542618425e-42	1	TRAPPC10
GLIPR2	4.64843157304811e-46	0.91444882968644	0.364	0.157	1.11664623247762e-41	1	GLIPR2
JUNB	2.28451161944814e-45	0.54859576992766	0.93	0.743	5.48785381223833e-41	1	JUNB
DOCK10	4.57042975928069e-45	0.868197314735984	0.271	0.096	1.09790863677441e-40	1	DOCK10
DIAPH1	4.6853365055166e-45	0.897592332209278	0.31	0.122	1.1255115353552e-40	1	DIAPH1
SMCHD11	1.97225300628969e-44	0.794583505572902	0.585	0.371	4.7377461717091e-40	1	SMCHD1
NSMCE3	2.00255024142877e-43	0.918564279469165	0.287	0.111	4.8105261899602e-39	1	NSMCE3
IFITM1	6.20746187954226e-43	0.827395652860364	0.308	0.115	1.49115649270364e-38	1	IFITM1
SAMD9	1.12738892691639e-42	0.916628645521654	0.351	0.147	2.70821368023856e-38	1	SAMD9
HSPA81	1.24667902110943e-41	0.621756304837358	0.906	0.782	2.99477234450908e-37	1	HSPA8
PNRC1	1.66700724095539e-41	0.632079560048298	0.822	0.623	4.00448479422305e-37	1	PNRC1
RAP2B	9.97415114867436e-41	0.796834421295386	0.296	0.117	2.39599058893455e-36	1	RAP2B
RASGRP2	1.17248329698778e-40	0.770792115677357	0.269	0.1	2.81653937602405e-36	1	RASGRP2
IFI16	5.20026597016252e-40	0.706041577329191	0.508	0.258	1.24920789135244e-35	1	IFI16
PPP1R18	5.23235814201606e-40	0.987337620787596	0.43	0.235	1.2569170728751e-35	1	PPP1R18
TPM31	9.06542433490282e-40	0.729532555861406	0.72	0.556	2.17769623373035e-35	1	TPM3
PITPNC1	1.09262157714899e-39	0.826147215202331	0.271	0.104	2.6246955526273e-35	1	PITPNC1
MIDN	1.49467033131648e-39	0.826615914909112	0.554	0.348	3.59049706988846e-35	1	MIDN
C1orf21	1.65871702140786e-39	0.937910410937956	0.333	0.152	3.98457002882595e-35	1	C1orf21
ARPC3	5.064119383799e-39	0.611462866548996	0.797	0.659	1.2165027583762e-34	1	ARPC3
RPL36AL1	1.5066824739423e-38	0.577948010428969	0.843	0.747	3.6193526389042e-34	1	RPL36AL
CELF2	1.59913143890742e-38	0.875057784347215	0.524	0.331	3.84143354254341e-34	1	CELF2
ITM2A	1.97174669744422e-38	0.577549140674676	0.251	0.085	4.73652991660051e-34	1	ITM2A
CSNK1G2	4.30554310039506e-38	0.774404718082777	0.275	0.11	1.0342775635769e-33	1	CSNK1G2
RCSD1	9.97679875123911e-38	0.708880173332099	0.258	0.097	2.39662659602266e-33	1	RCSD1
CFLAR	1.44927260978102e-37	0.72782531203839	0.469	0.252	3.48144266321597e-33	1	CFLAR
SERTAD1	3.03952234524908e-37	0.746759603098232	0.453	0.238	7.30154057775733e-33	1	SERTAD1
FAM49B1	2.73308061637849e-36	0.829839190726811	0.588	0.436	6.56540625666441e-32	1	FAM49B
LRRFIP1	9.70583591836852e-36	0.789737688012226	0.529	0.333	2.33153590431049e-31	1	LRRFIP1
CALR	9.81005834021586e-36	0.817462350442136	0.674	0.535	2.35657221448665e-31	1	CALR
RPL39	9.93775312186315e-36	0.412741671691028	0.984	0.887	2.38724705493397e-31	1	RPL39
FAM107B	1.52446547519962e-35	0.867672023939313	0.435	0.252	3.66207096452454e-31	1	FAM107B
ACTG1	2.99390448745147e-35	0.640807558447746	0.925	0.889	7.19195735975593e-31	1	ACTG1
APMAP	3.14090480154078e-35	0.876941355217084	0.376	0.2	7.54508151426127e-31	1	APMAP
ANKRD44	3.22781814528412e-35	0.81741803891327	0.317	0.143	7.75386474860152e-31	1	ANKRD44
MBNL1	1.07452135023616e-34	0.820151682418981	0.51	0.315	2.58121518753731e-30	1	MBNL1
EEF1D1	1.15731364312872e-34	0.545460878414266	0.859	0.784	2.78009883352381e-30	1	EEF1D
GUK1	3.53330190958218e-34	0.622232502945765	0.709	0.577	8.48769784719832e-30	1	GUK1
ARL6IP5	6.22698394387008e-34	0.791102177654075	0.604	0.459	1.49584608299647e-29	1	ARL6IP5
IDI1	1.67077543739294e-33	0.889377607820178	0.463	0.286	4.01353675570533e-29	1	IDI1
FKBP5	2.77529969239646e-33	0.872683380791436	0.396	0.212	6.66682492107477e-29	1	FKBP5
AGTRAP	2.94964721067278e-33	0.691274351997497	0.282	0.119	7.08564252947814e-29	1	AGTRAP
FYB1	3.1660294363197e-33	0.695776926561246	0.399	0.195	7.60543591192718e-29	1	FYB1
SSBP41	6.2888977509726e-33	0.763032434489385	0.383	0.209	1.51071901773864e-28	1	SSBP4
ID2	1.2389482831497e-32	0.873474365160546	0.544	0.352	2.97620156578222e-28	1	ID2
PTP4A21	1.54443615421554e-32	0.799461263820427	0.61	0.476	3.71004452965656e-28	1	PTP4A2
PRKCB	1.77428877031657e-32	0.828120677113658	0.34	0.174	4.26219648405447e-28	1	PRKCB
RPS71	2.16269344759738e-32	0.375252588804019	0.966	0.936	5.19522219981843e-28	1	RPS7
BTG2	5.34599861056694e-32	0.613601033225339	0.683	0.508	1.28421578623039e-27	1	BTG2
MAP2K2	9.46599195049079e-32	0.819458886096031	0.357	0.193	2.2739205863469e-27	1	MAP2K2
DDX51	9.50278805549338e-32	0.394919512579328	0.916	0.856	2.28275974669062e-27	1	DDX5
CEP78	9.75948029343391e-32	0.953670039502134	0.291	0.137	2.34442235608869e-27	1	CEP78
TCIRG1	1.32297088940134e-31	0.646361187859296	0.253	0.103	3.1780406705199e-27	1	TCIRG1
C1orf56	1.52571385903158e-31	0.85083852049689	0.333	0.165	3.66506983216565e-27	1	C1orf56
JMJD61	1.63732856373373e-31	0.890029149091019	0.398	0.231	3.93319067580118e-27	1	JMJD6
RPL23A	3.10108861972781e-31	0.406633851296441	0.977	0.886	7.44943508231014e-27	1	RPL23A
CALM11	4.89358532068659e-31	0.411248822293329	0.947	0.867	1.17553706573533e-26	1	CALM1
ACTN4	4.96822061603767e-31	0.806310192696478	0.381	0.206	1.19346595638457e-26	1	ACTN4
TSTD1	6.46067879832692e-31	0.765371923919674	0.292	0.136	1.55198426093409e-26	1	TSTD1
SNHG12	1.22572757482498e-30	0.816892838310163	0.319	0.157	2.94444278024457e-26	1	SNHG12
RAB8B	1.46002255611518e-30	0.818622717120992	0.282	0.13	3.50726618429989e-26	1	RAB8B
SCP2	1.46087600752439e-30	0.844545300006233	0.455	0.298	3.5093163452751e-26	1	SCP2
RGS19	7.0361590753386e-30	0.683571652182065	0.308	0.147	1.69022613307784e-25	1	RGS19
IER5L1	7.04366325187692e-30	0.828747462097428	0.317	0.152	1.69202878636587e-25	1	IER5L
CCDC107	9.36299522847707e-30	0.819692974509729	0.414	0.249	2.24917871378476e-25	1	CCDC107
STK38	1.60402271820753e-29	0.731047016587411	0.264	0.118	3.85318337367812e-25	1	STK38
ARPC4	2.36667237845978e-29	0.793422979453745	0.488	0.339	5.68522038753609e-25	1	ARPC4
OFD1	3.51197886711481e-29	0.824006169007844	0.289	0.138	8.43647563458319e-25	1	OFD1
CASP4	4.16446511251114e-29	0.753056297547565	0.283	0.131	1.00038780932743e-24	1	CASP4
TRIM22	7.05913083311618e-29	0.736645954386969	0.267	0.118	1.69574440873117e-24	1	TRIM22
TNFRSF14	1.02318929407054e-28	0.719625887208948	0.289	0.136	2.45790532221624e-24	1	TNFRSF14
ATP6V0E1	2.91017086839602e-28	0.59465940581983	0.601	0.418	6.99081246006093e-24	1	ATP6V0E1
SLC38A2	3.52298237492074e-28	0.755453057170474	0.608	0.484	8.4629082610346e-24	1	SLC38A2
MAZ	6.25890502127014e-28	0.749277255445111	0.396	0.236	1.50351416420951e-23	1	MAZ
CYTOR	6.30768747963979e-28	0.673291664715433	0.339	0.17	1.51523268635907e-23	1	CYTOR
RPS15	3.37071780509337e-27	0.303980367823685	0.989	0.964	8.0971383113953e-23	1	RPS15
STOM	6.17629007235687e-27	0.596836426615147	0.321	0.156	1.48366840118157e-22	1	STOM
DNAJC1	7.10912821734037e-27	0.715820938216047	0.301	0.152	1.7077547803695e-22	1	DNAJC1
RNF168	7.43602082389333e-27	0.871328889636211	0.321	0.175	1.78628092231566e-22	1	RNF168
TLN1	7.47219163329341e-27	0.687747144384216	0.401	0.233	1.79496987414974e-22	1	TLN1
PSME1	9.85345103974549e-27	0.70331306046363	0.556	0.405	2.36699600876766e-22	1	PSME1
RPS18	1.88478711383465e-26	0.286160035268395	0.991	0.99	4.52763560485359e-22	1	RPS18
RBM3	2.34667085237743e-26	0.751309521484516	0.604	0.496	5.63717272158107e-22	1	RBM3
CAP1	2.41334867863335e-26	0.786095666189306	0.538	0.407	5.79734619581303e-22	1	CAP1
FBXW5	6.694852926178e-26	0.807758837241741	0.298	0.156	1.60823756992648e-21	1	FBXW5
SLC3A2	8.54048687256867e-26	0.754890269497351	0.41	0.257	2.05159575652845e-21	1	SLC3A2
ZFP36L1	9.31462072450827e-26	0.40857059701297	0.624	0.379	2.23755819044138e-21	1	ZFP36L1
TSC22D4	1.05776533187341e-25	0.765444156581052	0.298	0.154	2.54096388022629e-21	1	TSC22D4
LNPEP	1.33817341549839e-25	0.731753011387982	0.271	0.131	3.21456017871023e-21	1	LNPEP
HERPUD1	1.44421467528787e-25	0.623203988062393	0.604	0.467	3.46929249297653e-21	1	HERPUD1
GTF3A	1.47665503913667e-25	0.729945536828544	0.504	0.372	3.5472207350141e-21	1	GTF3A
DBI	3.45478755379584e-25	0.685340320282855	0.563	0.429	8.29909066172836e-21	1	DBI
PIK3IP1	4.1221623931634e-25	0.637515064416893	0.251	0.116	9.90225850085711e-21	1	PIK3IP1
SP110	6.72754257708194e-25	0.643869573607525	0.278	0.131	1.61609027786662e-20	1	SP110
ACTR31	7.9968885499067e-25	0.709403411001905	0.588	0.487	1.92101256745859e-20	1	ACTR3
OPTN	8.04897067563837e-25	0.746867884873608	0.385	0.238	1.93352373570185e-20	1	OPTN
TMEM50A	8.92104753413509e-25	0.745688086289763	0.504	0.38	2.14301403864993e-20	1	TMEM50A
PDCD4	9.53245575523188e-25	0.766418771805966	0.33	0.184	2.2898865215218e-20	1	PDCD4
TMBIM6	1.18733122662923e-24	0.613171647000898	0.651	0.54	2.85220707260874e-20	1	TMBIM6
RNF19A	1.2456403290189e-24	0.866432940713786	0.381	0.235	2.9922771983692e-20	1	RNF19A
ACTR2	2.77740251783733e-24	0.761150248442735	0.519	0.405	6.67187632834883e-20	1	ACTR2
PSME2	4.11963687172028e-24	0.681646525868821	0.558	0.437	9.89619169324645e-20	1	PSME2
B4GALT1	4.91214267609864e-24	0.628689632347742	0.282	0.138	1.17999491365241e-19	1	B4GALT1
ABRACL	9.62528728790064e-24	0.708931967840245	0.36	0.212	2.31218651229949e-19	1	ABRACL
PPM1K	1.22489273623949e-23	0.816385938990776	0.294	0.157	2.94243733099451e-19	1	PPM1K
LEPROTL1	2.15201281705939e-23	0.788692352596122	0.444	0.312	5.16956518914008e-19	1	LEPROTL1
ZNRD1	2.4787066673116e-23	0.72188862294413	0.303	0.166	5.95434915621592e-19	1	ZNRD1
XIST	5.52190765331394e-23	0.558019659216806	0.517	0.347	1.32647265647907e-18	1	XIST
CREM	6.44936343612258e-23	0.881267632274765	0.463	0.319	1.54926608462537e-18	1	CREM
RPS28	1.42977445501622e-22	0.318025822779969	0.979	0.93	3.43460419583996e-18	1	RPS28
CYTH1	3.13645821074429e-22	0.765488250794595	0.328	0.196	7.53439991384994e-18	1	CYTH1
ANXA6	5.69067348718546e-22	0.717987277137555	0.328	0.191	1.36701358509169e-17	1	ANXA6
CAPZB	7.26958712346155e-22	0.648906048654334	0.574	0.475	1.74630021879793e-17	1	CAPZB
SERPINB9	7.96270058172934e-22	0.599055662623265	0.312	0.165	1.91279993374302e-17	1	SERPINB9
RPL3	2.25832000814527e-21	0.298244996635638	0.988	0.972	5.42493632356658e-17	1	RPL3
TRABD	2.83977695764892e-21	0.697592790260051	0.303	0.172	6.82171220766424e-17	1	TRABD
DHRS7	5.38258645407307e-21	0.731467443854786	0.369	0.242	1.29300491799743e-16	1	DHRS7
RPS241	5.90702484785163e-21	0.25271228781179	0.979	0.96	1.41898550895092e-16	1	RPS24
PLEK	6.1411255674379e-21	0.416184454254919	0.346	0.181	1.47522118380993e-16	1	PLEK
ZBTB7A	6.38249412118451e-21	0.66615410283435	0.255	0.131	1.53320273779094e-16	1	ZBTB7A
GLIPR1	7.959089158095e-21	0.576657818420763	0.296	0.157	1.91193239755758e-16	1	GLIPR1
ORMDL1	8.09453136275587e-21	0.699796507713028	0.444	0.327	1.94446832396121e-16	1	ORMDL1
CRIP1	8.21664006502419e-21	0.361914568181555	0.326	0.175	1.97380127642011e-16	1	CRIP1
SMG1	1.03883562164315e-20	0.705716254245673	0.398	0.264	2.49549093031116e-16	1	SMG1
DDHD1	1.07732983806423e-20	0.693388577471786	0.25	0.129	2.5879617369979e-16	1	DDHD1
SSR4	1.76896642746728e-20	0.445370423349934	0.599	0.512	4.24941115206189e-16	1	SSR4
FNBP1	1.8707428770106e-20	0.821789657987353	0.378	0.25	4.49389853915486e-16	1	FNBP1
MOB1A	1.98691718871276e-20	0.637898346867588	0.378	0.239	4.77297247072579e-16	1	MOB1A
TIPARP	2.21932153598041e-20	0.631452673674761	0.31	0.173	5.33125419373214e-16	1	TIPARP
GNG2	2.22074073837411e-20	0.612210485918644	0.48	0.334	5.33466340172229e-16	1	GNG2
SSR2	2.67051517764621e-20	0.579753968012754	0.597	0.504	6.41511155974172e-16	1	SSR2
PCSK7	4.02694768937977e-20	0.654191269320181	0.307	0.176	9.67353373942808e-16	1	PCSK7
AC245297.3	5.21743595068258e-20	0.719447522503187	0.289	0.164	1.25333246407297e-15	1	AC245297.3
SARAF	7.1757720686639e-20	0.434200064837031	0.802	0.663	1.72376396633444e-15	1	SARAF
ITGB1	8.03784271154166e-20	0.500307720531478	0.601	0.494	1.93085057616654e-15	1	ITGB1
SERPINB1	2.17658025801854e-19	0.518225275384557	0.328	0.186	5.22858109581213e-15	1	SERPINB1
MXD4	2.30565127487859e-19	0.680419423264658	0.287	0.166	5.53863549251335e-15	1	MXD4
RPSA	4.45448942988053e-19	0.366712006401607	0.895	0.849	1.0700574508459e-14	1	RPSA
RPS191	9.2994721654669e-19	0.256524094050777	0.996	0.986	2.23391920358846e-14	1	RPS19
DCXR	9.9240081072289e-19	0.704356704525699	0.33	0.213	2.38394522751853e-14	1	DCXR
VASP	1.47316042436559e-18	0.599801827569114	0.326	0.192	3.53882597141103e-14	1	VASP
RPS21	2.70054486217717e-18	0.313190411178891	0.925	0.893	6.487248867922e-14	1	RPS21
SLC2A3	2.98120725116539e-18	0.517389605601686	0.419	0.267	7.1614560587495e-14	1	SLC2A3
RPL37	4.99991710013931e-18	0.292084815983452	0.963	0.923	1.20108008579547e-13	1	RPL37
UPP1	9.72434784226026e-18	0.639383848522776	0.321	0.197	2.33598283866776e-13	1	UPP1
FAM89B	1.02647476752915e-17	0.625065362573252	0.258	0.148	2.46579768655852e-13	1	FAM89B
SLC38A1	1.1282914017614e-17	0.609136679404845	0.446	0.316	2.71038160531125e-13	1	SLC38A1
TAF1D	1.79498128027329e-17	0.669671045721914	0.398	0.284	4.31190403147251e-13	1	TAF1D
RPS27	1.81765600522765e-17	0.368098997367994	0.995	0.982	4.36637325575787e-13	1	RPS27
GLS1	2.38157003923969e-17	0.653312232590495	0.378	0.257	5.72100754826159e-13	1	GLS
CAPZA1	6.69628956952925e-17	0.631525308298764	0.485	0.389	1.60858268039232e-12	1	CAPZA1
SAMSN1	7.67542945656709e-17	0.481351273184101	0.299	0.165	1.84379166405655e-12	1	SAMSN1
CDK2AP2	1.02672721273657e-16	0.649343631278503	0.289	0.176	2.46640411043579e-12	1	CDK2AP2
GSTK1	1.71821908343379e-16	0.597363593684325	0.444	0.333	4.12750588222465e-12	1	GSTK1
SMARCA2	2.04114689082887e-16	0.590680127188193	0.266	0.151	4.90324306114912e-12	1	SMARCA2
MACF11	2.25916584337702e-16	0.742920880926886	0.449	0.349	5.42696818896027e-12	1	MACF1
OGT1	2.57678565282345e-16	0.616684460435604	0.308	0.189	6.18995449521249e-12	1	OGT
SLC20A1	4.62130895519878e-16	0.676790440100484	0.287	0.176	1.11013083721785e-11	1	SLC20A1
CARD16	6.33791335420893e-16	0.419134997401588	0.285	0.158	1.52249354594807e-11	1	CARD16
CD55	3.06786085821007e-15	0.510465827751999	0.358	0.233	7.36961535359222e-11	1	CD55
LYST	3.16614068989442e-15	0.684161426443608	0.287	0.178	7.60570316526439e-11	1	LYST
SHISA5	3.38683231797979e-15	0.697493995885446	0.287	0.185	8.13584859425106e-11	1	SHISA5
PPIB	4.73622716099331e-15	0.412861934538135	0.656	0.584	1.13773648861381e-10	1	PPIB
PARP14	4.76833720662512e-15	0.463491639588937	0.255	0.142	1.14544996377549e-10	1	PARP14
CD164	4.97558320315178e-15	0.636665695982636	0.458	0.367	1.19523459706112e-10	1	CD164
FUS	5.7712194783049e-15	0.472361435006552	0.672	0.618	1.3863623430784e-10	1	FUS
EEF1B21	7.32874641685898e-15	0.352417580855793	0.813	0.753	1.76051146425786e-10	1	EEF1B2
TOB11	9.37831933861946e-15	0.64403179630925	0.444	0.34	2.25285987152317e-10	1	TOB1
SPCS3	1.60033218743939e-14	0.691566842462915	0.312	0.21	3.8443179806669e-10	1	SPCS3
TRIR	1.62098055078073e-14	0.537613598941667	0.61	0.585	3.89391947908548e-10	1	TRIR
AAK1	2.02702294862256e-14	0.664657988810956	0.289	0.184	4.86931452718112e-10	1	AAK1
COQ10B	3.06774206231734e-14	0.542028057785352	0.267	0.165	7.36932998209871e-10	1	COQ10B
IER5	6.02552859197367e-14	0.556169224661588	0.317	0.208	1.44745247836392e-09	1	IER5
WDR1	1.09719452794215e-13	0.587459938768457	0.305	0.204	2.63568069502264e-09	1	WDR1
BST2	1.14230789047114e-13	0.36681416662427	0.43	0.284	2.74405201448978e-09	1	BST2
YPEL5	1.59044873150923e-13	0.598574006913317	0.453	0.372	3.82057594283147e-09	1	YPEL5
ERBIN	1.75483872869872e-13	0.576864114855805	0.266	0.166	4.21547359408007e-09	1	ERBIN
NACA1	2.03021129348613e-13	0.259774335582351	0.9	0.888	4.87697356921237e-09	1	NACA
VPS13C	4.34403343399227e-13	0.650192435078152	0.351	0.261	1.04352371151362e-08	1	VPS13C
GPBP1	4.77883310759005e-13	0.416121263399957	0.647	0.617	1.14797128910528e-08	1	GPBP1
RBCK1	6.50534033663999e-13	0.565798481352169	0.282	0.186	1.56271285566766e-08	1	RBCK1
TRAM1	6.83941243809826e-13	0.588578329222051	0.373	0.277	1.64296365587996e-08	1	TRAM1
UXT	7.68383011968543e-13	0.592909329168396	0.415	0.341	1.84580967135083e-08	1	UXT
DPP7	7.82074490982508e-13	0.573360982938401	0.346	0.247	1.87869934223818e-08	1	DPP7
BZW11	8.18155936826359e-13	0.414596934534829	0.558	0.479	1.96537419144428e-08	1	BZW1
EVI2B	1.04998145920279e-12	0.417932838318764	0.257	0.151	2.52226546129693e-08	1	EVI2B
NFKBID	1.061239710103e-12	0.539144001739619	0.266	0.163	2.54931003160942e-08	1	NFKBID
PRMT2	1.14309150328732e-12	0.593900858295925	0.399	0.314	2.7459344091968e-08	1	PRMT2
PDLIM2	1.35691897629028e-12	0.555459629964417	0.257	0.162	3.25959076484451e-08	1	PDLIM2
HBP1	2.0198251620838e-12	0.586797294220975	0.298	0.204	4.85202400435771e-08	1	HBP1
SH3BP5	2.32540050777217e-12	0.50554969648533	0.269	0.173	5.58607709977032e-08	1	SH3BP5
PRELID1	3.22751315340647e-12	0.436196768129444	0.517	0.437	7.75313209711303e-08	1	PRELID1
VSIR	3.27520814576118e-12	0.350107526779474	0.299	0.183	7.8677050077475e-08	1	VSIR
RNF1261	3.2863243932261e-12	0.553085418919486	0.273	0.179	7.89440845740773e-08	1	RNF126
C4orf3	3.59320148691333e-12	0.472126782993765	0.472	0.388	8.63158861186319e-08	1	C4orf3
GTF2B1	8.20223451722617e-12	0.575319433993078	0.308	0.214	1.97034077572807e-07	1	GTF2B
RNF149	1.05793323954658e-11	0.517013339757547	0.273	0.178	2.5413672280388e-07	1	RNF149
TCF25	1.07346723205858e-11	0.573844769368781	0.467	0.409	2.57868298485111e-07	1	TCF25
OST4	1.39418561112193e-11	0.372925023187718	0.699	0.661	3.34911267503709e-07	1	OST4
CCL3	1.49162024830657e-11	0.269810868034021	0.355	0.234	3.58317016048205e-07	1	CCL3
SPSB3	1.53138254041004e-11	0.593641312140086	0.317	0.233	3.67868713857299e-07	1	SPSB3
INTS6	2.03604250796607e-11	0.527262821983468	0.406	0.32	4.8909813126361e-07	1	INTS6
TMA7	2.25880569241325e-11	0.348051618678384	0.768	0.728	5.42610303431512e-07	1	TMA7
TGOLN2	5.3007491601776e-11	0.580291837694711	0.332	0.25	1.27334596325786e-06	1	TGOLN2
AMD1	5.51854389661243e-11	0.550641058532298	0.406	0.333	1.32566461484424e-06	1	AMD1
TAGLN2	5.90384889530931e-11	0.477026267453008	0.537	0.452	1.4182225816312e-06	1	TAGLN2
AC020916.1	1.03409609124151e-10	0.450970022263806	0.405	0.296	2.48410563038037e-06	1	AC020916.1
SRSF9	1.17119197710289e-10	0.407827396821079	0.517	0.443	2.81343736739656e-06	1	SRSF9
CMC2	1.25394712890278e-10	0.565376560731958	0.294	0.214	3.01223179305025e-06	1	CMC2
ITSN2	1.55436696021468e-10	0.571891245550199	0.285	0.202	3.7339003118277e-06	1	ITSN2
MGAT1	2.36107025941955e-10	0.496926590045177	0.287	0.198	5.67176297717765e-06	1	MGAT1
PRR13	3.37277354937678e-10	0.528123241497496	0.351	0.265	8.1020766203129e-06	1	PRR13
EIF3G1	3.82704297462095e-10	0.506365494959807	0.512	0.478	9.19332263363445e-06	1	EIF3G
IVNS1ABP1	4.29841493504136e-10	0.496218025130866	0.385	0.304	1.03256523569564e-05	1	IVNS1ABP
MFSD10	5.51112494229814e-10	0.502281456599503	0.25	0.17	1.32388243363886e-05	1	MFSD10
DDX39B	6.27293520751315e-10	0.567006753645492	0.292	0.214	1.50688449554881e-05	1	DDX39B
FGFR1OP2	6.38497862480689e-10	0.527863168838085	0.328	0.253	1.53379956525111e-05	1	FGFR1OP2
CYFIP2	7.11791086771979e-10	0.526464826533694	0.26	0.181	1.70986454864365e-05	1	CYFIP2
DDX17	7.71637543558535e-10	0.393745713890585	0.594	0.56	1.85362770713631e-05	1	DDX17
COMMD6	1.27779346263902e-09	0.338041078967542	0.651	0.593	3.06951545595145e-05	1	COMMD6
TPM4	1.60398176475067e-09	0.427729243747759	0.496	0.431	3.85308499528406e-05	1	TPM4
DDX61	1.69110895747012e-09	0.532915782756468	0.419	0.359	4.06238193763472e-05	1	DDX6
RHOG	1.73687547639496e-09	0.429300880397864	0.278	0.189	4.17232226939596e-05	1	RHOG
MRPS6	1.8357181597758e-09	0.509529785743203	0.298	0.221	4.40976216341344e-05	1	MRPS6
C9orf78	2.64517702378164e-09	0.571775996242043	0.349	0.29	6.35424424652826e-05	1	C9orf78
XRN1	3.35401082703551e-09	0.57849263582012	0.305	0.234	8.05700480870471e-05	1	XRN1
PPP1R2	3.76471997835337e-09	0.52235984657704	0.362	0.299	9.04361033200047e-05	1	PPP1R2
DR1	4.35137577236661e-09	0.491909230709957	0.298	0.227	0.000104528748803791	1	DR1
SRSF5	4.67872305037702e-09	0.27088731502304	0.704	0.674	0.000112392285116157	1	SRSF5
BAZ1A	5.39815360226789e-09	0.517970860358783	0.333	0.258	0.000129674445833679	1	BAZ1A
FNBP41	5.7389797369463e-09	0.50585451156627	0.348	0.274	0.000137861771240924	1	FNBP4
MAP1LC3B	6.91687707389516e-09	0.413481183176024	0.472	0.424	0.00016615722106911	1	MAP1LC3B
URI11	1.16828043745223e-08	0.463918988705495	0.299	0.228	0.000280644326684774	1	URI1
GOLGA4	1.60629970734238e-08	0.535038716613585	0.314	0.246	0.000385865315697787	1	GOLGA4
NOP53	2.38301785268276e-08	0.383685404389091	0.535	0.508	0.000572448548571453	1	NOP53
UBALD2	2.9097650146674e-08	0.499464692092073	0.287	0.219	0.000698983751823404	1	UBALD2
GABARAPL1	3.27865365758718e-08	0.440286361622637	0.308	0.235	0.000787598181625592	1	GABARAPL1
YPEL3	3.29532943637546e-08	0.524440097530335	0.316	0.252	0.000791604037206113	1	YPEL3
ARPC1B	3.50639319123873e-08	0.317410507111793	0.373	0.277	0.000842305772399367	1	ARPC1B
ATP5F1D	3.54313616430993e-08	0.397655592798834	0.506	0.456	0.00085113216939053	1	ATP5F1D
MCL1	4.0618253100199e-08	0.404757989111333	0.57	0.525	0.00097573167597298	1	MCL1
YWHAZ1	4.63378784627106e-08	0.308842378031396	0.722	0.706	0.00111312851643124	1	YWHAZ
LBR	4.77006282097605e-08	0.480309282228532	0.303	0.235	0.00114586449085487	1	LBR
ZNF800	7.82483427974997e-08	0.508822209624786	0.291	0.227	0.00187968169068154	1	ZNF800
ZNF331	1.09027029375191e-07	0.568674954458087	0.367	0.293	0.00261904729965084	1	ZNF331
SLBP	1.4318642833686e-07	0.480183716378143	0.257	0.191	0.00343962438150805	1	SLBP
SETX	1.52170672318678e-07	0.491879760645953	0.258	0.194	0.00365544389043929	1	SETX
NFE2L2	1.53219229080005e-07	0.492039836866391	0.383	0.317	0.00368063232095989	1	NFE2L2
DNAJB14	1.62979724287425e-07	0.483013146602872	0.291	0.227	0.00391509893683252	1	DNAJB14
CSRNP1	1.71748556058157e-07	0.324924434602269	0.262	0.183	0.00412574381362904	1	CSRNP1
PPP1R10	1.85668989023651e-07	0.463429964501879	0.374	0.32	0.00446014045432615	1	PPP1R10
CDC42EP3	3.28214825336034e-07	0.435368042035816	0.266	0.202	0.00788437653422221	1	CDC42EP3
THUMPD11	4.75048747302887e-07	0.524095913750908	0.26	0.2	0.0114116210077099	1	THUMPD1
SLC25A51	5.07208334678825e-07	0.272929584450002	0.599	0.552	0.0121841586156547	1	SLC25A5
SNHG15	5.56002848694783e-07	0.476932593924393	0.38	0.33	0.0133563004313461	1	SNHG15
HELZ	6.7584913367617e-07	0.467912913389203	0.275	0.215	0.0162352478891689	1	HELZ
PGK1	7.76770831833822e-07	0.438045058551264	0.421	0.384	0.0186595889223121	1	PGK1
ANKRD111	7.82871432968617e-07	0.495773351520084	0.39	0.351	0.0188061375627721	1	ANKRD11
CDK13	1.18359094283468e-06	0.470816300324015	0.28	0.222	0.0284322216287746	1	CDK13
ARPC5	1.44533280973579e-06	0.279071789160562	0.586	0.553	0.0347197847554731	1	ARPC5
CCSER2	1.47091178719651e-06	0.563116108837391	0.308	0.26	0.0353342429520346	1	CCSER2
RBM8A	1.73620556877537e-06	0.410068155649927	0.463	0.456	0.041707130173122	1	RBM8A
ASXL1	1.76358571524605e-06	0.414265498181946	0.25	0.19	0.0423648560516405	1	ASXL1
PRPF38B1	1.96308669284209e-06	0.43918242710113	0.41	0.377	0.0471572685354527	1	PRPF38B
ADSS	2.3829792385076e-06	0.479647589646857	0.299	0.253	0.0572439272674295	1	ADSS
GLRX	2.65748335447719e-06	0.390209994020197	0.292	0.229	0.063838065141251	1	GLRX
SRRM21	2.78525072493382e-06	0.332769014401755	0.574	0.571	0.0669072929143601	1	SRRM2
IDS	3.26036426376445e-06	0.442393995794647	0.364	0.318	0.0783204703441497	1	IDS
NXT1	3.34562343012547e-06	0.522305300704931	0.253	0.2	0.080368566038474	1	NXT1
USP151	4.05348752456539e-06	0.4306289269543	0.362	0.318	0.0973728773151099	1	USP15
CHD1	4.25629398477601e-06	0.447960732697652	0.394	0.354	0.102244694102289	1	CHD1
PRRC2C1	6.4783563510512e-06	0.341858782736851	0.547	0.552	0.155623076264952	1	PRRC2C
POLR3GL	1.151779765532e-05	0.460812861942349	0.269	0.224	0.276680535276098	1	POLR3GL
XBP1	1.17097683959919e-05	0.343736117210195	0.36	0.315	0.281292056408518	1	XBP1
RHOC	1.28195459648404e-05	0.412621345094888	0.289	0.229	0.307951133167395	1	RHOC
C9orf16	1.37376246223547e-05	0.33319186610597	0.444	0.421	0.330005218678204	1	C9orf16
CD44	1.42250481142012e-05	0.436587474738786	0.46	0.425	0.341714105799341	1	CD44
SPTAN11	1.68889706626975e-05	0.387494249435173	0.321	0.275	0.405706853259319	1	SPTAN1
ARHGDIA	1.9893415266574e-05	0.371466577013793	0.401	0.372	0.477879621533641	1	ARHGDIA
SSNA1	2.29251936721947e-05	0.425256085217756	0.28	0.239	0.550709002393462	1	SSNA1
SELENOT	2.77015496392502e-05	0.461057967720611	0.399	0.386	0.665446625434068	1	SELENOT
CRBN	2.86394472740719e-05	0.453689407478905	0.251	0.207	0.687976802417755	1	CRBN
DAD1	3.28136833685347e-05	0.370181061327338	0.401	0.38	0.788250301878941	1	DAD1
M6PR	3.57028241173856e-05	0.433586381385924	0.262	0.216	0.857653240947837	1	M6PR
RAP1A1	3.67613720196078e-05	0.30732392145998	0.38	0.334	0.883081678655019	1	RAP1A
CLK1	3.94938861138993e-05	0.272606119286024	0.512	0.5	0.948722132228089	1	CLK1
NCL1	4.02807670194443e-05	0.271013074249451	0.643	0.631	0.96762458534109	1	NCL
MYADM	4.31266402313125e-05	0.363014715308574	0.31	0.259	1	1	MYADM
ANKRD12	5.23813516638039e-05	0.402751714544368	0.428	0.406	1	1	ANKRD12
SYNRG	5.78875994227925e-05	0.488631362925167	0.251	0.21	1	1	SYNRG
SELENOF	5.83673031377981e-05	0.395055209971348	0.408	0.393	1	1	SELENOF
PLP2	6.13780154656878e-05	0.371823846489456	0.262	0.212	1	1	PLP2
DRAP1	6.41393829511564e-05	0.363967017402104	0.481	0.478	1	1	DRAP1
TMED9	0.000107088590740811	0.382307282268729	0.346	0.32	1	1	TMED9
TERF2IP	0.000111280061066336	0.255735525692232	0.513	0.472	1	1	TERF2IP
MAF1	0.000165021187039033	0.360215366535811	0.273	0.235	1	1	MAF1
AIP	0.000178799055899802	0.398093679765156	0.267	0.232	1	1	AIP
EIF2S3	0.000189592838841726	0.399901099142279	0.314	0.283	1	1	EIF2S3
CD46	0.000196988666228877	0.34097651063234	0.294	0.257	1	1	CD46
FAM177A1	0.000197819042983824	0.559734286512139	0.346	0.329	1	1	FAM177A1
SCAF111	0.000225778926474941	0.370498166586013	0.412	0.401	1	1	SCAF11
PIK3R11	0.000262085441938901	0.477778694971416	0.428	0.393	1	1	PIK3R1
ACAP2	0.000324156247716026	0.397400970465943	0.255	0.218	1	1	ACAP2
IDH2	0.000382566011459187	0.450733922103387	0.326	0.308	1	1	IDH2
ENO1	0.000389265057367347	0.260444199541106	0.476	0.453	1	1	ENO1
ATP1B3	0.000468796508584717	0.348409253986166	0.396	0.369	1	1	ATP1B3
DDOST1	0.000655854533903403	0.387611647654327	0.282	0.255	1	1	DDOST
OGA	0.000807524416370932	0.363901449651227	0.317	0.292	1	1	OGA
CMPK11	0.00082417660543106	0.427729506874365	0.31	0.29	1	1	CMPK1
LMAN2	0.00085911323086282	0.387388828439292	0.344	0.334	1	1	LMAN2
G3BP1	0.00114008675055245	0.406126886427148	0.289	0.267	1	1	G3BP1
MED10	0.001421986873733	0.31661381412578	0.285	0.26	1	1	MED10
CHMP4A	0.00143796643998715	0.385904524667394	0.257	0.228	1	1	CHMP4A
DDX24	0.00149792787841962	0.314184854498064	0.469	0.468	1	1	DDX24
WNK1	0.00150434929259672	0.341145255552161	0.267	0.239	1	1	WNK1
ERP29	0.00176764690959493	0.323713270401383	0.476	0.5	1	1	ERP29
LRPAP1	0.00202135466556706	0.331870355798926	0.253	0.223	1	1	LRPAP1
CDV31	0.00234915507758974	0.339565622054387	0.333	0.319	1	1	CDV3
PYURF	0.00299447749621127	0.306157210897176	0.314	0.299	1	1	PYURF
C19orf53	0.00383292541694573	0.254012428848039	0.403	0.402	1	1	C19orf53
ADD3	0.00409188025729102	0.328697229163011	0.266	0.241	1	1	ADD3
ITGB1BP1	0.00435015641711559	0.361133690531016	0.267	0.251	1	1	ITGB1BP1
RPS19BP1	0.00464885973068038	0.333480381748483	0.319	0.315	1	1	RPS19BP1
SFT2D1	0.0060644811780927	0.378403469131919	0.289	0.278	1	1	SFT2D1
HIGD2A	0.00674043394884972	0.307560142040666	0.406	0.416	1	1	HIGD2A
TUBB2B	3.59502132948601e-276	1.90586336530936	0.978	0.3	8.6359602376913e-272	2	TUBB2B
MEG3	1.81694857998242e-249	1.92747721409935	0.984	0.388	4.36467387883376e-245	2	MEG3
MLLT11	1.31876489514535e-235	1.64740141643795	0.96	0.318	3.16793703111815e-231	2	MLLT11
SYT1	8.38900532550841e-235	1.49215554031877	0.883	0.256	2.01520685929363e-230	2	SYT1
UCHL1	7.39071092407627e-221	1.52687713455755	0.967	0.34	1.7753965781816e-216	2	UCHL1
MAPT	3.43051330394736e-219	1.37072037011296	0.889	0.265	8.24077905874234e-215	2	MAPT
TUBB2A	3.03403301074506e-218	1.49301324018675	0.871	0.259	7.28835409841177e-214	2	TUBB2A
RTN11	4.5761370293201e-217	1.64747508285735	0.993	0.424	1.09927963718327e-212	2	RTN1
DBH	1.11249011447026e-215	1.47220684026738	0.893	0.259	2.67242375298047e-211	2	DBH
CCND1	5.20298176151552e-214	1.68503189850302	0.927	0.316	1.24986027875126e-209	2	CCND1
HAND2-AS1	7.17303927216483e-214	1.36560492736061	0.86	0.25	1.72310749395944e-209	2	HAND2-AS1
BEX2	1.9206193662886e-206	1.21730977108451	0.692	0.17	4.61371184169849e-202	2	BEX2
NNAT1	3.0364055291585e-203	1.64662710128403	0.973	0.391	7.29405336214455e-199	2	NNAT
CD24	7.09686868317562e-201	1.39602226223782	0.934	0.298	1.70480979507245e-196	2	CD24
SCG5	1.11828926502358e-200	1.27209614235772	0.743	0.196	2.68635447243964e-196	2	SCG5
STMN4	7.0001307139528e-200	1.4907647774815	0.942	0.336	1.68157140010574e-195	2	STMN4
TCEAL7	1.38987285093815e-193	1.3069185282283	0.729	0.199	3.33875256252361e-189	2	TCEAL7
NXPH1	1.07767746110401e-191	1.40345177720631	0.734	0.203	2.58879679706404e-187	2	NXPH1
SCG2	2.41187391007962e-189	1.36255318881801	0.818	0.242	5.79380350679326e-185	2	SCG2
CDK6	1.09716889451792e-188	1.35047814263805	0.794	0.234	2.63561911841094e-184	2	CDK6
TUBA1A	5.36393563214105e-188	1.63068981788728	0.978	0.464	1.28852461755292e-183	2	TUBA1A
GNG3	1.16028183266816e-186	1.24442017546868	0.77	0.228	2.78722901843546e-182	2	GNG3
VAMP2	1.31572298018503e-185	1.44869738678557	0.98	0.565	3.16062974300047e-181	2	VAMP2
NPY	1.4856848223398e-176	1.61952144164466	0.668	0.171	3.56891208022467e-172	2	NPY
NREP	1.91049213735441e-173	1.22566185898781	0.883	0.3	4.58938421235277e-169	2	NREP
VSTM2A	6.54469858310145e-172	1.09623278205871	0.69	0.189	1.57216749363263e-167	2	VSTM2A
ATP6V0E2	6.11314118881669e-171	1.1352887950398	0.772	0.237	1.46849877637755e-166	2	ATP6V0E2
ELAVL41	2.14888734764567e-170	1.26707779361303	0.927	0.344	5.16205718651444e-166	2	ELAVL4
PCLO	2.93279486748843e-164	1.10303019129471	0.665	0.184	7.0451598306807e-160	2	PCLO
MAP1B1	9.22365966500165e-164	1.326310589699	0.995	0.486	2.2157075247267e-159	2	MAP1B
BEX11	4.9770488370269e-160	1.16111669238921	0.893	0.329	1.1955866716306e-155	2	BEX1
KMT2E	1.83705542384948e-158	1.24646462554956	0.916	0.386	4.41297453917122e-154	2	KMT2E
TUBB	4.87576775985791e-154	1.24974956488286	0.964	0.455	1.17125693127307e-149	2	TUBB
CXADR	6.95276485320801e-153	1.00368813386139	0.588	0.154	1.67019317303763e-148	2	CXADR
POLR2J3.1	1.23306773838173e-151	1.1405500012997	0.82	0.288	2.96207532114059e-147	2	POLR2J3.1
LY6H	1.37075016492815e-151	1.247982307354	0.412	0.077	3.2928160461904e-147	2	LY6H
CHGB	3.76157751503984e-150	1.32000941476094	0.743	0.235	9.03606150662871e-146	2	CHGB
FABP6	4.50147976223485e-150	0.937070955040945	0.423	0.084	1.08134546848406e-145	2	FABP6
RBP1	2.53253603181712e-149	1.06964779527986	0.816	0.275	6.08365805563109e-145	2	RBP1
SNAP25	1.90576991910295e-148	1.09069883391038	0.75	0.247	4.57804049966911e-144	2	SNAP25
FXYD6	1.13340269028791e-147	1.07255001660354	0.785	0.267	2.72265994260962e-143	2	FXYD6
CRMP1	2.63121763939384e-145	1.0978811860223	0.729	0.236	6.32071101335188e-141	2	CRMP1
RAB3A	1.6176940404012e-144	0.926914914135842	0.521	0.128	3.88602462385177e-140	2	RAB3A
FGF13	2.15334678279198e-144	1.06166343306446	0.594	0.164	5.17276964162289e-140	2	FGF13
GATA3	3.03896500068867e-144	1.1206784858639	0.852	0.319	7.30020172465432e-140	2	GATA3
MDK	3.16477066046063e-143	1.10462638014015	0.927	0.378	7.60241208055853e-139	2	MDK
NSG11	1.98322819187464e-141	1.01717474159541	0.787	0.277	4.76411076252127e-137	2	NSG1
RGS5	5.71464601384392e-140	1.1337662881711	0.885	0.346	1.37277226544559e-135	2	RGS5
FSCN1	2.39030255129794e-138	1.03145200384434	0.821	0.295	5.74198478872791e-134	2	FSCN1
SNRPN	3.91995152538742e-138	1.12487662010101	0.865	0.368	9.41650755428566e-134	2	SNRPN
NDUFA5	4.34347350759712e-138	1.11832245312864	0.896	0.397	1.04338920599498e-133	2	NDUFA5
C14orf132	5.87714012778137e-138	0.920736531251078	0.617	0.179	1.41180660149564e-133	2	C14orf132
ATAT1	8.66112764046455e-138	0.974789960942633	0.648	0.196	2.08057608179239e-133	2	ATAT1
PRCD	1.74361980100447e-136	0.915972575635244	0.548	0.145	4.18852348597295e-132	2	PRCD
MAP2	3.38512231816563e-136	0.987735837479964	0.763	0.258	8.13174083269749e-132	2	MAP2
ENO2	1.46174340325901e-135	0.93534872465747	0.734	0.23	3.51140000330878e-131	2	ENO2
STMN21	1.36492352115792e-134	1.09742810568673	0.998	0.436	3.27881928252555e-130	2	STMN2
TCAF1	1.90660586884321e-134	1.00263428802536	0.687	0.22	4.58004861813517e-130	2	TCAF1
MYT1L	8.02424245720203e-134	0.952364197149722	0.623	0.186	1.92758352306907e-129	2	MYT1L
TMEM14A	1.25615233469044e-133	1.02086094475237	0.778	0.273	3.01752913839337e-129	2	TMEM14A
DUSP26	6.29254806288359e-133	0.901093530631205	0.568	0.16	1.5115958956659e-128	2	DUSP26
SCN9A	1.34586439443278e-132	0.968979800778924	0.709	0.235	3.23303544830642e-128	2	SCN9A
TMEM59L	5.0926609250108e-132	0.912814280491818	0.514	0.134	1.22335900740609e-127	2	TMEM59L
ATP6V1G2	9.58688981713553e-132	0.996009384915801	0.568	0.161	2.3029626718723e-127	2	ATP6V1G2
BTBD8	1.51596297829719e-130	0.852489135897049	0.459	0.106	3.64164626646551e-126	2	BTBD8
PHF141	1.63300318298399e-130	1.04042754837298	0.931	0.424	3.92280024616415e-126	2	PHF14
MAB21L1	1.79672539421821e-130	0.929712644319223	0.639	0.188	4.31609374199097e-126	2	MAB21L1
PEBP1	1.99734561904063e-130	1.04014604551827	0.954	0.488	4.7980236460594e-126	2	PEBP1
CAMK2B	3.1713547700438e-130	0.964665852397124	0.621	0.187	7.61822842859922e-126	2	CAMK2B
TH	5.40999251978147e-130	1.03419227851188	0.645	0.199	1.2995884031019e-125	2	TH
CIRBP	5.52225502721953e-130	1.25200244740146	0.991	0.672	1.32655610263868e-125	2	CIRBP
TTC31	1.87420109521189e-129	1.09458402533925	0.969	0.532	4.502205870918e-125	2	TTC3
MYL6B	6.57924618317607e-129	0.924108311140694	0.719	0.241	1.58046651812256e-124	2	MYL6B
CADM3	6.8704340315713e-129	0.79493038537981	0.479	0.118	1.65041566306406e-124	2	CADM3
RAB3B	9.49698946640171e-128	0.888838974059377	0.457	0.111	2.28136680961902e-123	2	RAB3B
BEX31	2.69787559303428e-126	1.04998244013809	0.934	0.459	6.48083674958694e-122	2	BEX3
GSTA4	4.03520230021706e-126	0.936332278815627	0.623	0.193	9.69336296558143e-122	2	GSTA4
DCX	1.08230794098549e-125	1.00947925242437	0.603	0.184	2.59992013583534e-121	2	DCX
TUSC3	1.65129854798292e-125	0.938231990657808	0.694	0.234	3.96674937196456e-121	2	TUSC3
ZFHX3	1.62419175439673e-124	1.10084313626208	0.883	0.398	3.90163343241183e-120	2	ZFHX3
SHD	8.88081699688283e-124	0.882131909788637	0.537	0.15	2.13334985899119e-119	2	SHD
PTPRN2	2.17061355817684e-123	0.858684602006074	0.526	0.145	5.2142478894524e-119	2	PTPRN2
CLU	2.7941356325643e-123	0.789592518980831	0.769	0.273	6.71207261654596e-119	2	CLU
GAP431	4.25764457062494e-123	1.24370938665931	0.82	0.324	1.02277137875552e-118	2	GAP43
KIF3A	4.6452319898013e-123	0.951354689548102	0.679	0.229	1.11587762859007e-118	2	KIF3A
KIF21A	2.92934399547844e-122	0.937450532060953	0.689	0.227	7.03687014593831e-118	2	KIF21A
MIAT	4.8949852566795e-122	0.842543655812521	0.605	0.182	1.17587335835955e-117	2	MIAT
STMP1	4.3038581951205e-121	1.06309490473691	0.867	0.407	1.03387281563185e-116	2	STMP1
NSG2	6.67965008866811e-121	1.00897537494162	0.648	0.214	1.60458554429985e-116	2	NSG2
RUNDC3A	3.89431420477433e-120	0.848724130691127	0.545	0.159	9.3549215827089e-116	2	RUNDC3A
RPRM	2.29232210807246e-119	0.975289665422197	0.446	0.111	5.50661616801165e-115	2	RPRM
NCAM11	2.31238380547899e-119	0.925657000147494	0.831	0.322	5.55480837752162e-115	2	NCAM1
SYT5	2.15386892854242e-117	0.762144182402369	0.404	0.092	5.1740239401446e-113	2	SYT5
YWHAG	3.10312081830841e-117	1.00647617905616	0.863	0.405	7.45431682974047e-113	2	YWHAG
GNAI1	3.17664954961915e-117	0.861128303321246	0.537	0.156	7.63094754809512e-113	2	GNAI1
HSBP1	6.16664362426342e-117	1.02253052020765	0.907	0.449	1.48135113142056e-112	2	HSBP1
HNRNPA1	3.49822445940372e-116	1.01911921209992	0.991	0.693	8.40343479637963e-112	2	HNRNPA1
IL7	6.99832783869693e-116	0.958541802426808	0.506	0.143	1.68113831341178e-111	2	IL7
SOX41	4.12475095110332e-115	1.12926189367143	0.962	0.504	9.90847673474041e-111	2	SOX4
SEZ6L2	1.6347899140793e-114	0.760814659404664	0.481	0.131	3.92709233160129e-110	2	SEZ6L2
GTF2I	2.9929994463092e-114	0.924883878718059	0.894	0.391	7.18978326992395e-110	2	GTF2I
CNTNAP2	7.26569775523971e-114	1.08896239692755	0.641	0.209	1.74536591476368e-109	2	CNTNAP2
CASC15	2.56180697353098e-113	0.888385874320424	0.519	0.152	6.15397271181613e-109	2	CASC15
DPP6	3.7140802569337e-113	0.847204080526572	0.519	0.15	8.92196359320614e-109	2	DPP6
TCEAL2	6.35424774948647e-113	0.79333816857071	0.432	0.109	1.52641739438164e-108	2	TCEAL2
CCNI	1.27796721213542e-112	1.02471012360393	0.958	0.686	3.06993283699172e-108	2	CCNI
JPT11	1.52057288270469e-112	1.00689486214576	0.965	0.574	3.6527201788332e-108	2	JPT1
SYT4	1.60737700837443e-112	0.853341556709742	0.539	0.158	3.86124104951705e-108	2	SYT4
SCOC	2.66998093369058e-112	0.956937225031497	0.667	0.244	6.41382819891151e-108	2	SCOC
ZNF428	4.09376806915585e-112	0.988795397892726	0.905	0.456	9.83404965572618e-108	2	ZNF428
ANKRD46	5.35671189652134e-112	0.828741469209777	0.506	0.148	1.28678933178236e-107	2	ANKRD46
LRTM1	7.48657570575205e-112	0.775763665461217	0.41	0.098	1.79842521603576e-107	2	LRTM1
PNMA2	4.87872867118854e-111	0.785811187186852	0.49	0.138	1.17196820139291e-106	2	PNMA2
ZKSCAN1	4.5373594813931e-110	0.879594288164923	0.703	0.261	1.08996449462025e-105	2	ZKSCAN1
ALCAM	4.95038612939829e-110	1.06629456245824	0.67	0.247	1.18918175600406e-105	2	ALCAM
MAP7	7.09434523685991e-110	0.779918164584726	0.452	0.12	1.70420361279849e-105	2	MAP7
TMEM106B	7.87181847126763e-110	0.923988435068027	0.67	0.249	1.89096823316791e-105	2	TMEM106B
PTN	9.97300912176036e-110	0.952895541169346	0.718	0.258	2.39571625122927e-105	2	PTN
STMN3	1.51719516010004e-109	0.853332042972555	0.687	0.245	3.64460621359232e-105	2	STMN3
CELF5	2.25706428179126e-109	0.730297307799305	0.373	0.084	5.42191981771898e-105	2	CELF5
TG	2.36700059523816e-109	0.851015801081369	0.342	0.072	5.68600882988111e-105	2	TG
BEX4	3.50994386177975e-109	0.965630133392009	0.785	0.342	8.43158714476731e-105	2	BEX4
EEF2	2.21636644849773e-108	0.939154636899377	0.985	0.755	5.32415548258126e-104	2	EEF2
KIF5A	3.93322822769566e-108	0.949554818631266	0.503	0.145	9.44840084857051e-104	2	KIF5A
SARAF1	6.51485229561826e-108	0.913900137830968	0.989	0.654	1.56499781845342e-103	2	SARAF
DAAM1	7.85329514667431e-108	0.940482369359009	0.701	0.261	1.8865185601341e-103	2	DAAM1
OCIAD2	1.0256787211965e-107	0.830992162258602	0.692	0.251	2.46388542405823e-103	2	OCIAD2
MARCH6	1.61941944906493e-107	0.99841047227922	0.821	0.358	3.89016940054378e-103	2	MARCH6
TMEM35A	2.03206265525669e-107	0.78170654466896	0.426	0.111	4.88142091045762e-103	2	TMEM35A
NT5C3B	2.29213447489127e-107	0.807173769316033	0.663	0.228	5.50616543558381e-103	2	NT5C3B
USP22	3.69849431966447e-107	0.823900255528881	0.587	0.189	8.88452305469799e-103	2	USP22
SEPT7	8.72077575960609e-107	0.940639080812871	0.938	0.467	2.09490475297258e-102	2	SEPT7
LINC00682	1.28589290488587e-106	1.03306224200538	0.616	0.206	3.08897193611684e-102	2	LINC00682
FRRS1L	3.25577696325633e-106	0.729200656822966	0.423	0.109	7.82102742113436e-102	2	FRRS1L
PWAR6	1.05123959323153e-105	0.701865199063245	0.426	0.11	2.52528775086077e-101	2	PWAR6
EIF4A2	2.33173986136291e-105	0.993499044904033	0.984	0.73	5.60130549496599e-101	2	EIF4A2
TMSB15A	6.60402505287023e-105	0.767068217468557	0.603	0.191	1.58641889820049e-100	2	TMSB15A
RPAIN	8.05226687825073e-105	0.858739997181774	0.765	0.306	1.93431554949339e-100	2	RPAIN
TAGLN31	1.02065475112605e-104	0.837002959359822	0.636	0.219	2.45181684315499e-100	2	TAGLN3
NRSN1	1.7622304726821e-104	0.84596687320371	0.495	0.147	4.23323004147695e-100	2	NRSN1
CCDC184	7.48607422231872e-104	0.683582287907307	0.337	0.072	1.7983047496854e-99	2	CCDC184
FAM241B	4.48879290815858e-103	0.692484397677878	0.413	0.108	1.07829783239785e-98	2	FAM241B
ERH	5.35464279569023e-102	0.917215301642788	0.887	0.425	1.28629229238071e-97	2	ERH
PKIA	6.39158811981288e-102	0.82687813066107	0.552	0.179	1.53538729814145e-97	2	PKIA
FAM57B	1.60145989486259e-101	0.762732447964596	0.488	0.145	3.84702695943891e-97	2	FAM57B
TCEAL5	2.75619705163664e-101	0.719964718675052	0.386	0.096	6.62093655744153e-97	2	TCEAL5
GDAP11	3.36094608892931e-101	0.770838296186116	0.594	0.199	8.07366469482598e-97	2	GDAP1
MPLKIP	3.85312873066039e-101	0.790309503367771	0.588	0.2	9.2559858367924e-97	2	MPLKIP
ATP1B11	4.74113606889654e-101	0.994936915917547	0.785	0.348	1.13891570647033e-96	2	ATP1B1
CHGA	1.90552271267295e-100	1.10512692067658	0.574	0.194	4.57744666038295e-96	2	CHGA
MAPRE3	2.61917322475364e-100	0.658040037934988	0.383	0.095	6.2917779205032e-96	2	MAPRE3
PGM2L1	3.10715368295543e-100	0.791164292161018	0.572	0.192	7.46400457719553e-96	2	PGM2L1
EPB41L4A-AS1	6.84147068958969e-100	0.91738002883719	0.648	0.252	1.64345808905324e-95	2	EPB41L4A-AS1
NOVA1	8.76067608213524e-100	0.74439485936311	0.466	0.134	2.10448960845053e-95	2	NOVA1
BLCAP	1.39186500496999e-99	0.750843858455246	0.424	0.113	3.34353811493891e-95	2	BLCAP
MT-CO3	1.49255339848854e-99	1.22759215569272	0.969	0.666	3.58541177384917e-95	2	MT-CO3
DCTN3	1.00051204364221e-98	0.868451269749054	0.699	0.274	2.40343003123731e-94	2	DCTN3
CBX11	1.43980570705143e-98	0.850227185407697	0.825	0.36	3.45870126947893e-94	2	CBX1
SRP9	4.83856876381083e-98	0.894025920110609	0.914	0.5	1.16232098844264e-93	2	SRP9
HAND21	1.48869773310321e-97	0.898557140361278	0.783	0.316	3.57614969446052e-93	2	HAND2
RAMP1	1.95392386497979e-97	1.02066851057369	0.619	0.222	4.69371590845446e-93	2	RAMP1
APLP1	4.22370298895521e-97	0.757266080229382	0.581	0.193	1.01461793200682e-92	2	APLP1
SRRM4	6.23115567937852e-97	0.697357410726034	0.419	0.113	1.49684821730031e-92	2	SRRM4
KIF1A	1.10448567159249e-96	0.820465968076306	0.563	0.19	2.65319548029949e-92	2	KIF1A
NDRG4	9.40194676183596e-96	0.769262265212272	0.443	0.13	2.25853565112823e-91	2	NDRG4
ELAVL31	1.76473662995411e-95	0.784576452052377	0.645	0.232	4.23925033247576e-91	2	ELAVL3
TERF2IP1	3.91071977284243e-95	0.945650759374895	0.871	0.453	9.39433103832209e-91	2	TERF2IP
PAFAH1B1	5.13279966746415e-95	0.846680601803552	0.663	0.258	1.23300113611824e-90	2	PAFAH1B1
GRIA21	7.66540078116825e-95	0.820809945950845	0.51	0.162	1.84138257565224e-90	2	GRIA2
RUFY2	1.47735958725279e-94	0.730092875779224	0.515	0.167	3.54891320049866e-90	2	RUFY2
SCN2A	4.63160686621019e-94	0.719082807498178	0.479	0.146	1.11260460140101e-89	2	SCN2A
BMPR1B	6.79190882494048e-94	0.807513544181544	0.446	0.13	1.6315523379272e-89	2	BMPR1B
RHBDD2	1.99437595532025e-93	0.78197096757191	0.592	0.213	4.79088991987031e-89	2	RHBDD2
ARID4A	5.80110194823849e-93	0.852347731965198	0.679	0.273	1.39354071000585e-88	2	ARID4A
TMOD1	8.70310489262589e-93	0.922598693424823	0.603	0.207	2.09065985730659e-88	2	TMOD1
ATP6V1G1	1.61347704755143e-92	0.844937791699202	0.953	0.629	3.87589456362804e-88	2	ATP6V1G1
CLASP2	1.96851701794557e-92	0.738034676801713	0.519	0.167	4.72877158050884e-88	2	CLASP2
FAIM2	2.13291550552709e-92	0.759186343617207	0.49	0.154	5.12368962737717e-88	2	FAIM2
SYT17	8.35011685658336e-92	0.652836249645778	0.366	0.094	2.00586507128846e-87	2	SYT17
ATP1A3	2.44670610869727e-91	0.750848364976938	0.474	0.147	5.87747741431258e-87	2	ATP1A3
SLC39A6	5.18604160888409e-91	0.855441488292135	0.577	0.213	1.24579091528614e-86	2	SLC39A6
[truncated: 32,286 more rows]
