# Supplementary material for: Tertiary lymphoid structures-driven immune infiltration patterns and their association with survival in neuroblastoma
Source: PeerJ. 2025 Jul 22;13:e19767. doi: 10.7717/peerj.19767 (PMC12292307; doi:10.7717/peerj.19767)
Supplement: Supplemental Information 6 [file peerj-13-19767-s006.zip › Raw Data/scRNA analyse-code/14ND-NB/07.singleR.celltype_anno_SingleR.csv]

	ClusterID	celltype
1	0	Neurons
2	1	NK_cell
3	2	Neurons
4	3	Neurons
5	4	Monocyte
6	5	T_cells
7	6	Monocyte
8	7	Neurons
9	8	Monocyte
10	9	Tissue_stem_cells
11	10	Neurons
12	11	NK_cell
13	12	Monocyte
14	13	Smooth_muscle_cells
15	14	Neurons
16	15	Neurons
17	16	T_cells
18	17	Monocyte
19	18	Neurons
20	19	Neurons
21	20	Neurons
22	21	Neurons
23	22	Neurons
24	23	Tissue_stem_cells
25	24	Endothelial_cells
26	25	Endothelial_cells
27	26	Smooth_muscle_cells
28	27	Neurons
29	28	Neurons
30	29	Neurons
31	30	B_cell
32	31	Neurons
33	32	Neurons
34	33	NK_cell
35	34	Monocyte
36	35	Neurons
37	36	Monocyte
