# Supplementary material for: Tertiary lymphoid structures-driven immune infiltration patterns and their association with survival in neuroblastoma
Source: PeerJ. 2025 Jul 22;13:e19767. doi: 10.7717/peerj.19767 (PMC12292307; doi:10.7717/peerj.19767)
Supplement: Supplemental Information 6 [file peerj-13-19767-s006.zip › Raw Data/scRNA analyse-code/14ND-NB/08.cell_markers.csv]

	p_val	avg_log2FC	pct.1	pct.2	p_val_adj	cluster	gene
STMN2	0	5.35339781288725	0.928	0.03	0	Neurons	STMN2
MYCN	0	4.81537073951446	0.374	0.002	0	Neurons	MYCN
STMN1	0	4.35331108697121	0.962	0.217	0	Neurons	STMN1
RTN1	0	3.96728015370273	0.896	0.037	0	Neurons	RTN1
TUBB2B	0	3.91983073618032	0.657	0.033	0	Neurons	TUBB2B
MEG3	0	3.52111261180969	0.744	0.113	0	Neurons	MEG3
NNAT	0	3.46172544630791	0.841	0.026	0	Neurons	NNAT
NPY	0	3.29579284933406	0.383	0.021	0	Neurons	NPY
MAP1B	0	3.21307445425508	0.921	0.127	0	Neurons	MAP1B
MLLT11	0	3.0675755095574	0.668	0.053	0	Neurons	MLLT11
CD24	0	3.04587773443133	0.665	0.016	0	Neurons	CD24
STMN4	0	3.02984991022951	0.743	0.013	0	Neurons	STMN4
ISL1	0	2.96058769865137	0.739	0.003	0	Neurons	ISL1
UCHL1	0	2.95554432821183	0.739	0.027	0	Neurons	UCHL1
ELAVL4	0	2.94250382824434	0.764	0.007	0	Neurons	ELAVL4
GNAS	0	2.90413807162271	0.873	0.522	0	Neurons	GNAS
TUBA1A	0	2.87293746631826	0.676	0.316	0	Neurons	TUBA1A
NEFL	0	2.85483003388459	0.494	0.002	0	Neurons	NEFL
SOX4	0	2.83880228484531	0.894	0.184	0	Neurons	SOX4
GAP43	0	2.83820297295483	0.714	0.008	0	Neurons	GAP43
DBH	0	2.73747727154251	0.592	0.009	0	Neurons	DBH
SOX11	0	2.67912231693081	0.681	0.008	0	Neurons	SOX11
CCND1	0	2.5888741119381	0.607	0.103	0	Neurons	CCND1
MARCKSL1	0	2.54597768958713	0.884	0.233	0	Neurons	MARCKSL1
KIF5C	0	2.44474493352276	0.689	0.01	0	Neurons	KIF5C
SCG2	0	2.4420559004131	0.555	0.005	0	Neurons	SCG2
TUBB	0	2.4332904121255	0.648	0.324	0	Neurons	TUBB
DLK1	0	2.41407112952142	0.282	0.004	0	Neurons	DLK1
BEX1	0	2.40931903700092	0.73	0.008	0	Neurons	BEX1
SLC25A4	0	2.39906966292237	0.549	0.091	0	Neurons	SLC25A4
MDK	0	2.38250223136342	0.741	0.092	0	Neurons	MDK
PPP1R14B	0	2.37929743084937	0.437	0.119	0	Neurons	PPP1R14B
BASP1	0	2.35770352499216	0.75	0.141	0	Neurons	BASP1
HAND2	0	2.34024289253191	0.697	0.004	0	Neurons	HAND2
PFN2	0	2.30476077760739	0.63	0.048	0	Neurons	PFN2
CHGB	0	2.29047846200685	0.526	0.012	0	Neurons	CHGB
NEFM	0	2.23051453535572	0.502	0.002	0	Neurons	NEFM
PHOX2B	0	2.20531627688216	0.605	0.001	0	Neurons	PHOX2B
SYT1	0	2.18896495435571	0.588	0.006	0	Neurons	SYT1
PRDX2	0	2.15966884715157	0.846	0.242	0	Neurons	PRDX2
ZNF90	0	2.14432910789831	0.309	0.028	0	Neurons	ZNF90
TFAP2B	0	2.13609116880643	0.597	0.002	0	Neurons	TFAP2B
MAPT	0	2.11073820873027	0.604	0.007	0	Neurons	MAPT
HIST1H4C	0	2.09270168791522	0.516	0.183	0	Neurons	HIST1H4C
YWHAE	0	2.09260115307842	0.907	0.367	0	Neurons	YWHAE
NREP	0	2.09259753141021	0.6	0.077	0	Neurons	NREP
UBB	0	2.05559983085528	0.948	0.809	0	Neurons	UBB
NCAM1	0	2.05316535001645	0.697	0.021	0	Neurons	NCAM1
HDAC2	0	2.02992512064294	0.739	0.145	0	Neurons	HDAC2
RPLP0	0	2.02324528277308	0.941	0.741	0	Neurons	RPLP0
HAND2-AS1	0	2.01157593041451	0.564	0.016	0	Neurons	HAND2-AS1
CNTNAP2	0	2.01103738647113	0.475	0.003	0	Neurons	CNTNAP2
TUBB2A	0	1.99861421657144	0.529	0.066	0	Neurons	TUBB2A
PSMB5	0	1.99182023951106	0.73	0.178	0	Neurons	PSMB5
CADM1	0	1.97341572455596	0.637	0.029	0	Neurons	CADM1
PCSK1N	0	1.9628819230663	0.405	0.015	0	Neurons	PCSK1N
BEX3	0	1.95294831386729	0.824	0.163	0	Neurons	BEX3
JPT1	0	1.94933927566664	0.864	0.341	0	Neurons	JPT1
TTC3	0	1.94621578208659	0.859	0.269	0	Neurons	TTC3
CKB	0	1.92081947379373	0.683	0.09	0	Neurons	CKB
GATA3	0	1.90745368872936	0.645	0.065	0	Neurons	GATA3
TMOD1	0	1.90639109309184	0.448	0.02	0	Neurons	TMOD1
LINC00682	0	1.8860541672407	0.461	0.006	0	Neurons	LINC00682
PEG10	0	1.86913638890466	0.592	0.016	0	Neurons	PEG10
COX5A	0	1.84735361597877	0.716	0.354	0	Neurons	COX5A
H1F0	0	1.82566683468433	0.552	0.086	0	Neurons	H1F0
CCT3	0	1.81943736822522	0.784	0.233	0	Neurons	CCT3
HIST3H2A	0	1.81756394676509	0.362	0.054	0	Neurons	HIST3H2A
NXPH1	0	1.81739895972552	0.472	0.003	0	Neurons	NXPH1
NSG1	0	1.80775812675416	0.609	0.017	0	Neurons	NSG1
PRPH	0	1.80701834753502	0.42	0.006	0	Neurons	PRPH
FABP5	0	1.79811327128487	0.776	0.236	0	Neurons	FABP5
CALM2	0	1.78059363681145	0.979	0.78	0	Neurons	CALM2
CBX1	0	1.77397071277037	0.686	0.1	0	Neurons	CBX1
CCT5	0	1.77183135457726	0.65	0.189	0	Neurons	CCT5
SUMO2	0	1.75736556067633	0.953	0.717	0	Neurons	SUMO2
PAFAH1B3	0	1.75639748219748	0.623	0.056	0	Neurons	PAFAH1B3
SNAP25	0	1.75012023923554	0.556	0.007	0	Neurons	SNAP25
ZFHX3	0	1.74229653281776	0.701	0.161	0	Neurons	ZFHX3
CHGA	0	1.74155152069053	0.437	0.004	0	Neurons	CHGA
NDUFAB1	0	1.73469702728022	0.641	0.271	0	Neurons	NDUFAB1
MARCKS	0	1.73302129814917	0.893	0.363	0	Neurons	MARCKS
SCG3	0	1.72094400895719	0.538	0.002	0	Neurons	SCG3
NUTF2	0	1.71884908906185	0.59	0.206	0	Neurons	NUTF2
CRMP1	0	1.70802007496875	0.532	0.007	0	Neurons	CRMP1
BZW2	0	1.69627186821904	0.488	0.076	0	Neurons	BZW2
HSP90AB1	0	1.69489952419944	0.961	0.777	0	Neurons	HSP90AB1
GNG3	0	1.68697084929744	0.519	0.008	0	Neurons	GNG3
CDK6	0	1.68112085986864	0.482	0.056	0	Neurons	CDK6
CCT6A	0	1.68106015301678	0.74	0.215	0	Neurons	CCT6A
PTN	0	1.67824987355533	0.513	0.064	0	Neurons	PTN
NME1	0	1.66859291747934	0.632	0.117	0	Neurons	NME1
TH	0	1.6629725843931	0.452	0.006	0	Neurons	TH
SCN9A	0	1.64153520548539	0.522	0.012	0	Neurons	SCN9A
MAP2	0	1.64105342173296	0.56	0.025	0	Neurons	MAP2
RBP1	0	1.63681096631287	0.556	0.064	0	Neurons	RBP1
ALCAM	0	1.63637229502304	0.492	0.058	0	Neurons	ALCAM
RBFOX2	0	1.63554800745225	0.631	0.056	0	Neurons	RBFOX2
NT5DC2	0	1.63461603602885	0.514	0.044	0	Neurons	NT5DC2
ZNF428	0	1.62793378683124	0.756	0.218	0	Neurons	ZNF428
EIF3I	0	1.62531672935228	0.639	0.277	0	Neurons	EIF3I
DYNLL2	0	1.60494168730826	0.469	0.083	0	Neurons	DYNLL2
ELAVL3	0	1.59767326884361	0.519	0.003	0	Neurons	ELAVL3
ENO2	0	1.59683728040635	0.498	0.028	0	Neurons	ENO2
ELAVL2	0	1.59368949016355	0.472	0.001	0	Neurons	ELAVL2
ATP5F1B	0	1.59331844882523	0.82	0.416	0	Neurons	ATP5F1B
NSG2	0	1.58927570787284	0.485	0.001	0	Neurons	NSG2
FSCN1	0	1.58751609452506	0.584	0.076	0	Neurons	FSCN1
EEF1A2	0	1.58141908517107	0.428	0.004	0	Neurons	EEF1A2
INA	0	1.58070232019497	0.482	0.002	0	Neurons	INA
MAB21L1	0	1.57938816775435	0.433	0.003	0	Neurons	MAB21L1
PODXL2	0	1.5777098622087	0.506	0.012	0	Neurons	PODXL2
CACNA2D1	0	1.57700263360795	0.456	0.013	0	Neurons	CACNA2D1
DST	0	1.57402174094875	0.647	0.129	0	Neurons	DST
VAMP2	0	1.56881894329874	0.789	0.395	0	Neurons	VAMP2
ATP1B1	0	1.56614069408917	0.629	0.128	0	Neurons	ATP1B1
YWHAQ	0	1.56510715056384	0.858	0.422	0	Neurons	YWHAQ
PRMT1	0	1.55759907820972	0.657	0.181	0	Neurons	PRMT1
TSPAN3	0	1.54001021623181	0.578	0.099	0	Neurons	TSPAN3
FKBP3	0	1.5364035751652	0.629	0.108	0	Neurons	FKBP3
TTC9B	0	1.52417615612159	0.448	0.003	0	Neurons	TTC9B
PHF14	0	1.52298801677786	0.732	0.185	0	Neurons	PHF14
ILF2	0	1.52014237276814	0.691	0.204	0	Neurons	ILF2
ATP5MC1	0	1.51263782011248	0.693	0.279	0	Neurons	ATP5MC1
ATXN7L3B	0	1.51142979344288	0.558	0.079	0	Neurons	ATXN7L3B
PEBP1	0	1.50900992330907	0.699	0.335	0	Neurons	PEBP1
SCG5	0	1.50177111514675	0.448	0.014	0	Neurons	SCG5
CCT2	0	1.49849151418401	0.666	0.176	0	Neurons	CCT2
TCEAL7	0	1.49528331682406	0.447	0.019	0	Neurons	TCEAL7
UBE2E3	0	1.49118578217715	0.678	0.177	0	Neurons	UBE2E3
FNBP1L	0	1.48643674240799	0.54	0.031	0	Neurons	FNBP1L
SNRPD1	0	1.48046979151334	0.677	0.229	0	Neurons	SNRPD1
HDGFL3	0	1.47573286282111	0.566	0.055	0	Neurons	HDGFL3
TCF4	0	1.46956069685032	0.686	0.187	0	Neurons	TCF4
PSMB6	0	1.46757385749161	0.725	0.35	0	Neurons	PSMB6
MYEF2	0	1.4644055969223	0.485	0.015	0	Neurons	MYEF2
CELF4	0	1.46143015989537	0.49	0.006	0	Neurons	CELF4
TAGLN3	0	1.45857962523948	0.491	0.004	0	Neurons	TAGLN3
HMGB1	0	1.45837781805375	0.955	0.739	0	Neurons	HMGB1
SNRPE	0	1.45135828525551	0.728	0.248	0	Neurons	SNRPE
DBN1	0	1.4510791576553	0.529	0.028	0	Neurons	DBN1
GTF2I	0	1.44933834149092	0.641	0.207	0	Neurons	GTF2I
MAB21L2	0	1.44513739956183	0.423	0.002	0	Neurons	MAB21L2
PTBP2	0	1.43841468065466	0.478	0.051	0	Neurons	PTBP2
PHOX2A	0	1.43837073791731	0.351	0.003	0	Neurons	PHOX2A
PSIP1	0	1.42991779827472	0.667	0.188	0	Neurons	PSIP1
KIF21A	0	1.42546241805392	0.476	0.04	0	Neurons	KIF21A
TMSB15A	0	1.42358195084335	0.428	0.009	0	Neurons	TMSB15A
NDUFB9	0	1.41923324846167	0.744	0.315	0	Neurons	NDUFB9
VSTM2A	0	1.4181687502975	0.44	0.003	0	Neurons	VSTM2A
CUEDC2	0	1.4148969469251	0.571	0.129	0	Neurons	CUEDC2
CACYBP	0	1.40731468236995	0.695	0.253	0	Neurons	CACYBP
TMEM14A	0	1.40628385865196	0.53	0.082	0	Neurons	TMEM14A
RANBP1	0	1.39492832321441	0.723	0.287	0	Neurons	RANBP1
RAMP1	0	1.3927767013532	0.439	0.058	0	Neurons	RAMP1
PCLO	0	1.38699161432468	0.43	0.001	0	Neurons	PCLO
APEX1	0	1.35980467115604	0.642	0.17	0	Neurons	APEX1
PNN	0	1.34816200547765	0.698	0.264	0	Neurons	PNN
TUSC3	0	1.3446496389191	0.499	0.03	0	Neurons	TUSC3
TCP1	0	1.34280701843612	0.687	0.235	0	Neurons	TCP1
MPP6	0	1.34240511197314	0.354	0.015	0	Neurons	MPP6
TCAF1	0	1.33508049452649	0.465	0.036	0	Neurons	TCAF1
PTOV1	0	1.33503275108603	0.532	0.082	0	Neurons	PTOV1
DDC	0	1.33383037673335	0.429	0.002	0	Neurons	DDC
CAMK2B	0	1.3280310291321	0.43	0.002	0	Neurons	CAMK2B
PLCB4	0	1.32636595111043	0.287	0.018	0	Neurons	PLCB4
YWHAG	0	1.32610470366865	0.668	0.204	0	Neurons	YWHAG
PFDN2	0	1.32253718120986	0.704	0.307	0	Neurons	PFDN2
GDI1	0	1.31999661419096	0.55	0.104	0	Neurons	GDI1
LUC7L3	0	1.31857711752594	0.819	0.369	0	Neurons	LUC7L3
DCX	0	1.31090598086064	0.42	0.004	0	Neurons	DCX
BEX2	0	1.2990535995539	0.397	0.008	0	Neurons	BEX2
RTN3	0	1.29544686395942	0.683	0.249	0	Neurons	RTN3
KIF1A	0	1.29303822666257	0.431	0.001	0	Neurons	KIF1A
HMGB3	0	1.29240831894773	0.36	0.026	0	Neurons	HMGB3
GATA2	0	1.29230650394509	0.348	0.019	0	Neurons	GATA2
ATAT1	0	1.28662790474023	0.435	0.016	0	Neurons	ATAT1
LSM12	0	1.28443793955238	0.529	0.151	0	Neurons	LSM12
UBE3A	0	1.27909876015313	0.608	0.194	0	Neurons	UBE3A
APLP1	0	1.27509176834295	0.427	0.011	0	Neurons	APLP1
H3F3A	0	1.27489284202927	0.981	0.881	0	Neurons	H3F3A
EPRS	0	1.27316453236924	0.45	0.089	0	Neurons	EPRS
HINT1	0	1.27248449004361	0.907	0.605	0	Neurons	HINT1
ATP5F1A	0	1.26810733063753	0.725	0.29	0	Neurons	ATP5F1A
PCBP4	0	1.26616164593644	0.463	0.029	0	Neurons	PCBP4
ATP6V0E2	0	1.26234242382946	0.478	0.064	0	Neurons	ATP6V0E2
SYT4	0	1.26073391289815	0.363	0.003	0	Neurons	SYT4
NRXN1	0	1.25887518052026	0.312	0.003	0	Neurons	NRXN1
CNTFR	0	1.25350002636775	0.401	0.006	0	Neurons	CNTFR
SNRPN	0	1.24767992287084	0.605	0.196	0	Neurons	SNRPN
NOP56	0	1.24601009447497	0.62	0.174	0	Neurons	NOP56
GFRA3	0	1.24383504785146	0.331	0.003	0	Neurons	GFRA3
TXNL1	0	1.24284611205712	0.626	0.21	0	Neurons	TXNL1
EIF4G2	0	1.2422832462584	0.883	0.58	0	Neurons	EIF4G2
SYT11	0	1.2373493915234	0.501	0.054	0	Neurons	SYT11
KHDRBS3	0	1.23718039844333	0.349	0.021	0	Neurons	KHDRBS3
KIF3A	0	1.23396438506141	0.476	0.042	0	Neurons	KIF3A
ATP5MC3	0	1.23300545315974	0.786	0.475	0	Neurons	ATP5MC3
CCT8	0	1.23297269167089	0.618	0.237	0	Neurons	CCT8
MYT1L	0	1.23234966712294	0.421	0.009	0	Neurons	MYT1L
MYL6B	0	1.23104654942921	0.476	0.068	0	Neurons	MYL6B
CDC42	0	1.22760867923961	0.443	0.025	0	Neurons	CDC42
STMN3	0	1.22356983622848	0.5	0.049	0	Neurons	STMN3
KLHDC2	0	1.22330887673071	0.497	0.109	0	Neurons	KLHDC2
RPS5	0	1.2128091549233	0.965	0.884	0	Neurons	RPS5
OLA1	0	1.20960389904075	0.56	0.127	0	Neurons	OLA1
GRIA2	0	1.20827247900916	0.37	0.001	0	Neurons	GRIA2
CXADR	0	1.20665937797298	0.362	0.002	0	Neurons	CXADR
CHRNA3	0	1.20551815337841	0.315	0.003	0	Neurons	CHRNA3
MARCH6	0	1.20535137408294	0.585	0.19	0	Neurons	MARCH6
PAK3	0	1.20520017052706	0.411	0.01	0	Neurons	PAK3
HAND1	0	1.203566969385	0.335	0.002	0	Neurons	HAND1
BEX4	0	1.20296108940747	0.59	0.152	0	Neurons	BEX4
ICA1	0	1.20251628769399	0.367	0.031	0	Neurons	ICA1
COPS6	0	1.20209470170687	0.678	0.216	0	Neurons	COPS6
CNTN1	0	1.19959308111092	0.35	0.007	0	Neurons	CNTN1
TLN2	0	1.19918189661433	0.39	0.015	0	Neurons	TLN2
LRRN3	0	1.19711883869457	0.35	0.004	0	Neurons	LRRN3
IMPDH2	0	1.19709898634786	0.493	0.115	0	Neurons	IMPDH2
DPYSL2	0	1.19709187533504	0.592	0.135	0	Neurons	DPYSL2
ZNF326	0	1.19552443487346	0.501	0.102	0	Neurons	ZNF326
KIF5A	0	1.19389644656047	0.334	0.002	0	Neurons	KIF5A
NUCKS1	0	1.19056837421314	0.753	0.342	0	Neurons	NUCKS1
POLR2J3.1	0	1.19044952133238	0.503	0.14	0	Neurons	POLR2J3.1
RUNX1T1	0	1.18941967100801	0.436	0.04	0	Neurons	RUNX1T1
EIF3L	0	1.18783114140727	0.702	0.331	0	Neurons	EIF3L
GDAP1	0	1.18769809089638	0.434	0.017	0	Neurons	GDAP1
FGF13	0	1.18300586481442	0.371	0.012	0	Neurons	FGF13
POLR2F	0	1.18288927084313	0.629	0.241	0	Neurons	POLR2F
PPIA	0	1.17882780403263	0.945	0.772	0	Neurons	PPIA
HSPA4	0	1.1758221503214	0.458	0.121	0	Neurons	HSPA4
RGS5	0	1.17548194479024	0.617	0.145	0	Neurons	RGS5
CBX5	0	1.17392926794951	0.542	0.119	0	Neurons	CBX5
DAAM1	0	1.17262042991006	0.491	0.088	0	Neurons	DAAM1
FEZ1	0	1.16647176708411	0.328	0.042	0	Neurons	FEZ1
KRT19	0	1.1660214741398	0.303	0.004	0	Neurons	KRT19
CALM3	0	1.16323752352485	0.753	0.398	0	Neurons	CALM3
HNRNPA0	0	1.1613700061273	0.861	0.469	0	Neurons	HNRNPA0
PSMD12	0	1.15854698429333	0.528	0.135	0	Neurons	PSMD12
HNRNPR	0	1.1574038854652	0.688	0.259	0	Neurons	HNRNPR
MAOA	0	1.15693041218679	0.353	0.01	0	Neurons	MAOA
EZH2	0	1.15512915250381	0.38	0.06	0	Neurons	EZH2
ATP6V1G2	0	1.15483426367602	0.368	0.006	0	Neurons	ATP6V1G2
HNRNPK	0	1.15181860443454	0.853	0.551	0	Neurons	HNRNPK
C14orf132	0	1.15144353797688	0.402	0.013	0	Neurons	C14orf132
FUBP1	0	1.1422824954375	0.503	0.141	0	Neurons	FUBP1
DPYSL3	0	1.14181889550563	0.441	0.035	0	Neurons	DPYSL3
TSN	0	1.14096210082678	0.475	0.087	0	Neurons	TSN
METTL9	0	1.14019525768346	0.602	0.239	0	Neurons	METTL9
FXYD6	0	1.13614665014969	0.505	0.095	0	Neurons	FXYD6
MIF	0	1.13274149115197	0.711	0.321	0	Neurons	MIF
NTRK1	0	1.13212347006798	0.273	0.004	0	Neurons	NTRK1
CLU	0	1.1319133138488	0.517	0.093	0	Neurons	CLU
HMGN2	0	1.13072698002631	0.848	0.556	0	Neurons	HMGN2
NDUFA5	0	1.12764325654722	0.608	0.249	0	Neurons	NDUFA5
PKIA	0	1.12546705880626	0.398	0.01	0	Neurons	PKIA
RHEB	0	1.12494594801628	0.723	0.392	0	Neurons	RHEB
ZKSCAN1	0	1.12393078140365	0.494	0.086	0	Neurons	ZKSCAN1
RPL8	0	1.1219424955947	0.982	0.941	0	Neurons	RPL8
RAC3	0	1.12023495208637	0.375	0.01	0	Neurons	RAC3
FKBP4	0	1.12020465333426	0.526	0.133	0	Neurons	FKBP4
ZFHX4	0	1.11919913518683	0.315	0.01	0	Neurons	ZFHX4
KLF7	0	1.11482758245132	0.451	0.075	0	Neurons	KLF7
SHD	0	1.11423190049864	0.347	0.003	0	Neurons	SHD
PRKAR2B	0	1.11029990719847	0.389	0.017	0	Neurons	PRKAR2B
DYNLL1	0	1.10766940743484	0.903	0.689	0	Neurons	DYNLL1
ENAH	0	1.10739741608399	0.458	0.058	0	Neurons	ENAH
CDH2	0	1.1033886532904	0.372	0.003	0	Neurons	CDH2
SNRPF	0	1.10212653017473	0.647	0.272	0	Neurons	SNRPF
DCTN2	0	1.10195342126523	0.451	0.112	0	Neurons	DCTN2
CCT7	0	1.09912011527623	0.585	0.178	0	Neurons	CCT7
PSMB7	0	1.09879068453318	0.665	0.262	0	Neurons	PSMB7
MEIS2	0	1.09819520337436	0.434	0.069	0	Neurons	MEIS2
NT5C3B	0	1.09414298458274	0.447	0.065	0	Neurons	NT5C3B
GDAP1L1	0	1.09290966795353	0.377	0.002	0	Neurons	GDAP1L1
ACTL6B	0	1.09018898953513	0.371	0.003	0	Neurons	ACTL6B
RAB2A	0	1.08699250182401	0.747	0.333	0	Neurons	RAB2A
TSPAN13	0	1.08691837820676	0.436	0.042	0	Neurons	TSPAN13
DPP6	0	1.08594202745715	0.345	0.003	0	Neurons	DPP6
GSTA4	0	1.0801067095469	0.406	0.035	0	Neurons	GSTA4
DUSP26	0	1.07633226967036	0.369	0.005	0	Neurons	DUSP26
CENPV	0	1.07620696134292	0.305	0.017	0	Neurons	CENPV
PSMC5	0	1.07021026913013	0.636	0.247	0	Neurons	PSMC5
NDUFS4	0	1.0681137301973	0.585	0.174	0	Neurons	NDUFS4
DEK	0	1.06707304750013	0.708	0.364	0	Neurons	DEK
H2AFY2	0	1.06557419159141	0.384	0.015	0	Neurons	H2AFY2
MEX3A	0	1.06434333708859	0.338	0.004	0	Neurons	MEX3A
IL7	0	1.0642410862575	0.324	0.01	0	Neurons	IL7
ZNF704	0	1.06387682247109	0.402	0.034	0	Neurons	ZNF704
PRCD	0	1.06279764425283	0.335	0.006	0	Neurons	PRCD
HSPD1	0	1.06162932796883	0.765	0.382	0	Neurons	HSPD1
SGCE	0	1.06001175181148	0.449	0.057	0	Neurons	SGCE
NPM1	0	1.05931927268276	0.888	0.664	0	Neurons	NPM1
HACD3	0	1.05930004567796	0.391	0.076	0	Neurons	HACD3
RUNDC3A	0	1.05912957456033	0.366	0.003	0	Neurons	RUNDC3A
SMC3	0	1.05805524672355	0.439	0.109	0	Neurons	SMC3
EEF2	0	1.05567768958978	0.85	0.688	0	Neurons	EEF2
CCT4	0	1.05556929549323	0.636	0.262	0	Neurons	CCT4
RUFY3	0	1.05322411434321	0.478	0.072	0	Neurons	RUFY3
PSMD4	0	1.04984421035012	0.626	0.228	0	Neurons	PSMD4
TBCB	0	1.04983670546011	0.72	0.316	0	Neurons	TBCB
BMPR1B	0	1.04699837753563	0.3	0.003	0	Neurons	BMPR1B
CEP170	0	1.04527956298573	0.508	0.117	0	Neurons	CEP170
EML5	0	1.04493061590149	0.334	0.001	0	Neurons	EML5
HSP90AA1	0	1.04015743037027	0.97	0.828	0	Neurons	HSP90AA1
RGS4	0	1.03976728027552	0.263	0.013	0	Neurons	RGS4
PROX1	0	1.03390514869563	0.313	0.005	0	Neurons	PROX1
FAIM2	0	1.03080535789782	0.346	0.007	0	Neurons	FAIM2
RSF1	0	1.03047132148293	0.544	0.177	0	Neurons	RSF1
QDPR	0	1.02985224734945	0.414	0.075	0	Neurons	QDPR
CASC15	0	1.02875784077001	0.342	0.01	0	Neurons	CASC15
NRSN1	0	1.02815690940302	0.34	0.001	0	Neurons	NRSN1
LMO1	0	1.02793600757109	0.32	0.002	0	Neurons	LMO1
TOP2B	0	1.02743701878794	0.491	0.145	0	Neurons	TOP2B
NONO	0	1.0250976489761	0.61	0.22	0	Neurons	NONO
MIAT	0	1.02493404795218	0.382	0.037	0	Neurons	MIAT
GSTM3	0	1.02473206421534	0.405	0.069	0	Neurons	GSTM3
MCM7	0	1.02293006166069	0.316	0.037	0	Neurons	MCM7
STXBP1	0	1.021676004819	0.388	0.024	0	Neurons	STXBP1
YWHAH	0	1.02125355939315	0.667	0.335	0	Neurons	YWHAH
SMARCA4	0	1.02042406550965	0.48	0.085	0	Neurons	SMARCA4
SRRM3	0	1.01456007425869	0.344	0.002	0	Neurons	SRRM3
FAM171B	0	1.01353585074836	0.337	0.014	0	Neurons	FAM171B
RPAIN	0	1.00667600650586	0.513	0.157	0	Neurons	RPAIN
TENM3	0	1.00608015310893	0.29	0.002	0	Neurons	TENM3
BTF3L4	0	1.00604130060993	0.607	0.212	0	Neurons	BTF3L4
SRPK1	0	1.00392836912908	0.439	0.091	0	Neurons	SRPK1
NBEA	0	1.00280834008516	0.354	0.013	0	Neurons	NBEA
TPGS2	0	1.00082915772484	0.463	0.105	0	Neurons	TPGS2
CELF3	0	0.998800846759738	0.314	0.001	0	Neurons	CELF3
PGRMC1	0	0.99728092616239	0.513	0.135	0	Neurons	PGRMC1
ANK3	0	0.992726939991933	0.341	0.014	0	Neurons	ANK3
PPP1R9A	0	0.991815396823255	0.316	0.006	0	Neurons	PPP1R9A
MDH1	0	0.988295986406128	0.549	0.18	0	Neurons	MDH1
RPL4	0	0.987691043273839	0.896	0.728	0	Neurons	RPL4
GABARAPL2	0	0.983791502571641	0.794	0.435	0	Neurons	GABARAPL2
SCN2A	0	0.983172310355176	0.334	0.002	0	Neurons	SCN2A
BEND5	0	0.982220544757938	0.324	0.005	0	Neurons	BEND5
KDM5B	0	0.980156360683083	0.453	0.088	0	Neurons	KDM5B
SRSF6	0	0.979000799393193	0.594	0.21	0	Neurons	SRSF6
TRIM2	0	0.978889924160426	0.366	0.022	0	Neurons	TRIM2
MORF4L2	0	0.977613260281524	0.656	0.237	0	Neurons	MORF4L2
RPRM	0	0.97712420537461	0.255	0.009	0	Neurons	RPRM
MEIS1	0	0.976592502857503	0.322	0.017	0	Neurons	MEIS1
RBMS3	0	0.97411177082365	0.433	0.069	0	Neurons	RBMS3
FAM57B	0	0.969065245104644	0.333	0.002	0	Neurons	FAM57B
PCDH9	0	0.968955207449534	0.281	0.021	0	Neurons	PCDH9
GDPD1	0	0.968910231395437	0.277	0.009	0	Neurons	GDPD1
ATP1A3	0	0.967182248724047	0.329	0.009	0	Neurons	ATP1A3
PDAP1	0	0.966965656957406	0.587	0.203	0	Neurons	PDAP1
STK39	0	0.965959917616563	0.35	0.05	0	Neurons	STK39
SSBP2	0	0.964709859536115	0.456	0.082	0	Neurons	SSBP2
RBFOX1	0	0.963746411119855	0.311	0.002	0	Neurons	RBFOX1
NSFL1C	0	0.961283856649579	0.433	0.104	0	Neurons	NSFL1C
NRCAM	0	0.96119005036354	0.326	0.003	0	Neurons	NRCAM
UBE2V2	0	0.959679615479206	0.525	0.142	0	Neurons	UBE2V2
ATXN10	0	0.958126486617184	0.472	0.128	0	Neurons	ATXN10
POU2F2	0	0.956527069564155	0.466	0.131	0	Neurons	POU2F2
THRA	0	0.956336506622479	0.409	0.053	0	Neurons	THRA
DDAH2	0	0.955783882322661	0.656	0.276	0	Neurons	DDAH2
GNAO1	0	0.949668326193915	0.351	0.012	0	Neurons	GNAO1
CNKSR2	0	0.940902165159819	0.284	0.008	0	Neurons	CNKSR2
ARPC1A	0	0.938003899033369	0.56	0.181	0	Neurons	ARPC1A
TMEM59L	0	0.9375335578248	0.307	0.008	0	Neurons	TMEM59L
SYT14	0	0.928601636986729	0.307	0.001	0	Neurons	SYT14
GNAI1	0	0.927998829638569	0.337	0.024	0	Neurons	GNAI1
LSM5	0	0.925396340170812	0.571	0.214	0	Neurons	LSM5
TTLL7	0	0.925263873769136	0.398	0.048	0	Neurons	TTLL7
MAGED1	0	0.921173808574521	0.344	0.034	0	Neurons	MAGED1
MYH10	0	0.913488406378408	0.362	0.028	0	Neurons	MYH10
ACOT7	0	0.913220743845211	0.344	0.026	0	Neurons	ACOT7
C12orf57	0	0.912552477622031	0.747	0.34	0	Neurons	C12orf57
ESD	0	0.911436238363567	0.592	0.222	0	Neurons	ESD
NAP1L5	0	0.910352282400558	0.351	0.025	0	Neurons	NAP1L5
RPL23	0	0.910084723096563	0.936	0.791	0	Neurons	RPL23
NELL2	0	0.909701449729827	0.334	0.012	0	Neurons	NELL2
CMAS	0	0.90567741305114	0.425	0.083	0	Neurons	CMAS
DDX1	0	0.904876099961373	0.423	0.082	0	Neurons	DDX1
SLC18A2	0	0.90478928793884	0.277	0.003	0	Neurons	SLC18A2
RNF165	0	0.904688822587745	0.316	0.013	0	Neurons	RNF165
CNOT7	0	0.903000568517526	0.507	0.15	0	Neurons	CNOT7
SYP	0	0.902020688189473	0.311	0.011	0	Neurons	SYP
SLC39A6	0	0.901794264372907	0.399	0.074	0	Neurons	SLC39A6
NIPSNAP1	0	0.900949935776795	0.356	0.038	0	Neurons	NIPSNAP1
STRBP	0	0.899163551219503	0.29	0.021	0	Neurons	STRBP
BRD3	0	0.89915631090893	0.436	0.086	0	Neurons	BRD3
ACTR10	0	0.898146393703123	0.504	0.141	0	Neurons	ACTR10
VDAC2	0	0.897658359697238	0.707	0.344	0	Neurons	VDAC2
GPC2	0	0.894513888082527	0.3	0.003	0	Neurons	GPC2
GNB2	0	0.893084179903003	0.681	0.319	0	Neurons	GNB2
THSD7A	0	0.888784336850368	0.314	0.017	0	Neurons	THSD7A
SRSF10	0	0.887031362519648	0.65	0.265	0	Neurons	SRSF10
KDM1A	0	0.885617394507623	0.358	0.049	0	Neurons	KDM1A
PHIP	0	0.884722864590337	0.578	0.192	0	Neurons	PHIP
CALM1	0	0.883803150551595	0.951	0.796	0	Neurons	CALM1
CNOT4	0	0.88227170628267	0.524	0.153	0	Neurons	CNOT4
USP22	0	0.881187402424398	0.364	0.063	0	Neurons	USP22
SINHCAF	0	0.880750630882482	0.421	0.096	0	Neurons	SINHCAF
ZNF804A	0	0.879578814552751	0.274	0.006	0	Neurons	ZNF804A
ZC2HC1A	0	0.877732723302438	0.366	0.041	0	Neurons	ZC2HC1A
PNMA2	0	0.877355336769939	0.313	0.008	0	Neurons	PNMA2
PARP1	0	0.875208103143075	0.506	0.149	0	Neurons	PARP1
SPOCK1	0	0.875079326715041	0.316	0.012	0	Neurons	SPOCK1
SRPK2	0	0.874369964851569	0.526	0.165	0	Neurons	SRPK2
SMARCE1	0	0.873811379357867	0.434	0.085	0	Neurons	SMARCE1
BAZ1B	0	0.872912650079292	0.478	0.126	0	Neurons	BAZ1B
SLC22A17	0	0.867903661283774	0.308	0.022	0	Neurons	SLC22A17
GARS	0	0.867811837337412	0.375	0.074	0	Neurons	GARS
PCBP2	0	0.866375487819289	0.788	0.49	0	Neurons	PCBP2
RAB6B	0	0.864691532537413	0.3	0.008	0	Neurons	RAB6B
TSPAN7	0	0.857013721255068	0.346	0.024	0	Neurons	TSPAN7
MAPK10	0	0.856500220197024	0.316	0.022	0	Neurons	MAPK10
PHYHIPL	0	0.855270946611323	0.298	0.001	0	Neurons	PHYHIPL
TP53BP1	0	0.854742621487431	0.345	0.037	0	Neurons	TP53BP1
CLASP2	0	0.854666356284563	0.333	0.046	0	Neurons	CLASP2
GAPDH	0	0.854520050600545	0.966	0.873	0	Neurons	GAPDH
ZNF738	0	0.853349564653863	0.319	0.026	0	Neurons	ZNF738
VAT1	0	0.852245869261612	0.401	0.081	0	Neurons	VAT1
TMOD2	0	0.850248556886452	0.323	0.033	0	Neurons	TMOD2
EXOSC8	0	0.847540810401449	0.431	0.101	0	Neurons	EXOSC8
POP7	0	0.844703324943461	0.416	0.086	0	Neurons	POP7
AP1S1	0	0.843931148440285	0.387	0.08	0	Neurons	AP1S1
DYNC1LI2	0	0.842299340437653	0.493	0.132	0	Neurons	DYNC1LI2
INSM2	0	0.836697591463096	0.269	0.001	0	Neurons	INSM2
MSI2	0	0.835605278766311	0.43	0.087	0	Neurons	MSI2
RAB3A	0	0.833387908746007	0.288	0.017	0	Neurons	RAB3A
NDRG4	0	0.832200678894697	0.298	0.004	0	Neurons	NDRG4
MAP7	0	0.830124313281388	0.277	0.006	0	Neurons	MAP7
SEZ6L2	0	0.829836673552145	0.298	0.009	0	Neurons	SEZ6L2
DYNC1I2	0	0.828856365048082	0.456	0.117	0	Neurons	DYNC1I2
KLHL23	0	0.827833976262485	0.354	0.028	0	Neurons	KLHL23
TRIM37	0	0.826786405787127	0.323	0.037	0	Neurons	TRIM37
H3F3B	0	0.824921531712747	0.995	0.962	0	Neurons	H3F3B
HNRNPDL	0	0.824075580433607	0.886	0.639	0	Neurons	HNRNPDL
PFDN4	0	0.822565682894755	0.468	0.122	0	Neurons	PFDN4
MTX2	0	0.821233802634819	0.425	0.093	0	Neurons	MTX2
PGM2L1	0	0.821108681324959	0.372	0.06	0	Neurons	PGM2L1
KIFAP3	0	0.820467480492988	0.363	0.051	0	Neurons	KIFAP3
DCLK1	0	0.816151857272591	0.348	0.035	0	Neurons	DCLK1
CD200	0	0.815545148354062	0.339	0.032	0	Neurons	CD200
CADM3	0	0.815167504323659	0.276	0.005	0	Neurons	CADM3
GRIA4	0	0.813503975122096	0.26	0.001	0	Neurons	GRIA4
PTGES3	0	0.808147047575626	0.838	0.544	0	Neurons	PTGES3
DTD1	0	0.808028275424763	0.33	0.043	0	Neurons	DTD1
GNG4	0	0.80691661471949	0.293	0.003	0	Neurons	GNG4
L1CAM	0	0.806653376243091	0.254	0.003	0	Neurons	L1CAM
ASNS	0	0.805396011690361	0.297	0.026	0	Neurons	ASNS
SLC4A8	0	0.802954342633475	0.284	0.016	0	Neurons	SLC4A8
NOVA1	0	0.802277290712722	0.288	0.023	0	Neurons	NOVA1
ADGRB3	0	0.802063265582185	0.252	0.004	0	Neurons	ADGRB3
TCERG1	0	0.800694821143239	0.386	0.076	0	Neurons	TCERG1
MEST	0	0.799417949824505	0.343	0.036	0	Neurons	MEST
SRRM4	0	0.795148703395622	0.264	0.002	0	Neurons	SRRM4
TIA1	0	0.794054467148422	0.46	0.111	0	Neurons	TIA1
SNAP91	0	0.790862752575748	0.282	0.002	0	Neurons	SNAP91
CFL2	0	0.788633870131385	0.411	0.076	0	Neurons	CFL2
ANK2	0	0.780849406452262	0.317	0.032	0	Neurons	ANK2
REEP1	0	0.77814575631915	0.285	0.012	0	Neurons	REEP1
ATCAY	0	0.775377297447568	0.266	0.004	0	Neurons	ATCAY
RUNDC3B	0	0.770625723698295	0.277	0.005	0	Neurons	RUNDC3B
CFAP20	0	0.7668556466976	0.417	0.088	0	Neurons	CFAP20
TCEAL2	0	0.766511508618208	0.256	0.003	0	Neurons	TCEAL2
TSHZ2	0	0.765617918785468	0.413	0.08	0	Neurons	TSHZ2
C3orf14	0	0.762109634284707	0.312	0.03	0	Neurons	C3orf14
RUFY2	0	0.757042407629964	0.338	0.042	0	Neurons	RUFY2
SRGAP3	0	0.755802223925671	0.311	0.031	0	Neurons	SRGAP3
ZNF608	0	0.754648190059821	0.277	0.011	0	Neurons	ZNF608
RIMS2	0	0.753112110983607	0.255	0.004	0	Neurons	RIMS2
RPL19	0	0.749505493762302	0.982	0.969	0	Neurons	RPL19
ANKRD46	0	0.745038444817421	0.312	0.03	0	Neurons	ANKRD46
SCN3B	0	0.744866911434142	0.259	0.002	0	Neurons	SCN3B
PTMA	0	0.744754574411522	0.987	0.982	0	Neurons	PTMA
TMEM35A	0	0.744386845319799	0.259	0.003	0	Neurons	TMEM35A
RAB3C	0	0.742199803363838	0.251	0.002	0	Neurons	RAB3C
GABRB3	0	0.740150001363096	0.262	0.001	0	Neurons	GABRB3
MAGEF1	0	0.737558505436199	0.343	0.049	0	Neurons	MAGEF1
GATA3-AS1	0	0.715391293778821	0.252	0.003	0	Neurons	GATA3-AS1
RGMB	0	0.711631351714769	0.263	0.01	0	Neurons	RGMB
RGS17	0	0.703716247156777	0.251	0.005	0	Neurons	RGS17
ATL1	0	0.703208564280849	0.274	0.017	0	Neurons	ATL1
WASF1	0	0.695364380427594	0.262	0.006	0	Neurons	WASF1
SGIP1	0	0.692817754260574	0.272	0.014	0	Neurons	SGIP1
CHN1	0	0.691529916948316	0.288	0.02	0	Neurons	CHN1
LRRC61	0	0.690889017263151	0.263	0.013	0	Neurons	LRRC61
HSPE1	0	0.690354217395252	0.85	0.547	0	Neurons	HSPE1
APP	0	0.690245770806169	0.648	0.229	0	Neurons	APP
FAM241B	0	0.658179508922145	0.25	0.004	0	Neurons	FAM241B
ABI2	4.81859648780962e-307	0.731211586479678	0.429	0.097	1.15752324830163e-302	Neurons	ABI2
SYNCRIP	9.51260002714821e-307	1.00019429961287	0.541	0.188	2.28511677852154e-302	Neurons	SYNCRIP
DNAJC7	1.0063879542343e-306	0.843999211153436	0.572	0.211	2.41754514366164e-302	Neurons	DNAJC7
CDK5R1	2.06839868726385e-306	0.681155890532766	0.253	0.01	4.96870732654522e-302	Neurons	CDK5R1
ZBTB20	3.50065089009197e-306	0.845444132758467	0.643	0.25	8.40926356817893e-302	Neurons	ZBTB20
HMGB2	3.98945423743989e-305	1.79792434039593	0.65	0.344	9.58346696917811e-301	Neurons	HMGB2
MKRN1	1.08763019755779e-304	0.858336237828513	0.544	0.187	2.61270526057332e-300	Neurons	MKRN1
CYC1	2.64709638995918e-304	0.894715352542541	0.63	0.266	6.35885494795995e-300	Neurons	CYC1
BICD1	2.82229068928896e-304	0.722911969592213	0.302	0.033	6.77970669380994e-300	Neurons	BICD1
LSP1P5	5.23119270958555e-304	0.736816511534778	0.322	0.041	1.25663711269664e-299	Neurons	LSP1P5
CAMTA1	1.47564525628402e-303	0.855515753796676	0.615	0.25	3.54479503464547e-299	Neurons	CAMTA1
TULP4	4.84880005034022e-303	0.793204293282804	0.401	0.086	1.16477874809273e-298	Neurons	TULP4
GSK3B	8.52482775436055e-303	0.905941163320788	0.439	0.112	2.04783412315249e-298	Neurons	GSK3B
PHAX	4.40584571102789e-302	0.796617355197067	0.384	0.077	1.05837225670312e-297	Neurons	PHAX
ANP32B	7.19348326238225e-301	1.07362498936795	0.692	0.353	1.72801854928946e-296	Neurons	ANP32B
PRRT2	1.30862450547537e-300	0.654255622502291	0.259	0.015	3.14357778705294e-296	Neurons	PRRT2
FZD3	1.99880274110894e-300	0.700859075017157	0.252	0.012	4.8015239446919e-296	Neurons	FZD3
TYMS	2.30686229545683e-300	0.926974472719349	0.277	0.023	5.5415446061464e-296	Neurons	TYMS
KIF1B	4.32008089692082e-300	0.853238648414857	0.447	0.119	1.03776983305832e-295	Neurons	KIF1B
VAPA	1.02967441355086e-299	1.12837020419518	0.809	0.503	2.47348387623189e-295	Neurons	VAPA
CSDE1	3.81931445374612e-299	0.973677876371591	0.744	0.408	9.17475718078893e-295	Neurons	CSDE1
NRXN2	3.8286956913964e-299	0.745221822061888	0.255	0.013	9.19729278987244e-295	Neurons	NRXN2
ACTL6A	4.79624710067772e-299	1.10270452409535	0.349	0.063	1.1521544785248e-294	Neurons	ACTL6A
HPF1	3.2052944834434e-298	0.819812315084749	0.39	0.082	7.69975840812773e-294	Neurons	HPF1
UBE2T	7.9632463338208e-298	0.804853400404871	0.274	0.023	1.91293103431043e-293	Neurons	UBE2T
PTPRN2	1.0105399782509e-297	0.758384890859417	0.302	0.035	2.42751913575431e-293	Neurons	PTPRN2
PSMB1	1.96232304642919e-297	0.967822948853479	0.736	0.413	4.71389242213221e-293	Neurons	PSMB1
NSD2	3.32729846608304e-297	0.797431732126005	0.318	0.043	7.99283637522469e-293	Neurons	NSD2
RPSA	4.45187906640665e-297	0.634066919606913	0.933	0.776	1.0694303893322e-292	Neurons	RPSA
UBA2	1.12895165484841e-296	0.860648218471523	0.535	0.179	2.71196766527684e-292	Neurons	UBA2
PSMD14	1.83752610970322e-296	0.919752230622493	0.413	0.101	4.41410522072908e-292	Neurons	PSMD14
TMEM106B	3.68740607504095e-296	0.862465204754253	0.435	0.115	8.85788687346336e-292	Neurons	TMEM106B
NSD3	3.99064506973725e-296	0.825833556625796	0.614	0.249	9.58632758652282e-292	Neurons	NSD3
BTF3	9.29755476481951e-296	0.882089316213087	0.918	0.764	2.23345860560494e-291	Neurons	BTF3
ZCRB1	6.61339943057372e-295	1.09629632903815	0.49	0.162	1.58867081121242e-290	Neurons	ZCRB1
ZC3H13	1.67077280654298e-294	0.824462942065903	0.526	0.177	4.01353043587754e-290	Neurons	ZC3H13
TUT4	1.5672100002255e-293	0.7689663336093	0.525	0.166	3.76475186254169e-289	Neurons	TUT4
VBP1	3.93144716962069e-293	0.748366278159528	0.456	0.125	9.44412239086283e-289	Neurons	VBP1
LNPK	5.6356740671901e-293	0.745415088776484	0.36	0.067	1.35380162442041e-288	Neurons	LNPK
SMC6	3.91436700646562e-291	1.01073907742148	0.366	0.075	9.40309242293171e-287	Neurons	SMC6
KMT2E	4.68474364807973e-291	1.1316452347455	0.58	0.257	1.12536911914171e-286	Neurons	KMT2E
CPSF6	2.43593435927581e-290	0.951664587004502	0.41	0.102	5.85160151785235e-286	Neurons	CPSF6
SF3B2	5.83744611660098e-290	0.857087828304248	0.601	0.247	1.40227130612989e-285	Neurons	SF3B2
BAG6	1.13556418012558e-289	0.794951957265272	0.434	0.116	2.72785227349768e-285	Neurons	BAG6
FBXO21	1.62026029698361e-289	0.696783824393596	0.384	0.078	3.89218928541403e-285	Neurons	FBXO21
SFRP1	1.77800732649297e-289	0.882334789619469	0.28	0.027	4.27112919970142e-285	Neurons	SFRP1
AASDHPPT	8.81885525833715e-289	0.725642458985392	0.377	0.078	2.11846541015775e-284	Neurons	AASDHPPT
MOAP1	1.69796606404977e-288	0.75760530341893	0.365	0.071	4.07885407906036e-284	Neurons	MOAP1
VEZF1	6.23428676653063e-288	0.755117420334765	0.416	0.101	1.49760036705599e-283	Neurons	VEZF1
PSMC4	6.53255545201887e-288	1.11781111799027	0.472	0.151	1.56925047068397e-283	Neurons	PSMC4
MACO1	9.47454440928549e-288	0.811760200573765	0.369	0.076	2.27597505799856e-283	Neurons	MACO1
SORBS2	1.23173121825607e-287	0.506877054514716	0.415	0.089	2.95886473249473e-283	Neurons	SORBS2
CYTH2	1.90185578368387e-287	0.93063917897434	0.405	0.099	4.56863796356539e-283	Neurons	CYTH2
KPNB1	2.47514807027389e-287	0.893493521092748	0.562	0.225	5.94580069441194e-283	Neurons	KPNB1
CCDC112	1.48966001858996e-286	0.750557832087938	0.337	0.06	3.5784612966568e-282	Neurons	CCDC112
HNRNPD	1.60258217733842e-286	1.36567402467376	0.605	0.271	3.84972290640235e-282	Neurons	HNRNPD
IP6K2	2.39326709787932e-286	0.751396251480401	0.419	0.102	5.74910622252571e-282	Neurons	IP6K2
ZC3H14	7.44727487075545e-286	0.79120459938736	0.362	0.072	1.78898436945287e-281	Neurons	ZC3H14
H2AFZ	1.40638425803306e-284	3.49793504076192	0.867	0.662	3.37841626464701e-280	Neurons	H2AFZ
AHI1	3.24058711030851e-284	0.826203137791989	0.415	0.102	7.7845383563831e-280	Neurons	AHI1
PCM1	2.21037464169476e-283	0.776263056587284	0.642	0.272	5.30976196427916e-279	Neurons	PCM1
UQCC2	4.09907258302976e-283	0.925798478170847	0.486	0.16	9.8467921589541e-279	Neurons	UQCC2
HNRNPA3	5.66608661544037e-283	1.06359209247741	0.789	0.503	1.36110732676109e-278	Neurons	HNRNPA3
NELFCD	6.07740475831127e-283	0.781458443044797	0.405	0.099	1.45991417104153e-278	Neurons	NELFCD
IMMP1L	9.3904026780694e-283	0.708846816448778	0.328	0.053	2.25576253132583e-278	Neurons	IMMP1L
SMARCC1	1.55511499671317e-282	0.848395414573008	0.422	0.111	3.73569724510438e-278	Neurons	SMARCC1
TMX4	1.69326006520693e-282	0.794898987156444	0.51	0.167	4.06754932864009e-278	Neurons	TMX4
HSF2	5.37106846477128e-282	0.665501207450014	0.299	0.038	1.29023806660736e-277	Neurons	HSF2
EWSR1	7.9264357520405e-282	0.963303434737406	0.559	0.214	1.90408839635517e-277	Neurons	EWSR1
GLRX3	1.54953802704413e-280	1.06158153957598	0.457	0.144	3.72230024856541e-276	Neurons	GLRX3
ZNF462	1.66315378853235e-280	0.81132106825986	0.25	0.017	3.9952280308124e-276	Neurons	ZNF462
GPATCH8	6.657536053761e-280	0.754848055738564	0.449	0.122	1.59927331083447e-275	Neurons	GPATCH8
PARP2	3.31334786468296e-279	0.683546421013983	0.255	0.019	7.95932424054141e-275	Neurons	PARP2
TRIM24	5.17586563330082e-279	0.73928999608141	0.315	0.049	1.24334644243152e-274	Neurons	TRIM24
GLOD4	5.79067647953457e-279	0.742606353775277	0.411	0.104	1.3910363039138e-274	Neurons	GLOD4
PPID	4.93452764211604e-278	1.39330281188868	0.38	0.096	1.18537223018912e-273	Neurons	PPID
EEF1A1	2.27468988472417e-277	0.503290609160918	0.995	0.988	5.4642600410844e-273	Neurons	EEF1A1
PSMD1	7.12948981203331e-277	0.840050395989617	0.381	0.088	1.71264604264664e-272	Neurons	PSMD1
PSMC6	1.83715535509603e-276	0.867829797977783	0.495	0.165	4.41321459401169e-272	Neurons	PSMC6
TECR	3.00709973401867e-276	1.48506679112032	0.53	0.211	7.22365498105964e-272	Neurons	TECR
PARP6	1.38033783094786e-275	0.723200155735006	0.288	0.037	3.31584753750294e-271	Neurons	PARP6
FAM92A	1.92947095064447e-275	0.755265453612699	0.257	0.022	4.63497511763815e-271	Neurons	FAM92A
PFDN6	8.10646424668878e-275	1.04323885091694	0.38	0.093	1.94733484133958e-270	Neurons	PFDN6
BCLAF1	1.74387650736303e-274	0.780349763482607	0.669	0.302	4.18914014598746e-270	Neurons	BCLAF1
KIDINS220	3.7047156995523e-274	0.792432801706074	0.436	0.122	8.89946805346455e-270	Neurons	KIDINS220
PSMD11	4.87704875162072e-274	0.948399837052756	0.482	0.16	1.17156465111433e-269	Neurons	PSMD11
TIMM13	5.31621460226163e-274	0.815597029032688	0.581	0.239	1.27706107175529e-269	Neurons	TIMM13
SCOC	1.54496526854812e-271	0.834975154588064	0.422	0.118	3.71131556810629e-267	Neurons	SCOC
CASD1	1.12487378405478e-270	0.678022953170717	0.306	0.045	2.7021718040564e-266	Neurons	CASD1
FIS1	1.7676160763845e-270	0.856166714201354	0.662	0.336	4.24616733869084e-266	Neurons	FIS1
PNISR	2.98657381489292e-270	0.698752481578376	0.78	0.425	7.17434761813578e-266	Neurons	PNISR
RAB14	9.27629314136304e-270	0.955039848272891	0.507	0.181	2.22835113841823e-265	Neurons	RAB14
FMC1	1.56396732246237e-269	0.711916700408829	0.412	0.107	3.75696230201912e-265	Neurons	FMC1
ZEB1	2.67269699549497e-268	0.616602904058179	0.394	0.09	6.42035272257802e-264	Neurons	ZEB1
RPL5	4.86063844750658e-268	0.587548025978142	0.952	0.863	1.16762256786003e-263	Neurons	RPL5
EMC6	6.00072668927275e-268	1.02585088209383	0.447	0.142	1.4414945652971e-263	Neurons	EMC6
AUTS2	2.30277510722195e-267	0.682545602419641	0.366	0.074	5.53172636256856e-263	Neurons	AUTS2
OCIAD2	1.13169447783323e-266	0.714531155391982	0.439	0.119	2.71855647465099e-262	Neurons	OCIAD2
POLR2I	1.88326859452374e-266	0.739897283052556	0.526	0.19	4.52398781776493e-262	Neurons	POLR2I
SPATS2	4.72284635027429e-266	0.667571897138516	0.341	0.067	1.13452215026289e-261	Neurons	SPATS2
NOP58	8.75561035639278e-266	0.788760368029113	0.463	0.142	2.10327271981267e-261	Neurons	NOP58
CEP41	1.43014443522091e-265	0.614807070576916	0.252	0.022	3.43549296228768e-261	Neurons	CEP41
MEG8	2.20064038748981e-265	0.675904515163931	0.257	0.023	5.28637833882802e-261	Neurons	MEG8
TOMM70	2.61994116765616e-265	0.891243570404335	0.302	0.048	6.29362267294362e-261	Neurons	TOMM70
ADNP	2.67461165439013e-265	1.06195478580546	0.413	0.118	6.42495211617597e-261	Neurons	ADNP
PPM1G	1.71700922542795e-264	0.817974362697227	0.532	0.206	4.12459956132302e-260	Neurons	PPM1G
KLC1	1.76417635557713e-264	0.752583242093737	0.402	0.103	4.23790444136739e-260	Neurons	KLC1
REC8	2.39369575377628e-264	0.653136532949216	0.267	0.028	5.75013593972137e-260	Neurons	REC8
MAP1LC3A	5.5883655771596e-264	0.738776672873963	0.449	0.129	1.34243717894528e-259	Neurons	MAP1LC3A
TRIB2	1.35355334307694e-263	0.717266373041586	0.313	0.051	3.25150584073943e-259	Neurons	TRIB2
DZIP3	1.67835202660707e-263	0.655151149194583	0.322	0.055	4.03173723831551e-259	Neurons	DZIP3
SKA2	2.28696657903928e-263	0.869686930680063	0.344	0.072	5.49375111616817e-259	Neurons	SKA2
STMP1	1.11466655924882e-262	1.04664280712767	0.58	0.29	2.67765200862751e-258	Neurons	STMP1
WRB	1.79957141821994e-262	0.739086311724777	0.373	0.087	4.32293046084795e-258	Neurons	WRB
TMEM237	2.82923420337986e-262	0.611337306301966	0.258	0.026	6.79638640335909e-258	Neurons	TMEM237
GGH	5.42166566229504e-262	0.655148517534508	0.261	0.028	1.30239252539651e-257	Neurons	GGH
CUTA	9.94704352230825e-262	0.788745311258271	0.728	0.413	2.38947879492889e-257	Neurons	CUTA
CFDP1	1.2861877369352e-261	0.684466950029223	0.458	0.138	3.08968018166574e-257	Neurons	CFDP1
UBN2	1.47502186998464e-261	0.741442983368291	0.303	0.047	3.5432975360771e-257	Neurons	UBN2
RBMX	1.55345627486282e-261	0.780603602679685	0.634	0.281	3.73171266347546e-257	Neurons	RBMX
SCRN1	6.22633115593084e-261	0.645512608492929	0.261	0.028	1.49568927027771e-256	Neurons	SCRN1
TOMM20	1.82363600048485e-260	0.859066603962444	0.664	0.334	4.3807384003647e-256	Neurons	TOMM20
C16orf45	2.12100731209047e-260	0.605436547337009	0.319	0.053	5.09508376510373e-256	Neurons	C16orf45
SERBP1	8.30683677203716e-259	1.36620907647722	0.706	0.404	1.99546832937877e-254	Neurons	SERBP1
VDAC3	1.99199270333336e-258	0.785553584392171	0.534	0.203	4.7851648719474e-254	Neurons	VDAC3
PA2G4	2.48467364907694e-258	0.769997070243689	0.623	0.282	5.96868303981262e-254	Neurons	PA2G4
SMARCA1	3.78260103518644e-258	0.592269302469759	0.278	0.035	9.08656420672488e-254	Neurons	SMARCA1
ARPP19	4.68223826368474e-258	0.817308633526362	0.453	0.147	1.12476727570235e-253	Neurons	ARPP19
DCTN3	5.16536880455454e-258	0.922601710899839	0.449	0.153	1.24082489423009e-253	Neurons	DCTN3
CNRIP1	1.29327612225491e-257	0.636635465740244	0.304	0.05	3.10670790088075e-253	Neurons	CNRIP1
MAP4K4	1.34793947144325e-257	0.752666818718789	0.448	0.136	3.23802019830096e-253	Neurons	MAP4K4
TCEAL9	2.33250739582114e-257	0.799194610776855	0.447	0.135	5.60314926624153e-253	Neurons	TCEAL9
HIPK2	2.43410038205414e-257	0.880345741107679	0.384	0.099	5.84719593777045e-253	Neurons	HIPK2
CBX3	5.92117633786237e-257	0.80031380284308	0.616	0.291	1.4223849798813e-252	Neurons	CBX3
KLHL7	2.51283205826088e-256	0.670012353716971	0.316	0.057	6.03632517035429e-252	Neurons	KLHL7
ILKAP	3.6075596262602e-256	0.835629863454454	0.378	0.093	8.66607973420225e-252	Neurons	ILKAP
RNPS1	6.50779252847043e-256	0.742909656901329	0.592	0.25	1.56330192118917e-251	Neurons	RNPS1
RPL27	9.16094452586667e-256	0.560870432052401	0.948	0.894	2.20064209400369e-251	Neurons	RPL27
PAIP2	1.42428664181979e-255	0.76758887423823	0.706	0.371	3.4214213709795e-251	Neurons	PAIP2
PUF60	3.62381476168808e-255	0.787934900195689	0.467	0.154	8.70512782052711e-251	Neurons	PUF60
JAKMIP2	1.43064441869776e-254	0.624458157736774	0.252	0.024	3.43669402259575e-250	Neurons	JAKMIP2
AKR1B1	1.88183249379293e-254	0.793523844061837	0.503	0.181	4.52053801658939e-250	Neurons	AKR1B1
TCEA2	1.98242781164728e-254	0.657562965318697	0.341	0.07	4.76218808913911e-250	Neurons	TCEA2
ACYP1	2.05645565017234e-254	0.657774210655138	0.332	0.063	4.94001776284398e-250	Neurons	ACYP1
FXR1	4.07148639007536e-254	1.01432306446688	0.468	0.162	9.78052460623904e-250	Neurons	FXR1
NDFIP1	5.32778841333691e-254	0.764788904417058	0.668	0.343	1.27984133265179e-249	Neurons	NDFIP1
AFDN	6.13252030413997e-254	0.632974372633723	0.295	0.045	1.4731540274605e-249	Neurons	AFDN
SPIN1	7.79774014040643e-254	0.686999505669718	0.304	0.051	1.87317313652843e-249	Neurons	SPIN1
EPN2	4.75772515453951e-253	0.615903659226226	0.294	0.045	1.14290073662348e-248	Neurons	EPN2
SNF8	9.71759542915627e-253	0.80719995722157	0.539	0.217	2.33436077399192e-248	Neurons	SNF8
ARL16	1.06934508243978e-252	0.685304691310128	0.347	0.075	2.56878075703684e-248	Neurons	ARL16
NDUFS2	1.52539975275826e-252	0.78831272234056	0.476	0.163	3.66431528607589e-248	Neurons	NDUFS2
MZT1	1.68330130857657e-252	0.876742242121529	0.413	0.124	4.04362640346264e-248	Neurons	MZT1
RCN2	1.706195688298e-252	0.818143583441417	0.501	0.183	4.09862328242946e-248	Neurons	RCN2
VPS35	2.10312438051647e-252	0.78262607682425	0.501	0.183	5.05212538687665e-248	Neurons	VPS35
SMARCC2	2.10850090389694e-252	0.680193498491081	0.395	0.103	5.06504087134123e-248	Neurons	SMARCC2
YTHDF2	3.13436266803181e-252	0.742014213842744	0.428	0.127	7.52936600114602e-248	Neurons	YTHDF2
MSH2	1.97792703698455e-251	0.595205821058325	0.257	0.028	4.75137632824429e-247	Neurons	MSH2
TNPO1	2.13299903644363e-251	0.754919919402513	0.417	0.122	5.12389028534489e-247	Neurons	TNPO1
CKS1B	6.11918283199226e-251	1.14315290178175	0.355	0.092	1.46995009990118e-246	Neurons	CKS1B
CSTF3	1.17130488401996e-250	0.636116256432804	0.315	0.058	2.81370859239274e-246	Neurons	CSTF3
ATP5MC2	1.69271444094225e-250	0.918790074980368	0.889	0.695	4.06623863003146e-246	Neurons	ATP5MC2
UPF3A	1.01604913016772e-249	0.704432710597975	0.459	0.148	2.4407532204889e-245	Neurons	UPF3A
ACBD6	1.24523633271793e-249	0.807901322813645	0.367	0.091	2.99130671845502e-245	Neurons	ACBD6
LUC7L2	5.98687294067204e-249	0.715584857323045	0.449	0.14	1.43816661780824e-244	Neurons	LUC7L2
NDUFS3	8.02799689186196e-249	0.864341575832386	0.469	0.166	1.92848541336308e-244	Neurons	NDUFS3
DCAF7	1.85630936291166e-248	0.744382830986464	0.407	0.117	4.45922635158638e-244	Neurons	DCAF7
FADS1	2.62575267872808e-248	0.622903873592703	0.276	0.04	6.30758308484059e-244	Neurons	FADS1
MXI1	3.58214428302901e-248	0.705490270127702	0.346	0.077	8.60502699669229e-244	Neurons	MXI1
HNRNPA1	3.59842487350614e-248	1.04617196970653	0.748	0.671	8.64413623113644e-244	Neurons	HNRNPA1
BCL11A	4.8557657020104e-248	1.02349780675525	0.309	0.062	1.16645203693694e-243	Neurons	BCL11A
DCTPP1	5.15240706749406e-248	0.816762612219088	0.333	0.073	1.23771122575342e-243	Neurons	DCTPP1
TBPL1	1.19780420254135e-247	0.71703980181994	0.424	0.124	2.87736525534482e-243	Neurons	TBPL1
GOLM1	1.48478149936342e-247	0.610258348214969	0.261	0.031	3.56674211777082e-243	Neurons	GOLM1
UBE2N	1.98178668665438e-247	0.805821856523917	0.636	0.303	4.76064797868114e-243	Neurons	UBE2N
AHSA1	3.69070022499484e-247	0.733695972667019	0.503	0.182	8.86580008048259e-243	Neurons	AHSA1
SLC38A1	6.91694078426028e-247	0.665632738844322	0.496	0.161	1.661587515195e-242	Neurons	SLC38A1
PRPSAP2	1.83103374548277e-246	0.59932649416865	0.305	0.053	4.39850926339871e-242	Neurons	PRPSAP2
ZNF292	4.40124017836831e-246	0.682445799191397	0.471	0.151	1.05726591564764e-241	Neurons	ZNF292
KIF2A	6.17321270357222e-246	0.681956731508981	0.319	0.062	1.48292915565212e-241	Neurons	KIF2A
ATP5F1C	1.14372200991484e-245	0.884185816962622	0.684	0.378	2.74744901221744e-241	Neurons	ATP5F1C
PRXL2A	2.06672464315477e-245	0.665140903674171	0.337	0.072	4.9646859377864e-241	Neurons	PRXL2A
PHB	3.21324316679208e-245	0.778116880043248	0.535	0.215	7.71885273526795e-241	Neurons	PHB
SEC63	4.49820814833729e-245	0.724804968171823	0.477	0.168	1.08055956139358e-240	Neurons	SEC63
ZNF667-AS1	7.20250136279158e-245	0.560692933449287	0.29	0.045	1.73018487736979e-240	Neurons	ZNF667-AS1
RUVBL2	1.00208057779679e-244	0.669012352192824	0.303	0.056	2.40719796398345e-240	Neurons	RUVBL2
EIF4H	1.38669224906542e-244	0.720484385072759	0.566	0.233	3.33111212070496e-240	Neurons	EIF4H
SMARCB1	1.57935218951191e-244	0.791760555143636	0.389	0.111	3.7939198296455e-240	Neurons	SMARCB1
ASRGL1	1.88631591002224e-243	0.623265238180993	0.282	0.045	4.53130807905541e-239	Neurons	ASRGL1
CAPRIN1	4.47481204156247e-243	0.955044228536477	0.431	0.14	1.07493934862414e-238	Neurons	CAPRIN1
DTX3	4.63040405658168e-243	0.572620316828384	0.281	0.041	1.11231566247205e-238	Neurons	DTX3
PREPL	6.13088778591911e-243	0.615548594512317	0.337	0.071	1.47276186393349e-238	Neurons	PREPL
ZFR	6.15717519784067e-243	0.728174300355538	0.449	0.145	1.47907662602529e-238	Neurons	ZFR
MAGOHB	1.13354740964859e-242	0.817805546686085	0.323	0.068	2.72300758745784e-238	Neurons	MAGOHB
CDKN2C	3.90168522227565e-242	0.749238462627689	0.255	0.031	9.37262824095056e-238	Neurons	CDKN2C
WDR61	4.38767612761147e-242	0.657797647020207	0.345	0.079	1.05400755937483e-237	Neurons	WDR61
DPY30	1.21344709447296e-241	0.747998831145834	0.504	0.189	2.91494261034295e-237	Neurons	DPY30
PAIP1	1.43005179444128e-241	0.756397524073786	0.436	0.14	3.43527042060683e-237	Neurons	PAIP1
ACAT2	1.83711931756551e-241	0.666273932062368	0.314	0.061	4.41312802465588e-237	Neurons	ACAT2
SUPT16H	2.54342094119005e-241	0.706682751084992	0.341	0.077	6.10980578492674e-237	Neurons	SUPT16H
R3HDM1	2.82603651944049e-241	0.777253513529211	0.309	0.061	6.78870492699995e-237	Neurons	R3HDM1
ATF2	9.54183827784904e-241	0.616590459107045	0.388	0.102	2.2921403911049e-236	Neurons	ATF2
PBX1	1.42007729746963e-240	0.603705649934648	0.35	0.076	3.41130968398156e-236	Neurons	PBX1
BNIP3	1.58141167318841e-240	0.638749948485969	0.341	0.076	3.79886712133319e-236	Neurons	BNIP3
MLF2	2.52991272278362e-240	0.822191350481584	0.527	0.221	6.07735634267082e-236	Neurons	MLF2
KLHDC3	3.01064747758299e-240	0.692293384976585	0.381	0.105	7.23217737064985e-236	Neurons	KLHDC3
MMD	3.32438192264392e-240	0.735024621666588	0.342	0.081	7.98583025457522e-236	Neurons	MMD
YAF2	7.55303308353776e-240	0.705358896375094	0.434	0.135	1.81438960732744e-235	Neurons	YAF2
SMC2	1.71146999227294e-239	0.799788359454703	0.258	0.035	4.11129321543806e-235	Neurons	SMC2
TANC2	6.02172678770608e-239	0.683981970585491	0.262	0.036	1.44653920894275e-234	Neurons	TANC2
HMGN1	9.25225575581738e-239	1.01204183554467	0.716	0.475	2.22257687766245e-234	Neurons	HMGN1
PSMA7	1.16493672849366e-238	0.871287044430497	0.83	0.581	2.79841100918748e-234	Neurons	PSMA7
CUL1	2.81312767660467e-238	0.836251951230903	0.336	0.078	6.75769530473973e-234	Neurons	CUL1
CSNK1E	3.8190169438901e-238	0.613909257596034	0.341	0.075	9.1740425026128e-234	Neurons	CSNK1E
SFXN1	5.57336919845716e-238	0.599424648109786	0.324	0.064	1.33883474885338e-233	Neurons	SFXN1
BPTF	7.31143414951275e-238	0.762755760014011	0.576	0.252	1.75635271139595e-233	Neurons	BPTF
UBTF	8.65731677933955e-238	0.76359700725469	0.393	0.11	2.07966063673295e-233	Neurons	UBTF
SPTBN1	1.04148832866905e-237	0.58983809742861	0.526	0.178	2.50186326312879e-233	Neurons	SPTBN1
PMPCB	1.33634495293167e-237	0.667050625373706	0.383	0.104	3.21016784593245e-233	Neurons	PMPCB
XPO1	6.37499277709279e-237	0.776345474175596	0.466	0.161	1.53140076491323e-232	Neurons	XPO1
EIF4A2	3.68228346086808e-236	0.793859760257512	0.847	0.646	8.84558132969731e-232	Neurons	EIF4A2
PPP2CA	3.70948391086125e-235	0.787171380374737	0.535	0.219	8.9109222506709e-231	Neurons	PPP2CA
PCMT1	1.32263868343035e-234	0.733168666010945	0.571	0.252	3.17724264533638e-230	Neurons	PCMT1
ATP6V0A1	5.19123667241447e-234	0.641769659381833	0.349	0.084	1.2470388734474e-229	Neurons	ATP6V0A1
SUCLA2	1.34052329429978e-233	0.580764852202418	0.333	0.074	3.22020505756692e-229	Neurons	SUCLA2
CAMK2N1	1.43622320861019e-233	0.6429570900642	0.27	0.039	3.45009539172339e-229	Neurons	CAMK2N1
PPP3CB	1.84803924298674e-233	0.76137066476928	0.331	0.076	4.43935986950276e-229	Neurons	PPP3CB
C1QBP	3.10681199507747e-233	0.819708219425159	0.498	0.203	7.4631837745751e-229	Neurons	C1QBP
UBQLN2	5.02538106909432e-233	0.773723166275751	0.288	0.052	1.20719704041784e-228	Neurons	UBQLN2
PSMB2	2.52089489043201e-232	0.965498047505869	0.569	0.258	6.05569370579577e-228	Neurons	PSMB2
PSMB4	1.03151533030187e-231	1.18918652420494	0.463	0.18	2.47790612645116e-227	Neurons	PSMB4
CDKN2AIPNL	1.83224048212732e-231	0.564870618527764	0.293	0.053	4.40140808616625e-227	Neurons	CDKN2AIPNL
APPBP2	3.58443170085513e-231	0.596137592473713	0.31	0.062	8.6105218317942e-227	Neurons	APPBP2
UBAP2L	4.78445192371468e-231	0.919112217806567	0.316	0.071	1.14932104111474e-226	Neurons	UBAP2L
U2SURP	9.44196382174681e-231	0.71447408779956	0.497	0.184	2.26814854926002e-226	Neurons	U2SURP
HNRNPA2B1	1.66061089288806e-230	0.615311163418833	0.915	0.774	3.9891194868957e-226	Neurons	HNRNPA2B1
SRP9	1.8803401154963e-230	0.933634391203695	0.647	0.404	4.51695302544521e-226	Neurons	SRP9
PPP2R5E	4.06442441062918e-230	0.667118864312401	0.446	0.148	9.76356031921343e-226	Neurons	PPP2R5E
PPIG	1.05634870179685e-229	0.693144046850219	0.609	0.277	2.53756085145639e-225	Neurons	PPIG
EBNA1BP2	1.30756270011672e-229	0.776874298225247	0.341	0.085	3.14102711822039e-225	Neurons	EBNA1BP2
SRSF1	1.38284845079751e-229	0.629392796049574	0.416	0.125	3.32187854850579e-225	Neurons	SRSF1
COX11	1.95118255674294e-229	0.623929970206683	0.361	0.092	4.68713073780789e-225	Neurons	COX11
RHBDD2	1.95992220072723e-229	0.654217907441922	0.373	0.1	4.70812511058695e-225	Neurons	RHBDD2
VCP	2.32602724148141e-229	0.88080327355785	0.466	0.172	5.58758263948664e-225	Neurons	VCP
PSMD2	3.88889190487154e-229	0.703989748663374	0.416	0.13	9.34189613388242e-225	Neurons	PSMD2
SMAP1	5.19633261475081e-229	0.751628164067075	0.459	0.163	1.24826302071544e-224	Neurons	SMAP1
ARID4A	6.47289171147775e-229	0.798443851153379	0.444	0.153	1.55491804693118e-224	Neurons	ARID4A
NHP2	7.08601109892534e-229	0.684940603183543	0.475	0.174	1.70220158618384e-224	Neurons	NHP2
MPC2	9.03783928379753e-229	0.843117631609983	0.517	0.211	2.17106975275384e-224	Neurons	MPC2
SEC11C	1.71117416792187e-228	0.646894771641442	0.516	0.201	4.11058258618192e-224	Neurons	SEC11C
ARHGAP21	2.83667453983192e-228	0.650487519564214	0.327	0.075	6.81425957958424e-224	Neurons	ARHGAP21
MRPS33	3.20194645038233e-228	0.70461738913945	0.39	0.117	7.69171576310843e-224	Neurons	MRPS33
MORF4L1	5.07057416771806e-228	0.662341217154038	0.84	0.613	1.21805332656923e-223	Neurons	MORF4L1
HSBP1	5.33133759445673e-228	0.918105556653538	0.608	0.345	1.2806939169404e-223	Neurons	HSBP1
ACAT1	4.63190330931088e-227	0.82405204642838	0.331	0.08	1.11267581296266e-222	Neurons	ACAT1
RNF10	7.44316904853755e-227	0.814277200216367	0.441	0.151	1.78799806883969e-222	Neurons	RNF10
CLCN3	1.02791988033941e-226	0.682049285224232	0.348	0.088	2.46926913655132e-222	Neurons	CLCN3
SREK1	2.07341357245727e-226	0.688141564044552	0.448	0.151	4.98075408375686e-222	Neurons	SREK1
PSMD7	3.33338020883086e-226	0.92815680672744	0.481	0.19	8.00744593765349e-222	Neurons	PSMD7
APC	4.2568131334384e-226	0.663770255761911	0.321	0.071	1.02257165091457e-221	Neurons	APC
HLTF	8.95895834368178e-226	0.556648684810339	0.295	0.055	2.15212097331924e-221	Neurons	HLTF
CASC4	1.22498544660977e-225	0.885691746576441	0.408	0.132	2.94266003984598e-221	Neurons	CASC4
PAFAH1B1	1.39615280686605e-225	0.757295919349506	0.425	0.141	3.35383827265362e-221	Neurons	PAFAH1B1
SLC25A3	5.03292786237201e-225	0.988171678149197	0.775	0.506	1.209009931099e-220	Neurons	SLC25A3
RTF1	7.00564971456732e-225	0.634832597369334	0.547	0.221	1.68289717443336e-220	Neurons	RTF1
SMS	8.85176546527355e-225	0.724341808596151	0.566	0.255	2.12637110006801e-220	Neurons	SMS
CSNK2B	1.34968757696011e-224	0.66462101972454	0.619	0.298	3.24221949737357e-220	Neurons	CSNK2B
PNMA1	1.78680078609852e-224	0.570286963261434	0.293	0.055	4.29225284836586e-220	Neurons	PNMA1
SMARCA5	4.32143391518764e-224	0.946396702998893	0.557	0.249	1.03809485510637e-219	Neurons	SMARCA5
SNRPC	1.03673291119898e-222	0.672020921342638	0.438	0.151	2.49043979928218e-218	Neurons	SNRPC
SEPT7	1.83413199493894e-222	0.942927890605737	0.617	0.373	4.40595187824233e-218	Neurons	SEPT7
RDX	1.85297180040869e-222	0.726630805918749	0.416	0.135	4.45120885894175e-218	Neurons	RDX
HRAS	2.36482513600338e-222	0.787411871476579	0.298	0.063	5.68078294170731e-218	Neurons	HRAS
BUD31	3.0489194358826e-222	0.731510828665991	0.592	0.278	7.32411426887719e-218	Neurons	BUD31
ATRX	3.20833982517092e-222	0.663977139740482	0.663	0.326	7.70707392802559e-218	Neurons	ATRX
HNRNPAB	4.46308772460171e-222	1.49135292847165	0.545	0.27	1.07212293320382e-217	Neurons	HNRNPAB
PSMA3	4.53962916804328e-222	1.35679845442799	0.516	0.233	1.09050971874736e-217	Neurons	PSMA3
PPP2R1A	5.41533429919549e-222	0.709670399859974	0.424	0.143	1.30087160535274e-217	Neurons	PPP2R1A
RAB11B	7.25805029858886e-222	0.652822776836886	0.5	0.19	1.74352884272702e-217	Neurons	RAB11B
RTRAF	1.30529599508953e-221	1.09624170166208	0.633	0.335	3.13558203940406e-217	Neurons	RTRAF
SNRPA	2.86778719204268e-221	0.745651247624527	0.345	0.09	6.88899839272492e-217	Neurons	SNRPA
MTUS1	5.3818645670253e-221	0.573024229763092	0.302	0.06	1.29283150629082e-216	Neurons	MTUS1
ASF1A	8.162110436939e-221	0.78914817709856	0.331	0.081	1.96070216916149e-216	Neurons	ASF1A
ING4	1.63521842855433e-220	0.648297046562325	0.284	0.053	3.92812170907322e-216	Neurons	ING4
TAF9	1.63641726748572e-220	0.657208704504685	0.398	0.124	3.9310015599542e-216	Neurons	TAF9
PABPN1	5.5896917581021e-220	0.751265396170918	0.509	0.203	1.34275575413129e-215	Neurons	PABPN1
PRKAR1A	6.98071888040856e-220	0.68186668719628	0.614	0.292	1.67690828945174e-215	Neurons	PRKAR1A
SNX4	1.12339384380992e-219	0.594224054108173	0.342	0.086	2.69861669160018e-215	Neurons	SNX4
AKAP9	2.28761020481798e-219	0.76244259390761	0.608	0.293	5.49529723401375e-215	Neurons	AKAP9
SGCB	2.44926743245378e-219	0.526748440321021	0.294	0.056	5.88363022624048e-215	Neurons	SGCB
H2AFY	2.58004361680817e-219	0.708338554929827	0.686	0.364	6.19778077629657e-215	Neurons	H2AFY
TMEM11	1.05285129436795e-218	0.572361869519694	0.323	0.075	2.52915937933068e-214	Neurons	TMEM11
NCOR1	1.44990389772493e-218	0.661464975582337	0.62	0.292	3.48295914311482e-214	Neurons	NCOR1
RBM26	1.59972041660252e-218	0.740430702759593	0.389	0.118	3.84284838476257e-214	Neurons	RBM26
CDC5L	6.20625366735326e-218	0.65725518913254	0.314	0.072	1.4908662559716e-213	Neurons	CDC5L
GNB1	1.06151642723472e-217	0.747021231697595	0.52	0.217	2.54997476150324e-213	Neurons	GNB1
NHSL2	2.64363117815262e-217	1.60747542953422	0.26	0.05	6.35053081615822e-213	Neurons	NHSL2
HMGCR	2.83390375798041e-217	0.799267105706349	0.257	0.042	6.80760360742053e-213	Neurons	HMGCR
ZRANB2	7.18078090490471e-217	0.719214912696823	0.488	0.185	1.72496718897621e-212	Neurons	ZRANB2
SESN3	9.56181312264384e-217	0.581331515697837	0.31	0.068	2.2969387483215e-212	Neurons	SESN3
MZT2B	1.5551380590222e-216	0.983814684342824	0.594	0.356	3.73575264538313e-212	Neurons	MZT2B
ERH	1.64942707601135e-216	0.940816316520612	0.585	0.321	3.96225372199446e-212	Neurons	ERH
PRKAG2-AS1	6.81755397542077e-216	0.64425238416096	0.269	0.049	1.63771281597558e-211	Neurons	PRKAG2-AS1
TMEM223	7.57146461614962e-216	0.829770854212314	0.266	0.048	1.81881723009146e-211	Neurons	TMEM223
ARL3	1.38179083803745e-215	0.596209858105656	0.318	0.073	3.31933795113355e-211	Neurons	ARL3
LMNB1	1.39952426536755e-215	0.766562909424114	0.3	0.065	3.36193719026594e-211	Neurons	LMNB1
RNF11	1.72570602090912e-215	0.625029623444042	0.427	0.14	4.14549100342789e-211	Neurons	RNF11
SUZ12	5.09283150690815e-215	0.712157144510318	0.423	0.142	1.22339998458948e-210	Neurons	SUZ12
GLCCI1	6.23626259499466e-215	0.578280713933949	0.301	0.062	1.49807500056962e-210	Neurons	GLCCI1
AKAP12	2.3260201735581e-214	0.351700546954831	0.402	0.114	5.58756566092126e-210	Neurons	AKAP12
NDUFA8	2.36851020239745e-214	0.73067331195168	0.417	0.143	5.68963520819914e-210	Neurons	NDUFA8
EIF3H	2.83016941588896e-214	0.950877539331458	0.713	0.434	6.79863297084845e-210	Neurons	EIF3H
CCDC88A	2.92423654456337e-213	0.72706891503956	0.385	0.122	7.02460102735012e-209	Neurons	CCDC88A
CENPX	3.12076665378113e-213	0.736037737936656	0.392	0.126	7.49670565571302e-209	Neurons	CENPX
NUDT21	4.59662284869206e-213	0.634367761598353	0.36	0.102	1.10420074071281e-208	Neurons	NUDT21
NPEPPS	6.61049084496271e-213	0.614274255444812	0.377	0.109	1.58797211077694e-208	Neurons	NPEPPS
MAP1A	7.49606901352268e-213	0.512853508932132	0.267	0.045	1.80070569842842e-208	Neurons	MAP1A
ZNF397	1.14836157527343e-212	0.571365191744094	0.256	0.04	2.75859417612184e-208	Neurons	ZNF397
SLC35B1	1.17634333836783e-212	0.62637378580805	0.372	0.111	2.82581196742721e-208	Neurons	SLC35B1
JKAMP	2.1760650492828e-212	0.767824812152351	0.375	0.115	5.22734346138714e-208	Neurons	JKAMP
EPB41L4A-AS1	5.21333295602096e-212	0.764394016767231	0.413	0.14	1.25234684269536e-207	Neurons	EPB41L4A-AS1
PLEKHA5	6.59032846807971e-212	0.64830804619071	0.273	0.05	1.58312870460211e-207	Neurons	PLEKHA5
COPS2	1.23245484158217e-211	0.733994120243095	0.412	0.139	2.96060302044869e-207	Neurons	COPS2
WDR18	1.39925730757164e-211	0.589808107286769	0.268	0.049	3.36129590424859e-207	Neurons	WDR18
PMP22	1.57798473046919e-211	1.21748323459252	0.438	0.174	3.79063491953309e-207	Neurons	PMP22
ERGIC2	1.72855846454991e-211	0.818925045214506	0.453	0.17	4.15234314354179e-207	Neurons	ERGIC2
UNK	1.95879717771588e-211	0.549921428363976	0.269	0.048	4.7054225803091e-207	Neurons	UNK
NCL	2.30503246247275e-211	0.670054780391751	0.771	0.5	5.53714898135203e-207	Neurons	NCL
RPL7L1	3.10268755500729e-211	0.624236767051923	0.405	0.128	7.45327604463852e-207	Neurons	RPL7L1
TMEM208	5.94396982062631e-211	0.885445899044821	0.432	0.162	1.42786043031085e-206	Neurons	TMEM208
MRPS26	8.38979772496056e-211	0.668385763297529	0.398	0.126	2.01539720949002e-206	Neurons	MRPS26
PSMC1	3.05280438212695e-210	0.643559872170686	0.449	0.164	7.33344668674535e-206	Neurons	PSMC1
NLRP1	3.47684917558679e-210	0.805221486088236	0.337	0.09	8.35208708959458e-206	Neurons	NLRP1
ARF5	3.52967091026882e-210	0.732012806504063	0.519	0.228	8.47897546064777e-206	Neurons	ARF5
COPS3	3.8897560730738e-210	0.598065161969828	0.392	0.123	9.34397203873788e-206	Neurons	COPS3
EIF4E	7.58689828469864e-210	0.645462559106291	0.537	0.231	1.82252470595031e-205	Neurons	EIF4E
NMD3	9.07526779636945e-210	0.733302727459961	0.366	0.107	2.18006083004387e-205	Neurons	NMD3
PDCD5	9.98925375740365e-210	0.691792039163093	0.505	0.208	2.3996185376035e-205	Neurons	PDCD5
PITPNB	1.34651594436208e-209	0.603247223983161	0.41	0.132	3.23460060154659e-205	Neurons	PITPNB
RSRC1	2.01963220604501e-209	0.644274123890531	0.361	0.103	4.85156048536133e-205	Neurons	RSRC1
SET	2.2832454292036e-209	0.939220251077408	0.555	0.285	5.48481217003289e-205	Neurons	SET
CISD1	4.32398937209407e-209	0.579197253868441	0.326	0.082	1.03870872696444e-204	Neurons	CISD1
PRPF6	7.93189680271232e-209	0.587759192502763	0.382	0.114	1.90540024994755e-204	Neurons	PRPF6
GMPS	2.8889824646466e-208	1.12832506217413	0.327	0.092	6.93991367657406e-204	Neurons	GMPS
ITM2C	6.74759263972124e-208	0.48538535749605	0.434	0.138	1.62090670391384e-203	Neurons	ITM2C
PGP	2.1717579754703e-207	0.979357781063243	0.358	0.112	5.21699700867475e-203	Neurons	PGP
MTDH	4.18384862274855e-207	0.743178962748726	0.761	0.456	1.00504411615666e-202	Neurons	MTDH
CASC3	4.23073302160526e-207	0.54168550121361	0.32	0.077	1.01630668645002e-202	Neurons	CASC3
MZT2A	5.65225737358555e-207	0.705874456562824	0.475	0.188	1.35778526628272e-202	Neurons	MZT2A
ZNF638	1.87803646050719e-206	0.609733794594358	0.452	0.162	4.51141918543038e-202	Neurons	ZNF638
FDPS	2.48414762195842e-206	0.624505848892315	0.439	0.155	5.96741941746852e-202	Neurons	FDPS
CXXC5	2.84472261804004e-206	0.678859806282338	0.304	0.072	6.83359267305578e-202	Neurons	CXXC5
PCMTD2	5.6765110229691e-206	0.562422980675029	0.301	0.067	1.36361147793764e-201	Neurons	PCMTD2
KHDRBS1	1.32304946484897e-205	0.87866549770018	0.452	0.188	3.17822942446019e-201	Neurons	KHDRBS1
SBNO1	1.32716965110269e-205	0.58331839331546	0.361	0.102	3.18812693587889e-201	Neurons	SBNO1
SERPINE2	2.68847903443617e-205	0.39635062552039	0.312	0.069	6.45826433652257e-201	Neurons	SERPINE2
NDUFS1	2.90157341707517e-205	0.557170394396825	0.292	0.063	6.97015966249797e-201	Neurons	NDUFS1
PWWP2A	3.45048309052676e-205	0.595601086948971	0.311	0.074	8.28875048006339e-201	Neurons	PWWP2A
H1FX	5.70915614557411e-205	0.866257023370835	0.524	0.24	1.37145348928981e-200	Neurons	H1FX
SF3A3	6.51476306346213e-205	0.755504260708176	0.339	0.095	1.56497638310487e-200	Neurons	SF3A3
SQLE	7.84795700457606e-205	0.639706721090224	0.287	0.061	1.88523623163926e-200	Neurons	SQLE
CASP8AP2	3.8295573677623e-204	0.54499444618493	0.292	0.062	9.19936270883859e-200	Neurons	CASP8AP2
RAD21	4.94583317260235e-204	0.772246448405706	0.391	0.129	1.18808804472254e-199	Neurons	RAD21
HNRNPM	3.01169293962571e-203	0.638291907489354	0.543	0.234	7.23468877956888e-199	Neurons	HNRNPM
ENDOV	3.30151564395872e-203	0.547164548783101	0.257	0.046	7.93090087991764e-199	Neurons	ENDOV
EXOC4	3.42306936572481e-203	0.694812121863958	0.304	0.071	8.22289723034414e-199	Neurons	EXOC4
SESTD1	3.4602130011154e-203	0.563865979425482	0.319	0.08	8.31212367127942e-199	Neurons	SESTD1
TSPAN5	3.68874805797847e-203	0.534636629384886	0.271	0.051	8.86111058487589e-199	Neurons	TSPAN5
NRP2	8.54893577480068e-203	0.656737014626514	0.398	0.132	2.05362535182262e-198	Neurons	NRP2
C12orf10	1.73021596505323e-202	0.620218082757381	0.362	0.11	4.15632479125087e-198	Neurons	C12orf10
YIPF3	1.76967432588921e-202	0.642939105577903	0.408	0.14	4.25111166565106e-198	Neurons	YIPF3
MTF2	3.12711917888453e-202	0.59517368003086	0.395	0.125	7.51196569151642e-198	Neurons	MTF2
GNG2	4.91633143700787e-202	0.690198668358907	0.496	0.197	1.18100113779803e-197	Neurons	GNG2
TLE4	1.98976954369687e-201	0.669914137139107	0.598	0.28	4.77982439786862e-197	Neurons	TLE4
TM2D3	2.18142518157178e-201	0.6149052739015	0.428	0.151	5.24021957117174e-197	Neurons	TM2D3
ZMYM4	3.73605381971732e-201	0.674646944152228	0.306	0.075	8.97474848572494e-197	Neurons	ZMYM4
ANP32E	7.12984926946037e-201	1.00722238213122	0.466	0.2	1.71273239150977e-196	Neurons	ANP32E
RPL9	8.14548852468651e-201	0.754835960379282	0.967	0.929	1.95670925340019e-196	Neurons	RPL9
NCKAP1	8.93042270075006e-201	0.553410843327914	0.287	0.06	2.14526614117418e-196	Neurons	NCKAP1
SPAG9	1.02648999713124e-200	0.624176312111052	0.586	0.275	2.46583427110867e-196	Neurons	SPAG9
PSMG4	1.12879266364252e-200	0.682640335140209	0.306	0.076	2.71158573660205e-196	Neurons	PSMG4
RSBN1L	1.25385897268666e-200	0.57674087796341	0.488	0.189	3.0120200241879e-196	Neurons	RSBN1L
DDX42	1.26599958343217e-200	0.597887147799731	0.319	0.082	3.04118419932076e-196	Neurons	DDX42
N4BP2	2.10138675805629e-200	0.518806330399816	0.291	0.064	5.04795127020283e-196	Neurons	N4BP2
ERGIC3	2.10220749001253e-200	0.641113512252471	0.485	0.199	5.0499228325081e-196	Neurons	ERGIC3
FLOT1	4.47779894825249e-200	0.672539355455799	0.465	0.185	1.07565686334921e-195	Neurons	FLOT1
THRAP3	7.04533168353106e-200	0.647315163952567	0.54	0.238	1.69242957701783e-195	Neurons	THRAP3
CCDC28B	1.74896405157289e-199	0.498203906596096	0.279	0.056	4.2013614446884e-195	Neurons	CCDC28B
GCSH	2.04230856414944e-199	0.535992394112772	0.289	0.065	4.90603363279978e-195	Neurons	GCSH
ARMC1	4.51311082673287e-199	0.549632093265173	0.318	0.081	1.08413948279777e-194	Neurons	ARMC1
LCOR	5.98012454361186e-199	0.571902777136176	0.39	0.123	1.43654551786644e-194	Neurons	LCOR
CAMK2G	3.53727242701968e-198	0.528192566750334	0.306	0.072	8.49723582418667e-194	Neurons	CAMK2G
SSBP3	4.15341441737026e-198	0.546101436751517	0.329	0.085	9.97733211340684e-194	Neurons	SSBP3
SCAND1	6.17372199615429e-198	0.785558109728582	0.598	0.301	1.48305149791618e-193	Neurons	SCAND1
DUT	1.72766070079589e-197	1.1367605533542	0.462	0.205	4.15018653545188e-193	Neurons	DUT
CCZ1	2.92817904157932e-197	0.602152515836062	0.327	0.087	7.03407169368185e-193	Neurons	CCZ1
UBE2H	3.06059164678336e-197	0.636845159421038	0.407	0.139	7.35215325390299e-193	Neurons	UBE2H
KRAS	3.76174126044868e-197	0.694871138483733	0.503	0.212	9.03645485584981e-193	Neurons	KRAS
BRD8	5.09256197768396e-197	0.552494915126176	0.258	0.047	1.22333523827924e-192	Neurons	BRD8
DICER1	5.42601368164087e-197	0.625141117656445	0.407	0.142	1.30343700660377e-192	Neurons	DICER1
SUCLG1	1.91996472066234e-196	0.617095655364242	0.454	0.176	4.61213925197507e-192	Neurons	SUCLG1
SNW1	3.21183409791125e-196	0.654416705505634	0.42	0.15	7.7154678700024e-192	Neurons	SNW1
EXOSC7	7.01344718620191e-196	0.827071097875798	0.289	0.07	1.68477028306942e-191	Neurons	EXOSC7
STRAP	1.23867939321624e-195	0.724189299826423	0.532	0.251	2.97555563838406e-191	Neurons	STRAP
EMC4	2.35073975146851e-195	0.584307492806722	0.456	0.174	5.64694703097764e-191	Neurons	EMC4
SRRT	3.46093725113503e-195	0.642632099415422	0.317	0.083	8.31386346467657e-191	Neurons	SRRT
DLGAP4	9.10162672202233e-195	0.620163360418373	0.335	0.094	2.18639277116421e-190	Neurons	DLGAP4
RARS2	1.77883124054898e-194	0.503372314463017	0.287	0.064	4.27310840604677e-190	Neurons	RARS2
DNAJC19	2.97518199964818e-194	0.781789697138735	0.436	0.166	7.14698219955485e-190	Neurons	DNAJC19
SDHB	3.19914538483205e-194	1.1411411124941	0.427	0.175	7.68498704344356e-190	Neurons	SDHB
C5orf24	1.19708674537093e-193	0.55490341118682	0.413	0.14	2.87564177973004e-189	Neurons	C5orf24
FAM215B	1.22355305111334e-193	0.549984481193478	0.289	0.065	2.93921913938448e-189	Neurons	FAM215B
NAA15	1.81862743191366e-193	0.757076397564269	0.296	0.073	4.368706816943e-189	Neurons	NAA15
IPO5	2.13865789939096e-193	0.529461725355705	0.277	0.06	5.13748400591698e-189	Neurons	IPO5
TAF15	1.2074875469825e-192	0.679304227962543	0.345	0.102	2.90062658536135e-188	Neurons	TAF15
PSMC2	1.57038920989077e-192	0.583092126635336	0.37	0.117	3.77238895999961e-188	Neurons	PSMC2
MUM1	1.69186285500105e-192	0.569665319943112	0.306	0.076	4.06419295028352e-188	Neurons	MUM1
RSBN1	3.26911939507786e-192	0.581008702385079	0.357	0.105	7.85307861085604e-188	Neurons	RSBN1
SEC62	4.32676805463095e-192	0.592631777656699	0.7	0.381	1.03937622208345e-187	Neurons	SEC62
SNRPD3	5.90427208637062e-192	0.925758506301031	0.481	0.211	1.41832424058795e-187	Neurons	SNRPD3
CCDC167	6.92598957655339e-192	0.600995684674328	0.363	0.113	1.66376121607966e-187	Neurons	CCDC167
TIMM50	9.10636048251059e-192	0.639260399327146	0.261	0.054	2.18752991510869e-187	Neurons	TIMM50
TERF2IP	9.12225258528106e-192	0.801791543162133	0.61	0.348	2.19134751603622e-187	Neurons	TERF2IP
UCHL3	1.06511425295137e-191	1.04161552240486	0.29	0.078	2.55861745843978e-187	Neurons	UCHL3
SCAMP1	1.09958960533577e-191	0.567308494927463	0.333	0.094	2.64143414993759e-187	Neurons	SCAMP1
SUMO1	1.1515390251189e-191	0.635458931119816	0.723	0.454	2.76622704614062e-187	Neurons	SUMO1
CDC42BPA	2.16761506380431e-191	0.47146561554886	0.268	0.054	5.20704490627072e-187	Neurons	CDC42BPA
SUDS3	3.07714105205368e-191	0.547492268662087	0.353	0.104	7.39190823524334e-187	Neurons	SUDS3
RPL37A	7.03850789723948e-191	0.604005121243608	0.968	0.904	1.69079036707487e-186	Neurons	RPL37A
SKP1	2.83380491623601e-190	0.609422165339983	0.826	0.611	6.80736616978215e-186	Neurons	SKP1
HNRNPH3	6.14238926047792e-190	0.59907953576789	0.598	0.289	1.47552474815201e-185	Neurons	HNRNPH3
STK25	1.00733163014858e-189	0.52370745607966	0.348	0.102	2.41981204194292e-185	Neurons	STK25
SLCO3A1	4.1621818521544e-189	0.647121662541191	0.32	0.089	9.9983932452453e-185	Neurons	SLCO3A1
YBX1	5.84010035629192e-189	1.09197357130219	0.83	0.766	1.40290890758844e-184	Neurons	YBX1
VPS72	5.87871321505058e-188	0.497196649818866	0.268	0.057	1.41218448851945e-183	Neurons	VPS72
SUGT1	1.03910128974527e-187	0.627922768555745	0.348	0.108	2.49612911822608e-183	Neurons	SUGT1
AKT3	2.25904503332839e-187	0.467397511660775	0.265	0.054	5.42667797906147e-183	Neurons	AKT3
USP1	2.60365522358733e-187	0.635170535176374	0.364	0.116	6.25450057810147e-183	Neurons	USP1
GNAQ	3.39709716022298e-187	0.617520132875293	0.423	0.158	8.16050679828764e-183	Neurons	GNAQ
LARS	1.26135127803959e-186	0.564235530393051	0.388	0.13	3.0300180401067e-182	Neurons	LARS
RAN	1.37260741937169e-186	0.905715872082415	0.551	0.316	3.29727754281468e-182	Neurons	RAN
SF3B6	7.33644776251298e-186	0.71966232679075	0.652	0.374	1.76236148151087e-181	Neurons	SF3B6
AP2M1	1.00146783189929e-185	0.703771440440795	0.613	0.339	2.40572602578848e-181	Neurons	AP2M1
MRPL15	1.85857744798947e-185	0.627604138358395	0.285	0.071	4.4646747455603e-181	Neurons	MRPL15
SMARCD1	1.98636256781318e-185	0.517460796151071	0.294	0.073	4.77164016040083e-181	Neurons	SMARCD1
SSB	2.01149890046088e-185	0.650911854608903	0.553	0.257	4.83202265868713e-181	Neurons	SSB
TMPO	2.46365455073327e-185	0.661323866971824	0.417	0.157	5.91819096177146e-181	Neurons	TMPO
ARMCX1	3.07669813834126e-185	0.518854443018592	0.267	0.058	7.39084426792337e-181	Neurons	ARMCX1
POLD2	4.10655296745988e-185	0.525806019048853	0.265	0.057	9.86476153843212e-181	Neurons	POLD2
TAOK1	6.02689810015771e-185	0.58753719430229	0.401	0.142	1.44778146161989e-180	Neurons	TAOK1
DLD	6.55940978040336e-185	0.540353136998908	0.308	0.082	1.5757014174485e-180	Neurons	DLD
DNAJC9	1.40763500639701e-184	0.523040096118545	0.283	0.066	3.3814208123669e-180	Neurons	DNAJC9
COPS8	2.20129471575263e-184	0.526013362619776	0.374	0.121	5.28795016618096e-180	Neurons	COPS8
DLC1	2.49993505187832e-184	0.473098163802457	0.334	0.091	6.00534398162211e-180	Neurons	DLC1
CHCHD6	4.33481105233051e-184	0.544349707021693	0.29	0.071	1.04130831099084e-179	Neurons	CHCHD6
NUDT3	5.34664782605816e-184	0.530361339944157	0.284	0.068	1.28437174077569e-179	Neurons	NUDT3
MCRIP1	1.26488360166643e-183	0.721511607305757	0.49	0.226	3.03850338792309e-179	Neurons	MCRIP1
KIF5B	1.7285968812078e-183	0.661338143225184	0.641	0.346	4.15243542803739e-179	Neurons	KIF5B
METAP2	3.59774036716089e-183	0.569275884857031	0.429	0.161	8.6424919099939e-179	Neurons	METAP2
ST13	3.99135266981422e-183	0.680022161288483	0.601	0.328	9.58802738342771e-179	Neurons	ST13
PRAF2	1.32498861065212e-182	0.448721862903909	0.255	0.051	3.18288764050851e-178	Neurons	PRAF2
CREB5	1.74643630432582e-182	0.788412937433697	0.271	0.066	4.19528929025148e-178	Neurons	CREB5
PPA1	1.885539372515e-182	0.583641256453915	0.495	0.217	4.52944268065553e-178	Neurons	PPA1
IMMT	2.39808026920211e-182	0.574658906648805	0.36	0.116	5.7606684226773e-178	Neurons	IMMT
PRCC	3.13696982180897e-182	0.51323836093966	0.267	0.059	7.53562890594951e-178	Neurons	PRCC
MPHOSPH10	1.63450742751583e-181	0.519357697092736	0.291	0.072	3.92641374237852e-177	Neurons	MPHOSPH10
ACTG1	2.20995808459405e-181	0.503224423598641	0.952	0.833	5.30876131081183e-177	Neurons	ACTG1
EIF3M	4.26948202675694e-181	0.906705160025341	0.515	0.25	1.02561497246755e-176	Neurons	EIF3M
CNN3	8.01676789622366e-181	0.439816049429052	0.459	0.16	1.92578798403085e-176	Neurons	CNN3
PUM1	1.01945511170912e-180	0.736653497739505	0.373	0.129	2.44893506934765e-176	Neurons	PUM1
PANK3	1.5590170859654e-180	0.534172946726852	0.27	0.062	3.74507084390609e-176	Neurons	PANK3
RHOBTB3	2.69696261834029e-180	0.508949787517011	0.277	0.065	6.47864360177704e-176	Neurons	RHOBTB3
RNF5	3.04287611834954e-180	0.628092323470618	0.39	0.14	7.30959701149926e-176	Neurons	RNF5
CNP	1.52963819604614e-179	0.604958160223225	0.324	0.095	3.67449687454203e-175	Neurons	CNP
RALA	1.57380283434582e-179	0.566493104635009	0.339	0.106	3.78058916866553e-175	Neurons	RALA
EIF5	2.9981970626513e-179	0.955434715234279	0.774	0.537	7.20226898390094e-175	Neurons	EIF5
EIF1B	1.14626941854176e-178	0.754164966612545	0.596	0.343	2.75356839722102e-174	Neurons	EIF1B
PSPC1	1.26093135446916e-178	0.639608148077237	0.327	0.098	3.02900929970583e-174	Neurons	PSPC1
PHF6	1.50818542402684e-178	0.558569475496863	0.267	0.061	3.62296302559728e-174	Neurons	PHF6
RPL18A	1.54012672812434e-178	0.406458781301143	0.985	0.969	3.69969242630028e-174	Neurons	RPL18A
EBF1	1.69269117174619e-178	0.56027888355976	0.312	0.083	4.06618273276869e-174	Neurons	EBF1
LUC7L	5.27409994981905e-178	0.524318707248127	0.366	0.119	1.26694428994553e-173	Neurons	LUC7L
BAZ2B	7.99167520588084e-178	0.55893036799097	0.414	0.153	1.9197602179567e-173	Neurons	BAZ2B
SCAPER	1.1998823337875e-177	0.462572236786421	0.294	0.074	2.88235734222434e-173	Neurons	SCAPER
TNPO3	2.22327517148909e-177	0.489262767278748	0.261	0.057	5.34075161695108e-173	Neurons	TNPO3
NGDN	4.3345795394971e-177	0.498071348787248	0.284	0.07	1.04125269697799e-172	Neurons	NGDN
PLD3	5.40845885173858e-177	0.634009251872841	0.548	0.265	1.29921998536464e-172	Neurons	PLD3
SCCPDH	5.58648059010258e-177	0.546645220974644	0.315	0.091	1.34198436735444e-172	Neurons	SCCPDH
MTA1	9.13399645367401e-177	0.528650638585763	0.284	0.071	2.19416862810157e-172	Neurons	MTA1
TMED4	9.39044891102725e-177	0.561170797012381	0.455	0.185	2.25577363740697e-172	Neurons	TMED4
CCNI	1.4776555182845e-176	0.790261226444922	0.768	0.636	3.54962408602302e-172	Neurons	CCNI
PMM1	1.57886804174172e-176	0.4721690262742	0.266	0.06	3.79275680987196e-172	Neurons	PMM1
MFAP1	1.90078946775506e-176	0.564600542549336	0.282	0.07	4.5660764594412e-172	Neurons	MFAP1
USP11	2.36350498352837e-176	0.471003863143577	0.315	0.086	5.67761167143184e-172	Neurons	USP11
CDC42EP4	2.56978090678852e-176	0.525673971141379	0.265	0.061	6.17312769428739e-172	Neurons	CDC42EP4
VEZT	2.75931973614589e-176	0.552284771050018	0.316	0.091	6.62843787016966e-172	Neurons	VEZT
PDS5B	3.25073843960624e-176	0.504926577997824	0.278	0.066	7.80892387962211e-172	Neurons	PDS5B
DTYMK	5.63536540212414e-176	0.563948948637402	0.26	0.06	1.35372747689826e-171	Neurons	DTYMK
LSM4	7.7541279645256e-176	0.69151123179339	0.491	0.234	1.86269661963834e-171	Neurons	LSM4
KMT5B	1.47050211575914e-175	0.505720177473789	0.312	0.087	3.53244018247661e-171	Neurons	KMT5B
TRIM33	2.02724847649802e-175	0.671928080161432	0.347	0.112	4.86985629024354e-171	Neurons	TRIM33
ACIN1	2.1680813371521e-175	0.580830776998179	0.41	0.152	5.20816498810677e-171	Neurons	ACIN1
TDG	4.7075985519988e-175	0.516002612595054	0.364	0.121	1.13085932416115e-170	Neurons	TDG
ZNF302	6.95024629478527e-175	0.572963757400199	0.313	0.089	1.66958816493332e-170	Neurons	ZNF302
EIF2S1	1.62945899160358e-174	0.630425238675492	0.354	0.119	3.91428638963011e-170	Neurons	EIF2S1
SENP6	2.26283276332511e-174	0.529838577918199	0.444	0.175	5.43577686405959e-170	Neurons	SENP6
GAMT	3.21863612405192e-174	0.489035623810212	0.262	0.059	7.73180769719751e-170	Neurons	GAMT
ZBTB38	3.40942892067488e-174	0.543777338478892	0.432	0.162	8.19013015324519e-170	Neurons	ZBTB38
ILF3	3.64894202285071e-174	0.563099914449802	0.488	0.212	8.76548852729196e-170	Neurons	ILF3
CTTN	3.73971740049495e-174	0.48780485100815	0.298	0.077	8.98354913946898e-170	Neurons	CTTN
GATAD2B	1.05552462533989e-173	0.555256343371065	0.281	0.071	2.53558125499149e-169	Neurons	GATAD2B
MARK3	1.40436289775094e-173	0.616595243474285	0.375	0.132	3.3735605529773e-169	Neurons	MARK3
MRPL2	6.94044186969525e-173	0.684615949316479	0.292	0.081	1.66723294593819e-168	Neurons	MRPL2
ZC3H15	7.60494065893277e-173	0.598965237432955	0.547	0.264	1.82685884508883e-168	Neurons	ZC3H15
HMGN3	1.31456810278378e-172	0.663736068239221	0.657	0.394	3.15785549650719e-168	Neurons	HMGN3
PRPSAP1	1.65088175502053e-172	0.501285694714032	0.306	0.085	3.96574815191031e-168	Neurons	PRPSAP1
PTPRA	3.46559949656862e-172	0.59151327894102	0.383	0.135	8.32506311065714e-168	Neurons	PTPRA
SLC25A36	1.56449445479982e-171	0.536243552823605	0.389	0.139	3.75822857932014e-167	Neurons	SLC25A36
HTATSF1	1.83439418176159e-171	0.497063159755816	0.321	0.096	4.40658170342769e-167	Neurons	HTATSF1
THOC3	4.00869295787478e-171	0.427120182172659	0.269	0.064	9.6296822234068e-167	Neurons	THOC3
TMEM9	4.42736287333983e-171	0.465131511656765	0.269	0.064	1.06354110943369e-166	Neurons	TMEM9
CIRBP	1.16747082042699e-170	1.06203720193514	0.727	0.652	2.80449840482971e-166	Neurons	CIRBP
MFF	1.20307950765837e-170	0.520987856630359	0.399	0.148	2.89003759329694e-166	Neurons	MFF
DYNLT1	1.33997375924525e-170	0.674282008722018	0.493	0.234	3.21888496445893e-166	Neurons	DYNLT1
SMARCAD1	1.93371761441483e-170	0.456513146707037	0.252	0.055	4.64517645334731e-166	Neurons	SMARCAD1
HDGF	2.73932217362614e-170	0.693828251303925	0.408	0.163	6.58039972548471e-166	Neurons	HDGF
RPL22	4.25367267540596e-170	0.487435053813862	0.905	0.766	1.02181725008602e-165	Neurons	RPL22
MPLKIP	5.20616755004116e-170	0.59519866500187	0.338	0.109	1.25062556887089e-165	Neurons	MPLKIP
ERI3	1.60252804959277e-169	0.472986858490841	0.282	0.073	3.84959288073174e-165	Neurons	ERI3
CKAP4	5.0393493387933e-169	0.576661276356561	0.269	0.068	1.21055249816493e-164	Neurons	CKAP4
RPL10A	5.90527455912825e-169	0.411023849524571	0.954	0.892	1.41856505459379e-164	Neurons	RPL10A
CRCP	1.0770593881983e-168	0.467904842882162	0.282	0.073	2.58731206232995e-164	Neurons	CRCP
CHCHD2	1.31491157424125e-168	0.739658381298088	0.755	0.696	3.15868058364233e-164	Neurons	CHCHD2
EXOC5	1.55203912591226e-168	0.544784827881965	0.345	0.114	3.72830838826644e-164	Neurons	EXOC5
PIK3R1	2.22592346274944e-168	0.524636090041675	0.541	0.258	5.34711334221671e-164	Neurons	PIK3R1
NDUFV2	3.16468845454597e-168	0.799173450019713	0.577	0.314	7.60221460551032e-164	Neurons	NDUFV2
DNAJA2	3.23478695816335e-168	1.04647603506148	0.43	0.192	7.7706052309e-164	Neurons	DNAJA2
POLR2K	3.62176974625945e-168	0.550451881597695	0.553	0.269	8.70021528446445e-164	Neurons	POLR2K
FOXO3	5.96559380790194e-168	0.602216388477498	0.407	0.161	1.43305494453421e-163	Neurons	FOXO3
MAGED2	8.19849394987752e-168	0.52752708520743	0.445	0.179	1.96944221663958e-163	Neurons	MAGED2
RBM42	2.78508641398134e-167	0.512526415245635	0.321	0.098	6.69033458366598e-163	Neurons	RBM42
NKIRAS2	3.31088955576533e-167	0.50233988228108	0.306	0.09	7.95341889085947e-163	Neurons	NKIRAS2
HNRNPC	4.11777262277827e-167	0.572549318442352	0.747	0.481	9.89171339443795e-163	Neurons	HNRNPC
SERINC1	5.32782413358519e-167	0.597120825317943	0.497	0.228	1.27984991336984e-162	Neurons	SERINC1
CTNNBIP1	1.25836861819405e-166	0.762398358078661	0.305	0.096	3.02285309462574e-162	Neurons	CTNNBIP1
NSUN5	1.72278218489596e-166	0.46813631191535	0.274	0.069	4.13846736455708e-162	Neurons	NSUN5
PBRM1	1.75653261297933e-166	0.578410606267837	0.315	0.097	4.21954264289894e-162	Neurons	PBRM1
SVBP	1.92145044010065e-166	0.512669604707026	0.334	0.109	4.61570824720978e-162	Neurons	SVBP
PIN1	2.84039617394041e-166	0.631260765041641	0.417	0.171	6.82319968903966e-162	Neurons	PIN1
PHB2	1.10843133396042e-165	0.67009275622296	0.466	0.213	2.66267375043972e-161	Neurons	PHB2
PRRC2A	1.29180920065256e-165	0.589926932535829	0.3	0.087	3.10318406180758e-161	Neurons	PRRC2A
FBL	1.52066033523188e-165	0.621891542169851	0.346	0.118	3.65293025729401e-161	Neurons	FBL
SYNJ2BP	1.9070565452109e-165	0.510151944593444	0.266	0.065	4.58113123290563e-161	Neurons	SYNJ2BP
NSD1	2.04390781451165e-165	0.640903990347939	0.399	0.153	4.90987535201989e-161	Neurons	NSD1
DNM1L	2.38735852647724e-165	0.526121446212453	0.359	0.124	5.73491265230363e-161	Neurons	DNM1L
HSPA6	3.11741074225327e-165	0.568883288905982	0.316	0.102	7.48864408504082e-161	Neurons	HSPA6
RPRD1A	3.31432194719199e-165	0.461373753074307	0.262	0.063	7.96166418154459e-161	Neurons	RPRD1A
RAD51C	1.42704066975465e-164	0.483741969920445	0.264	0.066	3.42803709688463e-160	Neurons	RAD51C
NDUFB7	1.61373533876243e-164	0.520677653214368	0.701	0.419	3.8765150307751e-160	Neurons	NDUFB7
COA3	2.03643477429363e-164	0.529544026679146	0.37	0.135	4.89192361480815e-160	Neurons	COA3
RPRD2	2.47885647017258e-164	0.527501933981824	0.259	0.062	5.95470901264858e-160	Neurons	RPRD2
USP14	2.92139554877275e-164	0.536450993481282	0.343	0.115	7.01777638726189e-160	Neurons	USP14
EIF3D	3.39451415188254e-164	0.754925859576817	0.573	0.308	8.15430189565223e-160	Neurons	EIF3D
RHOT1	5.46491170285459e-164	0.515634531664575	0.319	0.099	1.31278108925973e-159	Neurons	RHOT1
C6orf48	5.48313111459009e-164	0.757518626896682	0.572	0.328	1.31715775634683e-159	Neurons	C6orf48
RSPRY1	5.50059074247885e-163	0.448030831375213	0.259	0.062	1.32135190815827e-158	Neurons	RSPRY1
SNRPB	6.8975741400303e-163	0.696360010780666	0.632	0.362	1.65693525991808e-158	Neurons	SNRPB
ALYREF	7.41142918352158e-163	0.672155599859522	0.272	0.075	1.78037351846555e-158	Neurons	ALYREF
ATAD1	1.71304751915518e-162	0.463916965226628	0.331	0.104	4.11508275051458e-158	Neurons	ATAD1
DNAJB6	1.86255096561451e-162	0.529904618395307	0.767	0.52	4.47421992959918e-158	Neurons	DNAJB6
PRKACB	2.15792399582102e-162	0.462462732286131	0.367	0.127	5.18376502276127e-158	Neurons	PRKACB
CFAP36	2.47319016631635e-162	0.475480620030426	0.255	0.06	5.94109741752513e-158	Neurons	CFAP36
ACP1	2.55162773767237e-162	0.611516926280485	0.461	0.211	6.12952015143657e-158	Neurons	ACP1
MEAF6	3.67805515520975e-162	0.566793946977306	0.533	0.26	8.83542409384486e-158	Neurons	MEAF6
MLLT10	1.6898373602534e-161	0.564718512137708	0.282	0.078	4.05932730680071e-157	Neurons	MLLT10
UBE2B	1.96238785704761e-161	0.799429162684899	0.72	0.462	4.71404811019978e-157	Neurons	UBE2B
TMEM147	3.33809187477062e-161	0.698522615869628	0.514	0.248	8.01876430157398e-157	Neurons	TMEM147
PURA	5.5970131154898e-161	0.638535095514725	0.362	0.129	1.34451449060296e-156	Neurons	PURA
RABEP1	1.50083825852807e-160	0.567731870995448	0.361	0.13	3.60531366463613e-156	Neurons	RABEP1
USP34	2.86315424014415e-159	0.598234562749648	0.42	0.169	6.87786911567428e-155	Neurons	USP34
HPRT1	8.95468075276013e-159	0.519510789015046	0.342	0.117	2.15109341042804e-154	Neurons	HPRT1
ACTR1A	1.5142231870233e-158	0.498465049717049	0.34	0.116	3.63746693986737e-154	Neurons	ACTR1A
XRN2	1.56457286212063e-158	0.559673043398835	0.497	0.231	3.75841692938618e-154	Neurons	XRN2
GABPB1-AS1	3.02315664828388e-158	0.545051548475136	0.408	0.16	7.26222690050754e-154	Neurons	GABPB1-AS1
WDR33	3.08758715512119e-158	0.570471962862591	0.403	0.158	7.41700186403212e-154	Neurons	WDR33
KANSL1	1.0344940776677e-157	0.446104717475806	0.481	0.203	2.48506167337336e-153	Neurons	KANSL1
RBBP4	1.11199751532092e-157	0.524361204692717	0.349	0.123	2.67124043130392e-153	Neurons	RBBP4
SF3B1	1.63253462119e-157	0.64589083079717	0.655	0.377	3.92167466702261e-153	Neurons	SF3B1
PSMB3	2.50042485836152e-157	0.664864530643996	0.641	0.379	6.00652059475604e-153	Neurons	PSMB3
NCBP2	3.19290131010068e-157	0.47359025684534	0.347	0.12	7.66998752712384e-153	Neurons	NCBP2
ELOC	1.11197508041714e-156	0.557694496579646	0.614	0.333	2.67118653817804e-152	Neurons	ELOC
LDHB	4.83245101840022e-156	0.725330933696373	0.559	0.331	1.1608513836401e-151	Neurons	LDHB
SETD5	5.47237924255877e-156	0.514545673425637	0.344	0.118	1.31457494164747e-151	Neurons	SETD5
CPNE3	9.6548551260707e-156	0.549815358384998	0.424	0.176	2.3192892983847e-151	Neurons	CPNE3
MDH2	1.31164327132365e-155	0.630624526079998	0.52	0.272	3.15082946637367e-151	Neurons	MDH2
VAPB	1.3611485376804e-155	0.403297000091949	0.25	0.06	3.26975101721586e-151	Neurons	VAPB
DDX50	1.98855818599559e-155	0.510849996438346	0.277	0.077	4.77691447439861e-151	Neurons	DDX50
NOC2L	2.34165259774414e-155	0.434851294945241	0.274	0.075	5.62511787030097e-151	Neurons	NOC2L
GPS1	2.49674262069829e-155	0.446119440170035	0.295	0.088	5.99767512344143e-151	Neurons	GPS1
ZNF770	2.50720448579863e-155	0.422295618231241	0.258	0.065	6.02280661578547e-151	Neurons	ZNF770
ADH5	2.70291527298295e-155	0.516359471312664	0.362	0.131	6.49294306875965e-151	Neurons	ADH5
LCORL	3.80483997460078e-155	0.481167980775206	0.271	0.074	9.13998658698599e-151	Neurons	LCORL
MRFAP1	9.29914022573686e-155	0.553391370852405	0.552	0.278	2.23383946502651e-150	Neurons	MRFAP1
SNRPD2	9.72842974205156e-155	0.556727215264021	0.72	0.456	2.33696339263563e-150	Neurons	SNRPD2
RND3	4.45270949996082e-154	0.449741815033392	0.299	0.087	1.06962987608059e-149	Neurons	RND3
SLC30A9	8.01666262962962e-154	0.435310251534597	0.263	0.07	1.92576269688963e-149	Neurons	SLC30A9
ATP5MF	1.24152899351296e-153	0.643519224160295	0.661	0.447	2.98240094821684e-149	Neurons	ATP5MF
PSMD3	2.17017721203745e-153	0.497829724055581	0.327	0.112	5.21319969875636e-149	Neurons	PSMD3
RPS3A	2.51833566647672e-153	1.0213868796302	0.973	0.955	6.04954593801039e-149	Neurons	RPS3A
ZNF91	3.19455426667698e-153	0.392112648303394	0.258	0.065	7.67395825941143e-149	Neurons	ZNF91
HERC2	9.16786197888632e-153	0.43879427019444	0.328	0.107	2.20230380456807e-148	Neurons	HERC2
SNRPB2	1.06602307632794e-152	0.54076398473477	0.49	0.229	2.56080063395498e-148	Neurons	SNRPB2
EPM2AIP1	1.1016949872088e-152	0.44746915344304	0.324	0.106	2.64649169827297e-148	Neurons	EPM2AIP1
CTCF	1.99212326470912e-152	0.556664290610746	0.322	0.108	4.78547850648424e-148	Neurons	CTCF
PPP4R3B	2.09773001381188e-152	0.470492617325847	0.414	0.165	5.0391670391789e-148	Neurons	PPP4R3B
FAM3C	2.27801979413417e-152	0.576505171550507	0.398	0.159	5.4722591494691e-148	Neurons	FAM3C
CCNB1IP1	2.61618655676698e-152	0.421386585384318	0.261	0.068	6.28460334666564e-148	Neurons	CCNB1IP1
RIF1	2.7383284425688e-152	0.459402256567974	0.258	0.066	6.57801258473878e-148	Neurons	RIF1
UBE2D2	2.91054890603603e-152	0.549193263971481	0.668	0.388	6.99172058207976e-148	Neurons	UBE2D2
MCRS1	4.98426720492747e-152	0.472140797041084	0.271	0.076	1.19732066796768e-147	Neurons	MCRS1
ABCE1	6.52239884633551e-152	0.61179251084507	0.332	0.118	1.56681065086672e-147	Neurons	ABCE1
ZNF451	6.6793371203649e-152	0.442391817194384	0.332	0.111	1.60451036305406e-147	Neurons	ZNF451
MRPL14	6.74723579747458e-152	0.541331091463993	0.428	0.184	1.62082098326934e-147	Neurons	MRPL14
DCUN1D5	7.47516271697495e-152	0.647223070816028	0.281	0.086	1.79568358787172e-147	Neurons	DCUN1D5
AIG1	8.21642123849753e-152	0.494743546054551	0.311	0.101	1.97374870991188e-147	Neurons	AIG1
ATP6V0B	1.08630902002135e-151	0.635775626427916	0.758	0.504	2.6095315278953e-147	Neurons	ATP6V0B
UBE2M	1.30574539479456e-151	0.771613064154135	0.366	0.148	3.1366615873755e-147	Neurons	UBE2M
CSNK2A1	3.02141482229918e-151	0.478234164632115	0.283	0.083	7.25804268612709e-147	Neurons	CSNK2A1
TAF7	3.19520344343116e-151	0.577969769687939	0.524	0.26	7.67551771181034e-147	Neurons	TAF7
SRSF11	4.03581291661918e-151	0.514515957100311	0.672	0.39	9.69482978830259e-147	Neurons	SRSF11
UBE2E2	6.01430904208549e-151	0.586344252715905	0.326	0.116	1.44475731808978e-146	Neurons	UBE2E2
DENR	7.51587323487354e-151	0.471668418669842	0.394	0.154	1.80546306848132e-146	Neurons	DENR
CAND1	1.54539005603787e-150	0.435940325138746	0.373	0.137	3.71233599261418e-146	Neurons	CAND1
ATP5PB	1.91360009775491e-150	0.505668096281543	0.491	0.232	4.59685015482686e-146	Neurons	ATP5PB
NDUFB6	2.08765873474654e-150	0.488819058080217	0.37	0.14	5.01497381260813e-146	Neurons	NDUFB6
LYRM2	2.6489972732522e-150	0.464455814926686	0.293	0.09	6.36342124980644e-146	Neurons	LYRM2
HBS1L	5.45078775537301e-150	0.421076848843449	0.285	0.083	1.30938823459571e-145	Neurons	HBS1L
CTBP1	8.19915206069755e-150	0.595425660810339	0.334	0.118	1.96960030802077e-145	Neurons	CTBP1
ZMIZ1	1.45146207525599e-149	0.487658244492461	0.266	0.075	3.48670219717993e-145	Neurons	ZMIZ1
KCNQ1OT1	1.49529171933398e-149	0.54275899115966	0.409	0.167	3.59198976818408e-145	Neurons	KCNQ1OT1
GLO1	1.6089266841247e-149	0.4972006216154	0.359	0.135	3.86496368060435e-145	Neurons	GLO1
IFT20	2.6192710476869e-149	0.540385060507347	0.385	0.154	6.29201291075348e-145	Neurons	IFT20
STOML2	2.84027377170646e-149	0.515643870418755	0.412	0.173	6.82290565439326e-145	Neurons	STOML2
PRKRA	4.18899994420378e-149	0.459475633280271	0.342	0.122	1.00628156659663e-144	Neurons	PRKRA
C1orf122	5.35668850527072e-149	0.526358088430641	0.362	0.139	1.28678371273613e-144	Neurons	C1orf122
ELAVL1	6.57317693891852e-149	0.693571973913913	0.347	0.133	1.57900856426701e-144	Neurons	ELAVL1
SAE1	9.16938724886473e-149	0.476062994493062	0.267	0.075	2.20267020492228e-144	Neurons	SAE1
SMDT1	1.64720110259692e-148	0.61331401573958	0.626	0.38	3.95690648865833e-144	Neurons	SMDT1
HMGXB4	2.38408420736195e-148	0.425970750381083	0.263	0.072	5.72704708292489e-144	Neurons	HMGXB4
CDC27	2.46879618293781e-148	0.490672694873607	0.304	0.098	5.9305421906532e-144	Neurons	CDC27
PSMD6	4.91914283696858e-148	0.671737779338173	0.34	0.127	1.18167649229659e-143	Neurons	PSMD6
HARS	5.30318697916262e-148	0.421379688912931	0.259	0.069	1.27393157613444e-143	Neurons	HARS
NSMCE4A	2.93991913016525e-147	0.832546052214591	0.269	0.084	7.06227373448298e-143	Neurons	NSMCE4A
ARHGAP5	3.01812507791654e-147	0.487294436060801	0.299	0.093	7.25014006217111e-143	Neurons	ARHGAP5
HTRA2	3.46172087935622e-147	0.476310898725199	0.272	0.078	8.31574589638951e-143	Neurons	HTRA2
SNRNP27	6.9922134578384e-147	0.440909402783178	0.327	0.111	1.67966951684194e-142	Neurons	SNRNP27
LARP1	9.68368643075631e-147	0.548202133773938	0.33	0.119	2.32621515439628e-142	Neurons	LARP1
XRCC5	1.4009769720556e-146	0.711711445965821	0.513	0.283	3.36542688227196e-142	Neurons	XRCC5
MRPL27	1.56230195173172e-146	0.478869435415177	0.371	0.145	3.75296174844994e-142	Neurons	MRPL27
SLC36A4	1.62675064450925e-146	0.461286075712427	0.257	0.071	3.90778039824013e-142	Neurons	SLC36A4
EEF1E1	1.85930955686845e-146	0.41082586076013	0.282	0.084	4.46643341750939e-142	Neurons	EEF1E1
TMEM30A	1.86113365089806e-146	0.47796015153813	0.418	0.173	4.47081525618732e-142	Neurons	TMEM30A
POLR2B	2.0983993549324e-146	0.445536180013304	0.353	0.125	5.04077493041862e-142	Neurons	POLR2B
ANKIB1	4.49810659781598e-146	0.436121498759526	0.255	0.068	1.08053516692736e-141	Neurons	ANKIB1
CELF1	5.57770552484302e-146	0.55709697239343	0.413	0.175	1.33987642117779e-141	Neurons	CELF1
GTF2A2	6.91954474837151e-146	0.520762012752931	0.498	0.242	1.6622130394538e-141	Neurons	GTF2A2
MED4	7.60106302754637e-146	0.468541486091687	0.384	0.15	1.82592736047719e-141	Neurons	MED4
EXOC7	1.15326898949282e-145	0.446557249705702	0.31	0.101	2.77038276655966e-141	Neurons	EXOC7
NDUFV1	1.26300318718301e-145	0.513857915408824	0.404	0.169	3.03398625625104e-141	Neurons	NDUFV1
TRIM27	2.1644532360548e-145	0.517526853532805	0.254	0.07	5.19944956365084e-141	Neurons	TRIM27
GOPC	3.51307163823252e-145	0.42623750982829	0.338	0.118	8.43910068936216e-141	Neurons	GOPC
TRAPPC6B	7.18697412646324e-145	0.463988071546766	0.284	0.087	1.726454924659e-140	Neurons	TRAPPC6B
RSRC2	8.7931805418604e-145	0.461591272854005	0.624	0.339	2.11229782976571e-140	Neurons	RSRC2
PCBD1	1.4569011498674e-144	0.51266109575504	0.384	0.157	3.49976794221147e-140	Neurons	PCBD1
MTX1	2.18653959886092e-144	0.646344191268562	0.268	0.082	5.25250542438371e-140	Neurons	MTX1
NIPSNAP2	2.94508601901614e-144	0.539614475555206	0.35	0.134	7.07468563488057e-140	Neurons	NIPSNAP2
NELFE	3.91047056043244e-144	0.456483280761931	0.337	0.122	9.3937323802708e-140	Neurons	NELFE
NCBP3	4.12439863864653e-144	0.428075265110183	0.319	0.107	9.90763040975668e-140	Neurons	NCBP3
ATXN2	5.37120463342075e-144	0.492380894818627	0.324	0.112	1.29027077704033e-139	Neurons	ATXN2
TRA2A	7.03198849652806e-144	0.678314181811878	0.583	0.325	1.68922427663597e-139	Neurons	TRA2A
TERF1	7.35929255682371e-144	0.442857084823398	0.277	0.081	1.76784925800019e-139	Neurons	TERF1
RWDD1	1.4082073183931e-143	0.500395012223799	0.545	0.277	3.3827956202439e-139	Neurons	RWDD1
NCOA7	2.91539670226549e-143	0.510036758735694	0.393	0.162	7.00336595818216e-139	Neurons	NCOA7
CEP290	9.21054594082344e-143	0.434012955216084	0.253	0.068	2.21255734590461e-138	Neurons	CEP290
YWHAZ	9.84273114074462e-143	0.468081566262189	0.825	0.596	2.36442087462967e-138	Neurons	YWHAZ
RPL7	1.00775508847031e-142	0.491684661525539	0.948	0.867	2.42082927352337e-138	Neurons	RPL7
EIF3A	1.15117032186911e-142	0.711514447257168	0.61	0.357	2.76534134719398e-138	Neurons	EIF3A
LSM7	1.25562444981589e-142	0.534879789968342	0.605	0.339	3.01626105334772e-138	Neurons	LSM7
MTPN	2.65587111883687e-142	0.533544214770502	0.528	0.274	6.37993360166992e-138	Neurons	MTPN
DYNC1H1	5.25049834148014e-142	0.524761093098852	0.396	0.165	1.26127471159036e-137	Neurons	DYNC1H1
SNRNP25	1.54108425787173e-141	0.465177076547996	0.269	0.082	3.70199260425947e-137	Neurons	SNRNP25
ZC3H6	1.77277316922434e-141	0.40167817506058	0.273	0.079	4.25855570711071e-137	Neurons	ZC3H6
RERE	2.03772516155092e-141	0.447871376528811	0.316	0.108	4.89502338307761e-137	Neurons	RERE
FAM104A	4.40558334195321e-141	0.477596305664774	0.266	0.079	1.058309230404e-136	Neurons	FAM104A
MRPL12	4.46421245952316e-141	0.47814316662058	0.302	0.104	1.07239311702665e-136	Neurons	MRPL12
HUWE1	1.4645285612547e-140	0.672955442867353	0.293	0.099	3.51809050984604e-136	Neurons	HUWE1
DNAJC8	2.16405805238627e-140	0.461227393253455	0.487	0.229	5.1985002534423e-136	Neurons	DNAJC8
UBE2Q1	2.5195402620038e-140	0.693701622557253	0.259	0.079	6.05243961738552e-136	Neurons	UBE2Q1
SARS	5.06927945899348e-140	0.443067469320302	0.372	0.146	1.21774231163941e-135	Neurons	SARS
FAM192A	1.37697938291093e-139	0.449874214336955	0.361	0.14	3.30777987362864e-135	Neurons	FAM192A
ARL6IP6	1.52798380970281e-139	0.453672640684935	0.334	0.121	3.6705227076681e-135	Neurons	ARL6IP6
DHX29	1.69448337764262e-139	0.42499095061142	0.306	0.103	4.07048796977311e-135	Neurons	DHX29
IRF2BPL	1.88094140372324e-139	0.737992994555617	0.353	0.139	4.51839744002398e-135	Neurons	IRF2BPL
HECTD1	2.31975387958959e-139	0.530628090617017	0.364	0.143	5.57251276955011e-135	Neurons	HECTD1
TRNAU1AP	3.4380275593129e-139	0.491136433348952	0.269	0.082	8.25882980298145e-135	Neurons	TRNAU1AP
TIAL1	3.85027613939842e-139	0.52013619040677	0.471	0.222	9.24913334206288e-135	Neurons	TIAL1
PIP4P2	2.01509562640539e-138	0.414953007501187	0.264	0.078	4.84066271375102e-134	Neurons	PIP4P2
CAMLG	2.09251488160491e-138	0.521734776327215	0.439	0.2	5.02663924859132e-134	Neurons	CAMLG
ZCCHC17	5.31656873288223e-138	0.411860104924854	0.306	0.103	1.27714614101297e-133	Neurons	ZCCHC17
MRPS18B	7.22969660443654e-138	0.472101747939665	0.332	0.122	1.73671771831775e-133	Neurons	MRPS18B
PPM1A	1.01110968907576e-137	0.475044726075288	0.334	0.122	2.42888769509779e-133	Neurons	PPM1A
TXNRD1	1.04576105027256e-137	0.519881100425326	0.318	0.115	2.51212719496475e-133	Neurons	TXNRD1
CHCHD3	1.74150552995632e-137	0.453977730219808	0.338	0.127	4.18344458406108e-133	Neurons	CHCHD3
REV3L	1.93038204384276e-137	0.431580026523912	0.312	0.107	4.63716374571908e-133	Neurons	REV3L
EMG1	2.00440616717489e-137	0.618347157048295	0.251	0.074	4.81498449478752e-133	Neurons	EMG1
ORAI2	2.36642480715872e-137	0.498763467286315	0.288	0.095	5.68462567175667e-133	Neurons	ORAI2
TCEAL4	3.27192338147123e-137	0.43695818170178	0.373	0.146	7.85981434697018e-133	Neurons	TCEAL4
TCEAL3	3.39099642876936e-137	0.394094635140884	0.266	0.079	8.14585162118976e-133	Neurons	TCEAL3
POLR2H	4.10941133823008e-137	0.513270061400091	0.303	0.105	9.8716279166963e-133	Neurons	POLR2H
ATP6V1H	2.99917995137898e-136	0.43217168600389	0.328	0.119	7.20463007920259e-132	Neurons	ATP6V1H
WDR74	4.3510001666583e-136	0.702870328557207	0.274	0.092	1.04519726003466e-131	Neurons	WDR74
LRRC59	5.77107748279031e-136	0.534462495637066	0.331	0.128	1.38632823291589e-131	Neurons	LRRC59
ZMYM2	6.78646623675621e-136	0.432113285900359	0.421	0.18	1.63024491939358e-131	Neurons	ZMYM2
ZNHIT3	9.20231371130457e-136	0.432468822357917	0.327	0.118	2.21057979972958e-131	Neurons	ZNHIT3
PDLIM7	9.29082385946271e-136	0.40256402160358	0.336	0.122	2.23184170752013e-131	Neurons	PDLIM7
RAB6A	9.92879476112125e-136	0.439874379813321	0.386	0.158	2.38509507751655e-131	Neurons	RAB6A
NF1	2.05230277135241e-135	0.413442079760444	0.271	0.082	4.93004171734276e-131	Neurons	NF1
STARD3NL	4.38096653946482e-135	0.442891327495049	0.38	0.156	1.05239578211024e-130	Neurons	STARD3NL
VGLL4	6.98646942128574e-135	0.406849358804075	0.311	0.106	1.67828968438126e-130	Neurons	VGLL4
PSMC3	7.05685404826201e-135	0.462124942865761	0.386	0.162	1.6951974794735e-130	Neurons	PSMC3
EEF1B2	1.27935167865159e-134	0.569673515945419	0.851	0.668	3.07325860245686e-130	Neurons	EEF1B2
MTCH1	2.49121349241495e-134	0.574133256434452	0.523	0.285	5.98439305147919e-130	Neurons	MTCH1
RNASEH2B	4.07735328692237e-134	0.49250839140143	0.373	0.155	9.79461806584492e-130	Neurons	RNASEH2B
IFRD1	4.53910855940028e-134	0.447584628065858	0.647	0.372	1.09038465813914e-129	Neurons	IFRD1
SUPT20H	4.79470605265708e-134	0.391081002759622	0.295	0.097	1.15178428796928e-129	Neurons	SUPT20H
PSMA5	6.01388460689026e-134	1.22847221521422	0.435	0.228	1.44465536026718e-129	Neurons	PSMA5
STIP1	6.54741547014375e-134	0.424081470364438	0.339	0.127	1.57282014423793e-129	Neurons	STIP1
SHPRH	7.29373268687145e-134	0.365597175030502	0.257	0.074	1.75210046604026e-129	Neurons	SHPRH
CTDSPL2	8.49628100526363e-134	0.413868342301335	0.27	0.082	2.04097662308443e-129	Neurons	CTDSPL2
NDUFV3	1.15704762035918e-133	0.456475816385555	0.347	0.136	2.77945979362681e-129	Neurons	NDUFV3
DDX46	1.41531464748173e-133	0.430671038653381	0.498	0.243	3.3998688461806e-129	Neurons	DDX46
PPIL4	1.55052252104059e-133	0.415694623413657	0.331	0.122	3.72466520004371e-129	Neurons	PPIL4
CHD9	1.73372144022348e-133	0.454342844742657	0.521	0.26	4.16474564370485e-129	Neurons	CHD9
PWP1	2.2798104526332e-133	0.397724012449059	0.272	0.085	5.47656066931547e-129	Neurons	PWP1
UCHL5	3.55023294412044e-133	0.474081255473618	0.279	0.091	8.52836957836611e-129	Neurons	UCHL5
PRRC2B	4.33881295739272e-133	0.378232811415082	0.353	0.133	1.04226964862488e-128	Neurons	PRRC2B
EIF2AK1	4.86308671235944e-133	0.411919739806849	0.309	0.109	1.16821069004299e-128	Neurons	EIF2AK1
PRDX5	1.06645454156224e-132	0.527509280319452	0.67	0.43	2.56183709974081e-128	Neurons	PRDX5
HMGCS1	1.66919095432164e-132	0.612960056586446	0.268	0.085	4.00973051047145e-128	Neurons	HMGCS1
CNPY2	2.14417442900115e-132	0.487400682110963	0.448	0.208	5.15073581334655e-128	Neurons	CNPY2
ARID2	2.5185462580351e-132	0.506549091770226	0.266	0.082	6.05005182105192e-128	Neurons	ARID2
SRP72	3.12004157276224e-132	0.476894921762257	0.428	0.197	7.49496386608945e-128	Neurons	SRP72
EPB41L3	4.74520224995479e-132	0.528485207069127	0.269	0.089	1.13989248448414e-127	Neurons	EPB41L3
PCNP	1.12557882332557e-131	0.539742741387458	0.483	0.246	2.7038654493927e-127	Neurons	PCNP
ALG5	1.168503516706e-131	0.469999637948825	0.331	0.127	2.80697914783116e-127	Neurons	ALG5
PPIP5K2	2.12301529015894e-131	0.441122901041053	0.334	0.127	5.0999073300198e-127	Neurons	PPIP5K2
TATDN1	3.06869604056153e-131	0.374854228386482	0.284	0.093	7.37162162863691e-127	Neurons	TATDN1
MRPL22	3.56141778278386e-131	0.443307673180132	0.33	0.123	8.55523779780338e-127	Neurons	MRPL22
TNRC6B	5.37109499495553e-131	0.543181891916604	0.507	0.255	1.29024443968822e-126	Neurons	TNRC6B
SEPT6	5.46336078473478e-131	0.486519884124852	0.342	0.135	1.31240852770899e-126	Neurons	SEPT6
LCMT1	6.3710587875544e-131	0.357251183028453	0.255	0.075	1.53045574194632e-126	Neurons	LCMT1
PGRMC2	6.93042039934913e-131	0.553932144054833	0.256	0.079	1.66482558833165e-126	Neurons	PGRMC2
CWC15	6.94630467778932e-131	0.498105058346438	0.389	0.166	1.66864130969855e-126	Neurons	CWC15
ZNF33A	7.11624602854589e-131	0.373338358504615	0.276	0.087	1.70946462097729e-126	Neurons	ZNF33A
TNRC6A	8.24529672314752e-131	0.444414856473551	0.285	0.094	1.9806851788345e-126	Neurons	TNRC6A
SDR39U1	1.21727068425844e-130	0.401092565394654	0.276	0.088	2.92412763772562e-126	Neurons	SDR39U1
CHTOP	1.54432440124234e-130	0.412598467998054	0.312	0.112	3.70977607666436e-126	Neurons	CHTOP
RNF146	1.88835332380479e-130	0.446580415564157	0.295	0.102	4.53620235444386e-126	Neurons	RNF146
GATAD1	2.27969829685495e-130	0.531200595440399	0.291	0.102	5.47629124870496e-126	Neurons	GATAD1
TAX1BP1	3.21159813659175e-130	0.50935299877402	0.64	0.388	7.7149010437207e-126	Neurons	TAX1BP1
TBCC	4.58615791552118e-130	0.415493095178963	0.289	0.096	1.1016868544665e-125	Neurons	TBCC
SLC35E3	9.7177535424448e-130	0.418115717087734	0.251	0.075	2.33439875596609e-125	Neurons	SLC35E3
PAPOLA	1.041279277419e-129	0.503501694723584	0.63	0.367	2.50136108021592e-125	Neurons	PAPOLA
PNKD	2.30682893060142e-129	0.458350341648359	0.446	0.209	5.54146445709072e-125	Neurons	PNKD
NOL7	8.40108937634607e-129	0.429854717627461	0.466	0.223	2.01810968998585e-124	Neurons	NOL7
KPNA3	8.43841839869317e-129	0.459229118476018	0.296	0.105	2.02707686773407e-124	Neurons	KPNA3
NDUFA12	8.82150852915179e-129	0.477703900120658	0.56	0.301	2.11910277887284e-124	Neurons	NDUFA12
COX20	9.48681989446447e-129	0.436401411476817	0.412	0.181	2.27892387504826e-124	Neurons	COX20
MAN1A2	1.33377330011524e-128	0.516714542438607	0.313	0.116	3.20399022153683e-124	Neurons	MAN1A2
SPCS2	1.60167254309695e-128	0.576716187353048	0.671	0.41	3.84753778302749e-124	Neurons	SPCS2
TMCO3	1.82105723171534e-128	0.426752103657609	0.27	0.086	4.37454368202658e-124	Neurons	TMCO3
PRPF8	2.13798277443836e-128	0.432520195361507	0.273	0.088	5.13586222075584e-124	Neurons	PRPF8
IWS1	4.29402069609082e-128	0.382939991036042	0.256	0.077	1.03150965161494e-123	Neurons	IWS1
CCDC25	4.76771450258573e-128	0.388713242560184	0.261	0.081	1.14530037781114e-123	Neurons	CCDC25
RPL3	7.33865616509929e-128	0.295870309701372	0.984	0.963	1.76289198398015e-123	Neurons	RPL3
CEP57	3.42920700843255e-127	0.397540364932568	0.34	0.132	8.23764107565668e-123	Neurons	CEP57
SSBP1	3.52193340311953e-127	0.515691889895934	0.391	0.175	8.46038842097373e-123	Neurons	SSBP1
HIKESHI	4.37901268216851e-127	0.512277627790851	0.409	0.186	1.05192642651052e-122	Neurons	HIKESHI
CHD3	5.92131155303695e-127	0.370598465431811	0.318	0.115	1.42241746127054e-122	Neurons	CHD3
CANX	7.00727406947475e-127	0.470850266875868	0.588	0.327	1.68328737696922e-122	Neurons	CANX
TARDBP	9.29610443488511e-127	0.381322725281149	0.269	0.086	2.2331102073481e-122	Neurons	TARDBP
MALSU1	9.46236188272669e-127	0.455943931506987	0.258	0.082	2.27304857146861e-122	Neurons	MALSU1
CNBP	1.09727620600898e-126	0.978793411716466	0.684	0.464	2.63587690207478e-122	Neurons	CNBP
NEMF	1.1383860600182e-126	0.420119475087418	0.352	0.14	2.73463099337572e-122	Neurons	NEMF
COPB1	1.51795921665834e-126	0.560443108305353	0.343	0.139	3.64644163025667e-122	Neurons	COPB1
NDUFB11	2.72053306561513e-126	0.483126254508676	0.674	0.433	6.53526453022068e-122	Neurons	NDUFB11
GNL1	6.92688223212455e-126	0.338174685358403	0.276	0.09	1.66397564980096e-121	Neurons	GNL1
SNRPA1	8.16783458884952e-126	0.448188032034128	0.332	0.129	1.96207722493343e-121	Neurons	SNRPA1
MED21	8.94021378620712e-126	0.364026210348225	0.311	0.11	2.14761815572267e-121	Neurons	MED21
ESF1	1.26599290796697e-125	0.442549039839631	0.289	0.1	3.04116816351827e-121	Neurons	ESF1
ARL6IP1	1.39873931881691e-125	0.911641513898579	0.539	0.311	3.36005159166199e-121	Neurons	ARL6IP1
MEA1	1.5882985958376e-125	0.435058881454431	0.366	0.154	3.81541088692108e-121	Neurons	MEA1
SFPQ	3.71979330990142e-125	0.603575327838844	0.712	0.492	8.93568748904519e-121	Neurons	SFPQ
RAB10	4.28051514094059e-125	0.47488665014234	0.542	0.293	1.02826534715675e-120	Neurons	RAB10
VDAC1	5.03657120923328e-125	0.487493684029705	0.567	0.312	1.20988513588202e-120	Neurons	VDAC1
TPR	5.49162454833273e-125	0.482253999990361	0.378	0.163	1.31919804900049e-120	Neurons	TPR
EIF4G1	9.26337333129747e-125	0.616814922688578	0.312	0.122	2.22524754164428e-120	Neurons	EIF4G1
LARP4	3.09907222961928e-124	0.470282956870055	0.252	0.079	7.44459130999142e-120	Neurons	LARP4
STRN3	4.23308239381888e-124	0.478191641772574	0.286	0.101	1.01687105264317e-119	Neurons	STRN3
CARHSP1	4.76326037775073e-124	0.396006514548618	0.408	0.178	1.14423040794328e-119	Neurons	CARHSP1
COA1	5.03898679675767e-124	0.423781382523657	0.323	0.125	1.21046540831713e-119	Neurons	COA1
AK2	9.14325601415828e-124	0.601168327129187	0.316	0.126	2.1963929597211e-119	Neurons	AK2
ATP6V1G1	1.58488900533015e-123	0.529938642890585	0.745	0.552	3.80722036860408e-119	Neurons	ATP6V1G1
WBP4	1.98997206441358e-123	0.440637087667979	0.259	0.084	4.78031089313431e-119	Neurons	WBP4
MED19	3.49585450694356e-123	0.378657163831022	0.251	0.077	8.39774169657981e-119	Neurons	MED19
UBE2K	3.75931587307558e-123	0.547559131156921	0.365	0.16	9.03062859030216e-119	Neurons	UBE2K
WBP11	4.16722450623824e-123	0.410506623654762	0.383	0.165	1.00105067088855e-118	Neurons	WBP11
COX6A1	5.7130167990417e-123	0.637915586851198	0.69	0.561	1.3723808954658e-118	Neurons	COX6A1
DDX39A	6.24613934552557e-123	0.509215489332297	0.391	0.177	1.50044759358215e-118	Neurons	DDX39A
EID1	6.89100630084277e-123	0.54017924649629	0.521	0.291	1.65535753358845e-118	Neurons	EID1
FAM172A	6.92204090399317e-123	0.333982619011823	0.27	0.086	1.66281266595724e-118	Neurons	FAM172A
YIPF5	7.03702309897636e-123	0.387080873021788	0.286	0.099	1.6904336888361e-118	Neurons	YIPF5
PPP1R11	1.00569583682275e-122	0.531745007783892	0.361	0.157	2.4158825392156e-118	Neurons	PPP1R11
FNDC3A	1.58909015944439e-122	0.455257609071491	0.319	0.123	3.81731238101731e-118	Neurons	FNDC3A
CLPP	2.12832138618882e-122	0.444611225626126	0.328	0.13	5.11265363390279e-118	Neurons	CLPP
MRPL21	3.8174373385237e-122	0.420404856811106	0.338	0.137	9.17024797460163e-118	Neurons	MRPL21
KCMF1	5.29367737110549e-122	0.706638372253835	0.302	0.12	1.27164717808696e-117	Neurons	KCMF1
BUB3	6.86740939511268e-122	0.45881485709204	0.317	0.122	1.64968908489397e-117	Neurons	BUB3
HSPB1	8.09865627242029e-122	1.06749626806382	0.667	0.492	1.9454592097608e-117	Neurons	HSPB1
CAPZA2	9.63216884039831e-122	0.45798527867409	0.662	0.399	2.31383959884048e-117	Neurons	CAPZA2
MRPL42	1.18309472326153e-121	0.438316279463151	0.402	0.181	2.84203014421886e-117	Neurons	MRPL42
HSPA1B	2.4650015612331e-121	0.630042256288843	0.598	0.396	5.92142675039416e-117	Neurons	HSPA1B
GGCT	2.83226301805938e-121	0.471941436048952	0.273	0.096	6.80366222198224e-117	Neurons	GGCT
AZIN1	4.45685044478674e-121	0.432674902505782	0.425	0.2	1.07062461384667e-116	Neurons	AZIN1
CUL5	4.70893387332665e-121	0.479720001546064	0.331	0.133	1.13118009505053e-116	Neurons	CUL5
ZNF148	8.50068667807579e-121	0.431783377563943	0.352	0.144	2.04203495380737e-116	Neurons	ZNF148
PTMS	9.16349470459264e-121	0.752714244066793	0.47	0.261	2.20125469793724e-116	Neurons	PTMS
MRPL18	1.14756117722628e-120	0.358102170307442	0.437	0.206	2.75667145993297e-116	Neurons	MRPL18
AAMP	1.65135872355908e-120	0.386881715278373	0.307	0.113	3.96689392573362e-116	Neurons	AAMP
FRG1	1.97525745867284e-120	0.418408225637986	0.335	0.134	4.74496346722388e-116	Neurons	FRG1
EIF3F	4.19068481264645e-120	0.648841635665269	0.682	0.461	1.00668630569393e-115	Neurons	EIF3F
BNIP3L	5.58838881952693e-120	0.462848587024192	0.527	0.283	1.34244276222676e-115	Neurons	BNIP3L
SRP54	5.72601656742385e-120	0.434368230313333	0.346	0.142	1.37550369982656e-115	Neurons	SRP54
DARS	6.29574819491013e-120	0.371981626157031	0.331	0.132	1.51236463138131e-115	Neurons	DARS
MRPL32	7.66807390823338e-120	0.3638168594664	0.365	0.152	1.84202471423582e-115	Neurons	MRPL32
ARID4B	9.29429324609116e-120	0.450127237845482	0.57	0.313	2.23267512357602e-115	Neurons	ARID4B
RPS8	1.09135001024846e-119	0.288187523812279	0.98	0.962	2.62164099461885e-115	Neurons	RPS8
PPP2CB	1.601498770978e-119	0.429086234883403	0.275	0.096	3.84712034764336e-115	Neurons	PPP2CB
ZNF131	1.74735074828175e-119	0.397458367098709	0.337	0.134	4.19748596752243e-115	Neurons	ZNF131
RBM6	1.90675987002102e-119	0.370955231137415	0.39	0.168	4.5804185597645e-115	Neurons	RBM6
TIPRL	2.2424655570876e-119	0.403753179157492	0.351	0.146	5.38685076123583e-115	Neurons	TIPRL
OTUD6B-AS1	6.28421080475849e-119	0.362179634314551	0.333	0.131	1.50959311951908e-114	Neurons	OTUD6B-AS1
NECAP1	7.86747694635303e-119	0.367077885923088	0.294	0.106	1.88992531205293e-114	Neurons	NECAP1
DYNLRB1	1.53219387349924e-118	0.522564220340476	0.564	0.333	3.68063612291987e-114	Neurons	DYNLRB1
TAF11	1.88397703472608e-118	0.33044874686136	0.279	0.095	4.52568963281898e-114	Neurons	TAF11
TUBA1B	3.00275902174197e-118	1.19201889074043	0.602	0.439	7.21322772202857e-114	Neurons	TUBA1B
RPL15	6.40124345642104e-118	0.847473837257251	0.981	0.962	1.53770670310146e-113	Neurons	RPL15
POLDIP2	6.78455179449183e-118	0.386186700098954	0.262	0.089	1.62978503207283e-113	Neurons	POLDIP2
DHX15	1.1199244422827e-117	0.438700092220246	0.3	0.112	2.69028249525151e-113	Neurons	DHX15
TSG101	1.74605058371138e-117	0.366002268535046	0.256	0.085	4.19436271219147e-113	Neurons	TSG101
ATP2A2	1.80959390197511e-117	0.598727107848238	0.341	0.147	4.34700647132461e-113	Neurons	ATP2A2
IDH3B	2.4789027093465e-117	0.40371436663721	0.341	0.14	5.95482008839215e-113	Neurons	IDH3B
RNMT	2.70976099332132e-117	0.441791763846554	0.439	0.21	6.50938785815648e-113	Neurons	RNMT
CHD4	2.78125992436544e-117	0.411669900830949	0.327	0.13	6.68114259031066e-113	Neurons	CHD4
NAP1L4	2.82750564706523e-117	0.380463298954291	0.397	0.177	6.7922340653801e-113	Neurons	NAP1L4
NDUFA4L2	2.83365402440336e-117	0.292732599694784	0.267	0.088	6.80700369742175e-113	Neurons	NDUFA4L2
EDF1	6.24153073170843e-117	0.427657155476562	0.788	0.566	1.499340512371e-112	Neurons	EDF1
PPP2R3C	1.13955366057285e-116	0.434072068241124	0.319	0.127	2.7374358034281e-112	Neurons	PPP2R3C
SNRNP70	1.28317862336952e-116	0.409808416778933	0.477	0.237	3.08245168905826e-112	Neurons	SNRNP70
COPB2	1.74812786036679e-116	0.494640908490685	0.283	0.105	4.19935274617311e-112	Neurons	COPB2
COMMD1	2.60538118703971e-116	0.405370010907567	0.338	0.14	6.25864668750679e-112	Neurons	COMMD1
SPTAN1	2.83915172645633e-116	0.352184285764471	0.393	0.169	6.8202102772934e-112	Neurons	SPTAN1
TMEM33	3.72883754286645e-116	0.454904890052739	0.311	0.124	8.95741354547379e-112	Neurons	TMEM33
YIPF4	7.0470022237131e-116	0.437524023990149	0.408	0.192	1.69283087418036e-111	Neurons	YIPF4
EI24	1.09024360557578e-115	0.351308824705247	0.313	0.12	2.61898318931415e-111	Neurons	EI24
G3BP2	1.27685817886017e-115	0.67285390039247	0.445	0.232	3.06726871725791e-111	Neurons	G3BP2
CREB1	2.10004339450042e-115	0.385282748782808	0.33	0.132	5.04472424226892e-111	Neurons	CREB1
ARID1B	2.35849805431502e-115	0.462949880561046	0.434	0.208	5.66558402607555e-111	Neurons	ARID1B
CCDC47	2.48880277587335e-115	0.461564541427148	0.323	0.131	5.97860202820297e-111	Neurons	CCDC47
TRIM13	3.38328773636327e-115	0.403489430520635	0.273	0.095	8.12733380029185e-111	Neurons	TRIM13
FBXO9	5.80275198655894e-115	0.390073782440939	0.315	0.124	1.39393708221119e-110	Neurons	FBXO9
SEC61G	2.46643420831067e-114	0.451500537070942	0.709	0.487	5.92486825520388e-110	Neurons	SEC61G
TSPYL1	4.90316551478727e-114	0.495767827548223	0.335	0.14	1.1778384199622e-109	Neurons	TSPYL1
RPS20	5.85190793713635e-114	0.635120591401196	0.908	0.725	1.40574532465889e-109	Neurons	RPS20
THOC7	6.65252533915037e-114	0.409069272158007	0.353	0.153	1.5980696369707e-109	Neurons	THOC7
MRPL24	8.85707029112185e-114	0.385781169286057	0.256	0.087	2.12764542533329e-109	Neurons	MRPL24
PDE4DIP	1.16314841149449e-113	0.389329041987851	0.323	0.13	2.79411511409207e-109	Neurons	PDE4DIP
TTC19	2.34812670452891e-113	0.410218154987736	0.278	0.101	5.64066996961935e-109	Neurons	TTC19
TXNDC9	2.80786247622385e-113	0.397245672350097	0.264	0.092	6.74504724038492e-109	Neurons	TXNDC9
CHD6	4.45226900040194e-113	0.364543368431029	0.288	0.105	1.06952405927655e-108	Neurons	CHD6
YTHDC2	4.89261053377526e-113	0.403564170385781	0.264	0.092	1.17530290242349e-108	Neurons	YTHDC2
CTNNA1	5.91617985620689e-113	0.431107576005107	0.295	0.113	1.42118472505802e-108	Neurons	CTNNA1
SND1	1.88362299187267e-112	0.388370246300765	0.29	0.112	4.52483915107653e-108	Neurons	SND1
GSPT1	2.55005800394037e-112	0.659309056967794	0.384	0.188	6.12574933706556e-108	Neurons	GSPT1
BZW1	2.95979417425541e-112	0.543287995969745	0.609	0.365	7.11001756539635e-108	Neurons	BZW1
NARS	8.54259070199838e-112	0.387589106780694	0.343	0.147	2.05210113843405e-107	Neurons	NARS
PHPT1	1.69875784148374e-111	0.544596584307147	0.539	0.327	4.08075608681223e-107	Neurons	PHPT1
MARCH5	2.17862693908191e-111	0.444482639180652	0.267	0.097	5.23349763306256e-107	Neurons	MARCH5
AHCYL1	2.27826501107392e-111	0.503842904252372	0.309	0.127	5.47284820960178e-107	Neurons	AHCYL1
GLG1	2.30523891368203e-111	0.398530103959759	0.403	0.186	5.53764491844698e-107	Neurons	GLG1
FAM32A	3.36011341730531e-111	0.413051098405731	0.277	0.102	8.07166445105082e-107	Neurons	FAM32A
FASTK	5.34454847894891e-111	0.43285572641486	0.296	0.116	1.28386743561311e-106	Neurons	FASTK
CSNK1G3	6.84676952364068e-111	0.438508930256058	0.258	0.09	1.64473097496896e-106	Neurons	CSNK1G3
SNX27	7.64833875302089e-111	0.444545121502573	0.275	0.103	1.83728393525068e-106	Neurons	SNX27
SLC39A10	1.17885877604141e-110	0.339095218247727	0.272	0.096	2.83185455180668e-106	Neurons	SLC39A10
TPRKB	1.20005228413554e-110	0.363810739980233	0.302	0.119	2.8827655969504e-106	Neurons	TPRKB
CCDC90B	1.74049996354825e-110	0.408989616843558	0.313	0.128	4.1810290124356e-106	Neurons	CCDC90B
PSMA4	1.93814390075562e-110	0.427755445148751	0.598	0.35	4.65580927839516e-106	Neurons	PSMA4
EAPP	3.01776882833649e-110	0.372230491901651	0.31	0.122	7.24928427942991e-106	Neurons	EAPP
PDCD2	3.74110129359197e-110	0.46630539733147	0.311	0.127	8.98687352746664e-106	Neurons	PDCD2
SMIM29	4.14393560095157e-110	0.425954598127598	0.265	0.096	9.95456210060586e-106	Neurons	SMIM29
FAM136A	7.44967546633759e-110	0.384334344856547	0.287	0.11	1.78956104052362e-105	Neurons	FAM136A
MRPS7	7.88334684613731e-110	0.417066360737852	0.312	0.129	1.8937375793791e-105	Neurons	MRPS7
SMAD5	8.40037836968494e-110	0.311971550736884	0.26	0.088	2.01793889196572e-105	Neurons	SMAD5
RAB11A	1.03748859986607e-109	0.385115277034136	0.35	0.153	2.49225511459827e-105	Neurons	RAB11A
AFF4	1.16791963584282e-109	0.42824970270545	0.422	0.204	2.80557654922161e-105	Neurons	AFF4
ARF1	1.24544926352652e-109	0.504737337432627	0.731	0.496	2.9918182208434e-105	Neurons	ARF1
POLR2J	1.73877852665425e-109	0.535713545955181	0.477	0.268	4.17689377672884e-105	Neurons	POLR2J
RPL26L1	1.86553854134519e-109	0.352591699817454	0.292	0.114	4.48139668401942e-105	Neurons	RPL26L1
ZNF24	1.96242225548212e-109	0.326375717018505	0.273	0.097	4.71413074211916e-105	Neurons	ZNF24
SF3B4	2.61695876423677e-109	0.327269717717641	0.253	0.086	6.28645834344957e-105	Neurons	SF3B4
DERA	6.95731045846662e-109	0.377727826203596	0.258	0.092	1.67128511833285e-104	Neurons	DERA
U2AF2	6.95858620466738e-109	0.414622242634969	0.253	0.087	1.6715915780852e-104	Neurons	U2AF2
CDK5RAP3	1.08495985956788e-108	0.447679244342978	0.385	0.177	2.60629057465396e-104	Neurons	CDK5RAP3
TROVE2	1.89308665192968e-108	0.364386533727033	0.386	0.175	4.54757275526547e-104	Neurons	TROVE2
RAB4A	1.90800683145346e-108	0.380453781341714	0.356	0.158	4.5834140105175e-104	Neurons	RAB4A
EIF3E	2.32451448206539e-108	0.450682637984635	0.747	0.515	5.58394868881749e-104	Neurons	EIF3E
BUD23	2.54496551815519e-108	0.353669660970413	0.334	0.14	6.11351616771241e-104	Neurons	BUD23
UQCRC1	6.57219390537431e-108	0.420253739894818	0.368	0.17	1.57877241994902e-103	Neurons	UQCRC1
ATG12	8.65608640117336e-108	0.368324109498653	0.366	0.163	2.07936507528986e-103	Neurons	ATG12
GADD45G	1.0763877905397e-107	0.490021256116026	0.258	0.092	2.58569875043447e-103	Neurons	GADD45G
METTL26	1.29720812999392e-107	0.392534013255283	0.428	0.21	3.1161533698714e-103	Neurons	METTL26
RB1CC1	1.43733064831355e-107	0.38942925044647	0.283	0.107	3.4527556833788e-103	Neurons	RB1CC1
RRAGA	1.59169496009484e-107	0.330115742386317	0.283	0.106	3.82356963313983e-103	Neurons	RRAGA
UBR5	1.89534526607038e-107	0.462215087443357	0.306	0.125	4.55299839815427e-103	Neurons	UBR5
PUM2	1.91910452993927e-107	0.35771987413889	0.294	0.113	4.61007290182011e-103	Neurons	PUM2
SLTM	2.41235295757688e-107	0.427612296627887	0.492	0.262	5.79495427469117e-103	Neurons	SLTM
HSPA1A	3.30423436006108e-107	0.74434193531072	0.628	0.475	7.93743177973872e-103	Neurons	HSPA1A
COX7A2L	3.88005648582728e-107	0.565704264558663	0.559	0.374	9.3206716902543e-103	Neurons	COX7A2L
CNOT2	5.7626721961839e-107	0.324769191909207	0.383	0.173	1.3843091149673e-102	Neurons	CNOT2
MOB4	6.86020562733061e-107	0.350463618163931	0.346	0.149	1.64795859579736e-102	Neurons	MOB4
ATP5PF	9.17257294031824e-107	0.433496140672888	0.706	0.481	2.20343547172325e-102	Neurons	ATP5PF
ZNHIT1	9.83726998219732e-107	0.457525272940962	0.518	0.297	2.36310899512344e-102	Neurons	ZNHIT1
MINDY2	2.2698664781973e-106	0.342789000203774	0.296	0.115	5.45267325392554e-102	Neurons	MINDY2
FIBP	2.38532285344378e-106	0.44747865948056	0.377	0.179	5.73002255854265e-102	Neurons	FIBP
MED13	2.69159469071629e-106	0.466063908828413	0.321	0.138	6.46574876603868e-102	Neurons	MED13
CREBZF	5.74132165243141e-106	0.390855275322076	0.272	0.099	1.37918028734707e-101	Neurons	CREBZF
ZNF22	6.09467213787176e-106	0.315383131451835	0.257	0.091	1.46406214095955e-101	Neurons	ZNF22
DDB1	6.15133040847935e-106	0.338435142563036	0.262	0.094	1.47767259072491e-101	Neurons	DDB1
BRWD1	1.35359488792625e-105	0.328456896873129	0.311	0.124	3.25160563977645e-101	Neurons	BRWD1
CCDC14	1.77504687217975e-105	0.30099771089473	0.266	0.095	4.26401759635021e-101	Neurons	CCDC14
RPL6	2.25729879995961e-105	0.451896613071912	0.922	0.915	5.42248317726298e-101	Neurons	RPL6
ITFG1	2.39566530079931e-105	0.371526234783759	0.307	0.126	5.75486718558009e-101	Neurons	ITFG1
RPL18	6.10422515257071e-105	0.304507133637933	0.965	0.929	1.46635696615054e-100	Neurons	RPL18
PTS	8.45160527253684e-105	0.315035367511701	0.285	0.109	2.0302446185688e-100	Neurons	PTS
ARGLU1	1.65377929306136e-104	0.376308977357739	0.766	0.525	3.972708617792e-100	Neurons	ARGLU1
ATP6V1D	2.33723932822424e-104	0.37856945323251	0.361	0.164	5.61451631426026e-100	Neurons	ATP6V1D
EIF4B	2.9752220298e-104	0.413264748462553	0.544	0.31	7.14707835998556e-100	Neurons	EIF4B
DNAJC15	3.39733554097419e-104	0.444622281277252	0.407	0.204	8.1610794365282e-100	Neurons	DNAJC15
C4orf48	3.46128396530684e-104	0.539323695671181	0.431	0.231	8.31469634146009e-100	Neurons	C4orf48
CCDC82	3.83557774281666e-104	0.341083776828443	0.304	0.121	9.21382485379417e-100	Neurons	CCDC82
ACSL3	3.86516667612744e-104	0.355940232555659	0.311	0.127	9.28490338939334e-100	Neurons	ACSL3
TRAPPC4	4.7254637524614e-104	0.399585393083429	0.3	0.121	1.13515090261628e-99	Neurons	TRAPPC4
UBA1	4.91324812895004e-104	0.376185051230786	0.252	0.09	1.18026046553638e-99	Neurons	UBA1
ZMAT2	9.29388412438217e-104	0.351058451612002	0.326	0.137	2.23257684435909e-99	Neurons	ZMAT2
HNRNPH1	1.02645923695579e-103	0.534531664287345	0.752	0.506	2.46576037901521e-99	Neurons	HNRNPH1
FBXO11	1.75111482350415e-103	0.357161520979203	0.303	0.123	4.20652802902168e-99	Neurons	FBXO11
ZNF644	3.43270192527202e-103	0.33718182462627	0.374	0.17	8.24603656488844e-99	Neurons	ZNF644
ARID1A	4.23619388312737e-103	0.403509193105629	0.34	0.151	1.01761849460486e-98	Neurons	ARID1A
RAD23B	5.9832463490496e-103	0.351753068458754	0.356	0.16	1.4372954379687e-98	Neurons	RAD23B
OARD1	8.17940855867929e-103	0.287013327780274	0.272	0.101	1.96485752396594e-98	Neurons	OARD1
THOC2	9.85332034546348e-103	0.459680243504398	0.368	0.171	2.36696461338724e-98	Neurons	THOC2
XRCC6	1.03165380812653e-102	0.481731587983251	0.419	0.217	2.47823877788156e-98	Neurons	XRCC6
ACO2	1.59694205378247e-102	0.347937477910875	0.256	0.094	3.83617420159625e-98	Neurons	ACO2
ROMO1	1.99050135036156e-102	0.40314427939579	0.466	0.247	4.78158234383854e-98	Neurons	ROMO1
RPS11	2.99805324717235e-102	0.74449246665404	0.914	0.827	7.20192351035742e-98	Neurons	RPS11
MSL1	4.28593833743586e-102	0.419497599168578	0.27	0.103	1.02956810741884e-97	Neurons	MSL1
HMGA1	5.30024785960019e-102	0.415577294039101	0.335	0.152	1.27322554083316e-97	Neurons	HMGA1
DPM2	8.62966093666908e-102	0.319595902879182	0.278	0.108	2.07301715020665e-97	Neurons	DPM2
MTSS1	8.70136145155652e-102	0.316408415053038	0.43	0.205	2.09024104789291e-97	Neurons	MTSS1
PRDX4	1.14823337302678e-101	0.586348792159258	0.334	0.155	2.75828620868494e-97	Neurons	PRDX4
C1orf35	3.6631498061646e-101	0.356576463482051	0.288	0.113	8.79961846436861e-97	Neurons	C1orf35
PJA2	6.79574270496232e-101	0.376606371263506	0.448	0.229	1.63247331258605e-96	Neurons	PJA2
MRPS35	6.89143610733622e-101	0.342622275484043	0.261	0.099	1.65546078170431e-96	Neurons	MRPS35
APOPT1	1.66775135239765e-100	0.375204872503768	0.293	0.12	4.00627229872963e-96	Neurons	APOPT1
ANP32A	2.64376539072849e-100	0.413866322402613	0.439	0.228	6.35085322160797e-96	Neurons	ANP32A
MRPL51	5.49878081096579e-100	0.411580542894026	0.494	0.274	1.3209171264102e-95	Neurons	MRPL51
MTCH2	8.64666721213594e-100	0.363087780768601	0.302	0.128	2.0771023976993e-95	Neurons	MTCH2
MRPL20	1.05667760573695e-99	0.562997823441014	0.481	0.276	2.53835094450129e-95	Neurons	MRPL20
SCFD1	1.09611574606341e-99	0.357535320946471	0.313	0.133	2.63308924519353e-95	Neurons	SCFD1
HSPA9	1.28578156192157e-99	0.366443343739909	0.497	0.268	3.088704468048e-95	Neurons	HSPA9
PHF20L1	2.05899364077071e-99	0.313202264086044	0.363	0.165	4.94611452385939e-95	Neurons	PHF20L1
RFK	2.20116543804882e-99	0.319828398171472	0.27	0.103	5.28763961528087e-95	Neurons	RFK
SREK1IP1	2.88056690149421e-99	0.329837837018158	0.294	0.119	6.91969781076939e-95	Neurons	SREK1IP1
KLHL24	2.91872992408173e-99	0.363363240917377	0.298	0.122	7.01137302362913e-95	Neurons	KLHL24
KARS	2.8384462758599e-98	0.32544956017313	0.274	0.108	6.81851564387065e-94	Neurons	KARS
MAP4K5	3.02218452301948e-98	0.314302422062302	0.277	0.107	7.25989166119739e-94	Neurons	MAP4K5
DDX6	3.24978955643756e-98	0.308534780392553	0.482	0.25	7.80664447247432e-94	Neurons	DDX6
PSMA2	3.58965853387642e-98	0.363325485610791	0.38	0.182	8.62307773007793e-94	Neurons	PSMA2
USP33	1.03259276042659e-97	0.279511614004984	0.293	0.117	2.48049432909676e-93	Neurons	USP33
PURB	1.54335540097925e-97	0.529326793252463	0.285	0.121	3.70744834423236e-93	Neurons	PURB
NASP	1.58757887865439e-97	0.383813898653969	0.321	0.141	3.81368198230357e-93	Neurons	NASP
PAFAH1B2	1.68624076129551e-97	0.367332792977217	0.327	0.145	4.05068755678406e-93	Neurons	PAFAH1B2
ANKRD17	2.0652194817233e-97	0.414210444602604	0.252	0.094	4.9610702389957e-93	Neurons	ANKRD17
OTUB1	2.81193806745436e-97	0.357627998589544	0.293	0.121	6.75483762563885e-93	Neurons	OTUB1
FBXW2	6.38043938578029e-97	0.365435894937567	0.262	0.101	1.53270914925214e-92	Neurons	FBXW2
SNRNP200	1.13208718368721e-96	0.299210073987503	0.272	0.105	2.71949983265342e-92	Neurons	SNRNP200
NUDC	2.82066468386175e-96	0.357331454537273	0.368	0.175	6.77580070357269e-92	Neurons	NUDC
NHLRC3	5.21074929476222e-96	0.341690123731329	0.251	0.094	1.25172619558778e-91	Neurons	NHLRC3
EIF6	2.19016584285539e-95	0.393236465927208	0.412	0.211	5.26121638770723e-91	Neurons	EIF6
FAM200B	2.48650178752882e-95	0.329701446326591	0.302	0.128	5.97307459400174e-91	Neurons	FAM200B
UBC	2.65629225137473e-95	0.518785441524051	0.942	0.881	6.38094524625238e-91	Neurons	UBC
PCNX4	7.81096055325241e-95	0.312678162634547	0.25	0.093	1.87634894410229e-90	Neurons	PCNX4
RALGAPA1	8.50664245296687e-95	0.27098928126486	0.361	0.165	2.0434656500517e-90	Neurons	RALGAPA1
UPF3B	8.79411936339029e-95	0.308934138768597	0.251	0.094	2.11252335347362e-90	Neurons	UPF3B
SRM	1.04595278729181e-94	0.396190118824615	0.287	0.124	2.51258778563238e-90	Neurons	SRM
BRAF	1.30874127458421e-94	0.313907997595131	0.278	0.112	3.14385828980619e-90	Neurons	BRAF
PIN4	1.65933266694133e-94	0.335061961661339	0.342	0.157	3.98604893252646e-90	Neurons	PIN4
OCIAD1	1.99787736836303e-94	0.386438405464498	0.49	0.273	4.79930101428168e-90	Neurons	OCIAD1
CHMP3	5.32900352695412e-94	0.318858417290927	0.257	0.099	1.28013322724492e-89	Neurons	CHMP3
KMT2C	9.38105232030839e-94	0.383447164762705	0.392	0.194	2.25351638838448e-89	Neurons	KMT2C
RBM25	1.03556315218057e-93	0.392695562936502	0.6	0.367	2.48762980416816e-89	Neurons	RBM25
RTCB	1.17238126827689e-93	0.313614673579852	0.274	0.11	2.81629428265474e-89	Neurons	RTCB
GTF2F1	4.11564917492905e-93	0.331283996658013	0.255	0.099	9.88661244801457e-89	Neurons	GTF2F1
CNIH1	4.97645387588564e-93	0.367037707453786	0.345	0.163	1.19544375006525e-88	Neurons	CNIH1
ARF4	7.99564178138721e-93	0.465320596463133	0.591	0.367	1.92071306872483e-88	Neurons	ARF4
WBP2	9.63241314618096e-93	0.369869828708322	0.336	0.157	2.31389828597559e-88	Neurons	WBP2
GMFB	9.7465708891505e-93	0.339968911059472	0.264	0.106	2.34132125899173e-88	Neurons	GMFB
LMBRD1	1.43064038973808e-92	0.363120931018605	0.31	0.137	3.43668434422882e-88	Neurons	LMBRD1
KMT2A	1.6033314458742e-92	0.310124619491264	0.325	0.142	3.851522799279e-88	Neurons	KMT2A
RALBP1	1.64389299365644e-92	0.375664384299626	0.342	0.161	3.9489597493615e-88	Neurons	RALBP1
EIF4E2	1.65052155730937e-92	0.549667156168156	0.342	0.169	3.96488288496856e-88	Neurons	EIF4E2
KPNA2	1.86798983101352e-92	0.697886104757736	0.337	0.162	4.48728517206068e-88	Neurons	KPNA2
HSP90B1	2.21578632133469e-92	0.703906303738802	0.693	0.505	5.32276190111018e-88	Neurons	HSP90B1
GGNBP2	2.82224145068146e-92	0.318272779414635	0.438	0.226	6.77958841282699e-88	Neurons	GGNBP2
DGUOK	3.54330484689465e-92	0.428658206097617	0.459	0.259	8.51172690321034e-88	Neurons	DGUOK
SPOP	4.57145541566576e-92	0.300555757510164	0.358	0.168	1.09815501995123e-87	Neurons	SPOP
HOOK3	5.27283786057505e-92	0.38320706959009	0.328	0.151	1.26664111086734e-87	Neurons	HOOK3
TMEM183A	8.56430780220875e-92	0.317859744436227	0.334	0.152	2.05731802024659e-87	Neurons	TMEM183A
NDUFS8	1.22168576556163e-91	0.396072184422675	0.524	0.304	2.93473354603215e-87	Neurons	NDUFS8
SMAD2	1.28916971431177e-91	0.351437578446109	0.315	0.141	3.09684348771974e-87	Neurons	SMAD2
COPS5	2.01888145543736e-91	0.333488509723353	0.332	0.151	4.84975703225163e-87	Neurons	COPS5
C22orf39	2.76906464500684e-91	0.290900166284716	0.269	0.108	6.65184709023543e-87	Neurons	C22orf39
ASAP1	3.80762087313045e-91	0.401934703556255	0.309	0.14	9.14666686143398e-87	Neurons	ASAP1
SRSF3	3.82078159668096e-91	0.327778651137201	0.849	0.688	9.178281551547e-87	Neurons	SRSF3
FAM204A	4.42699726841851e-91	0.325098719358939	0.352	0.166	1.06345328381949e-86	Neurons	FAM204A
UBE2I	5.91639247133134e-91	0.388027497701457	0.413	0.216	1.42123579946322e-86	Neurons	UBE2I
AK6	1.26873413257375e-90	0.415805566813928	0.251	0.1	3.04775313326867e-86	Neurons	AK6
ECHS1	3.37676670878259e-90	0.335421028863174	0.353	0.17	8.11166898783753e-86	Neurons	ECHS1
EIF3J	4.34326524193751e-90	0.29063779037923	0.312	0.138	1.04333917641823e-85	Neurons	EIF3J
ZFAND3	5.24733162179331e-90	0.297435276547012	0.265	0.107	1.26051400218719e-85	Neurons	ZFAND3
PPP3CA	1.00410598964792e-89	0.378557946915292	0.36	0.176	2.41206340833224e-85	Neurons	PPP3CA
CIAO2B	1.69903420107334e-89	0.394407190082721	0.585	0.366	4.08141995781838e-85	Neurons	CIAO2B
DPM1	2.53009006770577e-89	0.338387119953534	0.286	0.122	6.0777823606428e-85	Neurons	DPM1
NFU1	2.83192245728736e-89	0.283825150587366	0.263	0.106	6.80284412689569e-85	Neurons	NFU1
MRPL28	3.0360717267534e-89	0.333126577340679	0.303	0.135	7.29325150200701e-85	Neurons	MRPL28
MAP4	3.80080803897504e-89	0.331393899937308	0.375	0.184	9.13030107122585e-85	Neurons	MAP4
GTF2H5	5.25297946405159e-89	0.344229753778045	0.365	0.179	1.26187072685447e-84	Neurons	GTF2H5
ZSWIM7	6.15635683737615e-89	0.296014973088072	0.279	0.118	1.4788800394745e-84	Neurons	ZSWIM7
DAP3	1.84814544314046e-88	0.447843389441885	0.32	0.152	4.439614983512e-84	Neurons	DAP3
SEM1	1.94710102662618e-88	0.377285742648228	0.66	0.431	4.67732608616141e-84	Neurons	SEM1
SMIM15	3.7439137326977e-88	0.29523217788772	0.285	0.121	8.9936295686864e-84	Neurons	SMIM15
DHX36	4.09198021787102e-88	0.252094203403098	0.488	0.261	9.82975487936976e-84	Neurons	DHX36
MSRB2	6.4227865019718e-88	0.294910723454237	0.255	0.102	1.54288177350367e-83	Neurons	MSRB2
CTDNEP1	1.10140055584593e-87	0.349287582586089	0.294	0.131	2.6457844152531e-83	Neurons	CTDNEP1
RBM17	2.06184992393206e-87	0.363250388050529	0.453	0.247	4.9529758872696e-83	Neurons	RBM17
COMMD3	3.31920926261919e-87	0.321957018637558	0.308	0.14	7.97340449066382e-83	Neurons	COMMD3
NAA10	2.77149400541282e-86	0.488684644806206	0.395	0.213	6.65768289980267e-82	Neurons	NAA10
OGA	2.86939219563688e-86	0.262425654261018	0.398	0.196	6.89285393235891e-82	Neurons	OGA
IFI27L2	2.95459100555557e-86	0.442638873569355	0.472	0.278	7.09751851354559e-82	Neurons	IFI27L2
EPC1	3.59662108103459e-86	0.268250364310365	0.466	0.247	8.63980316086129e-82	Neurons	EPC1
PRRC2C	4.80152080898043e-86	0.366211100474892	0.671	0.439	1.15342132873328e-81	Neurons	PRRC2C
SFSWAP	5.79032800220493e-86	0.27934085351571	0.274	0.114	1.39095259268967e-81	Neurons	SFSWAP
ZMYM5	7.12360107490344e-86	0.272586218357178	0.276	0.114	1.71123145021331e-81	Neurons	ZMYM5
TRIM44	8.60444022374705e-86	0.327157766704022	0.316	0.147	2.06695863054852e-81	Neurons	TRIM44
PPP1R7	9.44538529666549e-86	0.261978055310862	0.324	0.148	2.26897045596498e-81	Neurons	PPP1R7
MRPS21	9.91682300515505e-86	0.363233787778911	0.555	0.339	2.38221922229835e-81	Neurons	MRPS21
SNRNP40	1.57979876787781e-85	0.259402859973128	0.269	0.11	3.79499260019608e-81	Neurons	SNRNP40
BABAM1	3.27037525107994e-85	0.318047401979448	0.268	0.113	7.85609542814424e-81	Neurons	BABAM1
MED30	3.38834105619441e-85	0.284642694051326	0.349	0.166	8.13947288519021e-81	Neurons	MED30
HAGH	9.15000935944622e-85	0.339213870032895	0.353	0.176	2.19801524832617e-80	Neurons	HAGH
PDCD10	9.48674129305922e-85	0.620313776750941	0.366	0.196	2.27890499341869e-80	Neurons	PDCD10
CPEB4	1.50001586081999e-84	0.347752892797688	0.326	0.155	3.60333810086179e-80	Neurons	CPEB4
NUP58	3.69595535440811e-84	0.301820442158749	0.282	0.122	8.87842395235915e-80	Neurons	NUP58
DCTN6	9.52853148591568e-84	0.254778630763263	0.305	0.137	2.28894383354666e-79	Neurons	DCTN6
SNU13	9.84358790285488e-84	0.358922106092557	0.63	0.416	2.3646266860238e-79	Neurons	SNU13
POLR1D	1.15506913323104e-83	0.411875249099795	0.55	0.339	2.7747070718476e-79	Neurons	POLR1D
ARFGEF1	1.94960001581431e-83	0.370538479030047	0.268	0.115	4.68332915798913e-79	Neurons	ARFGEF1
PRPF40A	2.36866896437423e-83	0.33630444182151	0.307	0.142	5.69001658621977e-79	Neurons	PRPF40A
RBM23	3.36487516120905e-83	0.2877458430486	0.26	0.107	8.08310311225638e-79	Neurons	RBM23
QARS	3.72961055733689e-83	0.317841473911534	0.271	0.118	8.95927048083468e-79	Neurons	QARS
CLINT1	4.34254931725577e-83	0.295293758019867	0.359	0.179	1.04316719699118e-78	Neurons	CLINT1
GNL3	5.71437364191664e-83	0.308422351806378	0.284	0.126	1.37270683626122e-78	Neurons	GNL3
SRI	7.76895542933374e-83	0.438820977290268	0.513	0.315	1.86625847323455e-78	Neurons	SRI
TOX4	7.87007222574019e-83	0.288857024048438	0.309	0.141	1.89054875006731e-78	Neurons	TOX4
IRS2	9.68460601464018e-83	0.393531761853348	0.28	0.125	2.32643605683686e-78	Neurons	IRS2
ASH1L	1.37002779024453e-82	0.310357256690515	0.435	0.234	3.29108075772541e-78	Neurons	ASH1L
TOPORS	2.04026528099324e-82	0.266017687665115	0.273	0.116	4.90112525800197e-78	Neurons	TOPORS
RPS7	4.28531272284453e-82	0.331242890833444	0.951	0.924	1.02941782228171e-77	Neurons	RPS7
TFG	4.55394140740311e-82	0.300525399177268	0.309	0.144	1.09394780488638e-77	Neurons	TFG
MRPS11	6.76700563657556e-82	0.300333027232362	0.268	0.115	1.62557009401818e-77	Neurons	MRPS11
SEC11A	7.10717735428357e-82	0.440537536736135	0.626	0.419	1.707286144046e-77	Neurons	SEC11A
NAA50	1.21227334541851e-81	0.433664790986342	0.339	0.17	2.91212303036435e-77	Neurons	NAA50
GOSR1	1.21415222040816e-81	0.261540966423102	0.25	0.101	2.91663646386449e-77	Neurons	GOSR1
PHF3	1.52834828235499e-81	0.251025258862728	0.413	0.215	3.67139824387316e-77	Neurons	PHF3
EIF2S2	1.53763572561052e-81	0.378400736922888	0.382	0.202	3.6937085400616e-77	Neurons	EIF2S2
ADRM1	1.7632355548476e-81	0.415257387962163	0.436	0.249	4.23564444985491e-77	Neurons	ADRM1
ANAPC13	1.85700881950109e-81	0.307597633922201	0.258	0.109	4.46090658620553e-77	Neurons	ANAPC13
ACADM	3.88563880713999e-81	0.282712683314216	0.283	0.125	9.33408154251168e-77	Neurons	ACADM
MRPL4	7.30442310400542e-81	0.309586621565278	0.275	0.122	1.75466851804418e-76	Neurons	MRPL4
URI1	7.73343711467904e-81	0.281507720492722	0.32	0.149	1.8577262636882e-76	Neurons	URI1
NRDC	4.91142627391603e-80	0.300682306906013	0.384	0.2	1.17982281952011e-75	Neurons	NRDC
IK	5.74365530560211e-80	0.286374758388639	0.321	0.151	1.37974087751174e-75	Neurons	IK
MAPK1IP1L	1.12838038563449e-79	0.28776774684181	0.352	0.175	2.71059536237118e-75	Neurons	MAPK1IP1L
AIMP1	2.01687390044868e-79	0.408833719563721	0.315	0.154	4.84493448365782e-75	Neurons	AIMP1
PFDN1	8.00018290118381e-79	0.275175983206024	0.304	0.142	1.92180393652238e-74	Neurons	PFDN1
RBM5	8.71817563330303e-79	0.257731974938205	0.314	0.146	2.09428015063205e-74	Neurons	RBM5
FOXP1	1.63741250528993e-78	0.289395562756287	0.478	0.272	3.93339232020746e-74	Neurons	FOXP1
UBE2G1	1.77742542233126e-78	0.295633386241759	0.278	0.124	4.26973134952415e-74	Neurons	UBE2G1
MYCBP2	4.22212113882638e-78	0.357409406875192	0.45	0.255	1.01423793996887e-73	Neurons	MYCBP2
TTC14	6.92261580363504e-78	0.268855887392936	0.315	0.147	1.66295076834921e-73	Neurons	TTC14
UBE2L3	1.16486917472475e-77	0.439518212839675	0.508	0.309	2.79824873152379e-73	Neurons	UBE2L3
PRKAR2A	1.75592961423493e-77	0.320684203208559	0.257	0.112	4.21809411931515e-73	Neurons	PRKAR2A
CCNG1	2.42731679317992e-77	0.296963105854865	0.256	0.111	5.8309004005768e-73	Neurons	CCNG1
CRIPT	3.50896233366937e-77	0.252679093866222	0.274	0.121	8.42922931794055e-73	Neurons	CRIPT
EIF5A	3.59521149858453e-77	0.359068028069182	0.479	0.283	8.63641706189976e-73	Neurons	EIF5A
GLRX5	4.00894494196522e-76	0.301233124166336	0.279	0.127	9.63028753958885e-72	Neurons	GLRX5
SAP18	9.66538607589296e-76	0.334792335338373	0.738	0.525	2.32181904315101e-71	Neurons	SAP18
YWHAB	1.07822166316984e-75	0.339965151656672	0.728	0.538	2.5901040792666e-71	Neurons	YWHAB
UBE2R2	1.44644054671854e-75	0.361591932667386	0.346	0.181	3.47463948132729e-71	Neurons	UBE2R2
NAXE	1.50817345276586e-75	0.315269942063048	0.271	0.124	3.62293426823416e-71	Neurons	NAXE
HSD17B10	1.61163424549636e-75	0.277548756245734	0.343	0.174	3.87146778453135e-71	Neurons	HSD17B10
STAU1	2.05262289948012e-75	0.27948428066778	0.38	0.2	4.93081072913116e-71	Neurons	STAU1
GOLGA7	4.9655745933661e-75	0.267301626269261	0.364	0.188	1.1928303288184e-70	Neurons	GOLGA7
FTX	5.65505861142037e-75	0.381804396610619	0.293	0.137	1.3584581796354e-70	Neurons	FTX
TNKS2	1.38852252437115e-74	0.516628263240801	0.273	0.131	3.33550880804438e-70	Neurons	TNKS2
NAA20	4.20071914459342e-74	0.303677724501499	0.322	0.162	1.00909675291423e-69	Neurons	NAA20
SECISBP2	4.97665822604302e-74	0.255695068016623	0.289	0.134	1.19549283906005e-69	Neurons	SECISBP2
TAF10	7.83610889720739e-74	1.11661548048214	0.314	0.186	1.88239007928716e-69	Neurons	TAF10
PPP4R2	2.60269195641024e-73	0.268783985672528	0.33	0.164	6.25218661768867e-69	Neurons	PPP4R2
CLTA	2.73207787994572e-73	0.389646669947218	0.47	0.288	6.5629974832056e-69	Neurons	CLTA
HP1BP3	3.22201938287877e-73	0.292259602049753	0.556	0.346	7.73993496155138e-69	Neurons	HP1BP3
COMMD4	3.86588955434375e-73	0.264819993601349	0.256	0.113	9.28663988744456e-69	Neurons	COMMD4
EIF2A	4.19039621604115e-73	0.313655239760875	0.37	0.199	1.0066169790174e-68	Neurons	EIF2A
EIF4EBP1	1.04137535741676e-72	0.33787562212826	0.313	0.159	2.50159188358655e-68	Neurons	EIF4EBP1
RAB18	1.89333327536359e-72	0.271500183275754	0.363	0.189	4.54816519407841e-68	Neurons	RAB18
PPP1CC	4.70233396687721e-72	0.360000360150691	0.389	0.219	1.12959466552324e-67	Neurons	PPP1CC
DDX24	2.63957422938399e-71	0.35356648498111	0.574	0.369	6.34078521382621e-67	Neurons	DDX24
DAZAP1	7.72799647371878e-71	0.353235481484582	0.291	0.143	1.85641931291673e-66	Neurons	DAZAP1
YY1	8.91125832038594e-71	0.377909632360883	0.507	0.316	2.14066247372311e-66	Neurons	YY1
EMC10	9.30399618779628e-71	0.321227702367003	0.32	0.162	2.23500596423242e-66	Neurons	EMC10
SLIRP	3.59145757722426e-70	0.307061485031974	0.471	0.285	8.62739939200812e-66	Neurons	SLIRP
ATP6V1B2	3.81769931149621e-70	0.251578380752409	0.37	0.196	9.17087728607621e-66	Neurons	ATP6V1B2
YTHDC1	4.22004810660071e-70	0.268241003382041	0.409	0.226	1.01373995616762e-65	Neurons	YTHDC1
MRPL40	6.70855730655136e-70	0.307067009483395	0.289	0.142	1.61152963617977e-65	Neurons	MRPL40
SLC25A39	7.81509669668696e-70	0.283905144682945	0.311	0.157	1.87734252847814e-65	Neurons	SLC25A39
DDRGK1	1.00172076555297e-69	0.298128031496864	0.32	0.163	2.40633362301134e-65	Neurons	DDRGK1
COPZ1	1.15014826304151e-69	0.280943268060675	0.341	0.177	2.76288615747832e-65	Neurons	COPZ1
C11orf58	1.67553707980912e-69	0.311295683317678	0.61	0.408	4.02497517311746e-65	Neurons	C11orf58
RNF187	2.20743960393948e-69	0.285364650620569	0.333	0.173	5.30271141658341e-65	Neurons	RNF187
CMIP	2.39361535073342e-69	0.317237183244032	0.274	0.131	5.74994279553182e-65	Neurons	CMIP
MRPS15	3.48979376222497e-69	0.321499232452957	0.339	0.181	8.38318257561683e-65	Neurons	MRPS15
TCEA1	4.15474422324218e-69	0.308931437569065	0.526	0.331	9.98052657307236e-65	Neurons	TCEA1
UBQLN1	6.930081368587e-69	0.252363888905796	0.271	0.127	1.66474414636197e-64	Neurons	UBQLN1
NDUFB8	2.12928628173549e-68	0.304286351758766	0.612	0.415	5.114971505985e-64	Neurons	NDUFB8
ZNF207	4.29377762772891e-68	0.274354084827869	0.363	0.196	1.03145126173304e-63	Neurons	ZNF207
TRAPPC1	3.08773833954644e-67	0.328023801793714	0.522	0.333	7.41736503925846e-63	Neurons	TRAPPC1
COX7A2	9.12181738047157e-67	0.404085742376991	0.696	0.65	2.19124297113688e-62	Neurons	COX7A2
PSMD8	2.92610685960348e-66	0.291751618473738	0.528	0.335	7.02909389813949e-62	Neurons	PSMD8
HNRNPH2	5.757901439149e-66	0.281793729338344	0.25	0.116	1.38316308371237e-61	Neurons	HNRNPH2
FBXW7	7.25350492800812e-66	0.285259482348679	0.251	0.117	1.74243695380611e-61	Neurons	FBXW7
SEPT2	8.87977116630167e-66	0.250493788527035	0.386	0.213	2.13309862956899e-61	Neurons	SEPT2
ARF3	1.40887681624348e-65	0.260070086798772	0.281	0.138	3.38440388798008e-61	Neurons	ARF3
NSA2	1.78199378271867e-65	0.257572792319738	0.351	0.188	4.28070546484678e-61	Neurons	NSA2
GADD45GIP1	7.4871624122858e-65	0.294975195589728	0.353	0.194	1.79856615467929e-60	Neurons	GADD45GIP1
VPS28	9.27547727030617e-65	0.317894543518299	0.572	0.374	2.22815514987295e-60	Neurons	VPS28
AURKAIP1	2.9326495632037e-64	0.324972708342691	0.529	0.342	7.04481078072794e-60	Neurons	AURKAIP1
MAGOH	3.47976632539225e-64	0.635466258039642	0.371	0.228	8.35909466685725e-60	Neurons	MAGOH
SELENOH	1.10229047399747e-63	0.356830989483281	0.588	0.396	2.64792217663672e-59	Neurons	SELENOH
TUFM	1.4281104197479e-63	0.349293636476236	0.469	0.302	3.4306068503184e-59	Neurons	TUFM
SRSF9	1.43940176855812e-63	0.406251808249751	0.534	0.364	3.45773092843031e-59	Neurons	SRSF9
RAB1A	1.99603129574776e-63	0.287490928366062	0.491	0.304	4.79486637864528e-59	Neurons	RAB1A
ANAPC11	2.32502394872247e-63	0.390564578634652	0.454	0.288	5.58517252962112e-59	Neurons	ANAPC11
CUX1	4.09848537792815e-63	0.259232325790591	0.287	0.145	9.845381574859e-59	Neurons	CUX1
BCL7C	1.61120114124107e-62	0.41025793757156	0.251	0.123	3.87042738148931e-58	Neurons	BCL7C
EIF4A1	2.0667681554211e-62	0.336048968599362	0.592	0.418	4.96479046295256e-58	Neurons	EIF4A1
PDCD6	3.27203928562048e-62	0.343713644290562	0.419	0.252	7.86009277191752e-58	Neurons	PDCD6
TIMM8B	3.69070929079609e-62	0.278611289701658	0.398	0.231	8.86582185835037e-58	Neurons	TIMM8B
AKR1A1	7.26324740037217e-62	0.538462031679007	0.414	0.261	1.7447772905174e-57	Neurons	AKR1A1
BAG1	1.01327383359003e-61	0.290391254058982	0.424	0.254	2.43408640304996e-57	Neurons	BAG1
KPNA4	2.12755560594264e-61	0.356203670673727	0.33	0.182	5.11081407659542e-57	Neurons	KPNA4
NUDT1	3.75960302427731e-61	0.266793751244741	0.257	0.125	9.03131838491896e-57	Neurons	NUDT1
WAC	4.73284256619485e-60	0.370309096412137	0.427	0.262	1.13692344125133e-55	Neurons	WAC
TM9SF3	1.10439442083883e-59	0.405657727988589	0.349	0.202	2.65297627773903e-55	Neurons	TM9SF3
ZNF706	1.1402142771967e-59	0.424123978258102	0.579	0.396	2.7390227366819e-55	Neurons	ZNF706
TOMM22	1.58806441549078e-59	0.253559415946047	0.38	0.219	3.81484833889196e-55	Neurons	TOMM22
PKM	2.5669496100837e-59	0.327667404839071	0.555	0.377	6.16632635334308e-55	Neurons	PKM
AGO2	3.8730098061819e-59	0.267539481987718	0.256	0.125	9.30374415641016e-55	Neurons	AGO2
SNX17	3.2512865441472e-58	0.253867435729897	0.347	0.194	7.8102405363504e-54	Neurons	SNX17
NDUFS6	1.02609696953475e-57	0.287777136706164	0.537	0.353	2.46489014021637e-53	Neurons	NDUFS6
SH3GLB1	1.25570086359816e-56	0.30087626490806	0.471	0.299	3.0164446145355e-52	Neurons	SH3GLB1
ANKRD12	1.02509129375101e-55	0.258559428812013	0.498	0.322	2.46247430584868e-51	Neurons	ANKRD12
AKIRIN2	1.24550265630135e-55	0.302707472182868	0.447	0.278	2.9919464809671e-51	Neurons	AKIRIN2
RPL38	3.99521681490259e-55	0.312492777989517	0.845	0.871	9.597309832759e-51	Neurons	RPL38
COPE	6.38436135789828e-55	0.266987230083214	0.627	0.441	1.53365128539432e-50	Neurons	COPE
PAG1	2.12403019359305e-54	0.352876409401812	0.284	0.153	5.10234533104923e-50	Neurons	PAG1
MRPL54	5.05076298294303e-54	0.278970079129128	0.348	0.202	1.21329428376258e-49	Neurons	MRPL54
PDIA3	1.27370146494027e-53	0.45590213673669	0.597	0.448	3.05968565907951e-49	Neurons	PDIA3
SARAF	2.88117933118147e-53	0.352772793838956	0.692	0.65	6.92116898936412e-49	Neurons	SARAF
SOD1	3.22128965257982e-53	0.259839503966731	0.652	0.479	7.73818200342723e-49	Neurons	SOD1
STUB1	1.00630246831161e-52	0.267325066370022	0.388	0.235	2.41733978937816e-48	Neurons	STUB1
PCBP1	2.26572084593589e-52	0.538107356612768	0.639	0.486	5.44271461610719e-48	Neurons	PCBP1
SRSF7	1.07128661236911e-51	0.385306675488142	0.769	0.613	2.57344470023307e-47	Neurons	SRSF7
SRRM2	1.26907319092338e-51	0.290587370341114	0.665	0.483	3.04856761923614e-47	Neurons	SRRM2
AKIRIN1	3.92421201343811e-51	0.323358127545552	0.365	0.22	9.42674209868103e-47	Neurons	AKIRIN1
CITED2	9.97889839790428e-51	0.595406057056633	0.422	0.297	2.39713097314457e-46	Neurons	CITED2
PARL	1.09678396771591e-50	0.280645197094756	0.262	0.142	2.63469444724715e-46	Neurons	PARL
SAR1B	4.83426476620216e-50	0.252817966109581	0.256	0.136	1.16128708213708e-45	Neurons	SAR1B
NDUFA6	4.99458730494478e-49	0.258741481786559	0.47	0.307	1.19979976239384e-44	Neurons	NDUFA6
ELOB	5.77134848169538e-49	0.262322765666974	0.789	0.642	1.38639333227286e-44	Neurons	ELOB
NDUFS5	1.07692202170864e-48	0.315587241649486	0.615	0.487	2.5869820805485e-44	Neurons	NDUFS5
RPL24	1.25850263381653e-48	0.295022070758217	0.932	0.903	3.02317502695408e-44	Neurons	RPL24
NORAD	4.62258456889582e-48	0.262873707761725	0.39	0.242	1.11043726514015e-43	Neurons	NORAD
H2AFV	1.56180179060195e-47	0.282916268566595	0.524	0.366	3.751760261384e-43	Neurons	H2AFV
PPP4R3A	9.75299781303412e-47	0.279745171138698	0.339	0.204	2.34286513464706e-42	Neurons	PPP4R3A
ATP5PO	1.05137987194112e-46	0.311217234970831	0.514	0.372	2.52562472837695e-42	Neurons	ATP5PO
CHIC2	3.11567681548141e-46	0.409968062954505	0.331	0.206	7.48447884614944e-42	Neurons	CHIC2
LAMTOR2	1.46768952207143e-41	0.331779925783157	0.447	0.305	3.52568376992e-37	Neurons	LAMTOR2
ATP5MPL	1.72283063549794e-41	0.33182975947211	0.606	0.487	4.13858375259314e-37	Neurons	ATP5MPL
RPL11	5.37893757924355e-41	0.401763444939376	0.983	0.975	1.29212838528588e-36	Neurons	RPL11
RPL22L1	5.82535290461186e-40	0.923080064369037	0.421	0.322	1.39936627474586e-35	Neurons	RPL22L1
HSPA5	5.74581972824699e-39	0.67578579704111	0.496	0.371	1.38026081511949e-34	Neurons	HSPA5
PSENEN	9.92724738374506e-39	0.347894737672898	0.302	0.192	2.38472336652324e-34	Neurons	PSENEN
PTEN	3.07560784680625e-37	0.279875605114293	0.357	0.232	7.38822516959798e-33	Neurons	PTEN
UBXN1	9.45985001981334e-37	0.256243540419199	0.613	0.449	2.27244517175956e-32	Neurons	UBXN1
CNIH4	2.80397732698912e-36	0.321890889932813	0.296	0.188	6.73571433489326e-32	Neurons	CNIH4
TPI1	4.97551687035461e-36	0.407082710603929	0.633	0.575	1.19521866259658e-31	Neurons	TPI1
REEP5	1.14667421434603e-34	0.273693687624065	0.499	0.355	2.75454079770204e-30	Neurons	REEP5
NDUFB2	5.95265596596474e-33	0.273311201192144	0.649	0.556	1.42994701614405e-28	Neurons	NDUFB2
MAT2A	5.5813674419823e-31	0.326676710411434	0.462	0.334	1.34075608691299e-26	Neurons	MAT2A
REX1BD	4.56336572704508e-30	0.260504559988494	0.489	0.359	1.09621171495077e-25	Neurons	REX1BD
UQCRH	8.64659125346852e-30	0.3220275055877	0.6	0.514	2.07708415090821e-25	Neurons	UQCRH
BAX	1.61050611528843e-29	0.410208035098519	0.488	0.369	3.86875779014586e-25	Neurons	BAX
HNRNPF	8.92543450057347e-28	0.479033854946783	0.525	0.412	2.14406787572776e-23	Neurons	HNRNPF
ETF1	3.20119669478986e-27	0.339019821648168	0.321	0.228	7.68991470022421e-23	Neurons	ETF1
MT-ND4L	4.1658902562716e-26	0.279407769181801	0.61	0.489	1.00073015736156e-21	Neurons	MT-ND4L
DDX5	1.99986859523867e-21	0.387793205755093	0.897	0.823	4.80408433948232e-17	Neurons	DDX5
RACK1	7.93147102046951e-20	0.253649074407547	0.661	0.641	1.90529796853719e-15	Neurons	RACK1
MT-ND5	2.19460303800788e-18	0.408300152484342	0.602	0.52	5.27187541790252e-14	Neurons	MT-ND5
MT-ND1	6.54938576399859e-17	0.522360692186291	0.674	0.635	1.57329344822774e-12	Neurons	MT-ND1
MT-CO3	8.14463118171524e-15	0.93660566973164	0.678	0.684	1.95650330247163e-10	Neurons	MT-CO3
MT-CO2	1.30728928682784e-08	0.630071873908228	0.697	0.705	0.000314037032481784	Neurons	MT-CO2
MT-ND2	2.68774424049025e-07	0.414065483022335	0.659	0.645	0.00645649921450568	Neurons	MT-ND2
UBA52	9.68871176633707e-07	0.298660071631798	0.94	0.901	0.0232742234050949	Neurons	UBA52
GNLY	0	4.52732994518835	0.835	0.117	0	NK_cell	GNLY
NKG7	0	4.10930330233347	0.951	0.127	0	NK_cell	NKG7
GZMB	0	3.78437912599215	0.818	0.047	0	NK_cell	GZMB
CCL5	0	3.42070558846988	0.939	0.128	0	NK_cell	CCL5
GZMH	0	3.33886444263839	0.832	0.046	0	NK_cell	GZMH
GZMA	0	3.29775520273034	0.931	0.065	0	NK_cell	GZMA
CST7	0	3.21812579221153	0.921	0.07	0	NK_cell	CST7
PRF1	0	3.17392148570743	0.769	0.034	0	NK_cell	PRF1
CTSW	0	3.13517072147158	0.853	0.051	0	NK_cell	CTSW
KLRD1	0	3.07753919381547	0.841	0.051	0	NK_cell	KLRD1
FGFBP2	0	3.02585312121476	0.617	0.021	0	NK_cell	FGFBP2
CCL4	0	2.74759766998641	0.949	0.247	0	NK_cell	CCL4
HOPX	0	2.6851651967376	0.725	0.062	0	NK_cell	HOPX
TRBC2	0	2.62181852026856	0.735	0.089	0	NK_cell	TRBC2
CD3D	0	2.54166818866691	0.66	0.077	0	NK_cell	CD3D
GZMM	0	2.53991216593793	0.746	0.046	0	NK_cell	GZMM
HCST	0	2.50921586062034	0.924	0.227	0	NK_cell	HCST
IL32	0	2.49457290553888	0.822	0.145	0	NK_cell	IL32
CD7	0	2.49022757405658	0.702	0.07	0	NK_cell	CD7
ZFP36L2	0	2.45238149629039	0.921	0.451	0	NK_cell	ZFP36L2
IFNG	0	2.36892652386783	0.438	0.029	0	NK_cell	IFNG
CD69	0	2.33839846120089	0.818	0.127	0	NK_cell	CD69
SPON2	0	2.27065188469417	0.45	0.048	0	NK_cell	SPON2
RAC2	0	2.24196951862968	0.79	0.139	0	NK_cell	RAC2
MYOM2	0	2.23286352238262	0.378	0.026	0	NK_cell	MYOM2
CD247	0	2.2323883297561	0.607	0.035	0	NK_cell	CD247
MYL12A	0	2.16434116061695	0.936	0.441	0	NK_cell	MYL12A
PTPRC	0	2.15941145548955	0.92	0.242	0	NK_cell	PTPRC
CD3E	0	2.13402501681268	0.609	0.053	0	NK_cell	CD3E
CLIC3	0	2.12523661502423	0.478	0.031	0	NK_cell	CLIC3
TRAC	0	2.12342433671112	0.549	0.073	0	NK_cell	TRAC
RUNX3	0	2.11908532711301	0.654	0.084	0	NK_cell	RUNX3
CD3G	0	2.10265834880443	0.546	0.045	0	NK_cell	CD3G
EFHD2	0	2.10121930315732	0.677	0.163	0	NK_cell	EFHD2
ARL4C	0	2.09686247785931	0.76	0.275	0	NK_cell	ARL4C
APOBEC3G	0	2.09076978228201	0.668	0.085	0	NK_cell	APOBEC3G
CD8A	0	2.06792908988033	0.499	0.049	0	NK_cell	CD8A
ARHGDIB	0	2.03902710181069	0.903	0.279	0	NK_cell	ARHGDIB
LCP1	0	2.0326983829045	0.799	0.193	0	NK_cell	LCP1
HLA-B	0	2.02720343785366	0.996	0.525	0	NK_cell	HLA-B
TRGC2	0	2.01322798622067	0.442	0.025	0	NK_cell	TRGC2
CXCR4	0	1.99376618585751	0.828	0.315	0	NK_cell	CXCR4
CD52	0	1.96886369484627	0.769	0.246	0	NK_cell	CD52
DUSP2	0	1.95388012612041	0.858	0.279	0	NK_cell	DUSP2
HLA-E	0	1.94301167199464	0.966	0.425	0	NK_cell	HLA-E
RARRES3	0	1.94282815981871	0.688	0.125	0	NK_cell	RARRES3
TRBC1	0	1.92836767939184	0.481	0.057	0	NK_cell	TRBC1
TGFB1	0	1.91830572816359	0.643	0.151	0	NK_cell	TGFB1
BIN2	0	1.90337428474098	0.648	0.112	0	NK_cell	BIN2
CEMIP2	0	1.90309958078682	0.573	0.084	0	NK_cell	CEMIP2
SLA	0	1.8917731911399	0.57	0.097	0	NK_cell	SLA
B2M	0	1.88364291560425	1	0.821	0	NK_cell	B2M
CORO1A	0	1.87198674922248	0.849	0.262	0	NK_cell	CORO1A
KLRF1	0	1.83912300340102	0.341	0.01	0	NK_cell	KLRF1
XCL2	0	1.82981433492631	0.281	0.02	0	NK_cell	XCL2
SYTL3	0	1.78607756917822	0.487	0.046	0	NK_cell	SYTL3
CD2	0	1.78419059026384	0.541	0.051	0	NK_cell	CD2
CD53	0	1.76366540275073	0.698	0.172	0	NK_cell	CD53
ITGB2	0	1.74470009139475	0.776	0.211	0	NK_cell	ITGB2
CD99	0	1.73880845049158	0.789	0.254	0	NK_cell	CD99
SH3BGRL3	0	1.73678599805684	0.935	0.559	0	NK_cell	SH3BGRL3
CD8B	0	1.69968707579882	0.377	0.023	0	NK_cell	CD8B
SKAP1	0	1.67428059048348	0.487	0.033	0	NK_cell	SKAP1
DOK2	0	1.66952682129864	0.552	0.109	0	NK_cell	DOK2
HLA-A	0	1.63357696764856	0.991	0.619	0	NK_cell	HLA-A
HLA-C	0	1.62890281177494	0.993	0.548	0	NK_cell	HLA-C
CYTIP	0	1.62627077520542	0.63	0.134	0	NK_cell	CYTIP
ISG20	0	1.61647230248756	0.698	0.166	0	NK_cell	ISG20
ETS1	0	1.610970378102	0.513	0.085	0	NK_cell	ETS1
LCK	0	1.61029239842077	0.499	0.048	0	NK_cell	LCK
HLA-F	0	1.59662271622493	0.596	0.139	0	NK_cell	HLA-F
MATK	0	1.58118678235894	0.434	0.031	0	NK_cell	MATK
IL2RG	0	1.5788858652285	0.508	0.064	0	NK_cell	IL2RG
ACAP1	0	1.57648403034349	0.541	0.075	0	NK_cell	ACAP1
TBC1D10C	0	1.57436793467092	0.519	0.061	0	NK_cell	TBC1D10C
ADGRG1	0	1.56789358118044	0.396	0.053	0	NK_cell	ADGRG1
SAMD3	0	1.51602268245835	0.422	0.025	0	NK_cell	SAMD3
ARHGAP9	0	1.51183380245463	0.42	0.052	0	NK_cell	ARHGAP9
KLRG1	0	1.49950293295086	0.395	0.053	0	NK_cell	KLRG1
PFN1	0	1.48602446663006	0.971	0.847	0	NK_cell	PFN1
PTPN22	0	1.43493556945577	0.41	0.046	0	NK_cell	PTPN22
AKNA	0	1.43259884591191	0.438	0.062	0	NK_cell	AKNA
LAT	0	1.37462794122028	0.408	0.047	0	NK_cell	LAT
PRKCH	0	1.35136516038406	0.386	0.047	0	NK_cell	PRKCH
IL2RB	0	1.31519159980279	0.308	0.019	0	NK_cell	IL2RB
CD96	0	1.31007506004675	0.378	0.032	0	NK_cell	CD96
TBX21	0	1.30689251099466	0.318	0.015	0	NK_cell	TBX21
RNF125	0	1.25581648278479	0.354	0.04	0	NK_cell	RNF125
ZAP70	0	1.2245397557534	0.319	0.022	0	NK_cell	ZAP70
ITGB7	0	1.16011408794846	0.3	0.022	0	NK_cell	ITGB7
NCR3	0	1.1562335178382	0.267	0.014	0	NK_cell	NCR3
PTPN7	8.23325255601117e-308	1.37220007879758	0.399	0.055	1.977791929005e-303	NK_cell	PTPN7
ADGRE5	2.26422732363822e-307	1.57308494996618	0.566	0.127	5.43912687684373e-303	NK_cell	ADGRE5
AC243960.1	6.32334970003175e-306	1.31633539445643	0.293	0.025	1.51899506494163e-301	NK_cell	AC243960.1
AES	2.72373744294319e-305	1.87213200621881	0.707	0.253	6.54296208543813e-301	NK_cell	AES
C12orf75	2.86869655939235e-303	1.66855134272481	0.593	0.156	6.8911828749723e-299	NK_cell	C12orf75
SMAD7	2.37472555689977e-302	1.45930387373864	0.454	0.078	5.70456573278462e-298	NK_cell	SMAD7
TENT5C	2.25154199665941e-298	1.30926528002309	0.355	0.042	5.40865418437524e-294	NK_cell	TENT5C
ABHD17A	2.66804704039117e-295	1.83346274785866	0.585	0.158	6.40918260042766e-291	NK_cell	ABHD17A
CASP8	1.03066113849006e-294	1.23426154959737	0.374	0.049	2.47585418688082e-290	NK_cell	CASP8
PSMB9	8.39974817335477e-291	1.50095456374942	0.687	0.201	2.01778750620328e-286	NK_cell	PSMB9
SH2D1A	5.43114941470569e-288	1.08909891225347	0.267	0.021	1.3046707124006e-283	NK_cell	SH2D1A
CLEC2B	1.07841109281243e-287	1.590715185425	0.652	0.185	2.59055912715401e-283	NK_cell	CLEC2B
STK17B	5.11584808267943e-286	1.58862866251598	0.616	0.166	1.22892902642125e-281	NK_cell	STK17B
IER2	2.23861753872736e-285	1.64883266982477	0.901	0.489	5.37760705153087e-281	NK_cell	IER2
CCL4L2	3.81472402029223e-283	1.7319097256656	0.598	0.146	9.16373004154599e-279	NK_cell	CCL4L2
FCGR3A	2.53992926888072e-276	1.53589221615428	0.562	0.128	6.10141808970527e-272	NK_cell	FCGR3A
ITGA4	5.47681596683981e-275	1.48280233035321	0.491	0.102	1.31564073155426e-270	NK_cell	ITGA4
KLRB1	1.78333830701345e-274	2.44194330759061	0.387	0.062	4.28393528110772e-270	NK_cell	KLRB1
SYTL1	4.64332298718125e-273	1.23781226306385	0.35	0.047	1.11541904798068e-268	NK_cell	SYTL1
PLEKHF1	3.28521638596278e-271	1.10455435729357	0.27	0.025	7.89174680235979e-267	NK_cell	PLEKHF1
SPN	4.24390679684242e-270	1.35930705904926	0.414	0.071	1.01947129073749e-265	NK_cell	SPN
TRDC	2.47236807648264e-269	1.64013123700852	0.25	0.02	5.9391225933266e-265	NK_cell	TRDC
ARAP2	1.78644976036705e-268	1.28046078421054	0.403	0.066	4.29140961435372e-264	NK_cell	ARAP2
STK4	4.87650306976491e-266	1.62534101563276	0.693	0.25	1.17143356741893e-261	NK_cell	STK4
ANXA1	3.86175860022378e-264	1.5138827371858	0.797	0.298	9.27671650945757e-260	NK_cell	ANXA1
RHOH	2.1415506700388e-260	1.327928447113	0.419	0.074	5.14443301956721e-256	NK_cell	RHOH
SRGN	5.86843466328673e-258	1.03518248437724	0.967	0.363	1.40971537481474e-253	NK_cell	SRGN
RIPOR2	3.60453997113844e-257	1.33549913115971	0.461	0.094	8.65882591866876e-253	NK_cell	RIPOR2
CCDC88C	1.23182312761957e-254	1.2446345276284	0.384	0.063	2.95908551716773e-250	NK_cell	CCDC88C
METRNL	9.6988536623693e-253	1.59432685451104	0.441	0.087	2.32985862677435e-248	NK_cell	METRNL
TSC22D3	3.06361977301466e-251	1.61911123413124	0.837	0.438	7.35942741873582e-247	NK_cell	TSC22D3
TRG-AS1	3.43544415311775e-251	1.01747056070533	0.254	0.023	8.25262394461946e-247	NK_cell	TRG-AS1
CYBA	3.93717166731777e-251	1.33513385107423	0.922	0.437	9.45787377923074e-247	NK_cell	CYBA
S100A4	3.35864684080253e-250	1.34469435287882	0.895	0.386	8.06814144097584e-246	NK_cell	S100A4
RASAL3	6.90853407361092e-250	1.11619261378442	0.304	0.037	1.65956805516281e-245	NK_cell	RASAL3
LSP1	2.66602951954631e-249	1.4494569135608	0.595	0.171	6.40433611185415e-245	NK_cell	LSP1
ITGAL	4.39391759415356e-248	1.18795530533073	0.353	0.054	1.05550688446757e-243	NK_cell	ITGAL
RSRP1	8.13063022274355e-248	1.4940737567633	0.85	0.486	1.95313999210746e-243	NK_cell	RSRP1
STK17A	1.43971109490403e-247	1.43338511006637	0.506	0.122	3.45847399217845e-243	NK_cell	STK17A
ITK	2.81240240542447e-245	0.951881824310837	0.255	0.024	6.75595305831067e-241	NK_cell	ITK
DDIT4	1.35424522026476e-242	1.65470440546883	0.774	0.366	3.25316786811999e-238	NK_cell	DDIT4
IKZF3	2.67822731765926e-242	1.08459151535805	0.284	0.032	6.43363766248108e-238	NK_cell	IKZF3
CD48	2.17847258011957e-237	1.31628277560505	0.577	0.156	5.23312683196324e-233	NK_cell	CD48
BTG1	1.17546140206963e-236	1.35567642515772	0.953	0.713	2.82369338005167e-232	NK_cell	BTG1
EMB	1.56253194631232e-235	1.30225073559674	0.44	0.093	3.75351424143147e-231	NK_cell	EMB
SYNE2	1.84548757136073e-233	1.56539788437343	0.684	0.27	4.43323024392274e-229	NK_cell	SYNE2
RORA	5.6598694521193e-230	1.44585989002014	0.494	0.126	1.3596138397881e-225	NK_cell	RORA
TRAF3IP3	7.87988753836228e-229	1.24789660756065	0.368	0.065	1.89290658446539e-224	NK_cell	TRAF3IP3
EVL	1.32559721787521e-226	1.47832416583239	0.738	0.341	3.18434963677983e-222	NK_cell	EVL
PSTPIP1	4.59672832995957e-226	1.02798146122304	0.306	0.043	1.10422607942289e-221	NK_cell	PSTPIP1
CD37	4.96512153485442e-226	1.153872115762	0.692	0.219	1.19272149510273e-221	NK_cell	CD37
PLAC8	6.11988436650537e-226	1.19540919661911	0.48	0.105	1.47011862252192e-221	NK_cell	PLAC8
MSN	1.07571698227425e-223	1.46298729753822	0.657	0.251	2.5840873348192e-219	NK_cell	MSN
DENND2D	1.7735621801001e-223	1.04026683259784	0.281	0.036	4.26045106903646e-219	NK_cell	DENND2D
IRF1	2.73034012782969e-222	1.46781119661575	0.694	0.263	6.55882305507247e-218	NK_cell	IRF1
ALOX5AP	4.48159545320682e-220	1.33321291161823	0.357	0.062	1.07656885976934e-215	NK_cell	ALOX5AP
TC2N	1.00634294179163e-219	0.962298437773638	0.26	0.029	2.41743701477184e-215	NK_cell	TC2N
SLC9A3R1	2.854749730407e-217	1.17397683988069	0.327	0.054	6.8576798023837e-213	NK_cell	SLC9A3R1
TAGAP	5.13746698765059e-217	1.4369417766175	0.49	0.127	1.23412231977343e-212	NK_cell	TAGAP
GPR65	1.78808705279266e-216	1.30115096438825	0.462	0.112	4.29534271821853e-212	NK_cell	GPR65
RPS15A	4.42204771386926e-216	0.831453323803706	0.992	0.86	1.06226430182567e-211	NK_cell	RPS15A
STAT4	5.67008453742486e-216	1.07895031383784	0.279	0.036	1.3620677075802e-211	NK_cell	STAT4
PIP4K2A	7.62131527289523e-216	1.50042444905905	0.515	0.151	1.83079235485489e-211	NK_cell	PIP4K2A
KIAA1551	2.87614151578162e-213	1.4927937361424	0.504	0.143	6.90906714921061e-209	NK_cell	KIAA1551
FLNA	6.22744649219474e-213	1.31114341956375	0.602	0.193	1.49595719635502e-208	NK_cell	FLNA
CLEC2D	4.10387203064617e-212	1.29479283860336	0.479	0.124	9.85832139201822e-208	NK_cell	CLEC2D
ICAM3	2.26141558274142e-211	1.20180466777819	0.42	0.093	5.43237251286144e-207	NK_cell	ICAM3
MYO1G	2.38434602895707e-211	1.15475268660777	0.365	0.07	5.72767603076068e-207	NK_cell	MYO1G
RNF213	3.68356123764497e-211	1.39515679978654	0.643	0.242	8.84865080507076e-207	NK_cell	RNF213
IQGAP2	7.53319023633046e-208	1.25656632904973	0.392	0.083	1.8096229585713e-203	NK_cell	IQGAP2
MBP	3.72172232698533e-207	1.29865148224292	0.474	0.126	8.94032137388415e-203	NK_cell	MBP
SLFN5	1.70790100689447e-206	1.07666215643579	0.33	0.055	4.10271979876189e-202	NK_cell	SLFN5
PPP2R5C	2.24044277039921e-205	1.50494453130094	0.671	0.301	5.38199162305297e-201	NK_cell	PPP2R5C
RHOF	2.47233329549444e-205	1.1316777739993	0.358	0.069	5.93903904243674e-201	NK_cell	RHOF
ARPC2	1.66004212625709e-202	1.12809244032701	0.934	0.74	3.98775319569479e-198	NK_cell	ARPC2
RPL10	1.83223760335831e-199	0.645661040230826	0.994	0.995	4.40140117078734e-195	NK_cell	RPL10
GPSM3	1.82435899167588e-197	1.21936436970712	0.599	0.199	4.3824751698038e-193	NK_cell	GPSM3
APBB1IP	2.66692500080725e-196	1.13865419389005	0.392	0.087	6.40648723693917e-192	NK_cell	APBB1IP
EMP3	1.5414938916761e-193	1.07108647520534	0.722	0.275	3.70297662658434e-189	NK_cell	EMP3
TTC38	2.15731171422668e-192	1.08350807120223	0.257	0.036	5.18229419991532e-188	NK_cell	TTC38
GMFG	1.07978902696204e-191	1.14248500887551	0.646	0.228	2.59386920056821e-187	NK_cell	GMFG
PSMB8	1.28653112084261e-191	1.29449009004534	0.586	0.211	3.09050505848811e-187	NK_cell	PSMB8
CLIC1	1.43496603924953e-190	1.21903557855972	0.846	0.496	3.44707541948521e-186	NK_cell	CLIC1
LDHA	1.6307728570633e-190	1.39979961702215	0.783	0.453	3.91744255723745e-186	NK_cell	LDHA
SYNE1	7.95036348120679e-189	1.32159449930563	0.463	0.131	1.9098363154555e-184	NK_cell	SYNE1
WIPF1	8.87376042216862e-187	1.24315586378486	0.476	0.138	2.13165472861335e-182	NK_cell	WIPF1
UCP2	3.72542309921966e-185	1.37287299104086	0.548	0.194	8.94921136894547e-181	NK_cell	UCP2
NR4A2	9.49060574817311e-184	1.2001018052951	0.757	0.335	2.27983331282615e-179	NK_cell	NR4A2
MYO1F	8.7465443129032e-182	1.22759626177784	0.402	0.101	2.10109487484561e-177	NK_cell	MYO1F
JAK1	1.6867927406435e-181	1.36222278661888	0.678	0.329	4.05201352157382e-177	NK_cell	JAK1
LYAR	1.93948036655972e-173	1.20998266618569	0.383	0.096	4.65901973654976e-169	NK_cell	LYAR
LIMD2	2.64868781207931e-173	1.2736485568122	0.661	0.299	6.36267786217691e-169	NK_cell	LIMD2
FMNL1	1.26872039406428e-171	1.16286908819856	0.411	0.111	3.04772013062122e-167	NK_cell	FMNL1
SOCS1	3.91279506808731e-169	1.23144116208944	0.357	0.083	9.39931631255935e-165	NK_cell	SOCS1
DUSP5	1.17508887512056e-168	1.42134839265175	0.358	0.084	2.82279849581462e-164	NK_cell	DUSP5
TPST2	1.96147292596662e-168	1.08814210540821	0.366	0.089	4.71185026275702e-164	NK_cell	TPST2
GIMAP7	3.17516766710252e-168	1.08372856311608	0.311	0.061	7.62738776991368e-164	NK_cell	GIMAP7
SUN2	1.05403606929632e-167	1.22311535078252	0.445	0.134	2.53200544566363e-163	NK_cell	SUN2
TMSB4X	3.03871829904836e-166	0.780670639101873	0.996	0.994	7.29960909797397e-162	NK_cell	TMSB4X
TAP1	6.56907407345818e-165	1.17392371253773	0.413	0.114	1.57802297392612e-160	NK_cell	TAP1
RAP1B	1.49849282487625e-164	1.27133899480107	0.759	0.466	3.59967946391773e-160	NK_cell	RAP1B
OSTF1	6.18379313133132e-164	1.21527158080762	0.527	0.195	1.48547078600841e-159	NK_cell	OSTF1
BTN3A2	1.39382833670732e-162	1.07491503014675	0.346	0.079	3.34825443043832e-158	NK_cell	BTN3A2
KLF2	1.91924473844426e-162	1.28747674065783	0.515	0.169	4.61040971069079e-158	NK_cell	KLF2
PTGER4	2.52249601702137e-162	1.24893154574229	0.403	0.109	6.05953993208873e-158	NK_cell	PTGER4
S1PR4	6.453845132708e-162	0.932467922576448	0.263	0.045	1.55034267777912e-157	NK_cell	S1PR4
LITAF	8.32748207617576e-162	1.20534201186456	0.68	0.311	2.00042774433894e-157	NK_cell	LITAF
CTSC	1.36501028879662e-160	1.06538554094206	0.559	0.195	3.27902771574724e-156	NK_cell	CTSC
RAB29	8.39865391812768e-160	0.981083077034232	0.267	0.048	2.01752464421263e-155	NK_cell	RAB29
RPS12	9.22823293087647e-160	0.720224854560806	0.992	0.964	2.21680611465515e-155	NK_cell	RPS12
MYL12B	2.32931400485821e-156	1.09991106058146	0.803	0.548	5.59547810247038e-152	NK_cell	MYL12B
IFITM2	4.15521563007181e-156	0.882141435106558	0.755	0.33	9.98165898655849e-152	NK_cell	IFITM2
CDC42SE2	1.54135125550189e-155	1.24316395652141	0.513	0.194	3.70263398596664e-151	NK_cell	CDC42SE2
SP100	9.94205777071502e-153	1.16635534687759	0.532	0.198	2.38828111768116e-148	NK_cell	SP100
LAPTM5	1.53206590608001e-152	0.850466029622075	0.707	0.267	3.6803287195854e-148	NK_cell	LAPTM5
RPL28	5.84895928214865e-152	0.68096336684752	0.985	0.967	1.40503699875775e-147	NK_cell	RPL28
PTGER2	9.91092251491984e-152	0.980780483053272	0.271	0.052	2.38080180653404e-147	NK_cell	PTGER2
TAPBP	2.25986402372541e-150	1.12830857661345	0.53	0.203	5.42864535779319e-146	NK_cell	TAPBP
RPL30	4.9669986743264e-149	0.744363071400321	0.979	0.966	1.19317242154669e-144	NK_cell	RPL30
PARP8	2.06916803578437e-148	1.18673720596007	0.403	0.12	4.97055545556121e-144	NK_cell	PARP8
IL27RA	1.37284538307322e-147	0.93505758442071	0.275	0.055	3.2978491792185e-143	NK_cell	IL27RA
ARHGAP30	1.27445682292035e-145	1.01095278120136	0.317	0.074	3.06150018001927e-141	NK_cell	ARHGAP30
BTN3A1	2.1325352537785e-145	0.900300641428715	0.252	0.046	5.12277618662672e-141	NK_cell	BTN3A1
HCLS1	5.35457758330431e-145	1.05001153778655	0.432	0.134	1.28627662706136e-140	NK_cell	HCLS1
S100A10	2.27269380684476e-142	0.960122492328123	0.778	0.408	5.45946506280249e-138	NK_cell	S100A10
GYPC	5.35239512526236e-141	1.04642097789256	0.464	0.156	1.28575235699052e-136	NK_cell	GYPC
RASSF5	3.35200861209288e-140	0.993032523220893	0.347	0.091	8.05219508796951e-136	NK_cell	RASSF5
ORAI1	8.62867215595201e-139	0.979457353836976	0.292	0.067	2.07277962530279e-134	NK_cell	ORAI1
VPS37B	3.12367778804403e-137	1.16033647445198	0.374	0.111	7.50369878243937e-133	NK_cell	VPS37B
EZR	5.32165316746791e-137	1.27970034882987	0.569	0.266	1.27836752388914e-132	NK_cell	EZR
ELF1	4.50074937213007e-136	1.08860856398231	0.556	0.226	1.08117001417308e-131	NK_cell	ELF1
PRDM1	1.47385076308095e-135	1.02474609828632	0.378	0.107	3.54048430307306e-131	NK_cell	PRDM1
LY6E	1.62613741718982e-135	0.80073211997116	0.672	0.277	3.90630730357338e-131	NK_cell	LY6E
TNFAIP3	7.05672581593878e-135	0.946974939127452	0.587	0.225	1.69516667550481e-130	NK_cell	TNFAIP3
PAXX	1.1507731104844e-134	1.27804702684068	0.575	0.285	2.76438716600562e-130	NK_cell	PAXX
RAB27A	2.5099216032876e-132	0.954992118278901	0.286	0.066	6.02933367541746e-128	NK_cell	RAB27A
VAV3	3.18483525073516e-132	0.954762621171754	0.264	0.056	7.650611239316e-128	NK_cell	VAV3
ITM2A	1.60442325643436e-130	0.861475708597328	0.309	0.072	3.85414554660663e-126	NK_cell	ITM2A
TNF	3.71127074624559e-129	1.18943219425489	0.356	0.102	8.91521458663115e-125	NK_cell	TNF
IL10RA	4.03875413316509e-129	1.08221578763848	0.387	0.12	9.70189517868919e-125	NK_cell	IL10RA
CNOT6L	1.7263627442355e-128	1.23364487630701	0.466	0.18	4.14706858420252e-124	NK_cell	CNOT6L
OASL	5.58511101559836e-128	0.941551216589627	0.266	0.057	1.34165536816704e-123	NK_cell	OASL
GADD45B	8.41693515184589e-128	0.973008044995499	0.79	0.408	2.02191616217642e-123	NK_cell	GADD45B
APOBEC3C	1.23613215651177e-127	0.960000407258561	0.291	0.07	2.96943666637258e-123	NK_cell	APOBEC3C
AC016831.7	3.72338826280926e-127	0.978075630825013	0.288	0.068	8.94432328492041e-123	NK_cell	AC016831.7
REL	5.12471972656777e-126	1.15391916403018	0.631	0.314	1.23106017271611e-121	NK_cell	REL
ARHGAP15	2.49940716346229e-124	0.783181922029606	0.336	0.089	6.00407588806912e-120	NK_cell	ARHGAP15
VAMP8	2.81526322217554e-124	0.901738797926222	0.547	0.213	6.76282531231008e-120	NK_cell	VAMP8
AKAP13	1.55111307249902e-123	1.12242883604035	0.51	0.21	3.72608382275715e-119	NK_cell	AKAP13
GLIPR2	2.1253897612231e-123	1.02913746738497	0.412	0.143	5.10561128441013e-119	NK_cell	GLIPR2
ARHGAP45	5.69761345576623e-123	0.851849925035801	0.281	0.067	1.36868070434416e-118	NK_cell	ARHGAP45
TMC6	1.10004802313037e-121	0.927202493813128	0.289	0.072	2.64253536116377e-117	NK_cell	TMC6
DOCK8	6.07020975333266e-119	0.990130033534996	0.35	0.104	1.45818578694557e-114	NK_cell	DOCK8
CFL1	7.07938447329915e-119	0.744907843927379	0.95	0.875	1.70060973817592e-114	NK_cell	CFL1
TNFRSF1B	1.3356699566099e-118	1.02732351824709	0.446	0.161	3.2085463697683e-114	NK_cell	TNFRSF1B
ZC3HAV1	1.31359308141742e-117	1.04066340322746	0.445	0.167	3.15551330018092e-113	NK_cell	ZC3HAV1
RASA2	4.11074887300144e-117	1.02310958285072	0.342	0.105	9.87484094272405e-113	NK_cell	RASA2
FXYD5	7.06024513009506e-116	0.9596272871138	0.574	0.253	1.69601208515144e-111	NK_cell	FXYD5
CD47	1.65786783846619e-115	1.16861864186543	0.616	0.36	3.98253012156348e-111	NK_cell	CD47
SEMA4D	4.07274117746322e-115	0.938250199881699	0.307	0.086	9.78353885650214e-111	NK_cell	SEMA4D
IFI16	4.22632831896094e-115	0.994892990708189	0.564	0.241	1.0152485887808e-110	NK_cell	IFI16
JUND	5.25690499535599e-115	1.19344069606601	0.77	0.556	1.26281371798442e-110	NK_cell	JUND
TNFAIP8	4.73448807268779e-113	0.913818461506528	0.354	0.111	1.13731872482106e-108	NK_cell	TNFAIP8
MYH9	8.79671454971278e-113	0.998990854271298	0.45	0.173	2.113146769132e-108	NK_cell	MYH9
GIMAP4	6.93785649693495e-112	0.973234515545911	0.399	0.133	1.66661188769371e-107	NK_cell	GIMAP4
KLF3	4.48959034026597e-111	1.16751967346328	0.429	0.17	1.07848939153869e-106	NK_cell	KLF3
BHLHE40	8.12902207536649e-111	1.0669927809538	0.436	0.166	1.95275368294454e-106	NK_cell	BHLHE40
[truncated: 3,175 more rows]
