# Supplementary material for: Tertiary lymphoid structures-driven immune infiltration patterns and their association with survival in neuroblastoma
Source: PeerJ. 2025 Jul 22;13:e19767. doi: 10.7717/peerj.19767 (PMC12292307; doi:10.7717/peerj.19767)
Supplement: Supplemental Information 6 [file peerj-13-19767-s006.zip › Raw Data/scRNA analyse-code/17NB/05.cluster_markers.csv]

	p_val	avg_log2FC	pct.1	pct.2	p_val_adj	cluster	gene
MEG3	3.84527232439836e-298	2.26207540237171	0.821	0.321	9.66316935121307e-294	0	MEG3
RTN1	1.37135113334215e-188	1.42869009286869	0.907	0.478	3.44620539808882e-184	0	RTN1
STMN4	1.10218673210912e-179	1.65117146040632	0.797	0.396	2.76979525779021e-175	0	STMN4
TUBB2B	8.37467124415772e-179	1.15971592256095	0.944	0.417	2.10455488365683e-174	0	TUBB2B
MLLT11	4.84118719151706e-170	1.32810465037063	0.867	0.433	1.21659034122824e-165	0	MLLT11
MAP1B	1.22458176623567e-163	1.25847497818196	0.939	0.549	3.07737397855025e-159	0	MAP1B
SYT1	3.59756549117063e-146	1.70026944131018	0.681	0.339	9.04068207931179e-142	0	SYT1
CD24	2.32344773891202e-144	1.47868504192558	0.746	0.379	5.8388241678859e-140	0	CD24
SOX4	6.00564858539932e-139	1.35769459725578	0.867	0.56	1.50921948951085e-134	0	SOX4
NNAT	1.09620130301035e-134	1.38298073398174	0.813	0.45	2.754753874465e-130	0	NNAT
VAMP2	5.25364920968586e-126	1.2503220646611	0.828	0.592	1.32024204639406e-121	0	VAMP2
CIRBP	8.94257677677219e-124	1.22115548236043	0.897	0.717	2.24726954400285e-119	0	CIRBP
DBH	1.517121829786e-121	1.25518931450289	0.75	0.371	3.81252715825221e-117	0	DBH
TUBA1A	4.21778815006568e-117	0.793146610075922	0.956	0.564	1.0599301621115e-112	0	TUBA1A
SCG2	2.97113929546496e-116	1.7676813022064	0.548	0.243	7.46647304950345e-112	0	SCG2
CCND1	1.26633718340431e-111	0.893205155338733	0.828	0.437	3.18230534189503e-107	0	CCND1
UCHL1	3.98232884511468e-109	1.15360465839734	0.764	0.419	1.00075923877732e-104	0	UCHL1
MAPT	8.51257994486993e-105	1.36611467490403	0.66	0.355	2.13921134014581e-100	0	MAPT
STMN2	2.50547207200731e-103	0.6709106664195	0.981	0.54	6.29625131695437e-99	0	STMN2
NREP	7.3600730766126e-99	1.41845088805646	0.637	0.36	1.84958636415275e-94	0	NREP
ZFHX3	7.90995212710877e-98	1.41372320194834	0.709	0.456	1.98777096954243e-93	0	ZFHX3
EEF2	2.52384005056984e-96	0.916520245490781	0.905	0.789	6.34241004708201e-92	0	EEF2
MT-CO3	7.70207316696293e-96	1.20856742298372	0.943	0.757	1.93553098685778e-91	0	MT-CO3
MIAT	1.76716014560375e-94	1.9160802084862	0.474	0.225	4.44087344590222e-90	0	MIAT
HAND2-AS1	7.98301091812779e-94	1.14491290563323	0.682	0.367	2.00613064372551e-89	0	HAND2-AS1
MDK	3.65679364291423e-93	0.936783355732104	0.808	0.486	9.18952242464345e-89	0	MDK
MT-CO2	9.02560106472401e-93	1.07311031534726	0.966	0.772	2.26813354756514e-88	0	MT-CO2
MARCH6	9.14741506861296e-93	1.65508883890774	0.62	0.377	2.29874540674244e-88	0	MARCH6
RGS5	3.43370521135983e-92	0.720491775340646	0.807	0.446	8.62890119614726e-88	0	RGS5
ELAVL4	6.58142133847118e-92	1.1559758661641	0.708	0.409	1.65391118235781e-87	0	ELAVL4
GTF2I	6.88704735106537e-92	1.19205121980198	0.707	0.445	1.73071499932273e-87	0	GTF2I
LUC7L3	2.60891927698537e-88	0.974642820767771	0.828	0.626	6.55621414306424e-84	0	LUC7L3
BEX1	7.17409748385189e-84	1.24621393284552	0.686	0.416	1.80285069769198e-79	0	BEX1
SOX11	1.56137136782333e-82	1.60874153932832	0.635	0.381	3.92372624734003e-78	0	SOX11
HAND2	3.51772007418575e-81	1.19003645357143	0.658	0.392	8.84003054642879e-77	0	HAND2
TTC3	1.07853811900364e-80	1.04354407724835	0.803	0.581	2.71036629305614e-76	0	TTC3
MARCKS	3.94281035473764e-78	1.00727039136613	0.81	0.623	9.90828242145569e-74	0	MARCKS
SARAF	2.81405090752058e-77	0.807711643424698	0.858	0.691	7.07170993059921e-73	0	SARAF
KMT2E	5.76602671344666e-77	1.1139440870879	0.713	0.479	1.44900251308915e-72	0	KMT2E
POLR2J3.1	1.63193765381232e-76	1.38279380417656	0.603	0.373	4.10105932403037e-72	0	POLR2J3.1
HNRNPA1	9.25513625578722e-75	0.774776338743056	0.894	0.739	2.32581574107933e-70	0	HNRNPA1
GATA3	6.57839208866116e-71	1.0398383890294	0.677	0.405	1.65314993188055e-66	0	GATA3
PHF14	1.9135818744224e-70	1.18304067870758	0.67	0.472	4.80883125042349e-66	0	PHF14
MT-ND4L	4.00151864675134e-69	0.943936840967126	0.85	0.645	1.00558163592861e-64	0	MT-ND4L
NXPH1	1.06181768790654e-68	2.01595466163068	0.412	0.208	2.66834784970914e-64	0	NXPH1
NCAM1	3.25600258878512e-68	1.24656263894264	0.577	0.354	8.18233450561701e-64	0	NCAM1
LRTM1	1.19085369841211e-67	2.38073278529185	0.293	0.116	2.99261534410962e-63	0	LRTM1
MARCKSL1	1.3404642825024e-67	1.03296530283184	0.734	0.52	3.36858674192852e-63	0	MARCKSL1
H3F3B	5.59900798137747e-67	0.483262561030725	1	0.978	1.40703070572016e-62	0	H3F3B
EIF4A2	3.52393783102521e-66	0.844985311874915	0.848	0.756	8.85565576936634e-62	0	EIF4A2
MT-ND1	4.00882333881323e-65	0.844485992990061	0.94	0.733	1.00741730504377e-60	0	MT-ND1
TH	1.00871403775467e-64	1.30029970567228	0.534	0.306	2.53489837687748e-60	0	TH
MT-CO1	6.22121304806692e-64	0.776367057363884	0.963	0.777	1.56339083897922e-59	0	MT-CO1
TCEAL7	7.97764874037242e-63	1.44155940350805	0.487	0.281	2.00478312845559e-58	0	TCEAL7
PCLO	2.25502133874296e-62	1.78397100624611	0.419	0.223	5.66686862426105e-58	0	PCLO
HMGN1	5.03328688638594e-62	0.864065360037675	0.817	0.634	1.26486499454879e-57	0	HMGN1
BEX3	1.34036621451857e-60	0.858756087340866	0.759	0.535	3.36834029708517e-56	0	BEX3
BEX2	4.10232783918579e-60	1.61046733920831	0.448	0.255	1.03091498598739e-55	0	BEX2
HSPB1	4.10266269470983e-60	1.07329240590878	0.765	0.604	1.03099913518058e-55	0	HSPB1
HSPA1A	4.69931042338509e-60	0.975949049965954	0.761	0.559	1.18093670939667e-55	0	HSPA1A
MT-ND2	6.10996839345519e-60	0.929204880578067	0.916	0.736	1.53543505727529e-55	0	MT-ND2
VSTM2A	1.40127837257422e-59	1.677297138498	0.408	0.216	3.52141255027902e-55	0	VSTM2A
GNG3	4.29861608376639e-59	1.28058891078958	0.535	0.331	1.08024222185049e-54	0	GNG3
FXYD6	4.48319624359619e-59	1.35747632476666	0.531	0.333	1.12662721601572e-54	0	FXYD6
STMP1	7.88885086842714e-59	1.05340095573688	0.652	0.478	1.98246822323574e-54	0	STMP1
C14orf132	2.30607455865069e-58	1.67314550342185	0.43	0.242	5.79516536588917e-54	0	C14orf132
CDK6	3.14080540001597e-58	1.32418081008951	0.529	0.322	7.89284397024014e-54	0	CDK6
MT-ND4	9.1456376141358e-58	0.707721057668223	0.97	0.77	2.29829873243233e-53	0	MT-ND4
CRMP1	8.39362424912563e-57	1.3544026387348	0.493	0.299	2.10931777380527e-52	0	CRMP1
RBP1	1.18329266948677e-56	1.05731925622186	0.603	0.39	2.97361447842025e-52	0	RBP1
SNRPN	1.52760960038119e-56	1.1381658582827	0.6	0.424	3.83888292575794e-52	0	SNRPN
CHGB	2.09185304771397e-56	1.24437685228095	0.564	0.341	5.25682670890522e-52	0	CHGB
TUBB	2.91754726032157e-56	0.455867114826631	0.868	0.568	7.33179626518811e-52	0	TUBB
MAP2	5.2432848654024e-56	1.39740859489164	0.49	0.3	1.31763748667562e-51	0	MAP2
PEBP1	1.01542719292108e-55	0.785758865693019	0.772	0.567	2.55176853581067e-51	0	PEBP1
SCG5	4.73656323290851e-54	1.58006521188625	0.43	0.242	1.19029834042991e-49	0	SCG5
MT-ATP6	5.28390082646722e-54	0.863941511839569	0.889	0.735	1.32784427769121e-49	0	MT-ATP6
MT-CYB	1.95551303508271e-51	0.858743593935883	0.897	0.725	4.91420425716284e-47	0	MT-CYB
ZNF428	3.64289009808219e-51	0.859816960555032	0.72	0.536	9.15458281648054e-47	0	ZNF428
NDUFA5	8.89473927960625e-50	1.2026971540065	0.557	0.394	2.23524798096505e-45	0	NDUFA5
PCSK1N	1.25557012976035e-49	1.63308314484985	0.335	0.159	3.15524773608776e-45	0	PCSK1N
CNTNAP2	1.4624671654862e-49	1.15944514726635	0.488	0.291	3.67517998686682e-45	0	CNTNAP2
ZKSCAN1	1.48991003779186e-49	1.36410509722972	0.493	0.319	3.74414392497095e-45	0	ZKSCAN1
KIF5A	1.6395584999616e-49	1.980349688966	0.324	0.161	4.12021051040351e-45	0	KIF5A
RPL7	4.47151713920155e-49	0.464912135079962	0.951	0.924	1.12369225708135e-44	0	RPL7
MYT1L	7.19450239556733e-49	1.41929520022839	0.448	0.272	1.80797845200607e-44	0	MYT1L
RPL6	1.07561927872371e-48	0.434951043159844	0.95	0.932	2.70303124743269e-44	0	RPL6
RPL38	4.52808054823468e-48	0.491292853228286	0.933	0.881	1.13790664177138e-43	0	RPL38
HSPA1B	5.7404767192383e-48	0.968662869982328	0.674	0.495	1.44258179954458e-43	0	HSPA1B
RPL4	1.91049096068409e-47	0.618134888799713	0.886	0.835	4.80106378419912e-43	0	RPL4
GAP43	5.51187109665675e-47	0.859770054072557	0.624	0.404	1.38513320658984e-42	0	GAP43
STARD4-AS1	8.59909734498272e-47	2.18666099021445	0.265	0.119	2.16095316279416e-42	0	STARD4-AS1
H1F0	2.23198114685339e-46	1.73585304568851	0.482	0.32	5.60896862204256e-42	0	H1F0
RAMP1	2.65075985753088e-46	1.38893641925795	0.422	0.245	6.66135952197509e-42	0	RAMP1
MT-ND3	1.09164533265274e-45	0.868805015370516	0.802	0.669	2.74330472095634e-41	0	MT-ND3
SORBS2	1.91221353734799e-45	1.22844898940516	0.451	0.279	4.8053926193555e-41	0	SORBS2
SRP9	2.09434939961402e-45	0.90716964879224	0.69	0.555	5.26310004123004e-41	0	SRP9
CALM2	2.80395801911008e-45	0.472124137189746	0.963	0.885	7.04634650202364e-41	0	CALM2
TUBB2A	3.77771121864385e-45	0.896742309948997	0.581	0.358	9.49338829245199e-41	0	TUBB2A
MT-ND5	7.52844809849944e-45	0.922536471381752	0.832	0.664	1.89189900715291e-40	0	MT-ND5
TRA2A	1.09940363915254e-44	1.24337172279822	0.579	0.438	2.76280134519033e-40	0	TRA2A
YWHAE	6.53209094258173e-44	0.669401981146648	0.778	0.645	1.64151445387079e-39	0	YWHAE
YWHAG	4.52867825843816e-43	1.05699817846955	0.577	0.437	1.13805684634551e-38	0	YWHAG
EPB41L4A-AS1	4.77445048922465e-43	1.48729391996704	0.451	0.298	1.19981940794215e-38	0	EPB41L4A-AS1
AKAP9	8.07401861133263e-43	1.03057095982395	0.611	0.481	2.02900087702789e-38	0	AKAP9
RPL37A	9.26958490525757e-43	0.49584617850919	0.948	0.944	2.32944668669123e-38	0	RPL37A
BEX4	3.09229761140645e-42	1.1451894013217	0.55	0.413	7.77094389746441e-38	0	BEX4
ATP6V1G1	3.610514846137e-42	0.672485233674261	0.781	0.682	9.07322380834229e-38	0	ATP6V1G1
JPT1	3.94248829677896e-42	0.558800608501608	0.831	0.652	9.90747308980552e-38	0	JPT1
SET	6.63347905933838e-42	0.8810339743988	0.632	0.477	1.66699328761173e-37	0	SET
TMEM14A	1.4330864181893e-41	1.23408613162171	0.492	0.334	3.60134616890971e-37	0	TMEM14A
MT-RNR2	1.90896348084048e-41	0.413500134805196	0.976	0.776	4.79722522735212e-37	0	MT-RNR2
SEPT7	5.0419940483693e-41	0.75190219266294	0.698	0.537	1.26705310435521e-36	0	SEPT7
PLD3	1.84440985949278e-40	0.955210016579861	0.601	0.45	4.63500197690535e-36	0	PLD3
SCN9A	2.40022975881809e-40	1.39563013128349	0.436	0.283	6.03177738390986e-36	0	SCN9A
ENO2	3.501871462804e-40	1.18471350247424	0.47	0.303	8.80020298602646e-36	0	ENO2
NPY	4.3910758879724e-40	0.658590976298898	0.563	0.335	1.10347737064747e-35	0	NPY
TMOD1	4.91553932522857e-40	1.33690794360177	0.404	0.241	1.23527503242994e-35	0	TMOD1
CLU	6.36615759950977e-40	0.816004010305058	0.51	0.333	1.5998154047568e-35	0	CLU
SCN2A	8.58186059142977e-40	1.79459119017837	0.305	0.163	2.1566215666263e-35	0	SCN2A
PHOX2A	1.7104211824891e-39	1.51955159893173	0.295	0.146	4.29828843159512e-35	0	PHOX2A
GABPB1-AS1	3.44247453282085e-39	1.21578512863979	0.472	0.318	8.65093850097879e-35	0	GABPB1-AS1
TERF2IP	5.4759572970727e-39	0.996699219416992	0.596	0.465	1.37610806875437e-34	0	TERF2IP
GDI1	7.09837890137666e-39	1.09240264770824	0.515	0.36	1.78382261791596e-34	0	GDI1
CHRNA7	1.87223088341047e-38	2.07426076932946	0.264	0.13	4.7049162100105e-34	0	CHRNA7
ATAT1	8.54198073045403e-38	1.37266860529493	0.409	0.26	2.1465997575631e-33	0	ATAT1
N4BP2L2	1.05112025987783e-37	0.818900051813802	0.676	0.58	2.64146521307298e-33	0	N4BP2L2
COX6A1	2.38577169106542e-37	0.674970468492833	0.793	0.688	5.99544425964739e-33	0	COX6A1
TSHZ2	2.44087582693709e-37	1.23295379112325	0.393	0.236	6.13392095309291e-33	0	TSHZ2
CASC15	3.38798384948678e-37	1.49268198893727	0.363	0.217	8.51400341376028e-33	0	CASC15
TNRC6B	1.05590992719795e-36	1.27344934257123	0.515	0.386	2.65350164704846e-32	0	TNRC6B
DST	1.07853992904105e-36	1.10252917446761	0.519	0.387	2.71037084168016e-32	0	DST
PNISR	4.7742988344014e-36	0.682557765328961	0.706	0.626	1.19978129708507e-31	0	PNISR
DUSP26	5.77257939695785e-36	1.59986205744647	0.336	0.199	1.45064920245551e-31	0	DUSP26
RUNDC3A	1.21215310523156e-35	1.52153014528942	0.369	0.23	3.04614075344692e-31	0	RUNDC3A
CXADR	2.84707318616785e-35	1.68886503885732	0.351	0.213	7.15469491683981e-31	0	CXADR
SRP14	2.92762960863139e-35	0.508288800680399	0.819	0.748	7.35713320649068e-31	0	SRP14
ZBTB20	6.09787327212274e-35	0.850425313561747	0.606	0.474	1.53239555328445e-30	0	ZBTB20
ATP1B1	9.11788019311385e-35	1.18467939661663	0.51	0.373	2.29132329252951e-30	0	ATP1B1
ALCAM	1.97587551774444e-34	1.21676948736676	0.442	0.298	4.96537517609177e-30	0	ALCAM
SRRM3	2.81981560622552e-34	1.65449535198447	0.298	0.164	7.08619661844472e-30	0	SRRM3
RPAIN	2.89355322611931e-34	1.05553537006919	0.517	0.38	7.27149925723783e-30	0	RPAIN
GPATCH8	3.23443618452222e-34	1.10709965776659	0.477	0.341	8.12813813170433e-30	0	GPATCH8
CHGA	3.64505516169472e-34	1.56583993326593	0.378	0.238	9.16002362133884e-30	0	CHGA
RPL21	5.29171967336703e-34	0.417702556089064	0.947	0.899	1.32980915391713e-29	0	RPL21
YWHAQ	7.37601281415249e-34	0.604624750525085	0.776	0.659	1.85359202019652e-29	0	YWHAQ
MAP7	1.70786042910072e-33	1.90453241539345	0.27	0.144	4.29185325833011e-29	0	MAP7
MYL6B	1.82163471483383e-33	1.17895416622072	0.458	0.327	4.57776803837741e-29	0	MYL6B
TMEM106B	2.20531437937338e-33	1.4433572137563	0.381	0.248	5.54195503536531e-29	0	TMEM106B
DCX	2.80326785650834e-33	1.37436546626371	0.384	0.244	7.04461212340546e-29	0	DCX
RACK1	1.1021582013768e-32	0.482282153662322	0.882	0.726	2.7697235600599e-28	0	RACK1
APLP1	5.46016252779054e-32	1.49085265908614	0.326	0.195	1.37213884323376e-27	0	APLP1
FSCN1	1.20314165589013e-31	0.905089842540313	0.525	0.378	3.02349498125189e-27	0	FSCN1
HDAC2	1.44078705849809e-31	0.823574055310636	0.592	0.458	3.62069787800571e-27	0	HDAC2
BMPR1B	1.44091149127907e-31	1.75104807955929	0.304	0.177	3.62101057758431e-27	0	BMPR1B
KDM5B	2.12864846466952e-31	1.19558703220953	0.408	0.27	5.3492935917145e-27	0	KDM5B
ATP6V1G2	3.9744500565965e-31	1.43714912191377	0.35	0.217	9.98779299222702e-27	0	ATP6V1G2
ERH	1.45712131386961e-30	0.708779303262681	0.645	0.509	3.66174586175434e-26	0	ERH
DPP6	3.27115890317045e-30	1.56472235115199	0.334	0.21	8.22042232366734e-26	0	DPP6
ATP6V0E2	3.41252750798293e-30	0.975554392525891	0.476	0.335	8.57568162756109e-26	0	ATP6V0E2
MAB21L1	5.28983279144037e-30	1.35198692452598	0.367	0.235	1.32933498048896e-25	0	MAB21L1
USP22	6.09401781613465e-30	1.27652394443407	0.375	0.248	1.53142667719464e-25	0	USP22
EIF1B	7.11815019162736e-30	0.884128641034905	0.601	0.504	1.78879114315596e-25	0	EIF1B
NSG1	8.16736663024919e-30	0.916225146445346	0.496	0.359	2.05245923418162e-25	0	NSG1
HSBP1	1.2281013841499e-29	0.738137642021129	0.645	0.53	3.08621877836871e-25	0	HSBP1
HSP90AA1	2.00880493502781e-29	0.377253609379664	0.961	0.897	5.04812680172488e-25	0	HSP90AA1
SNAP25	3.21587640242414e-29	1.07096526632907	0.44	0.307	8.08149739929188e-25	0	SNAP25
AHI1	3.25253747906077e-29	1.32439357008676	0.379	0.254	8.17362668487971e-25	0	AHI1
GNAI1	3.32357829685016e-29	1.66105033283942	0.27	0.151	8.35215225998446e-25	0	GNAI1
CLASP2	5.8208065751843e-29	1.49419425534221	0.33	0.206	1.46276869234381e-24	0	CLASP2
RPL13A	6.85565289160146e-29	0.323429115428503	0.989	0.94	1.72282557165945e-24	0	RPL13A
HNRNPH1	6.91258503261142e-29	0.988279517504708	0.686	0.62	1.73713261869525e-24	0	HNRNPH1
GRIA2	2.20360008647279e-28	1.6407361870368	0.3	0.18	5.53764701730613e-24	0	GRIA2
SCG3	2.97671434581282e-28	1.0368812960845	0.434	0.3	7.48048315102762e-24	0	SCG3
C6orf48	6.08830030785643e-28	0.847275133608783	0.6	0.497	1.52998986736432e-23	0	C6orf48
CAMK2B	1.00557811160332e-27	1.44220805012725	0.297	0.174	2.52701779445914e-23	0	CAMK2B
FGF13	1.23905314619217e-27	1.62534258777441	0.327	0.209	3.11374055638091e-23	0	FGF13
CCNI	1.77937679061318e-27	0.566389868756254	0.776	0.733	4.47157387481092e-23	0	CCNI
HNRNPA0	2.25371180731855e-27	0.537800823331283	0.774	0.68	5.66357777179153e-23	0	HNRNPA0
DCTN2	2.57058970683928e-27	1.10770150548176	0.443	0.331	6.45989193328711e-23	0	DCTN2
GABARAPL2	2.87514582798831e-27	0.666515795785519	0.687	0.629	7.22524146573462e-23	0	GABARAPL2
SRRM4	4.28829372867492e-27	1.8208986803816	0.258	0.148	1.07764821401601e-22	0	SRRM4
ENAH	5.15864143845749e-27	1.34104415982768	0.385	0.27	1.29636659348437e-22	0	ENAH
NSG2	5.46618894906128e-27	1.26865120945694	0.373	0.254	1.3736532828991e-22	0	NSG2
TTLL7	6.03619586674143e-27	1.37110617211284	0.345	0.226	1.51689602131212e-22	0	TTLL7
DDX24	8.52414577505702e-27	0.937440944908353	0.574	0.488	2.14211783327183e-22	0	DDX24
HSP90AB1	1.31192289794101e-26	0.285402948166691	0.938	0.868	3.29686224252575e-22	0	HSP90AB1
GSTA4	1.47331193019882e-26	1.38812533270016	0.326	0.208	3.70243288058963e-22	0	GSTA4
CADM1	2.75838016084132e-26	0.950595067604581	0.469	0.35	6.93180934419424e-22	0	CADM1
CHCHD2	7.06594627318505e-26	0.417349878266753	0.83	0.76	1.7756722984514e-21	0	CHCHD2
RUFY3	1.08082817309336e-25	1.24138915306374	0.391	0.278	2.71612119898361e-21	0	RUFY3
ISL1	1.20691511683659e-25	0.44816100672887	0.574	0.403	3.03297768861036e-21	0	ISL1
PTN	1.72300478845289e-25	0.740146865844243	0.483	0.331	4.32991103338212e-21	0	PTN
H3F3A	3.07113480271257e-25	0.26480473182527	0.969	0.937	7.71776175921669e-21	0	H3F3A
CBX1	9.66410277423338e-25	0.631137393065328	0.595	0.446	2.42858902716485e-20	0	CBX1
EIF3L	1.09695155232398e-24	0.78984141305437	0.613	0.557	2.75663925099017e-20	0	EIF3L
SLC39A6	4.91619502233352e-24	1.21037098676296	0.389	0.28	1.23543980911241e-19	0	SLC39A6
COX7A2	5.631572899338e-24	0.438067875229626	0.796	0.712	1.41521426960364e-19	0	COX7A2
LSP1P5	6.96108983678979e-24	1.63529788568826	0.293	0.189	1.74932187598527e-19	0	LSP1P5
CUTA	8.51611115412281e-24	0.606633582082815	0.687	0.615	2.14009873303106e-19	0	CUTA
SYT14	9.56901553610991e-24	1.68100374819128	0.266	0.162	2.40469360422442e-19	0	SYT14
RTN3	2.65753595092695e-23	0.692139765362293	0.614	0.509	6.67838784467944e-19	0	RTN3
SLC38A1	2.93036438342221e-23	0.88766771827684	0.47	0.354	7.36400569554001e-19	0	SLC38A1
MKRN1	3.06035737622147e-23	0.992107827764397	0.491	0.401	7.69067808644457e-19	0	MKRN1
FTX	3.41942709109214e-23	1.37613660660129	0.347	0.239	8.59302027991456e-19	0	FTX
MALAT1	7.80120893366763e-23	0.252951739031804	0.997	0.931	1.96044380503068e-18	0	MALAT1
SKP1	8.55044550784424e-23	0.567059025204909	0.74	0.71	2.14872695612126e-18	0	SKP1
KIF3A	9.07833357081186e-23	1.1412120781179	0.38	0.273	2.28138522634502e-18	0	KIF3A
POU2F2	1.13845229998233e-22	1.18439535337821	0.418	0.323	2.86093062985559e-18	0	POU2F2
ERV3-1	1.43770595918638e-22	1.60147055844955	0.254	0.153	3.61295507543538e-18	0	ERV3-1
HMGN3	1.52445988520399e-22	0.724192944393378	0.622	0.559	3.83096769151763e-18	0	HMGN3
RBFOX2	2.09540665730607e-22	0.858168649255549	0.462	0.351	5.26575692981014e-18	0	RBFOX2
CKB	2.52067473844606e-22	0.65836997277879	0.567	0.426	6.33445561771494e-18	0	CKB
PPP1R9A	3.83051489385667e-22	1.66552654346117	0.264	0.164	9.62608392826182e-18	0	PPP1R9A
OCIAD2	4.07616641554218e-22	0.999967457111785	0.438	0.337	1.02434062022575e-17	0	OCIAD2
GATA2	6.57355146198787e-22	1.30570068288243	0.325	0.216	1.65193348239755e-17	0	GATA2
ZC2HC1A	7.39020071029215e-22	1.32252199791891	0.32	0.219	1.85715743849642e-17	0	ZC2HC1A
DBN1	9.41930896952945e-22	1.11086621078611	0.398	0.296	2.36707234404275e-17	0	DBN1
NDRG4	1.39380539542236e-21	1.68905208828945	0.254	0.157	3.5026329586964e-17	0	NDRG4
CNTN1	1.9430314833613e-21	1.4499793016315	0.304	0.204	4.88283811768694e-17	0	CNTN1
RNMT	2.08139853604123e-21	1.10113768409383	0.436	0.348	5.23055452107162e-17	0	RNMT
SYT4	2.7410025016158e-21	1.49093060613752	0.265	0.162	6.8881392865605e-17	0	SYT4
PGM2L1	2.93462815884961e-21	1.29873681193279	0.324	0.222	7.37472056318907e-17	0	PGM2L1
STMN3	3.3549324334229e-21	0.983630047567264	0.436	0.326	8.43094520519174e-17	0	STMN3
TULP4	7.96804501954125e-21	1.25640210555742	0.361	0.264	2.00236971341072e-16	0	TULP4
GDAP1	1.00265015388573e-20	1.28111639448875	0.331	0.233	2.51965983671483e-16	0	GDAP1
NSD3	1.28607788404745e-20	0.774531475039519	0.535	0.455	3.23191372261123e-16	0	NSD3
KIF1A	1.44388835259752e-20	1.26513824269414	0.346	0.248	3.62849143007756e-16	0	KIF1A
LINC00682	2.73751395347723e-20	0.781058599902514	0.459	0.333	6.87937256508827e-16	0	LINC00682
HAND1	2.78910885292229e-20	1.38386774784027	0.279	0.179	7.00903054739373e-16	0	HAND1
MLF2	3.2134424328962e-20	0.658766021447723	0.548	0.447	8.07538083386815e-16	0	MLF2
INA	4.10665185336522e-20	1.22366280849034	0.304	0.2	1.03200161075068e-15	0	INA
KIDINS220	6.55028421331383e-20	1.00342173676143	0.418	0.325	1.64608642280577e-15	0	KIDINS220
TCAF1	7.49128500552585e-20	0.857699614010834	0.428	0.317	1.88255992188865e-15	0	TCAF1
ATP6V0A1	1.08686571827146e-19	1.11958788239413	0.376	0.282	2.73129355001617e-15	0	ATP6V0A1
PTMS	1.30703399855174e-19	0.939048033604548	0.472	0.373	3.28457643836052e-15	0	PTMS
TAGLN3	1.52639037921575e-19	1.03218237248639	0.373	0.275	3.83581902296919e-15	0	TAGLN3
BRD3	1.6281161527389e-19	1.13351655413612	0.396	0.306	4.09145589183286e-15	0	BRD3
CCDC88A	1.91108714539248e-19	1.00266376815665	0.409	0.316	4.8025619963713e-15	0	CCDC88A
COX7A2L	2.78718365502723e-19	0.664195003116521	0.589	0.532	7.00419252508343e-15	0	COX7A2L
FAIM2	3.77000228978945e-19	1.43101993180779	0.264	0.169	9.47401575424088e-15	0	FAIM2
TLE4	1.06402669039369e-18	1.02901075709937	0.49	0.421	2.67389907295933e-14	0	TLE4
ACTL6B	1.08506770049383e-18	1.48057821393681	0.294	0.205	2.726775131341e-14	0	ACTL6B
GPC2	1.3093250532868e-18	1.68074236592748	0.259	0.172	3.29033385890973e-14	0	GPC2
CAMLG	1.66153925260632e-18	0.989984360133966	0.426	0.342	4.17544814179968e-14	0	CAMLG
SYT11	2.50562314013424e-18	1.09562467342594	0.395	0.307	6.29663095115735e-14	0	SYT11
ATP1A3	2.71880997412827e-18	1.49900343637368	0.273	0.184	6.83236946498434e-14	0	ATP1A3
PCNP	2.88799442639631e-18	0.749368386141678	0.487	0.403	7.25752999353394e-14	0	PCNP
SCOC	4.23985782948074e-18	1.07223918510928	0.389	0.307	1.06547627254851e-13	0	SCOC
IL7	5.43542691302086e-18	1.44372802110931	0.3	0.211	1.36592278324214e-13	0	IL7
AP2M1	5.91530735162928e-18	0.635368559387319	0.603	0.535	1.48651673746444e-13	0	AP2M1
FOXO3	7.38267444258079e-18	1.1576827243914	0.355	0.266	1.85526608742055e-13	0	FOXO3
DYNLT1	8.20842377582407e-18	0.668124920874673	0.505	0.419	2.06277689486459e-13	0	DYNLT1
TUSC3	1.086864505032e-17	1.03936921177525	0.379	0.288	2.73129050114541e-13	0	TUSC3
ING4	1.15887150151744e-17	1.33226190125226	0.302	0.213	2.91224408331334e-13	0	ING4
CHRNA3	1.18505277848824e-17	1.35592320126742	0.255	0.164	2.97803763234095e-13	0	CHRNA3
NBEA	1.22051355732638e-17	1.42142785228575	0.265	0.175	3.0671505695612e-13	0	NBEA
MOAP1	1.63751587954387e-17	1.26086036138042	0.322	0.234	4.11507740529375e-13	0	MOAP1
PKIA	3.01888939679793e-17	1.35044588224679	0.273	0.186	7.5864690541532e-13	0	PKIA
MAP1LC3A	3.54409369772391e-17	1.00327099501598	0.373	0.283	8.90630746238019e-13	0	MAP1LC3A
PAFAH1B1	3.73575981081373e-17	1.00821370129929	0.41	0.333	9.38796440457492e-13	0	PAFAH1B1
SHD	4.05124654832394e-17	1.15011522110046	0.335	0.243	1.01807825759381e-12	0	SHD
DYNC1H1	6.31828771821874e-17	0.82464642036451	0.437	0.351	1.58778570358837e-12	0	DYNC1H1
RBMS3	6.97316158291479e-17	0.995549474030931	0.357	0.265	1.75235550578649e-12	0	RBMS3
DAAM1	9.16841992455309e-17	1.1318876125188	0.375	0.287	2.30402392704019e-12	0	DAAM1
ARGLU1	1.3341954821743e-16	0.557456980746048	0.663	0.655	3.35283324670401e-12	0	ARGLU1
STXBP1	1.46386865879783e-16	1.2311749541018	0.321	0.235	3.67870193955896e-12	0	STXBP1
SPIN1	1.49242539022158e-16	1.30277145130828	0.286	0.203	3.75046500562683e-12	0	SPIN1
KLC1	2.15665252203942e-16	1.25791642588962	0.336	0.254	5.41966778788507e-12	0	KLC1
ATCAY	4.33687195389408e-16	1.38029469177804	0.256	0.174	1.08985592201358e-11	0	ATCAY
TSPYL1	6.032850395812e-16	1.21145607005321	0.319	0.233	1.51605530446755e-11	0	TSPYL1
MZT2B	6.43391969116096e-16	0.604269338913558	0.611	0.53	1.61684401838875e-11	0	MZT2B
DNAJB6	7.12259241214356e-16	0.536877189410331	0.709	0.664	1.78990747317168e-11	0	DNAJB6
ARPP19	7.88417083409356e-16	0.847884642108124	0.429	0.353	1.98129213060771e-11	0	ARPP19
ARF5	1.10552910745386e-15	1.00596291585856	0.415	0.343	2.77819464703154e-11	0	ARF5
KANSL1	1.24569690753535e-15	0.807034070325164	0.466	0.4	3.13043632863632e-11	0	KANSL1
ARID1B	2.57043971772632e-15	1.07322807073575	0.396	0.321	6.45951501064624e-11	0	ARID1B
DDC	2.98328513544975e-15	1.22196012511088	0.291	0.206	7.49699554538523e-11	0	DDC
CELF4	4.69149567002367e-15	1.00969526890953	0.335	0.252	1.17897286187695e-10	0	CELF4
ZNF397	4.83918332464335e-15	1.38214569793199	0.25	0.171	1.21608676948287e-10	0	ZNF397
NCOA7	5.73042088028195e-15	0.964780050374705	0.362	0.28	1.44005476721485e-10	0	NCOA7
EBF1	6.41986188374866e-15	1.09868955529509	0.298	0.212	1.61331129138604e-10	0	EBF1
MUM1	8.37786454079798e-15	1.34895597820027	0.28	0.204	2.10535735910253e-10	0	MUM1
TP53BP1	9.78416683904231e-15	1.27452654788771	0.288	0.208	2.45876112665133e-10	0	TP53BP1
BPTF	1.42262937272996e-14	0.661503117334199	0.52	0.458	3.5750676136704e-10	0	BPTF
ST13	1.44725434363109e-14	0.67148493979563	0.54	0.507	3.63695016554493e-10	0	ST13
TSPAN7	1.6812395817158e-14	1.25626883812447	0.264	0.184	4.22495506885179e-10	0	TSPAN7
RPS21	1.7358830261322e-14	0.370056816378396	0.906	0.905	4.36227404467022e-10	0	RPS21
SEZ6L2	2.01024046352579e-14	1.3737114048826	0.284	0.209	5.05173428484032e-10	0	SEZ6L2
DTD1	2.84504720243137e-14	1.16061273035378	0.294	0.219	7.14960361971002e-10	0	DTD1
VAT1	3.02588167458797e-14	0.929343435023645	0.39	0.319	7.60404064823956e-10	0	VAT1
KHDRBS1	3.25683402679941e-14	0.809318909711139	0.413	0.336	8.18442390934691e-10	0	KHDRBS1
DPYSL3	3.35974267164138e-14	1.15923786986436	0.323	0.246	8.4430333338348e-10	0	DPYSL3
FOXP1	3.85667295788845e-14	0.816087067918088	0.434	0.367	9.69181914317367e-10	0	FOXP1
MAPK10	5.72474518522015e-14	1.25702040548871	0.26	0.182	1.43862846504582e-09	0	MAPK10
RPL7L1	6.16282999295509e-14	0.892209899374594	0.401	0.33	1.54871917722961e-09	0	RPL7L1
KRT19	6.1776263751843e-14	0.756583249241186	0.381	0.286	1.55243750808382e-09	0	KRT19
RIC3	6.47118320882007e-14	1.3663857287174	0.251	0.177	1.62620834037648e-09	0	RIC3
SERINC1	8.21734512421992e-14	0.94550487206689	0.408	0.349	2.06501882971647e-09	0	SERINC1
ARID4A	9.22751380075792e-14	1.16185416654855	0.38	0.32	2.31887421813047e-09	0	ARID4A
NDFIP1	1.02404820692229e-13	0.726448808125602	0.54	0.498	2.57343314399572e-09	0	NDFIP1
CHD9	1.08635038205073e-13	0.767977071729184	0.476	0.418	2.72999851009348e-09	0	CHD9
CD200	1.17135126008514e-13	1.2680887457693	0.271	0.197	2.94360571659397e-09	0	CD200
CNOT4	1.34976046402955e-13	0.813002411242587	0.443	0.382	3.39194804610625e-09	0	CNOT4
GATA3-AS1	1.36588604554838e-13	1.43538444969431	0.25	0.179	3.43247163246307e-09	0	GATA3-AS1
PRCD	1.42955046646647e-13	0.935336576932386	0.347	0.264	3.59246032223023e-09	0	PRCD
NT5C3B	1.84469776985087e-13	0.698441500596235	0.413	0.324	4.63572549563523e-09	0	NT5C3B
TSC22D1	2.15857206990702e-13	0.279023382030731	0.563	0.486	5.42449161167634e-09	0	TSC22D1
PTPRN2	2.37784156174921e-13	1.17833351878178	0.301	0.229	5.97551584467577e-09	0	PTPRN2
NELFCD	2.40438954995345e-13	0.982658701881114	0.348	0.276	6.04223093903303e-09	0	NELFCD
KIF5C	3.75169915047134e-13	0.400054208776002	0.427	0.333	9.42801996513448e-09	0	KIF5C
TCEA2	3.84930663668324e-13	1.24863957657165	0.275	0.204	9.67330757798498e-09	0	TCEA2
NDUFS5	5.0822295500752e-13	0.474767851105742	0.635	0.601	1.2771642859339e-08	0	NDUFS5
GNG2	5.47094353434272e-13	0.865109925838647	0.418	0.352	1.37484811018033e-08	0	GNG2
MORF4L1	5.68523014283529e-13	0.416225923747908	0.724	0.735	1.42869833489451e-08	0	MORF4L1
NIPSNAP1	6.16518104727728e-13	1.21645131585772	0.287	0.216	1.54930999718078e-08	0	NIPSNAP1
WRB	8.11452109317078e-13	1.11679294897528	0.325	0.258	2.03917915071382e-08	0	WRB
PAIP2	1.12201026949672e-12	0.574014723749505	0.583	0.548	2.81961180724525e-08	0	PAIP2
HSPH1	1.39829863797555e-12	0.527264787990203	0.548	0.484	3.51392447723257e-08	0	HSPH1
ATP5MPL	1.4024320905346e-12	0.484506565455703	0.641	0.603	3.52431184351346e-08	0	ATP5MPL
LUC7L2	1.95335050337448e-12	0.820545249963724	0.411	0.343	4.90876981498007e-08	0	LUC7L2
RUFY2	2.31580781539116e-12	1.21730177439988	0.282	0.215	5.819625040078e-08	0	RUFY2
FIS1	2.66539813791794e-12	0.692586966928208	0.541	0.513	6.69814552058778e-08	0	FIS1
SEPT6	3.34864245347312e-12	0.913367676381339	0.321	0.248	8.41513848557794e-08	0	SEPT6
STRAP	3.40141257094178e-12	0.582711897141306	0.514	0.444	8.54774979077669e-08	0	STRAP
RSBN1L	3.86447490372891e-12	0.890450408332078	0.409	0.354	9.71142543307074e-08	0	RSBN1L
PHOX2B	3.92607334895296e-12	0.701885664250615	0.406	0.326	9.86622232591879e-08	0	PHOX2B
PDAP1	4.29412865020837e-12	0.728051583885475	0.492	0.447	1.07911452979736e-07	0	PDAP1
RNF165	4.64138132629489e-12	1.22054344007786	0.26	0.191	1.16637912729791e-07	0	RNF165
TMSB15A	5.2737318515038e-12	0.752115686389183	0.379	0.296	1.3252888142829e-07	0	TMSB15A
IP6K2	5.28659863500141e-12	0.974669916068909	0.37	0.312	1.32852223697585e-07	0	IP6K2
DNMT3A	6.13349457711336e-12	1.3915745150166	0.259	0.194	1.54134718722859e-07	0	DNMT3A
ABI2	6.83924134085599e-12	0.887233615767913	0.368	0.305	1.71870134895711e-07	0	ABI2
SRI	6.97747434145272e-12	0.716051788486499	0.488	0.444	1.75343930200707e-07	0	SRI
SON	8.88554865705389e-12	0.629301291481639	0.508	0.455	2.23293837751764e-07	0	SON
VEZT	9.40386189033393e-12	1.16695801996992	0.303	0.241	2.36319049304092e-07	0	VEZT
KCNQ1OT1	9.46647436569384e-12	0.648720607526113	0.454	0.375	2.37892500809886e-07	0	KCNQ1OT1
CCDC112	9.50192546527905e-12	1.20270537992388	0.283	0.221	2.38783386942462e-07	0	CCDC112
CDK5RAP3	1.09938930170984e-11	1.05623616326957	0.396	0.345	2.76276531519682e-07	0	CDK5RAP3
CCZ1	1.33098013174083e-11	1.19693789957948	0.295	0.233	3.34475307106472e-07	0	CCZ1
CEP170	1.53434722844664e-11	0.861538583610192	0.389	0.338	3.85581458508641e-07	0	CEP170
PJA2	1.60620934887946e-11	0.904187040356054	0.394	0.343	4.03640409373409e-07	0	PJA2
ZNF302	1.75362121563768e-11	1.19201131278586	0.299	0.237	4.40685011489748e-07	0	ZNF302
FAM215B	2.66735089514894e-11	0.868655921998627	0.334	0.266	6.70305279950929e-07	0	FAM215B
CALM1	2.71118586832875e-11	0.295654059296846	0.886	0.873	6.81321008711015e-07	0	CALM1
FNBP1L	2.85907258403696e-11	0.882061204297047	0.361	0.298	7.18484940368489e-07	0	FNBP1L
DCTN3	3.10721097193318e-11	0.71174176315184	0.436	0.376	7.80842117246809e-07	0	DCTN3
WTAP	3.16244069014756e-11	0.965169119121291	0.351	0.291	7.94721345434082e-07	0	WTAP
ZEB1	3.36100353988913e-11	0.896113706080347	0.329	0.263	8.44620189574138e-07	0	ZEB1
ATP5F1A	3.98777698210665e-11	0.570603587830554	0.563	0.538	1.0021283556034e-06	0	ATP5F1A
IFI27L2	4.61579925310812e-11	0.778435720296061	0.456	0.422	1.15995035230607e-06	0	IFI27L2
ABCD4	4.99008384348733e-11	1.25374420331909	0.264	0.202	1.25400806986837e-06	0	ABCD4
KIF21A	5.72208598356785e-11	0.712455183692292	0.397	0.323	1.4379602076706e-06	0	KIF21A
CDC42EP4	6.3494503590055e-11	1.08615627736894	0.293	0.231	1.59561687521808e-06	0	CDC42EP4
FBXO21	7.18029164493568e-11	1.04695106417784	0.303	0.24	1.80440729037234e-06	0	FBXO21
NORAD	1.06804374543265e-10	0.818793165416288	0.404	0.353	2.68399393227224e-06	0	NORAD
PHIP	1.10586109905442e-10	0.790702789459245	0.443	0.398	2.77902894192375e-06	0	PHIP
ENDOV	1.14756440672744e-10	1.1485066804443	0.28	0.22	2.88382935410605e-06	0	ENDOV
PREPL	1.18334682610723e-10	1.05500772586738	0.293	0.234	2.97375057400746e-06	0	PREPL
LMBRD1	1.3457707219306e-10	1.08389608626212	0.269	0.206	3.38192182421159e-06	0	LMBRD1
TTC19	1.59680985942111e-10	1.09364565122051	0.254	0.189	4.01278317672526e-06	0	TTC19
REV3L	1.70189538085701e-10	0.987171474251035	0.269	0.204	4.27686309209368e-06	0	REV3L
PAFAH1B3	1.8874931431329e-10	0.63736143817953	0.459	0.39	4.74327026869297e-06	0	PAFAH1B3
APP	1.9016371617154e-10	0.605889739666779	0.47	0.417	4.7788141873908e-06	0	APP
TAF7	1.9148327323675e-10	0.722917190114695	0.464	0.428	4.81197465643954e-06	0	TAF7
DPYSL2	1.94446240096209e-10	0.783630352809558	0.421	0.374	4.88643401361774e-06	0	DPYSL2
SYP	2.09567188116541e-10	1.25627339421347	0.258	0.196	5.26642343736867e-06	0	SYP
OAZ2	2.32312874464513e-10	0.56403587098816	0.484	0.449	5.83802253529321e-06	0	OAZ2
ZFAS1	2.4872828880981e-10	0.573460689528693	0.641	0.618	6.25054189779053e-06	0	ZFAS1
SMARCB1	2.62699093070689e-10	0.804302440792511	0.367	0.315	6.60162820886642e-06	0	SMARCB1
IRF2BPL	2.69538054681851e-10	1.44468009868066	0.298	0.243	6.77349131415491e-06	0	IRF2BPL
AP1S1	3.00606000976539e-10	1.06119569843143	0.331	0.28	7.55422880454042e-06	0	AP1S1
MRPS26	3.02463112728193e-10	0.985494426773312	0.359	0.312	7.60089802285949e-06	0	MRPS26
PRPH	3.03944623270057e-10	0.766251566301171	0.37	0.298	7.63812838277653e-06	0	PRPH
ANKRD12	3.35323034404611e-10	0.594715798049665	0.483	0.452	8.42666785458788e-06	0	ANKRD12
C11orf58	3.5453424465016e-10	0.50281689183	0.572	0.549	8.90944556805853e-06	0	C11orf58
PAK3	3.65954742254657e-10	1.0198813812515	0.275	0.212	9.19644267285953e-06	0	PAK3
MAGEF1	4.86847057081207e-10	1.06491596325522	0.293	0.236	1.22344665444507e-05	0	MAGEF1
ATF6B	5.24229225220779e-10	1.16545896844996	0.3	0.246	1.31738804297982e-05	0	ATF6B
KLHDC3	6.50098920640429e-10	0.847694074928939	0.362	0.309	1.6336985875694e-05	0	KLHDC3
FLOT1	8.48027591034143e-10	0.708306279067363	0.431	0.386	2.1310933362688e-05	0	FLOT1
PMP22	1.17497683345835e-09	0.777021265660171	0.404	0.351	2.95271678248083e-05	0	PMP22
FAM57B	1.30832014884704e-09	1.12328771488534	0.271	0.216	3.2878085340526e-05	0	FAM57B
SPATS2	1.32483313962957e-09	1.07548419059954	0.295	0.243	3.32930567988911e-05	0	SPATS2
SUMO1	1.45309058142553e-09	0.45067370229849	0.607	0.609	3.65161663112237e-05	0	SUMO1
EID1	1.67015135057735e-09	0.459727410645639	0.515	0.461	4.19709034400088e-05	0	EID1
MPHOSPH8	2.57268653757317e-09	0.737674999361989	0.397	0.352	6.46516126892138e-05	0	MPHOSPH8
COMMD6	3.34187615470191e-09	0.417348485863464	0.616	0.622	8.39813477676589e-05	0	COMMD6
RBM6	3.40461678537542e-09	0.839420861799074	0.361	0.314	8.55580198164843e-05	0	RBM6
DGUOK	3.61035651550763e-09	0.68259411705119	0.438	0.401	9.07282592347067e-05	0	DGUOK
RB1CC1	3.62250126534248e-09	1.05152058019655	0.281	0.227	9.10334567980564e-05	0	RB1CC1
KLHL24	3.69333336529064e-09	0.986144218011647	0.288	0.234	9.28134674697537e-05	0	KLHL24
ARL16	3.85974555527916e-09	0.815670658798384	0.348	0.293	9.69954058041652e-05	0	ARL16
PCBP4	3.86680423579496e-09	0.872538872116918	0.304	0.247	9.71727904455273e-05	0	PCBP4
TPR	6.0445871284818e-09	0.831077609528519	0.372	0.325	0.000151900474538748	0	TPR
RHBDD2	7.28884287221401e-09	1.06075026724984	0.307	0.26	0.000183168621378738	0	RHBDD2
SLC25A6	8.81356856987103e-09	0.289455464386065	0.734	0.714	0.000221484978160859	0	SLC25A6
SMC3	8.89646705188523e-09	0.704678806843227	0.373	0.319	0.000223568217013876	0	SMC3
SLC25A36	1.09693654182328e-08	0.816896558467843	0.354	0.31	0.000275660152960191	0	SLC25A36
YIPF3	1.11484444840108e-08	0.813676346894362	0.376	0.339	0.000280160409883193	0	YIPF3
PRPF6	1.12562083571353e-08	1.02693655054649	0.304	0.256	0.000282868516014811	0	PRPF6
RAC3	1.1299036168585e-08	0.952261211343138	0.26	0.204	0.000283944778916541	0	RAC3
MAOA	1.19397159129552e-08	0.838872337270003	0.311	0.253	0.000300045060892564	0	MAOA
SEC62	1.46200114659772e-08	0.488396565731978	0.556	0.549	0.000367400888140008	0	SEC62
TMED4	1.75765229377397e-08	0.913578415987668	0.373	0.34	0.000441698021425398	0	TMED4
ELAVL3	2.26074025488831e-08	0.782554671800738	0.35	0.298	0.000568124026053432	0	ELAVL3
COX11	2.31514300131271e-08	0.97397441815268	0.322	0.277	0.000581795436229885	0	COX11
QDPR	2.5275728531431e-08	0.840168539346866	0.334	0.286	0.000635179057994861	0	QDPR
AKR1B1	2.76491737101219e-08	0.574187614147225	0.453	0.412	0.000694823735335363	0	AKR1B1
UPF3A	2.88075667749108e-08	0.784759397742976	0.369	0.331	0.000723934153053508	0	UPF3A
DCAF7	3.34642823045961e-08	0.59610754484578	0.4	0.346	0.000840957414314499	0	DCAF7
MRPL42	3.38367417276561e-08	0.88363714031155	0.336	0.297	0.000850317319615997	0	MRPL42
LRRC61	3.52380524083662e-08	0.957461432958873	0.271	0.22	0.000885532257022243	0	LRRC61
MCRIP1	3.52569613213612e-08	0.457611469359531	0.501	0.442	0.000886007438005807	0	MCRIP1
CDC5L	3.74028561339123e-08	0.82748708167872	0.308	0.26	0.000939933774645217	0	CDC5L
ZC3H13	4.8589879538e-08	0.775864004157049	0.401	0.372	0.00122106367278994	0	ZC3H13
PPP1CB	5.06240618457218e-08	0.566205459516187	0.451	0.423	0.00127218267418299	0	PPP1CB
TPGS2	7.16266672014339e-08	0.688187426264206	0.381	0.34	0.00179997814677203	0	TPGS2
RTF1	7.38810342182289e-08	0.658519151084591	0.436	0.408	0.00185663038990409	0	RTF1
CLK1	7.84054132438235e-08	0.662914434838444	0.512	0.503	0.00197032803481728	0	CLK1
TLN2	7.97309440969365e-08	0.849021153814858	0.279	0.228	0.00200363862515601	0	TLN2
ITM2C	7.98662684178996e-08	0.624275925778298	0.381	0.335	0.00200703932534182	0	ITM2C
CSNK1A1	8.73187254035859e-08	0.593457883404006	0.456	0.427	0.00219431956939211	0	CSNK1A1
CISD1	9.52567810242645e-08	0.95270895464264	0.276	0.23	0.00239380290713977	0	CISD1
PPDPF	9.66376705015068e-08	0.312297526260001	0.705	0.685	0.00242850465970287	0	PPDPF
DYNLRB1	1.02989670163136e-07	0.565756183004599	0.492	0.485	0.00258813041119961	0	DYNLRB1
PCMTD1	1.1800313290522e-07	0.869740172797274	0.321	0.278	0.00296541872990818	0	PCMTD1
TRIM2	1.18710836601266e-07	1.07903532498447	0.256	0.209	0.00298320332378982	0	TRIM2
RCN2	1.5992158872763e-07	0.79700728824376	0.334	0.286	0.00401882952472535	0	RCN2
PODXL2	1.60341805086842e-07	0.779923981998445	0.272	0.218	0.00402938956183235	0	PODXL2
FAM200B	1.84862572238973e-07	0.93733801800257	0.283	0.24	0.00464559644036538	0	FAM200B
MPLKIP	1.95868326427356e-07	0.925185616745031	0.308	0.269	0.00492217104311945	0	MPLKIP
PBX1	1.97247068265869e-07	0.93924627829514	0.283	0.237	0.00495681882552128	0	PBX1
MRFAP1	2.02217922703063e-07	0.513755791199043	0.501	0.477	0.00508173639752797	0	MRFAP1
POGZ	2.04559676539351e-07	0.964371787607852	0.257	0.209	0.00514058467143388	0	POGZ
SSBP2	2.21185504488408e-07	0.907665308973406	0.316	0.279	0.00555839172779369	0	SSBP2
NUCKS1	2.58879983738987e-07	0.309227469400706	0.636	0.593	0.00650565399136074	0	NUCKS1
SMARCC2	2.62457167934081e-07	0.894331013411266	0.318	0.282	0.00659554863018345	0	SMARCC2
GDAP1L1	2.6564497493791e-07	1.12037478924631	0.25	0.208	0.00667565822018968	0	GDAP1L1
WSB1	2.9346242727951e-07	0.43030669967242	0.583	0.582	0.00737471079753408	0	WSB1
MDM4	3.19099170034257e-07	0.976201131688317	0.311	0.269	0.00801896214296088	0	MDM4
SRSF6	3.42226532231238e-07	0.773667577767022	0.428	0.406	0.00860015275497102	0	SRSF6
ATG12	3.67498718784172e-07	0.76844814295883	0.326	0.288	0.00923524280304623	0	ATG12
CBX3	4.73427506835061e-07	0.525952334449884	0.469	0.448	0.0118972332467651	0	CBX3
MEAF6	4.94844620386575e-07	0.643033195876448	0.424	0.408	0.0124354453103146	0	MEAF6
CDC42	5.6562280347301e-07	0.842483606660293	0.25	0.198	0.0142141010512767	0	CDC42
ZBTB38	6.03923446180866e-07	0.794721593273322	0.322	0.28	0.0151765962025252	0	ZBTB38
SUGT1	6.23014060645993e-07	0.915400784043445	0.295	0.255	0.0156563433440338	0	SUGT1
UNK	7.78561606505553e-07	1.01737955723695	0.251	0.209	0.0195652531714846	0	UNK
SEC63	8.35168349256005e-07	0.793962170560941	0.364	0.338	0.0209877806168034	0	SEC63
HNRNPU	8.62876833243425e-07	0.290830766937922	0.611	0.563	0.0216840948194073	0	HNRNPU
PSMA3-AS1	8.89468527384377e-07	0.849175838002077	0.327	0.294	0.0223523440931694	0	PSMA3-AS1
EXOC7	9.60485010959446e-07	0.901567790432226	0.303	0.264	0.0241369883254109	0	EXOC7
ODF2L	1.0153033633846e-06	0.664657915513157	0.337	0.298	0.025514573521855	0	ODF2L
ARRDC3	1.12609254531793e-06	0.688311139717911	0.368	0.334	0.0282987056638395	0	ARRDC3
AUTS2	1.26491719174685e-06	0.904785474236208	0.277	0.234	0.0317873690285983	0	AUTS2
CPNE3	1.41906930293393e-06	0.81903444441857	0.338	0.31	0.0356612115827297	0	CPNE3
SKA2	1.91848244858426e-06	0.835242118702467	0.307	0.264	0.0482114639329224	0	SKA2
LRRN3	1.97940102050902e-06	0.8668619481805	0.282	0.24	0.0497423476453917	0	LRRN3
CBX5	2.23061208244608e-06	0.492608711308356	0.41	0.367	0.0560552816318701	0	CBX5
MTSS1	2.44650073643169e-06	0.835662954097977	0.326	0.291	0.0614805635065285	0	MTSS1
SVBP	2.46313939502134e-06	0.851377235105651	0.308	0.278	0.0618986929968862	0	SVBP
CRIP2	2.92147669604919e-06	0.439598568979919	0.353	0.308	0.073416709371716	0	CRIP2
EIF4A1	2.9603886988003e-06	0.414222052809241	0.542	0.541	0.0743945680008516	0	EIF4A1
MRPS18B	3.04408715719192e-06	1.07145689193653	0.283	0.252	0.0764979102602329	0	MRPS18B
TROVE2	3.06589263743889e-06	0.79593369321945	0.341	0.317	0.0770458819788393	0	TROVE2
MMD	3.26916817028427e-06	0.783078643477901	0.33	0.292	0.0821541961192437	0	MMD
TRAPPC1	3.5390039266072e-06	0.54223612883627	0.467	0.462	0.088935168675639	0	TRAPPC1
NOP56	4.07859520724066e-06	0.63511154129743	0.429	0.413	0.102495097557958	0	NOP56
PRKACB	4.89650003684803e-06	0.803204061892041	0.261	0.218	0.123049045925991	0	PRKACB
SCAMP1	5.13618026575456e-06	1.07389833310104	0.25	0.213	0.129072210078412	0	SCAMP1
CENPX	5.98507436567592e-06	0.537688723319003	0.388	0.348	0.150404918809436	0	CENPX
IDS	6.60039647566909e-06	0.616093754327781	0.391	0.367	0.165867963433564	0	IDS
ICA1	6.92470523898277e-06	0.717053486215918	0.314	0.275	0.174017842655637	0	ICA1
FAM32A	7.65544467802494e-06	0.978739707030152	0.281	0.251	0.192381324758767	0	FAM32A
VGLL4	7.7092283795532e-06	0.795421604881369	0.252	0.211	0.193732909178172	0	VGLL4
THRA	8.3164060592539e-06	0.86595792947649	0.264	0.223	0.208991284269051	0	THRA
PSMB7	9.30628794098474e-06	0.399448150583159	0.517	0.507	0.233867015956947	0	PSMB7
PIN1	9.96059680182223e-06	0.618783344989905	0.388	0.361	0.250309797629793	0	PIN1
TAX1BP1	9.96215641130225e-06	0.521244931072329	0.502	0.509	0.250348990616026	0	TAX1BP1
POLR2J	1.04188212207832e-05	0.517519768635244	0.462	0.445	0.261824977278281	0	POLR2J
IRS2	1.10604901248896e-05	1.08494826755907	0.259	0.227	0.277950116838476	0	IRS2
PEG10	1.1484713845003e-05	0.742071375698657	0.315	0.278	0.288610858924926	0	PEG10
KLHL23	1.31883243371126e-05	0.932623620169353	0.256	0.22	0.331422590591639	0	KLHL23
TCEAL4	1.49535744261184e-05	0.672326969133518	0.332	0.303	0.375783325328354	0	TCEAL4
ZNF292	1.51165716820077e-05	0.659328091251601	0.354	0.326	0.379879446368853	0	ZNF292
RNF11	1.5252085387122e-05	0.774341106540813	0.282	0.245	0.383284905778376	0	RNF11
DDX46	1.54880599092971e-05	0.533581933820719	0.43	0.417	0.389214945520636	0	DDX46
LDHB	1.61398022495064e-05	0.318592900882907	0.54	0.508	0.405593230530095	0	LDHB
PDE4DIP	1.85457602325365e-05	0.894449946197808	0.254	0.217	0.466054954643642	0	PDE4DIP
POLR2K	1.95255467079844e-05	0.59680928427292	0.44	0.442	0.490676988771649	0	POLR2K
ATXN7L3B	1.98487261589857e-05	0.392038947476867	0.368	0.326	0.49879848837531	0	ATXN7L3B
COX20	2.15225959687307e-05	0.790379105435452	0.33	0.307	0.540862836694203	0	COX20
H2AFY2	2.25734436650576e-05	0.908409184556352	0.276	0.245	0.567270639302898	0	H2AFY2
BNIP3	2.27414463377525e-05	0.930712847397987	0.252	0.221	0.57149254646772	0	BNIP3
DYNC1LI2	2.31252680968563e-05	0.669749116492298	0.363	0.343	0.581137987273998	0	DYNC1LI2
LARS	2.38185851413549e-05	0.882473368910027	0.303	0.278	0.598561044602248	0	LARS
CNOT7	2.38450749418177e-05	0.633668189548225	0.389	0.37	0.599226733287879	0	CNOT7
UQCRH	2.47510361288096e-05	0.31854792638778	0.619	0.622	0.621993537916984	0	UQCRH
CSNK2A1	2.82316990315501e-05	0.927083789003338	0.257	0.227	0.709462596662853	0	CSNK2A1
MIF	2.96379292815119e-05	0.371929133566087	0.569	0.56	0.744801162844395	0	MIF
BNIP3L	3.28653335765614e-05	0.590343595246923	0.417	0.413	0.825905832778988	0	BNIP3L
RAB2A	3.54807308625126e-05	0.436907747600082	0.536	0.541	0.891630766574942	0	RAB2A
MZT2A	3.72233166424831e-05	0.517270097441144	0.408	0.39	0.935421947225599	0	MZT2A
DNM1L	3.93548017784872e-05	0.895456590095967	0.281	0.254	0.988986168693382	0	DNM1L
PRKAR1A	4.03774332900212e-05	0.553584217429869	0.465	0.475	1	0	PRKAR1A
ATF2	4.17983999446049e-05	0.860347019792303	0.269	0.238	1	0	ATF2
MRPS33	4.90562953403674e-05	0.75008544363596	0.34	0.321	1	0	MRPS33
FKBP8	6.34601085125184e-05	0.494628002679672	0.466	0.473	1	0	FKBP8
ZMYM2	7.13332871360949e-05	0.835381501449265	0.33	0.311	1	0	ZMYM2
AKAP12	7.2014521552908e-05	0.378882706813482	0.299	0.261	1	0	AKAP12
FMC1	7.25495612738295e-05	0.699088484482936	0.332	0.309	1	0	FMC1
ATP5MF	7.859216964178e-05	0.325026616588888	0.592	0.588	1	0	ATP5MF
SGCE	7.98965542170706e-05	0.7104905061228	0.279	0.247	1	0	SGCE
C12orf57	8.19783197035389e-05	0.268868279544443	0.631	0.597	1	0	C12orf57
GLOD4	8.63497470488928e-05	0.796681483359353	0.293	0.271	1	0	GLOD4
SUDS3	9.08787168948578e-05	0.828576095044451	0.284	0.263	1	0	SUDS3
SUPT16H	9.75641852866954e-05	0.863014484789392	0.272	0.248	1	0	SUPT16H
SOD1	0.00010428275581799	0.318826812989268	0.607	0.61	1	0	SOD1
SNRPB2	0.000111228578887169	0.68231509875611	0.385	0.383	1	0	SNRPB2
ILF3	0.000111762762807522	0.596250503260988	0.405	0.402	1	0	ILF3
PPP2R1A	0.000111927674492147	0.770778403231746	0.334	0.318	1	0	PPP2R1A
UBE2V2	0.000113354989682801	0.664123653334174	0.361	0.351	1	0	UBE2V2
C5orf24	0.000122425636711773	0.646860867005723	0.336	0.316	1	0	C5orf24
ARL3	0.000122515174325523	0.798340100861123	0.254	0.226	1	0	ARL3
ARPC1A	0.000143312180029521	0.481477486508388	0.43	0.419	1	0	ARPC1A
ZNF207	0.000143342677520577	0.638539214166996	0.345	0.331	1	0	ZNF207
TMX4	0.000148139662530622	0.638342189977803	0.346	0.325	1	0	TMX4
XRCC5	0.000171137359199541	0.467375642009025	0.447	0.429	1	0	XRCC5
BUD31	0.000178485043284692	0.462279073286403	0.472	0.474	1	0	BUD31
CYB561	0.000185947289385257	0.739046512136127	0.256	0.221	1	0	CYB561
SNRNP27	0.000186217695227339	0.776059428278236	0.282	0.26	1	0	SNRNP27
APOPT1	0.000190401358459545	0.910366131338278	0.278	0.26	1	0	APOPT1
TCEAL9	0.000191695320939355	0.688433160892315	0.335	0.316	1	0	TCEAL9
LYRM2	0.000194365711709082	0.868245252506005	0.259	0.236	1	0	LYRM2
UBE2I	0.000200745785122249	0.500394626028531	0.406	0.392	1	0	UBE2I
KAT6B	0.000226799177038585	0.815267780347698	0.258	0.231	1	0	KAT6B
ATF7IP	0.000257084051157651	0.75513303765395	0.279	0.256	1	0	ATF7IP
RSL24D1	0.000294696241628479	0.514960647425123	0.437	0.448	1	0	RSL24D1
NCBP3	0.000315889312591249	0.902315632183121	0.256	0.234	1	0	NCBP3
DDX17	0.00033356718995027	0.278978765822058	0.576	0.599	1	0	DDX17
GPBP1	0.000336318976218302	0.360193491408802	0.607	0.639	1	0	GPBP1
COPS6	0.000340396638518302	0.35892429128985	0.469	0.457	1	0	COPS6
RAB6A	0.000344156325821086	0.762844329370411	0.292	0.274	1	0	RAB6A
PCBP2	0.000348516720151255	0.272894750888041	0.648	0.672	1	0	PCBP2
SRPK2	0.000409584010356434	0.679196576128752	0.357	0.352	1	0	SRPK2
BAZ2B	0.000411395790710776	0.704702263976702	0.295	0.275	1	0	BAZ2B
WBP2	0.00046680442488229	0.73721002379023	0.308	0.295	1	0	WBP2
CCDC167	0.000477049123013258	0.727621514858321	0.301	0.287	1	0	CCDC167
TUFM	0.000500116068830013	0.424298458519405	0.449	0.451	1	0	TUFM
VPS28	0.000561642981677578	0.492806877914573	0.461	0.48	1	0	VPS28
TIA1	0.000568827468417299	0.643821338711248	0.327	0.312	1	0	TIA1
MRPS21	0.000586839636666162	0.486131743029636	0.466	0.489	1	0	MRPS21
UBE2E3	0.000628525098797181	0.361143312756595	0.431	0.429	1	0	UBE2E3
RSRC2	0.000630308224666163	0.425344543660716	0.502	0.516	1	0	RSRC2
CFAP20	0.000639608714477192	0.770714915108386	0.302	0.289	1	0	CFAP20
ORAI2	0.000670616297588664	1.05913777233696	0.252	0.235	1	0	ORAI2
MDH2	0.000671050126629383	0.490696794781925	0.426	0.426	1	0	MDH2
CLTA	0.000723508460828393	0.400100585412988	0.452	0.452	1	0	CLTA
KIF2A	0.000729817818840014	0.790779756621187	0.265	0.246	1	0	KIF2A
PRRC2B	0.000744904142653026	0.666617439530817	0.299	0.284	1	0	PRRC2B
MSI2	0.000810820470148341	0.596347095785632	0.326	0.31	1	0	MSI2
ACTR10	0.000835541443039818	0.641735126591389	0.318	0.299	1	0	ACTR10
FAM3C	0.000853766580844955	0.907481716815514	0.273	0.258	1	0	FAM3C
ZNF704	0.000874307771631376	0.823759262792904	0.271	0.253	1	0	ZNF704
SMARCE1	0.000916055234463585	0.704072434769003	0.288	0.274	1	0	SMARCE1
CNIH1	0.000968152897199742	0.259564662897764	0.198	0.276	1	0	CNIH1
KPNB1	0.00101395018035401	0.336602420446599	0.491	0.468	1	0	KPNB1
SPAG9	0.00105250684678403	0.374622774240147	0.448	0.452	1	0	SPAG9
PCBD1	0.00106052412845427	0.691643319013693	0.338	0.334	1	0	PCBD1
EPM2AIP1	0.0011158141798216	0.76541542061687	0.255	0.233	1	0	EPM2AIP1
PHB2	0.0011681324019988	0.554596513130009	0.41	0.413	1	0	PHB2
TCF25	0.00124666341843926	0.450068258747881	0.42	0.425	1	0	TCF25
GLG1	0.00125245812560797	0.702061386227344	0.324	0.316	1	0	GLG1
POP7	0.00126913580343599	0.298420622084206	0.224	0.309	1	0	POP7
DNAJC8	0.00129731137896544	0.589274445217032	0.374	0.379	1	0	DNAJC8
CAPZA2	0.00130682023926289	0.487685330269563	0.459	0.474	1	0	CAPZA2
ACP1	0.00133461048370049	0.443947702073543	0.418	0.412	1	0	ACP1
ANAPC5	0.00133681232766696	0.848954973603254	0.265	0.248	1	0	ANAPC5
NHP2	0.00133982889729902	0.572391650822884	0.383	0.385	1	0	NHP2
RNF5	0.00140821150333969	0.648327583920706	0.324	0.313	1	0	RNF5
EPC1	0.00141972767084359	0.482638744191354	0.381	0.379	1	0	EPC1
OTUD6B-AS1	0.00144086927372307	0.807259335389745	0.264	0.248	1	0	OTUD6B-AS1
RAD21	0.00167592041702803	0.450601039627327	0.333	0.313	1	0	RAD21
DDAH2	0.00168059719333806	0.331443625108967	0.513	0.518	1	0	DDAH2
PRDX5	0.0017964363075081	0.306361998201886	0.582	0.608	1	0	PRDX5
DBNL	0.00192055591377482	0.267774227847169	0.201	0.273	1	0	DBNL
TBX2-AS1	0.00200238524768196	0.865638843026501	0.25	0.228	1	0	TBX2-AS1
FKBP3	0.00221870934731817	0.399146496104807	0.417	0.405	1	0	FKBP3
PPP2R5E	0.00223202416979343	0.735810636888944	0.311	0.307	1	0	PPP2R5E
MRPL12	0.00225763470701372	0.281729040110488	0.214	0.292	1	0	MRPL12
MFF	0.00228530318987112	0.756467840328339	0.298	0.292	1	0	MFF
TM2D3	0.00232714325191693	0.765041520172682	0.298	0.289	1	0	TM2D3
SRSF5	0.00242787623439238	0.267111654546062	0.636	0.685	1	0	SRSF5
NIPSNAP2	0.00248455626861755	0.87561407616037	0.259	0.247	1	0	NIPSNAP2
CDH2	0.00279370046938461	0.79451741859899	0.255	0.239	1	0	CDH2
TBCB	0.0029552735792085	0.301734334106685	0.533	0.549	1	0	TBCB
RALA	0.00312334195189064	0.755267649451763	0.276	0.268	1	0	RALA
FAM133B	0.00317685951263439	0.503055687884485	0.395	0.403	1	0	FAM133B
PPP4R3B	0.0036331394307558	0.623960379903903	0.318	0.314	1	0	PPP4R3B
USP11	0.00371640222788628	0.766248243022713	0.254	0.239	1	0	USP11
COMMD7	0.00391361657603025	0.369675247247786	0.193	0.262	1	0	COMMD7
YIPF4	0.0040309245848796	0.605716030403289	0.342	0.343	1	0	YIPF4
C7orf50	0.00406629901823965	0.69239735165658	0.326	0.331	1	0	C7orf50
PPP1CC	0.00407014984328979	0.621228198735108	0.359	0.365	1	0	PPP1CC
CYBC1	0.00409564841231336	0.272844990152399	0.201	0.272	1	0	CYBC1
TMCO1	0.00427096178907496	0.570630361489761	0.332	0.329	1	0	TMCO1
PHPT1	0.0043011836875553	0.351573503052453	0.493	0.5	1	0	PHPT1
EIF4B	0.00447032525016176	0.488364527767831	0.438	0.454	1	0	EIF4B
NPEPPS	0.00455257362178173	0.69796102163748	0.294	0.285	1	0	NPEPPS
GTF2H5	0.0045807967107136	0.709073692155961	0.28	0.271	1	0	GTF2H5
ZNHIT3	0.00464496231169441	0.812762919424618	0.27	0.266	1	0	ZNHIT3
APEX1	0.00470937710413602	0.31054454108771	0.42	0.42	1	0	APEX1
EIF3E	0.00473012138393654	0.287410824926336	0.58	0.625	1	0	EIF3E
PAG1	0.00527839670707557	0.919359151036766	0.265	0.256	1	0	PAG1
SECISBP2	0.00568057411463195	0.680809124698394	0.271	0.262	1	0	SECISBP2
ATXN10	0.00570147050830646	0.599837662432177	0.33	0.327	1	0	ATXN10
COA3	0.00589017710160736	0.515320280282773	0.343	0.339	1	0	COA3
NDUFB6	0.00590395551396359	0.269398497606495	0.214	0.284	1	0	NDUFB6
MRPS5	0.0066829420606696	0.827766028659142	0.266	0.26	1	0	MRPS5
WDR45B	0.00683997334195251	0.741253137800994	0.278	0.273	1	0	WDR45B
PABPN1	0.0072087003046443	0.628206708950785	0.366	0.378	1	0	PABPN1
SMARCA4	0.00780464727117771	0.615146084606986	0.319	0.318	1	0	SMARCA4
PTOV1	0.0078683042656952	0.383122092723108	0.276	0.255	1	0	PTOV1
NUDC	0.00787239556473528	0.486292894201435	0.334	0.328	1	0	NUDC
PCM1	0.00812383730148168	0.360529585146383	0.465	0.476	1	0	PCM1
NDUFB4	0.00824939768436622	0.402113096019962	0.463	0.488	1	0	NDUFB4
STK25	0.00863203680381161	0.771236170795029	0.266	0.262	1	0	STK25
MRPL22	0.0087624959948201	0.278771257178786	0.193	0.254	1	0	MRPL22
PSMC2	0.00924166339059689	0.281141263863658	0.195	0.26	1	0	PSMC2
BRK1	0.00924195562901441	0.349183151286342	0.513	0.566	1	0	BRK1
TXN2	0.00941680030349384	0.294706175662655	0.229	0.304	1	0	TXN2
MUC20-OT1	0.00979127033786526	0.700263839856602	0.288	0.283	1	0	MUC20-OT1
RTN11	3.1778931753498e-245	1.54897728589798	0.985	0.477	7.98604554965404e-241	1	RTN1
UCHL11	1.97676270357081e-235	1.55574850749205	0.937	0.411	4.96760467407345e-231	1	UCHL1
CD241	1.49351195777848e-234	1.61733999586421	0.913	0.372	3.75319554989732e-230	1	CD24
DBH1	1.18473640298658e-224	1.55410150123566	0.898	0.365	2.97724258070527e-220	1	DBH
TUBB2B1	2.95149260797098e-219	1.44440840012441	0.948	0.42	7.41710092383108e-215	1	TUBB2B
STMN41	2.39239076199162e-218	1.56317212881591	0.907	0.393	6.01207798488495e-214	1	STMN4
MLLT111	1.17697202075786e-217	1.41229419039494	0.95	0.431	2.95773068816451e-213	1	MLLT11
MAPT1	2.47437908522959e-207	1.48675573136985	0.868	0.345	6.21811464118196e-203	1	MAPT
SCG21	3.61621599433868e-198	1.82224437567461	0.691	0.236	9.08755079377311e-194	1	SCG2
HAND2-AS11	8.21977763902106e-198	1.4978230254323	0.866	0.358	2.06563012068599e-193	1	HAND2-AS1
SCG51	1.92078281708715e-196	1.88235270628941	0.672	0.23	4.82692721934001e-192	1	SCG5
MEG31	2.18218828825117e-188	1.8382095108337	0.747	0.329	5.4838391683752e-184	1	MEG3
ELAVL41	1.54325230914958e-187	1.39156382861904	0.888	0.4	3.8781930528929e-183	1	ELAVL4
SYT12	1.92412319459092e-187	1.56474358062672	0.817	0.334	4.83532158800698e-183	1	SYT1
MAP1B1	2.87223814000857e-186	1.24648375358512	0.986	0.549	7.21793444584153e-182	1	MAP1B
CHGB1	1.09488191920017e-172	1.70120957928579	0.793	0.329	2.75143826295003e-168	1	CHGB
NREP1	1.5806729951544e-172	1.49728120538215	0.813	0.352	3.97223123682301e-168	1	NREP
VSTM2A1	8.35100002892845e-166	1.76275720319982	0.606	0.206	2.09860630726972e-161	1	VSTM2A
NNAT1	7.49208205987795e-165	1.35918375990297	0.915	0.447	1.88276022164733e-160	1	NNAT
TUBA1A1	2.45814734325426e-161	1.21002921855142	0.948	0.567	6.17732427359795e-157	1	TUBA1A
SOX41	1.25608315864119e-160	1.23283943591144	0.953	0.557	3.15653697766532e-156	1	SOX4
CCND11	8.7189557018265e-159	1.23436478921114	0.902	0.435	2.191073567869e-154	1	CCND1
STMN21	9.59524660711145e-158	0.975100258444651	0.996	0.542	2.41128547236711e-153	1	STMN2
RGS51	6.44879510838253e-157	1.23929022889552	0.878	0.444	1.62058221073653e-152	1	RGS5
BEX11	1.21885148824305e-156	1.25082478885543	0.882	0.407	3.06297378995478e-152	1	BEX1
CHGA1	8.00296385094253e-152	1.89268007040056	0.605	0.226	2.01114481574186e-147	1	CHGA
GNG31	8.1008784171929e-152	1.43487245454391	0.749	0.32	2.03575074624058e-147	1	GNG3
TH1	1.83438819793012e-150	1.47638696082936	0.718	0.297	4.6098175413984e-146	1	TH
NXPH11	4.36371249117904e-150	1.83730085384606	0.574	0.2	1.09660094903329e-145	1	NXPH1
TUBB2A1	5.9368199577501e-150	1.26906012260357	0.806	0.346	1.4919228553826e-145	1	TUBB2A
PEBP11	7.15975558574288e-150	1.11995823275143	0.937	0.559	1.79924657869719e-145	1	PEBP1
GATA31	2.09922323846157e-147	1.23152246403825	0.849	0.397	5.27534799825393e-143	1	GATA3
GAP431	3.52969546083119e-143	1.30974844194153	0.827	0.394	8.87012469306879e-139	1	GAP43
TCEAL71	1.69582987601967e-142	1.59573294352957	0.668	0.272	4.26162047843743e-138	1	TCEAL7
MIAT1	4.96318661322721e-141	1.55883117928651	0.594	0.22	1.247248795904e-136	1	MIAT
VAMP21	2.33052731039782e-140	1.25752004443679	0.924	0.588	5.85661513102971e-136	1	VAMP2
SNAP251	3.42311663373099e-139	1.48033064535584	0.696	0.293	8.60229210056598e-135	1	SNAP25
RBP11	4.92494333907899e-135	1.21989271588963	0.814	0.379	1.23763826111055e-130	1	RBP1
EEF21	1.59679427604345e-131	0.910064201497391	0.962	0.786	4.0127440156972e-127	1	EEF2
PRCD1	6.40406036669808e-129	1.46739471606733	0.624	0.248	1.60934037015123e-124	1	PRCD
NTRK1	6.96575749349059e-129	2.11981979762303	0.421	0.127	1.75049485811419e-124	1	NTRK1
TMEM14A1	1.86283966919049e-128	1.31008946065837	0.717	0.322	4.6813160886757e-124	1	TMEM14A
CRMP11	4.56281272970927e-126	1.42893309715011	0.67	0.29	1.14663483897594e-121	1	CRMP1
CASC151	5.97249880017562e-126	1.65100416343955	0.549	0.207	1.50088894848413e-121	1	CASC15
NSG21	8.4143539132872e-126	1.61314471878241	0.604	0.242	2.11452713840907e-121	1	NSG2
HAND21	1.6182657935798e-125	1.20668810999653	0.803	0.385	4.06670193926604e-121	1	HAND2
CDK61	1.23577506120082e-124	1.35189510622499	0.701	0.313	3.10550272879767e-120	1	CDK6
NSG11	3.20955188867418e-124	1.23886938596752	0.748	0.346	8.06560389623821e-120	1	NSG1
DUSP261	1.27098752405551e-123	1.71130770882255	0.517	0.189	3.19399164795148e-119	1	DUSP26
SNRPN1	7.92492298122726e-123	1.25024158287851	0.797	0.414	1.99153314518241e-118	1	SNRPN
BEX21	1.7609361932098e-122	1.54723882764089	0.601	0.247	4.42523265353622e-118	1	BEX2
MAP21	4.0488557472913e-122	1.34497137463553	0.677	0.29	1.0174774492943e-117	1	MAP2
JPT11	1.96975133248049e-121	0.928383912145877	0.966	0.645	4.94998509852346e-117	1	JPT1
MAOA1	1.61878805469875e-120	1.53902179365836	0.587	0.238	4.06801438145796e-116	1	MAOA
PCLO1	2.40743419428866e-120	1.58857687515261	0.556	0.216	6.04988213024739e-116	1	PCLO
ATAT11	4.46602470726007e-119	1.44649457876913	0.603	0.25	1.12231200893446e-114	1	ATAT1
ALCAM1	8.69403205079661e-119	1.54194362824326	0.638	0.288	2.18481025436519e-114	1	ALCAM
MDK1	6.45060068547637e-118	1.09465211583106	0.909	0.482	1.62103595226021e-113	1	MDK
PHOX2A1	6.89341279977074e-118	1.93957873630115	0.431	0.139	1.73231463658239e-113	1	PHOX2A
TMOD11	1.00189171075343e-117	1.5796269782998	0.573	0.232	2.51775386912337e-113	1	TMOD1
CNTNAP21	3.3306668348867e-117	1.30477356267762	0.669	0.282	8.36996575607028e-113	1	CNTNAP2
SCN9A1	1.007042936468e-116	1.36220597945561	0.64	0.272	2.53069889934408e-112	1	SCN9A
ATP6V1G21	1.65940472157689e-115	1.5387921458074	0.538	0.208	4.17008406532272e-111	1	ATP6V1G2
CLU1	1.71802076332119e-115	1.04258803824711	0.706	0.323	4.31738617822615e-111	1	CLU
ENO21	3.93556315621095e-115	1.20497164772531	0.684	0.291	9.89007021155812e-111	1	ENO2
KMT2E1	1.91790586500115e-114	1.11015139643264	0.839	0.474	4.8196974387479e-110	1	KMT2E
LRTM11	3.30424590090072e-114	1.97506805078066	0.376	0.112	8.3035699489635e-110	1	LRTM1
PCSK1N1	6.20816022895372e-114	1.7996038688569	0.45	0.154	1.56011066553607e-109	1	PCSK1N
FXYD61	9.63785727869831e-114	1.2341280204882	0.704	0.325	2.42199353413689e-109	1	FXYD6
PHF141	2.91657630562699e-112	1.07917567127426	0.846	0.463	7.32935625604064e-108	1	PHF14
ATP6V0E21	3.61562876719271e-111	1.18364494496617	0.707	0.323	9.08607509195527e-107	1	ATP6V0E2
TCAF11	9.909517941692e-111	1.27667333796912	0.674	0.304	2.4902618587472e-106	1	TCAF1
FAIM21	4.02104420612096e-110	1.7433094526678	0.453	0.159	1.0104884089982e-105	1	FAIM2
SARAF1	2.87182527118252e-109	0.881223737757648	0.961	0.686	7.21689690648168e-105	1	SARAF
BEX31	2.10481729928757e-108	0.943475162574966	0.918	0.527	5.28940587310966e-104	1	BEX3
FSCN11	4.33768555529016e-108	1.14565996076308	0.744	0.367	1.09006038004442e-103	1	FSCN1
RAMP11	1.86820456921608e-107	1.51669339052634	0.568	0.237	4.69479808244001e-103	1	RAMP1
CHRNA31	2.65024540114794e-107	1.88469066252843	0.438	0.154	6.66006669308477e-103	1	CHRNA3
MARCKSL11	3.82121739943039e-107	1.14117193703868	0.867	0.514	9.60271932476856e-103	1	MARCKSL1
DPP61	1.30510802325628e-105	1.5967571544156	0.507	0.201	3.27973646244303e-101	1	DPP6
RUNDC3A1	5.02072838717982e-105	1.43244390025702	0.542	0.221	1.26170904369829e-100	1	RUNDC3A
HNRNPA11	8.98791283717257e-105	0.818645957623524	0.963	0.737	2.25866249598147e-100	1	HNRNPA1
TMEM59L	2.01733374900056e-104	1.9869932100231	0.359	0.11	5.06955971123841e-100	1	TMEM59L
TTC31	6.74029787249866e-104	0.909949242458567	0.91	0.576	1.69383685535891e-99	1	TTC3
C14orf1321	1.09514045452776e-103	1.46598957978939	0.56	0.235	2.75208796222825e-99	1	C14orf132
SCN2A1	1.94975302569089e-103	1.67399932301511	0.438	0.156	4.8997293535612e-99	1	SCN2A
EIF4A21	1.9680166104229e-103	0.887252373960885	0.963	0.75	4.94562574199274e-99	1	EIF4A2
GTF2I1	2.19459983343491e-103	1.05765453418938	0.801	0.442	5.51502938142193e-99	1	GTF2I
RPL61	8.24676952129368e-103	0.617089793071479	0.988	0.93	2.0724131807011e-98	1	RPL6
CXADR1	5.88476216609175e-102	1.49728728792022	0.512	0.204	1.47884073233886e-97	1	CXADR
STMP11	1.68833021780617e-101	1.07692624812237	0.808	0.47	4.2427738373469e-97	1	STMP1
CIRBP1	4.84426710228118e-101	1.01361635513503	0.962	0.714	1.21736432280326e-96	1	CIRBP
CCNI1	6.40519056982026e-101	0.855817303856968	0.936	0.724	1.60962439019583e-96	1	CCNI
NCAM11	1.55295585007108e-100	1.09217253844366	0.716	0.347	3.90257805122863e-96	1	NCAM1
POLR2J3.11	2.42595843818875e-100	1.1609507197123	0.721	0.368	6.09643355516832e-96	1	POLR2J3.1
CNTN11	4.77700323405519e-100	1.60384023392009	0.493	0.194	1.20046091271807e-95	1	CNTN1
MYT1L1	5.09418707754022e-100	1.21789509410627	0.608	0.264	1.28016921258586e-95	1	MYT1L
SCG31	1.8174885372475e-99	1.1954403468759	0.645	0.289	4.56734869410296e-95	1	SCG3
HSBP11	4.08015334137104e-98	0.946835662677502	0.871	0.518	1.02534253468654e-93	1	HSBP1
MAB21L11	6.62556220338654e-98	1.36975339181865	0.542	0.226	1.66500378171104e-93	1	MAB21L1
YWHAG1	7.6506399187807e-98	1.11520090322093	0.76	0.427	1.92260581158959e-93	1	YWHAG
H1F01	3.99087791496292e-97	1.28338910776929	0.646	0.311	1.00290762003018e-92	1	H1F0
NIPSNAP11	8.63619917105953e-97	1.56360803808073	0.497	0.205	2.17027685168726e-92	1	NIPSNAP1
ZFHX31	9.42304217232317e-97	0.987900364107716	0.819	0.452	2.36801049790481e-92	1	ZFHX3
DCX1	9.48531396664262e-97	1.41000892876719	0.554	0.235	2.38365939981729e-92	1	DCX
ZNF4281	1.90687785933762e-96	0.934052603195069	0.878	0.528	4.79198406051544e-92	1	ZNF428
MAP71	6.20473663638879e-96	1.84706344511706	0.394	0.138	1.5592503167245e-91	1	MAP7
LUC7L31	8.84689717186882e-96	0.863885672728129	0.918	0.623	2.22322525929063e-91	1	LUC7L3
EPB41L4A-AS11	1.10806580607577e-95	1.2814258661973	0.614	0.29	2.78456937066841e-91	1	EPB41L4A-AS1
ZKSCAN11	3.81064605539265e-95	1.19641388467638	0.64	0.312	9.57615353720174e-91	1	ZKSCAN1
ATP1B11	5.35351963603777e-95	1.19747431437161	0.697	0.363	1.34533948453629e-90	1	ATP1B1
PRPH1	1.12341996442668e-94	1.55750080424957	0.593	0.286	2.82315437060426e-90	1	PRPH
HAND11	5.49819876948385e-94	1.67834537114977	0.444	0.17	1.38169735077129e-89	1	HAND1
KIF3A1	5.61315086149851e-94	1.33438702411492	0.582	0.262	1.41058481149458e-89	1	KIF3A
BEX41	5.11451117000877e-93	1.11774534927234	0.729	0.404	1.2852766570232e-88	1	BEX4
RPAIN1	5.6223252842402e-93	1.10667596342401	0.706	0.37	1.41289034392956e-88	1	RPAIN
SOX111	7.04317989647238e-93	1.19002849284103	0.739	0.377	1.76995110798351e-88	1	SOX11
NDUFA51	8.74868126702477e-93	1.19205732101278	0.711	0.386	2.19854360240333e-88	1	NDUFA5
TUBB1	1.76314442750337e-92	0.700167227724283	0.921	0.567	4.43078194631597e-88	1	TUBB
GATA21	4.86423637529587e-91	1.57157397977337	0.493	0.208	1.22238260111185e-86	1	GATA2
BMPR1B1	1.62272925217749e-90	1.58288884963494	0.439	0.17	4.07791861072203e-86	1	BMPR1B
SEZ6L21	9.57016118759474e-90	1.4844860545894	0.481	0.199	2.40498150644256e-85	1	SEZ6L2
KRT191	1.34911007767664e-89	1.49444077648529	0.592	0.275	3.39031362520139e-85	1	KRT19
MOAP11	2.11194355825284e-89	1.33913576574794	0.524	0.223	5.30731416188939e-85	1	MOAP1
VAT11	2.80865132068379e-89	1.21432404791217	0.627	0.305	7.05814076887837e-85	1	VAT1
FABP6	3.84429218042999e-89	2.11081821556852	0.284	0.081	9.66070624942056e-85	1	FABP6
PLD31	4.8228035184869e-89	0.934375937753962	0.787	0.44	1.21197052419576e-84	1	PLD3
ISL11	8.10552984091341e-89	0.761385007210053	0.786	0.392	2.03691964902154e-84	1	ISL1
INA1	1.00284024602215e-88	1.47778871625081	0.474	0.191	2.52013753825368e-84	1	INA
TUSC31	6.54308268335013e-88	1.20155125030041	0.598	0.276	1.64427667832589e-83	1	TUSC3
NT5C3B1	7.74966312331725e-88	1.04329850184879	0.657	0.311	1.94749034288962e-83	1	NT5C3B
DDC1	1.45473983981476e-87	1.47500284146678	0.477	0.196	3.6557612174545e-83	1	DDC
QDPR1	2.71159680132634e-87	1.24667263410824	0.583	0.272	6.81424276173309e-83	1	QDPR
FAM57B1	2.79243384935533e-87	1.36919126406189	0.488	0.204	7.01738626342995e-83	1	FAM57B
MARCKS1	3.61616522383339e-87	0.881343794670671	0.915	0.618	9.08742320749331e-83	1	MARCKS
NRCAM	2.3738087415203e-86	1.55975537866912	0.415	0.158	5.96538136744051e-82	1	NRCAM
NPY1	2.99282358734286e-86	1.26220585628492	0.665	0.331	7.52096567499262e-82	1	NPY
FGF131	4.5418995896381e-86	1.46791480049571	0.478	0.201	1.14137936687605e-81	1	FGF13
CADM3	4.74972054119714e-86	1.63009216889369	0.374	0.132	1.19360477200284e-81	1	CADM3
MYL6B1	1.42041333613758e-85	1.15341931569946	0.629	0.318	3.56949871371374e-81	1	MYL6B
RPL381	2.17952417088129e-85	0.598547328289801	0.985	0.879	5.47714424142469e-81	1	RPL38
MARCH61	9.674567260697e-85	1.17289888202047	0.694	0.374	2.43121875261316e-80	1	MARCH6
GSTA41	1.19155729042833e-84	1.41851997783272	0.477	0.2	2.9943834708464e-80	1	GSTA4
SORBS21	1.80113063864709e-84	0.959732929257441	0.59	0.272	4.52624129492013e-80	1	SORBS2
GDAP1L11	1.85797358092554e-84	1.48310343445843	0.469	0.196	4.66908760886588e-80	1	GDAP1L1
YWHAQ1	7.42880115611545e-84	0.757509549866633	0.929	0.651	1.86685773053181e-79	1	YWHAQ
STMN31	7.61359560241495e-84	1.08979847790555	0.648	0.315	1.91329657488688e-79	1	STMN3
RPL71	1.42611245306833e-83	0.538361432325268	0.99	0.922	3.58382059456071e-79	1	RPL7
IL71	4.83473795004467e-83	1.36688406574911	0.477	0.201	1.21496964684623e-78	1	IL7
RTN31	9.17102447332091e-83	0.894217048722137	0.817	0.498	2.30467845014555e-78	1	RTN3
NDRG41	4.03600386364136e-82	1.6257529657685	0.394	0.15	1.01424777093307e-77	1	NDRG4
RBMS31	4.06885247093415e-82	1.15281590376447	0.557	0.254	1.02250262594575e-77	1	RBMS3
TERF2IP1	4.65941753204442e-82	1.02308498337609	0.764	0.456	1.17091162580276e-77	1	TERF2IP
RPL41	1.07231336456061e-81	0.716042303939058	0.956	0.831	2.69472348514081e-77	1	RPL4
RBFOX21	1.92685496324553e-81	1.04211881605546	0.663	0.34	4.842186522636e-77	1	RBFOX2
RAB3A	4.5482298435702e-81	1.75269448262525	0.363	0.131	1.14297015968919e-76	1	RAB3A
PTPRN21	1.44328611093915e-80	1.39298253309642	0.493	0.218	3.62697799679008e-76	1	PTPRN2
CAMK2B1	2.02022235480497e-80	1.48429604328479	0.423	0.167	5.07681877762488e-76	1	CAMK2B
GDI11	2.53259659067612e-80	0.99827317229754	0.686	0.351	6.36441523236908e-76	1	GDI1
ING41	3.17405294227594e-80	1.37954908484712	0.471	0.204	7.97639504393945e-76	1	ING4
EIF1B1	4.36701027287175e-80	0.918711002095625	0.796	0.493	1.09742968157267e-75	1	EIF1B
GABPB1-AS11	5.48724382496243e-80	1.01904666956409	0.621	0.311	1.37894437321306e-75	1	GABPB1-AS1
TSPAN71	2.03498602533188e-79	1.48737403176312	0.432	0.175	5.11391988165903e-75	1	TSPAN7
TAGLN31	3.00659373406327e-79	1.19756518677444	0.561	0.265	7.55557005370099e-75	1	TAGLN3
LINC006821	4.91541585670931e-79	1.07399649856256	0.646	0.323	1.23524400479105e-74	1	LINC00682
EIF3L1	2.96115544978621e-78	0.925038462186911	0.815	0.545	7.44138364531274e-74	1	EIF3L
RUFY21	1.55066689569225e-77	1.30565052889664	0.47	0.205	3.89682590887463e-73	1	RUFY2
ATP6V1G11	1.77409750839971e-77	0.740209563739951	0.934	0.674	4.45830703860848e-73	1	ATP6V1G1
HDAC21	4.06248021016242e-77	0.875159749728792	0.777	0.448	1.02090127681381e-72	1	HDAC2
RPL7L11	6.56097328678775e-77	1.03124835676059	0.626	0.317	1.64877258696976e-72	1	RPL7L1
OCIAD21	9.62330146664867e-77	0.981610689992087	0.645	0.325	2.41833565856881e-72	1	OCIAD2
CELF41	6.73745122443893e-76	1.22517516181842	0.524	0.242	1.6931214927015e-71	1	CELF4
ATP1A31	2.40897890231238e-75	1.5050760153282	0.424	0.176	6.053763981511e-71	1	ATP1A3
GDAP11	4.59736170897229e-75	1.27511147477417	0.496	0.224	1.15531699746474e-70	1	GDAP1
ATP5F1A1	4.97767503782822e-75	0.896411958329286	0.808	0.524	1.25088973700623e-70	1	ATP5F1A
H3F3B1	6.87311130608017e-75	0.51697582280321	1	0.979	1.72721287121795e-70	1	H3F3B
CADM11	2.13715157164679e-74	1.07200757305055	0.648	0.34	5.37066189954839e-70	1	CADM1
SYT5	2.26362100518931e-74	1.64952113550407	0.336	0.12	5.68847958604073e-70	1	SYT5
GRIA21	3.12065750612084e-74	1.42406237524075	0.421	0.174	7.84221231288167e-70	1	GRIA2
KIDINS2201	5.79354249564273e-74	1.06056470019783	0.609	0.315	1.45591722915502e-69	1	KIDINS220
NRSN1	2.98101688087626e-73	1.5523594705832	0.411	0.172	7.49129542164205e-69	1	NRSN1
DST1	3.70440840993977e-73	0.875854792221345	0.7	0.378	9.30917833417863e-69	1	DST
MLF21	5.96260694393169e-73	0.918268187569758	0.744	0.436	1.49840312501003e-68	1	MLF2
PHOX2B1	6.44738105712427e-73	1.05142786831526	0.624	0.314	1.62022685965533e-68	1	PHOX2B
APLP11	1.55921458839287e-72	1.32964359958724	0.444	0.189	3.91830626063129e-68	1	APLP1
SCOC1	2.88855922514595e-72	1.09770912693531	0.584	0.296	7.25894933279176e-68	1	SCOC
KIF21A1	1.63073290043922e-71	0.99623718521398	0.627	0.311	4.09803177880375e-67	1	KIF21A
CKB1	1.75396706732171e-71	0.770163253489069	0.782	0.414	4.40771924017945e-67	1	CKB
PNMA2	2.10764655760479e-71	1.38370911162452	0.406	0.168	5.29651579926084e-67	1	PNMA2
DTD11	4.85015098425981e-71	1.35146012999404	0.46	0.21	1.21884294234449e-66	1	DTD1
DPYSL31	6.0683909475985e-71	1.23304680920422	0.51	0.236	1.5249866451315e-66	1	DPYSL3
SYT41	6.89345623102938e-71	1.61018879351631	0.386	0.156	1.73232555085768e-66	1	SYT4
SYT111	8.86819594957902e-71	1.06730604040455	0.585	0.296	2.22857764212921e-66	1	SYT11
LRRN31	1.02930126606906e-70	1.29330487574556	0.493	0.228	2.58663408163156e-66	1	LRRN3
CALM21	2.00850360726043e-70	0.626104155486857	0.991	0.884	5.04736956504545e-66	1	CALM2
SRP91	3.59953314895604e-70	0.771785584562732	0.86	0.546	9.04562680332652e-66	1	SRP9
DCTN21	3.9047847101763e-70	1.04368513165858	0.61	0.322	9.81272397667304e-66	1	DCTN2
COX7A2L1	1.33795364584187e-69	0.851420211461502	0.79	0.52	3.36227751200063e-65	1	COX7A2L
TMEM106B1	1.68384415557974e-69	1.2034550192136	0.506	0.242	4.23150036297189e-65	1	TMEM106B
ITM2C1	4.27371743800016e-69	0.874634342198515	0.622	0.322	1.07398519216944e-64	1	ITM2C
YWHAE1	4.896079888938e-69	0.691815996672557	0.919	0.638	1.23038487609012e-64	1	YWHAE
CD2001	1.23154672160399e-68	1.30695171903117	0.432	0.188	3.09487691139083e-64	1	CD200
CBX11	1.97597966859012e-68	0.761492855040127	0.787	0.436	4.96563690716697e-64	1	CBX1
CYB5611	2.66261867111232e-68	1.38017973613918	0.46	0.209	6.69116072050526e-64	1	CYB561
ICA11	4.01708844288789e-68	1.22582522664556	0.533	0.263	1.00949432569773e-63	1	ICA1
SRRM31	4.38872533935202e-68	1.36602494162948	0.39	0.16	1.10288667777916e-63	1	SRRM3
FIS11	4.5567409997726e-68	0.911477285456814	0.771	0.5	1.14510901324285e-63	1	FIS1
PPP1R9A1	4.90330053213032e-68	1.49588306574041	0.384	0.158	1.23219942372435e-63	1	PPP1R9A
ZC2HC1A1	5.92349461036392e-68	1.25453285885651	0.462	0.211	1.48857419558445e-63	1	ZC2HC1A
SHD1	7.09104973091828e-68	1.10953148676238	0.504	0.234	1.78198079737976e-63	1	SHD
SEPT71	1.10553808312671e-67	0.761423227520348	0.834	0.531	2.77821720289742e-63	1	SEPT7
PKIA1	1.55271871327381e-67	1.43040827511614	0.413	0.179	3.90198212645708e-63	1	PKIA
STRAP1	2.07702116626169e-67	0.870281437187598	0.727	0.432	5.21955419081562e-63	1	STRAP
SRRM41	2.86787639829313e-67	1.43054599742139	0.362	0.142	7.20697338891062e-63	1	SRRM4
MKRN11	3.09667250716299e-67	0.93328579370891	0.684	0.39	7.78193801050059e-63	1	MKRN1
KIF1A1	1.29174843080522e-66	1.15753656787661	0.503	0.239	3.24616380661352e-62	1	KIF1A
GFRA3	1.48390970141665e-66	1.39526070300772	0.326	0.118	3.72906507966004e-62	1	GFRA3
ATXN101	3.83329047784264e-66	1.06497757781025	0.587	0.312	9.63305897081857e-62	1	ATXN10
PWAR6	4.47955086016807e-66	1.60629384070425	0.295	0.103	1.12571113116024e-61	1	PWAR6
DBN11	8.13162142448741e-66	1.01255734034901	0.567	0.287	2.04347646397369e-61	1	DBN1
BTBD8	8.73712341691596e-66	1.8261724048795	0.289	0.1	2.19563911467098e-61	1	BTBD8
KIF5A1	2.80930435060217e-65	1.62382975192335	0.38	0.159	7.05978183306324e-61	1	KIF5A
RUFY31	4.11616768256902e-65	1.05482596335231	0.54	0.27	1.0343929386296e-60	1	RUFY3
SLC38A11	4.48287475134733e-65	0.883570967411434	0.642	0.344	1.12654642501358e-60	1	SLC38A1
TRIM21	1.32789046106855e-64	1.32364372382953	0.437	0.199	3.33698872866528e-60	1	TRIM2
SLC39A61	1.6934627581987e-64	1.13022250637872	0.534	0.272	4.25567191135334e-60	1	SLC39A6
ELAVL31	1.74831478479915e-64	0.979895990731476	0.573	0.286	4.39351505420027e-60	1	ELAVL3
SLC18A2	4.42278693667034e-64	1.54870197078528	0.336	0.13	1.11144635718526e-59	1	SLC18A2
SYT17	1.17661332673063e-63	1.56643019423187	0.323	0.124	2.95682929007408e-59	1	SYT17
STXBP11	1.24187450441539e-63	1.18183733176266	0.475	0.227	3.12083062959586e-59	1	STXBP1
CHRNA71	1.73870691097424e-63	1.67200968440166	0.328	0.127	4.36937046727827e-59	1	CHRNA7
KDM5B1	3.02193902066489e-63	0.953877313822005	0.536	0.263	7.59413275893086e-59	1	KDM5B
RAC31	3.28699517104394e-63	1.31540118024315	0.432	0.194	8.26021886483342e-59	1	RAC3
RUNDC3B	4.03900219123866e-63	1.59732238380243	0.339	0.135	1.01500125065828e-58	1	RUNDC3B
YIPF31	4.63464808238688e-63	1.0191249040344	0.6	0.327	1.16468706310382e-58	1	YIPF3
CDC421	5.15354371620311e-63	1.22404130640328	0.426	0.189	1.29508553588184e-58	1	CDC42
ARL161	1.92912157498974e-62	0.976530192851205	0.556	0.281	4.84788251794922e-58	1	ARL16
AP1S11	2.45515698050951e-62	1.07728695598913	0.53	0.269	6.16980949202041e-58	1	AP1S1
DAAM11	3.18114828906236e-62	1.14027377427473	0.545	0.278	7.99422565041372e-58	1	DAAM1
PMP221	3.26424858385087e-62	1.18284348061752	0.598	0.34	8.20305669121722e-58	1	PMP22
SRGAP3	5.98165642462354e-62	1.3372978355646	0.387	0.166	1.5031902595079e-57	1	SRGAP3
HMGN11	6.34623756887346e-62	0.706849010413016	0.902	0.631	1.5948095010579e-57	1	HMGN1
SYP1	7.98334345479253e-62	1.26292861297257	0.418	0.188	2.00621421018936e-57	1	SYP
ZNF667-AS1	9.968398955175e-62	1.20535259763186	0.428	0.193	2.50505865743548e-57	1	ZNF667-AS1
GPC21	1.30154507313533e-61	1.43997388112391	0.381	0.165	3.27078276878909e-57	1	GPC2
STMN1	1.59726108909464e-61	0.288440265979236	0.996	0.637	4.01391711689483e-57	1	STMN1
FAM241B	1.62687524071896e-61	1.40456607440368	0.352	0.144	4.08833747992676e-57	1	FAM241B
DCTN31	1.82115269082275e-61	0.882341053128341	0.649	0.364	4.57655671203758e-57	1	DCTN3
MAP1LC3A1	1.92398016099789e-61	1.04105907635797	0.538	0.274	4.83496214458769e-57	1	MAP1LC3A
HSPA1A1	2.1343858351322e-61	0.7783157768864	0.827	0.557	5.36371160368723e-57	1	HSPA1A
TSHZ21	2.85109520118294e-61	1.10409117737352	0.481	0.232	7.16480224057273e-57	1	TSHZ2
C5orf241	7.7432626212763e-61	1.00293113059577	0.572	0.303	1.94588189672673e-56	1	C5orf24
TMEM35A	9.69590818207865e-61	1.24105135552925	0.417	0.186	2.43658172615636e-56	1	TMEM35A
PAFAH1B11	1.92162887502011e-60	0.99572613946701	0.588	0.323	4.82905336292553e-56	1	PAFAH1B1
STARD4-AS11	2.98192886973763e-60	1.55126229317074	0.308	0.117	7.49358724965065e-56	1	STARD4-AS1
ERH1	3.95797555704642e-60	0.729454273886317	0.812	0.5	9.94639257485764e-56	1	ERH
EBF11	4.47161354143248e-60	1.04555713067383	0.449	0.204	1.12371648296198e-55	1	EBF1
LRRC611	5.82516896498342e-60	1.16182818194498	0.449	0.21	1.46386496090033e-55	1	LRRC61
HSPB11	6.02002073760835e-60	1.02267071764197	0.834	0.601	1.51283121136098e-55	1	HSPB1
AKR1B11	6.54804978873963e-60	0.774334689462156	0.701	0.398	1.64552491191027e-55	1	AKR1B1
ACTL6B1	7.09351134721043e-60	1.25318491309249	0.428	0.198	1.78259940155398e-55	1	ACTL6B
TSC22D11	9.27910356819899e-60	0.496438295422248	0.781	0.474	2.33183872668841e-55	1	TSC22D1
RHBDD21	1.10066810526652e-59	1.08830007085884	0.497	0.25	2.76597894853476e-55	1	RHBDD2
ARPP191	1.8339275748431e-59	0.884796906760613	0.617	0.343	4.60865999558072e-55	1	ARPP19
PGM2L11	1.91778479782008e-59	1.09681358190694	0.454	0.215	4.81939319692186e-55	1	PGM2L1
RPRM	5.17990665628919e-59	1.69735078316393	0.288	0.106	1.30171054272547e-54	1	RPRM
POU2F21	5.19808826236166e-59	1.06072345982673	0.571	0.315	1.30627958033149e-54	1	POU2F2
RAB3B	6.30755788782624e-59	1.62939812686715	0.327	0.133	1.58508929721073e-54	1	RAB3B
SYT141	7.07121633927162e-59	1.3915275928103	0.367	0.157	1.77699666605896e-54	1	SYT14
JPH4	7.30358385402175e-59	1.55535889286589	0.321	0.127	1.83539062251566e-54	1	JPH4
GNAI11	7.87144787006728e-59	1.43090974206373	0.351	0.147	1.97809484974791e-54	1	GNAI1
CUTA1	9.59450585514264e-59	0.672708982418132	0.863	0.605	2.41109932139735e-54	1	CUTA
HSPA1B1	1.34338139953825e-58	0.685530128929208	0.782	0.49	3.37591745703963e-54	1	HSPA1B
ZNF608	1.39203936478093e-58	1.37432491668642	0.353	0.148	3.49819492369449e-54	1	ZNF608
H3F3A1	1.64414295273837e-58	0.411892849056382	0.998	0.936	4.13173124023152e-54	1	H3F3A
GNAO1	2.45916386687627e-58	1.18454935977421	0.417	0.19	6.17987879746006e-54	1	GNAO1
RGS4	5.13533335602534e-58	1.37732908221519	0.428	0.201	1.29050927236917e-53	1	RGS4
NDFIP11	7.8551920872246e-58	0.785939432545303	0.75	0.486	1.97400977151954e-53	1	NDFIP1
DCAF71	8.08531470995548e-58	0.841560898493358	0.62	0.334	2.03183958661181e-53	1	DCAF7
MAGEF11	1.42546741832013e-57	1.13254184008215	0.462	0.227	3.58219962223848e-53	1	MAGEF1
CNGB1	1.50993963986932e-57	1.53900131614985	0.306	0.119	3.79447831499161e-53	1	CNGB1
GABARAPL21	2.23771271145916e-57	0.710553924792495	0.856	0.62	5.62337204389687e-53	1	GABARAPL2
FLOT11	4.46649352906189e-57	0.825497305657738	0.652	0.374	1.12242982385325e-52	1	FLOT1
HSP90AB11	5.17416932123844e-57	0.377550984137314	0.985	0.866	1.30026875042722e-52	1	HSP90AB1
KLC11	6.49963559203004e-57	1.03361616197502	0.49	0.246	1.63335842427715e-52	1	KLC1
KIF5C1	8.55087312016877e-57	0.416974714435384	0.619	0.323	2.14883441509841e-52	1	KIF5C
AP2M11	9.06331502912138e-57	0.72542530412881	0.791	0.524	2.2776110668182e-52	1	AP2M1
TCEAL2	9.39792485822635e-57	1.39363750208994	0.39	0.177	2.36169851687228e-52	1	TCEAL2
ACTG1	1.44481153175892e-56	0.547874660083592	0.984	0.899	3.63081137931017e-52	1	ACTG1
NELFCD1	1.5416766607088e-56	1.04087226146325	0.513	0.267	3.87423344836121e-52	1	NELFCD
SLC22A17	3.39306460975374e-56	1.45261953903965	0.376	0.168	8.52677136431115e-52	1	SLC22A17
NLRP1	3.39506197384813e-56	1.47272086628507	0.389	0.177	8.53179074028036e-52	1	NLRP1
BNIP31	4.88960640655155e-56	1.21858994047986	0.434	0.211	1.2287580899664e-51	1	BNIP3
HSP90AA11	5.11433359640923e-56	0.468346990590458	0.994	0.896	1.28523203277764e-51	1	HSP90AA1
RAB3C	5.76950237308609e-56	1.52840704588216	0.3	0.116	1.44987594635654e-51	1	RAB3C
NAP1L5	1.01446781962325e-55	1.2443362867236	0.38	0.169	2.54935763071323e-51	1	NAP1L5
PHYHIPL	1.15112772918732e-55	1.23369344466347	0.422	0.2	2.89278398344773e-51	1	PHYHIPL
HID1	1.59771506605229e-55	1.41172680279577	0.312	0.126	4.01505796098941e-51	1	HID1
IP6K21	2.49545739603277e-55	0.967950128741782	0.557	0.302	6.27108443623034e-51	1	IP6K2
KIFAP3	3.90252694424047e-55	1.18496605557337	0.438	0.214	9.80705021087629e-51	1	KIFAP3
C16orf45	4.47136597344462e-55	1.1328318720223	0.437	0.211	1.12365426912663e-50	1	C16orf45
MAPRE3	4.814990732519e-55	1.53034089221513	0.331	0.141	1.21000717108202e-50	1	MAPRE3
L1CAM	5.65314976378868e-55	1.26882958908598	0.373	0.166	1.42063653564009e-50	1	L1CAM
SLC29A4	6.98158189648596e-55	1.62725678380317	0.28	0.107	1.75447153058692e-50	1	SLC29A4
SPOCK1	1.02530096586676e-54	1.21407864887502	0.389	0.176	2.57658132722317e-50	1	SPOCK1
MMD1	1.54302534630592e-54	0.983262082922462	0.534	0.281	3.87762269526679e-50	1	MMD
CAMLG1	1.54620663528052e-54	0.957013324090324	0.581	0.333	3.88561727445994e-50	1	CAMLG
EID11	1.61023302435117e-54	0.768958292856924	0.727	0.449	4.04651559019449e-50	1	EID1
SCN3B	1.79198867665178e-54	1.41400775446776	0.343	0.148	4.50326754442594e-50	1	SCN3B
CDC42EP41	1.88142108438958e-54	1.21179527390763	0.446	0.222	4.72801118507101e-50	1	CDC42EP4
BRD31	1.89942417435918e-54	0.937883961275526	0.55	0.298	4.77325295016462e-50	1	BRD3
CCDC136	2.39790121728692e-54	1.56350721476597	0.269	0.099	6.02592575904204e-50	1	CCDC136
SRI1	3.82966704723429e-54	0.808636032812674	0.701	0.432	9.62395328969976e-50	1	SRI
DTX3	4.28887664232621e-54	1.14558446469565	0.373	0.163	1.07779470021658e-49	1	DTX3
PRUNE2	4.86087522764855e-54	1.62470578092674	0.267	0.099	1.22153794470808e-49	1	PRUNE2
RIC31	5.021881034564e-54	1.21572948029324	0.378	0.17	1.26199870398593e-49	1	RIC3
AKAP91	5.67858652757755e-54	0.734349325052944	0.754	0.474	1.42702879438024e-49	1	AKAP9
MPLKIP1	7.08633501264274e-54	1.15679615039519	0.486	0.259	1.78079598867712e-49	1	MPLKIP
TMED41	2.28120674810735e-53	0.877203173727881	0.584	0.328	5.73267255799378e-49	1	TMED4
MRPS261	3.23118093357731e-53	0.881395240026625	0.556	0.301	8.11995768607979e-49	1	MRPS26
MEIS3	3.71731404194866e-53	1.50369013865693	0.315	0.131	9.34161018741698e-49	1	MEIS3
C6orf481	6.15243827865582e-53	0.70655073407428	0.771	0.488	1.54610773942621e-48	1	C6orf48
SLC4A8	6.36030013081478e-53	1.3065910762904	0.351	0.153	1.59834342287375e-48	1	SLC4A8
DYNC1LI21	7.6499758022016e-53	0.936047592141409	0.585	0.331	1.92243891909326e-48	1	DYNC1LI2
LSP1P51	8.84562242699183e-53	1.2006012343949	0.394	0.184	2.22290491590305e-48	1	LSP1P5
RPL37A1	1.12459363138896e-52	0.476611456068001	0.977	0.942	2.82610379568045e-48	1	RPL37A
ENDOV1	1.22805774585383e-52	1.10586437038189	0.432	0.212	3.08610911533067e-48	1	ENDOV
MZT2B1	1.28122920639261e-52	0.674150678744494	0.803	0.519	3.21972899566464e-48	1	MZT2B
TLN21	1.37719089245292e-52	1.02523589540564	0.449	0.219	3.46088071273418e-48	1	TLN2
ASPHD1	1.38852893118817e-52	1.58975604808226	0.292	0.116	3.48937320407587e-48	1	ASPHD1
USP111	2.73784407536516e-52	0.969597172184763	0.458	0.227	6.88020216139266e-48	1	USP11
REEP2	3.49194540788011e-52	1.64757487188685	0.253	0.092	8.77525881000272e-48	1	REEP2
RNF1651	3.92456662400773e-52	1.20429736223909	0.394	0.183	9.86243592613143e-48	1	RNF165
SYNJ2BP	4.78857565705846e-52	1.26594784773365	0.396	0.187	1.20336906261879e-47	1	SYNJ2BP
RND2	4.80857352060162e-52	1.53156911368796	0.308	0.128	1.20839452572719e-47	1	RND2
PRPSAP2	5.0493999898784e-52	1.33893511091546	0.391	0.189	1.26891421745644e-47	1	PRPSAP2
FNBP1L1	5.14416632911262e-52	0.869138151536535	0.54	0.288	1.292728998506e-47	1	FNBP1L
PDAP11	6.16635788700276e-52	0.773877894761401	0.697	0.435	1.54960573700379e-47	1	PDAP1
TULP41	9.36179225607036e-52	1.03703769233869	0.486	0.258	2.35261839395048e-47	1	TULP4
SKP11	1.06861251877197e-51	0.59891087755774	0.898	0.701	2.68542325967396e-47	1	SKP1
KLHDC31	1.35181231453013e-51	0.900823506227435	0.547	0.298	3.39710434641421e-47	1	KLHDC3
RASA4	1.70007536599125e-51	1.57392048806482	0.26	0.097	4.27228939473601e-47	1	RASA4
COX111	2.6941316469785e-51	0.990790457788762	0.498	0.268	6.77035282885697e-47	1	COX11
KCNQ1OT11	2.81998423331582e-51	0.799853714892935	0.63	0.366	7.08662037832265e-47	1	KCNQ1OT1
USP221	3.02024730242611e-51	1.09865713592533	0.466	0.244	7.58988147099682e-47	1	USP22
DNAJB61	3.39698402110747e-51	0.560256703730003	0.876	0.655	8.53662084504308e-47	1	DNAJB6
PAFAH1B31	3.42102333852677e-51	0.688521518549938	0.683	0.378	8.59703164971777e-47	1	PAFAH1B3
BPTF1	4.06420939397369e-51	0.807901930089869	0.705	0.448	1.02133582070559e-46	1	BPTF
PTN1	6.47642989299903e-51	0.5663049345597	0.625	0.324	1.62752683211066e-46	1	PTN
CPNE31	7.73901546408078e-51	0.905944312634735	0.54	0.299	1.9448145861235e-46	1	CPNE3
ZNF804A	9.33164676200034e-51	1.48167783156535	0.325	0.14	2.34504283129069e-46	1	ZNF804A
ZNF33B	1.00369239040049e-50	1.31989436759238	0.339	0.149	2.52227897707643e-46	1	ZNF33B
DPYSL4	1.39703230303234e-50	1.47704676687382	0.301	0.125	3.51074217752028e-46	1	DPYSL4
RNMT1	1.72759271522891e-50	0.753532980273593	0.594	0.339	4.34144049337026e-46	1	RNMT
TMSB15A1	2.22187760281044e-50	0.715547532042606	0.563	0.286	5.58357841586265e-46	1	TMSB15A
TFAP2B	2.60747790557011e-50	0.595499576992146	0.571	0.309	6.55259197669769e-46	1	TFAP2B
ATCAY1	2.8705217635511e-50	1.24363269308939	0.367	0.168	7.21362119180391e-46	1	ATCAY
FRRS1L	3.02602702810547e-50	1.34814628072565	0.327	0.142	7.60440592162904e-46	1	FRRS1L
FAM215B1	4.21970885070101e-50	0.923728210108558	0.494	0.257	1.06041283418116e-45	1	FAM215B
PAK31	4.32782636733424e-50	1.02297774462313	0.422	0.204	1.08758276611109e-45	1	PAK3
MCRIP11	5.0435726274524e-50	0.690831058435581	0.718	0.43	1.26744980127879e-45	1	MCRIP1
MZT2A1	5.31948254899506e-50	0.817144158854432	0.638	0.377	1.33678596456246e-45	1	MZT2A
CLASP21	7.98788171179983e-50	1.06178215235147	0.412	0.203	2.0073546741753e-45	1	CLASP2
PCMTD2	8.20330070013464e-50	1.18985334148147	0.359	0.162	2.06148946594384e-45	1	PCMTD2
SRP141	8.94979506516712e-50	0.495413785280951	0.945	0.742	2.2490834998765e-45	1	SRP14
MAGED2	1.7544319036182e-49	0.871450901741364	0.555	0.316	4.40888737379254e-45	1	MAGED2
ST131	2.32087157915157e-49	0.750329672801034	0.75	0.495	5.83235027840789e-45	1	ST13
TRA2A1	3.40139855316708e-49	0.877021513096113	0.688	0.433	8.54771456410888e-45	1	TRA2A
TCEAL5	4.75577084455714e-49	1.38073536240136	0.32	0.138	1.19512521323721e-44	1	TCEAL5
HACD3	5.92360697201877e-49	0.976859227835849	0.509	0.273	1.48860243206832e-44	1	HACD3
RNF51	6.31990691176221e-49	0.922089971346104	0.542	0.3	1.58819260692584e-44	1	RNF5
SLC25A361	9.34500939127133e-49	0.857329231273493	0.536	0.3	2.34840086002648e-44	1	SLC25A36
ZC3H131	1.10062471570351e-48	0.809954014123099	0.614	0.36	2.76586991056292e-44	1	ZC3H13
DYNLT11	1.22884106032975e-48	0.762561825556292	0.673	0.41	3.08807758460865e-44	1	DYNLT1
ZEB11	1.39274848234538e-48	0.916846809943817	0.486	0.254	3.49997693613394e-44	1	ZEB1
PRKAG2-AS1	1.95573064947872e-48	1.24543529782221	0.392	0.192	4.91475112214002e-44	1	PRKAG2-AS1
EXOC4	2.12113790369656e-48	1.1881675690522	0.427	0.217	5.33041955198945e-44	1	EXOC4
LY6H	2.24567976082547e-48	1.74475598017757	0.257	0.099	5.6433932389544e-44	1	LY6H
TAF71	2.43750039234091e-48	0.750913234877709	0.683	0.416	6.1254384859527e-44	1	TAF7
CHCHD21	3.02079030519529e-48	0.490700752887593	0.957	0.753	7.59124603695576e-44	1	CHCHD2
NSD31	3.26447579387186e-48	0.691672987808772	0.717	0.445	8.20362766999997e-44	1	NSD3
FHL1	3.93633190847952e-48	0.79372157113063	0.455	0.23	9.89200208600903e-44	1	FHL1
FOXO31	5.5345842293849e-48	0.944786328625245	0.487	0.259	1.39084101684443e-43	1	FOXO3
RGS7	7.6624104213048e-48	1.49677252052024	0.263	0.102	1.9255637388739e-43	1	RGS7
SGIP1	7.76353644271041e-48	1.286866481354	0.315	0.136	1.95097670805313e-43	1	SGIP1
NKIRAS2	1.15762527674582e-47	0.850706689609157	0.503	0.27	2.90911232046225e-43	1	NKIRAS2
GATA3-AS11	1.28923036417306e-47	1.1887711561218	0.367	0.172	3.23983590516691e-43	1	GATA3-AS1
ENAH1	1.55601706940648e-47	1.00059071886082	0.491	0.264	3.91027089541849e-43	1	ENAH
GNG21	2.15217635085248e-47	0.849185209272858	0.589	0.342	5.40841916969228e-43	1	GNG2
MRPS331	2.43929677229414e-47	0.959421217490386	0.536	0.309	6.12995278877517e-43	1	MRPS33
ARMCX1	2.52936698561536e-47	1.29265728826978	0.355	0.165	6.3562992348514e-43	1	ARMCX1
SCAMP11	2.78165824571813e-47	1.01682404927785	0.412	0.204	6.99030717148967e-43	1	SCAMP1
PPP2R1A1	5.58227446902109e-47	0.946485324651046	0.536	0.306	1.402825574065e-42	1	PPP2R1A
MRPS23	5.78696249977805e-47	1.17985600817123	0.418	0.219	1.45426367619422e-42	1	MRPS23
SCN3A	6.21165997519426e-47	1.44385095907348	0.273	0.11	1.56099015176632e-42	1	SCN3A
TSPYL4	7.15177559997973e-47	1.39022643492429	0.309	0.133	1.79724120827491e-42	1	TSPYL4
SVBP1	9.11080370359544e-47	1.01577911481725	0.488	0.268	2.28954497071353e-42	1	SVBP
COA31	1.00084400808183e-46	0.899006231887738	0.565	0.327	2.51512099230963e-42	1	COA3
THSD7A	1.14771218054349e-46	1.19050377778182	0.303	0.126	2.8842007097058e-42	1	THSD7A
PKIB	1.1528823402467e-46	1.32773954985468	0.335	0.15	2.89719332103997e-42	1	PKIB
TMOD2	1.37412169190035e-46	1.14154633741854	0.365	0.171	3.45316781174558e-42	1	TMOD2
SLC26A11	1.43060107943465e-46	1.30482265422327	0.311	0.136	3.59510051261926e-42	1	SLC26A11
CCZ11	1.55192157463431e-46	1.03988652209504	0.434	0.225	3.89997891705603e-42	1	CCZ1
CFAP201	2.05235195793234e-46	0.903917142442124	0.503	0.277	5.15756047028397e-42	1	CFAP20
CCDC1671	2.72068109233436e-46	0.912519431027542	0.502	0.275	6.83707158503625e-42	1	CCDC167
FMC11	2.93149383313894e-46	0.812569448076201	0.538	0.297	7.36684400267817e-42	1	FMC1
ELOVL4	4.96985267463164e-46	1.49057220067186	0.269	0.108	1.24892397713493e-41	1	ELOVL4
TP53BP11	5.46376522480316e-46	1.10992968380223	0.405	0.202	1.37304420099303e-41	1	TP53BP1
SSBP1	5.89935274162708e-46	0.760288634480889	0.605	0.352	1.48250734397088e-41	1	SSBP1
ACP11	6.74999427260578e-46	0.699990629028247	0.658	0.398	1.69627356070583e-41	1	ACP1
FKBP1B	6.87511189715282e-46	1.37614790513774	0.303	0.131	1.7277156197545e-41	1	FKBP1B
PCBD11	9.06453118562802e-46	0.872741850575461	0.552	0.322	2.27791668694832e-41	1	PCBD1
PHB21	1.09463430346176e-45	0.85000042111719	0.631	0.4	2.7508160045994e-41	1	PHB2
MTMR4	1.15364931131653e-45	1.21642097650535	0.365	0.177	2.89912071933843e-41	1	MTMR4
NCBP2	1.36439212182858e-45	0.935411328822152	0.49	0.27	3.42871740215523e-41	1	NCBP2
CLIP3	2.45091887210089e-45	1.31810372819794	0.305	0.134	6.15915912558953e-41	1	CLIP3
ATP6V0A11	2.53025799106305e-45	0.894247816779368	0.498	0.276	6.35853833154146e-41	1	ATP6V0A1
BPHL	2.70616300798473e-45	1.37077409408597	0.314	0.141	6.80058763906562e-41	1	BPHL
RACK11	4.94804566326731e-45	0.513813359370633	0.913	0.725	1.24344387517908e-40	1	RACK1
IFI27L21	5.87512867167e-45	0.804718336669755	0.643	0.411	1.47641983519067e-40	1	IFI27L2
ARPC1A1	6.12263956764578e-45	0.731326415989089	0.665	0.406	1.53861932334938e-40	1	ARPC1A
MRFAP11	6.67346502337033e-45	0.699807214324408	0.72	0.465	1.67704176037296e-40	1	MRFAP1
ICA1L	6.73550360146602e-45	1.41111276172252	0.294	0.128	1.69263205504841e-40	1	ICA1L
LUC7L21	6.92060965804389e-45	0.804804653544685	0.576	0.334	1.73914920706643e-40	1	LUC7L2
ARF51	7.91053129104906e-45	0.930348877835909	0.561	0.335	1.98791651344063e-40	1	ARF5
MAP6	7.95497464677079e-45	1.47620898968711	0.268	0.109	1.9990851287335e-40	1	MAP6
KIAA1549	8.30504089898618e-45	1.301060928015	0.33	0.151	2.08705677791523e-40	1	KIAA1549
RPSA	8.31615383783508e-45	0.409967241651781	0.968	0.872	2.08984945944796e-40	1	RPSA
MUM11	1.3465667786953e-44	1.01919509701163	0.396	0.198	3.38392231486129e-40	1	MUM1
RPS6KL1	1.37939052719814e-44	1.36923097687899	0.294	0.128	3.46640839484893e-40	1	RPS6KL1
AHI11	1.55671078654026e-44	0.99946764930143	0.461	0.251	3.91201420657568e-40	1	AHI1
NOVA1	2.27051417110926e-44	1.23929638712394	0.331	0.152	5.70580211199757e-40	1	NOVA1
PRKAR1A1	2.3013454980219e-44	0.682265553535895	0.707	0.461	5.78328123652903e-40	1	PRKAR1A
PTPRN	2.61092258373367e-44	1.40267918201774	0.271	0.112	6.5612484529227e-40	1	PTPRN
TMEM246	4.67448139706484e-44	1.31602141521275	0.312	0.142	1.17469717508239e-39	1	TMEM246
CSRNP3	6.6620613437465e-44	1.21564933630457	0.29	0.124	1.67417601568349e-39	1	CSRNP3
KLHL241	8.39603114932628e-44	0.941260961129696	0.434	0.226	2.1099226278257e-39	1	KLHL24
ZNF3971	8.74171397670193e-44	1.04881062870006	0.352	0.166	2.19679272234519e-39	1	ZNF397
C12orf76	1.58821397833366e-43	1.19149144393006	0.339	0.161	3.99118172755249e-39	1	C12orf76
ANKRD46	1.59265219110798e-43	1.27424885259133	0.33	0.154	4.00233495625436e-39	1	ANKRD46
RPS18	1.71208408686033e-43	0.269019783619664	1	0.992	4.30246731028002e-39	1	RPS18
WRB1	1.77369900621664e-43	1.00577091348589	0.455	0.251	4.45730560262241e-39	1	WRB
LYRM21	2.78294474166389e-43	0.968693003282653	0.429	0.226	6.99354013580135e-39	1	LYRM2
MT-CO31	2.85171647591186e-43	0.638339607097864	0.938	0.759	7.16636350396651e-39	1	MT-CO3
CNOT41	2.91484924180771e-43	0.728319614866487	0.613	0.372	7.32501614466278e-39	1	CNOT4
NELL2	2.96170330647714e-43	1.14520165995832	0.362	0.176	7.44276040917705e-39	1	NELL2
NDUFS51	3.45404411843115e-43	0.564180454526498	0.833	0.59	8.68001286961749e-39	1	NDUFS5
KLHL28	3.74953812446158e-43	1.12984484174974	0.331	0.152	9.42258930677196e-39	1	KLHL28
ORAI21	3.95813534836594e-43	0.985672868541844	0.426	0.225	9.9467941304436e-39	1	ORAI2
EPB41L1	4.56652076762213e-43	1.31422333883427	0.278	0.118	1.14756666890344e-38	1	EPB41L1
UPF3A1	5.61059173680616e-43	0.769397716810457	0.556	0.32	1.40994170345939e-38	1	UPF3A
SERINC11	6.06805737174245e-43	0.869556492319841	0.563	0.34	1.52490281751888e-38	1	SERINC1
AP4M1	6.235332634894e-43	1.48204546137806	0.273	0.116	1.56693909114886e-38	1	AP4M1
SUGT11	6.27120599312351e-43	1.00195525630182	0.449	0.247	1.57595406607194e-38	1	SUGT1
PNISR1	6.44955616942431e-43	0.532725827588594	0.849	0.618	1.62077346537633e-38	1	PNISR
CCDC184	6.54386247405769e-43	1.6015406483753	0.271	0.116	1.6444726397307e-38	1	CCDC184
SLC6A2	7.20080309442779e-43	1.34415383220017	0.301	0.134	1.8095618176297e-38	1	SLC6A2
NCOA71	7.94711746172731e-43	0.934051221843833	0.487	0.273	1.99711061813207e-38	1	NCOA7
COPS8	9.48757844621619e-43	0.931190977475897	0.46	0.25	2.38422846353413e-38	1	COPS8
ZBTB201	9.70543701003046e-43	0.633813789894824	0.724	0.468	2.43897632062065e-38	1	ZBTB20
RAMP3	1.07632844048961e-42	0.911076420225272	0.305	0.134	2.7048133709504e-38	1	RAMP3
FAM3C1	1.1594323984602e-42	0.994423021299714	0.456	0.248	2.91365361733047e-38	1	FAM3C
TSPYL11	1.21864874131899e-42	1.14874720409833	0.426	0.228	3.06246428693463e-38	1	TSPYL1
WBP21	1.4736366403162e-42	0.851417985385923	0.498	0.284	3.70324887711462e-38	1	WBP2
PODXL21	1.63548235027232e-42	0.905909230368269	0.412	0.21	4.10996714623435e-38	1	PODXL2
EEF1A1	1.63789865156392e-42	0.293978827884461	1	0.992	4.11603931138014e-38	1	EEF1A1
DDX241	1.67684521102833e-42	0.674582107822644	0.722	0.48	4.21391201531418e-38	1	DDX24
AC010478.1	1.76616710045752e-42	1.50966616998284	0.273	0.118	4.43837792344976e-38	1	AC010478.1
PGRMC1	2.18920110725144e-42	0.752492385336485	0.558	0.325	5.50146238252287e-38	1	PGRMC1
PCNP1	2.19770345536071e-42	0.730670204193383	0.624	0.395	5.52282878332147e-38	1	PCNP
PRDX2	2.28780119909188e-42	0.400806939616067	0.85	0.545	5.74924441331789e-38	1	PRDX2
CDC5L1	2.84233344081516e-42	0.956344906476732	0.461	0.251	7.14278393676849e-38	1	CDC5L
SESN3	4.18228328755257e-42	1.04833795462288	0.342	0.162	1.05100779016196e-37	1	SESN3
MRPL421	4.44342613606172e-42	0.895835827399741	0.503	0.288	1.11663298799231e-37	1	MRPL42
NAP1L3	4.53495036496363e-42	1.51751088175251	0.263	0.111	1.13963302671536e-37	1	NAP1L3
TROVE21	4.72410150900216e-42	0.848987948927712	0.524	0.307	1.18716670921224e-37	1	TROVE2
LDHB1	5.19175476436958e-42	0.627004077612209	0.761	0.495	1.30468797228607e-37	1	LDHB
SMARCB11	8.46265056260249e-42	0.924868350326889	0.518	0.306	2.12666408638201e-37	1	SMARCB1
CHD91	1.11292290085541e-41	0.644083091828793	0.657	0.408	2.79677524984965e-37	1	CHD9
RBFOX1	1.36605950696958e-41	1.18344798893348	0.362	0.178	3.43290754101456e-37	1	RBFOX1
RTL8A	1.44935589447536e-41	0.971542414691117	0.38	0.189	3.64223136281659e-37	1	RTL8A
MT-CO21	1.7546437225355e-41	0.558617650791468	0.941	0.775	4.40941967473172e-37	1	MT-CO2
UBE2V21	1.95667217594114e-41	0.790034180283235	0.573	0.339	4.91711717814009e-37	1	UBE2V2
IDS1	2.01488734777608e-41	0.811335555230684	0.576	0.357	5.0634119049613e-37	1	IDS
H2AFY21	2.61941147753455e-41	0.8754109099993	0.445	0.235	6.58258104304432e-37	1	H2AFY2
AUTS21	3.45878680246257e-41	0.917254199073112	0.429	0.226	8.69193123458845e-37	1	AUTS2
PAIP21	3.95805100153403e-41	0.595618622507634	0.771	0.537	9.94658216685501e-37	1	PAIP2
SET1	4.17627492937813e-41	0.577986960560142	0.734	0.472	1.04949788975273e-36	1	SET
SUMO2	5.05318677180899e-41	0.292397010606554	0.977	0.842	1.2698658357556e-36	1	SUMO2
COX7A21	5.54663278536243e-41	0.48081296006628	0.913	0.706	1.39386881896158e-36	1	COX7A2
KLHL7	7.12350128208994e-41	1.07216419947843	0.358	0.176	1.7901358721892e-36	1	KLHL7
CCDC1121	7.68990847110233e-41	1.01356095557242	0.405	0.214	1.93247399878802e-36	1	CCDC112
PRH1	9.88496058332388e-41	1.05291313627778	0.39	0.202	2.48409059458929e-36	1	PRH1
PREPL1	1.0680540150676e-40	0.96586590140369	0.423	0.227	2.68401973986488e-36	1	PREPL
PNMA1	1.2287289725203e-40	1.12432765910891	0.321	0.151	3.08779590794351e-36	1	PNMA1
CEP1701	1.38739238955339e-40	0.801216953593417	0.552	0.328	3.48651707494766e-36	1	CEP170
PPA1	1.58081044529088e-40	0.7507355878061	0.615	0.389	3.97257664901599e-36	1	PPA1
ABI21	1.83289829667105e-40	0.740605192048881	0.518	0.297	4.60607341953434e-36	1	ABI2
RSBN1L1	2.63232578963013e-40	0.752894883130559	0.571	0.345	6.61503470934051e-36	1	RSBN1L
ZNF3021	3.32695588509999e-40	0.963627872788384	0.429	0.23	8.36064013925628e-36	1	ZNF302
AASDHPPT	3.4057021654396e-40	0.993607109666465	0.391	0.2	8.55852954174971e-36	1	AASDHPPT
BNIP3L1	3.51235983591398e-40	0.706927168883014	0.641	0.4	8.82656026765182e-36	1	BNIP3L
ORC4	3.55299506899405e-40	1.20885498289057	0.316	0.149	8.92867660838205e-36	1	ORC4
KLHL231	4.85149770757265e-40	0.986822523173159	0.402	0.212	1.21918137391301e-35	1	KLHL23
SMIM8	4.9023882375889e-40	1.1865294762747	0.292	0.131	1.23197016410609e-35	1	SMIM8
PTMS1	5.07155633663449e-40	0.812597232295487	0.589	0.367	1.27448210739625e-35	1	PTMS
ANK3	6.81161364183405e-40	1.04462973812424	0.31	0.141	1.7117585081929e-35	1	ANK3
TPGS21	7.09139791298855e-40	0.714684378749101	0.566	0.329	1.78206829553402e-35	1	TPGS2
MAPK101	7.24994371565031e-40	1.12392207627988	0.358	0.177	1.82191085574292e-35	1	MAPK10
CENPV	8.00582806235257e-40	1.2159348233393	0.287	0.126	2.0118645920692e-35	1	CENPV
PEG101	8.15391332134135e-40	0.747022257184871	0.488	0.269	2.04907841765308e-35	1	PEG10
RAN	1.06088587716331e-39	0.491627720353659	0.795	0.513	2.66600620931141e-35	1	RAN
NUDT11	1.09265303239785e-39	1.44063944352958	0.253	0.107	2.74583707041579e-35	1	NUDT11
MAP1A	1.32190734906683e-39	1.13320579436328	0.331	0.16	3.32195316820495e-35	1	MAP1A
NAPB	1.4056600887169e-39	1.2644067724786	0.255	0.106	3.53242380294556e-35	1	NAPB
KIF2A1	1.45974637103904e-39	0.983749228899045	0.434	0.236	3.66834263042111e-35	1	KIF2A
BCL7A	1.87293910421579e-39	1.38063090498798	0.298	0.139	4.70669596889428e-35	1	BCL7A
ARID4A1	1.8863822662991e-39	0.885306538438954	0.525	0.312	4.74047863520964e-35	1	ARID4A
TRIM13	2.12895074778515e-39	1.02077616473269	0.363	0.182	5.35005322918409e-35	1	TRIM13
SDR39U1	2.25983796281541e-39	0.923976990151728	0.38	0.194	5.67897280055513e-35	1	SDR39U1
REC8	3.20499776503933e-39	1.14869887569265	0.358	0.182	8.05415938354385e-35	1	REC8
COX6A11	4.8762377781332e-39	0.485725850077291	0.918	0.681	1.22539855364487e-34	1	COX6A1
PRCC	5.12113395369827e-39	1.0259933605491	0.399	0.213	1.28694096256437e-34	1	PRCC
PAG11	5.24429507548387e-39	1.05983113520641	0.437	0.246	1.3178913524691e-34	1	PAG1
CELF3	5.42492378314244e-39	0.970342486983927	0.341	0.164	1.36328334670369e-34	1	CELF3
VPS4B	5.81515937596858e-39	1.0103916438629	0.391	0.209	1.46134955118091e-34	1	VPS4B
RGMB	7.42511864275091e-39	1.32061026322349	0.274	0.121	1.8659323149233e-34	1	RGMB
SPIN11	8.93037233359274e-39	1.0392648517506	0.38	0.198	2.24420256743185e-34	1	SPIN1
SUDS31	1.08424688025797e-38	0.854449346584446	0.456	0.254	2.72471241008829e-34	1	SUDS3
CDH21	1.15553401798514e-38	0.939275368934095	0.424	0.229	2.90385698719666e-34	1	CDH2
XRCC51	1.29590355782352e-38	0.659409871561801	0.649	0.417	3.25660564081051e-34	1	XRCC5
MEAF61	1.76691860443031e-38	0.682596619251885	0.627	0.396	4.44026645293336e-34	1	MEAF6
ZC3H6	1.86653521617762e-38	1.08802512685511	0.343	0.169	4.69060299825437e-34	1	ZC3H6
ZNF462	1.90372116843116e-38	1.25343184010972	0.298	0.138	4.7840512962675e-34	1	ZNF462
FBXO211	1.92159801154325e-38	0.878757644066941	0.429	0.233	4.82897580300819e-34	1	FBXO21
TRAPPC6B	2.07092650580921e-38	0.992036807386325	0.376	0.196	5.20423830909854e-34	1	TRAPPC6B
ERAL1	2.27915066051675e-38	1.2054639757329	0.3	0.141	5.7275056098786e-34	1	ERAL1
CRIP21	2.3363752911665e-38	0.435805957228351	0.528	0.298	5.87131110670141e-34	1	CRIP2
SPATS21	2.42580673388987e-38	0.954573856306521	0.427	0.236	6.09605232226525e-34	1	SPATS2
N4BP2L21	2.73481312314399e-38	0.49527455098642	0.813	0.573	6.87258537846084e-34	1	N4BP2L2
SMIM29	2.90095724133436e-38	1.07001570973601	0.39	0.21	7.29010554747324e-34	1	SMIM29
NECAP1	3.73911056093419e-38	0.81194357545834	0.442	0.241	9.39638483962763e-34	1	NECAP1
MTUS1	4.41923333260702e-38	0.986414475130893	0.378	0.197	1.11055333648414e-33	1	MTUS1
KMT5B	4.47458177096514e-38	0.908409143107324	0.413	0.222	1.12446239904354e-33	1	KMT5B
TNRC6B1	5.22029112088866e-38	0.771344962687823	0.598	0.382	1.31185915867932e-33	1	TNRC6B
OTUD6B-AS11	5.2362691960639e-38	0.846652698491117	0.433	0.239	1.31587444897086e-33	1	OTUD6B-AS1
CAMK4	7.58252143517377e-38	1.10804834211841	0.319	0.152	1.90548763665917e-33	1	CAMK4
TMEM9	7.7967868153591e-38	1.03871472135774	0.36	0.185	1.95933252669974e-33	1	TMEM9
EAPP	8.11035292670537e-38	0.933397304268219	0.396	0.209	2.03813169048106e-33	1	EAPP
APBB1	9.33031310872975e-38	1.07691117236666	0.321	0.155	2.34470768422379e-33	1	APBB1
MIF1	9.7205633448497e-38	0.573429578353555	0.797	0.547	2.44277756856073e-33	1	MIF
MRPL32	1.25812634509938e-37	0.825779278254499	0.462	0.266	3.16167150523475e-33	1	MRPL32
STX1A	1.27067749885677e-37	1.28647282329013	0.253	0.109	3.19321255462707e-33	1	STX1A
CENPX1	1.53697559731103e-37	0.596575574751691	0.581	0.337	3.86241967604262e-33	1	CENPX
NHP21	1.66736632912948e-37	0.687811426574428	0.594	0.373	4.19009158510239e-33	1	NHP2
DYNC1H11	1.96728038485162e-37	0.740720132228969	0.558	0.344	4.94377560713212e-33	1	DYNC1H1
TUFM1	2.10417759971899e-37	0.618170357682431	0.674	0.438	5.28779830809382e-33	1	TUFM
ESCO1	2.13037126566127e-37	1.13391025765563	0.301	0.143	5.35362299060678e-33	1	ESCO1
UQCRH1	2.18599083097985e-37	0.539541635752086	0.839	0.609	5.49339495825236e-33	1	UQCRH
CNOT71	2.79715930261914e-37	0.729425150548677	0.578	0.359	7.02926132748189e-33	1	CNOT7
GALNT11	2.98863658773687e-37	0.984712574205825	0.368	0.188	7.51044374498275e-33	1	GALNT11
CDKN2C	3.29811504742625e-37	1.25543139903883	0.314	0.154	8.28816311418217e-33	1	CDKN2C
LMO1	3.72123974378032e-37	0.98106080481103	0.392	0.208	9.35147547611995e-33	1	LMO1
PRAF2	4.07213699413442e-37	1.01183563080513	0.368	0.191	1.02332802662598e-32	1	PRAF2
MT-ND11	5.14745067526775e-37	0.551422173964665	0.93	0.735	1.29355435469479e-32	1	MT-ND1
ABCD41	6.97846815078803e-37	0.991817409649436	0.373	0.196	1.75368904629303e-32	1	ABCD4
MORF4L11	8.60733844117686e-37	0.487127109592068	0.902	0.725	2.16302415026774e-32	1	MORF4L1
TIA11	1.02099268589164e-36	0.747773579261867	0.513	0.302	2.56575461964569e-32	1	TIA1
DGUOK1	1.02801037846044e-36	0.668843274931145	0.61	0.392	2.58339008107109e-32	1	DGUOK
C3orf14	1.1536420146904e-36	0.980161964706218	0.391	0.206	2.89910238291698e-32	1	C3orf14
KANSL11	1.48360053010725e-36	0.593789474529728	0.625	0.392	3.72828813215953e-32	1	KANSL1
FAM32A1	1.52811865285206e-36	0.958483507585082	0.428	0.243	3.84016217461723e-32	1	FAM32A
RNF146	1.70910074784076e-36	0.980671399855573	0.364	0.188	4.29497017932382e-32	1	RNF146
CDKN2AIPNL	1.73901733621094e-36	0.999082743250192	0.385	0.206	4.37015056589809e-32	1	CDKN2AIPNL
SGCB	1.83134332372102e-36	0.892160843435814	0.365	0.187	4.60216577251092e-32	1	SGCB
SNRNP271	2.01412420824809e-36	0.848806026485663	0.443	0.251	5.06149413532745e-32	1	SNRNP27
MEX3A	2.03670191574233e-36	0.87584045932082	0.384	0.199	5.11823191426048e-32	1	MEX3A
DYNLRB11	2.15138795435588e-36	0.606700235203057	0.704	0.473	5.40643792929632e-32	1	DYNLRB1
LINC00667	2.22260090765616e-36	1.12703747419657	0.337	0.172	5.58539608093992e-32	1	LINC00667
EXOC71	2.35058757201745e-36	0.761006916637296	0.453	0.256	5.90702656847986e-32	1	EXOC7
SPAG16	2.53808087087519e-36	1.14780048891512	0.31	0.151	6.37819722850936e-32	1	SPAG16
CALM11	2.92737991847739e-36	0.489307830603359	0.984	0.868	7.35650573513369e-32	1	CALM1
PRAME	4.1259354451103e-36	1.45100704773169	0.25	0.109	1.03684757735622e-31	1	PRAME
MSI21	4.66329045067877e-36	0.68813998583987	0.513	0.299	1.17188489025558e-31	1	MSI2
ZNHIT1	4.72097657359987e-36	0.658309114231809	0.652	0.436	1.18638141294565e-31	1	ZNHIT1
ZNF33A	5.42540411557539e-36	0.896771170444555	0.389	0.208	1.36340405424409e-31	1	ZNF33A
FAM228B	5.64550179976158e-36	1.24601640774284	0.299	0.145	1.41871460228008e-31	1	FAM228B
MDH21	6.68951864366119e-36	0.700530842916149	0.622	0.415	1.68107603515206e-31	1	MDH2
ATP5MPL1	6.86853707488657e-36	0.560353700104861	0.827	0.593	1.726063366919e-31	1	ATP5MPL
MRPS18B1	1.00024386571881e-35	0.896023645974085	0.429	0.244	2.51361283455136e-31	1	MRPS18B
SPOP	1.14710841672098e-35	0.70839309234615	0.514	0.306	2.88268345121982e-31	1	SPOP
EPN2	1.22599267901746e-35	1.06928435639881	0.352	0.183	3.08091960237088e-31	1	EPN2
RPL5	1.34830706348471e-35	0.317049807004998	0.97	0.919	3.38829565053709e-31	1	RPL5
RPL13A1	1.37038147703806e-35	0.343612451341625	0.999	0.94	3.44376865179664e-31	1	RPL13A
KHDRBS11	1.61688399872281e-35	0.831648260522358	0.531	0.33	4.06322948879041e-31	1	KHDRBS1
SMARCA41	1.63300422009524e-35	0.761671571207341	0.514	0.306	4.10373960509933e-31	1	SMARCA4
ARHGAP21	1.67621641261586e-35	0.98071037389987	0.379	0.202	4.21233184490365e-31	1	ARHGAP21
C12orf571	1.91425190677889e-35	0.479999280599102	0.836	0.585	4.81051504173534e-31	1	C12orf57
MAP9	2.32434133152035e-35	1.30842164047972	0.266	0.122	5.84106976611063e-31	1	MAP9
RTF11	2.76060718378851e-35	0.643363418621685	0.62	0.397	6.93740585286051e-31	1	RTF1
NPDC1	2.82532646413063e-35	0.737506956435954	0.325	0.155	7.10004540436027e-31	1	NPDC1
ACVR1B	3.25551347567812e-35	1.26549772640271	0.261	0.119	8.18110536437911e-31	1	ACVR1B
DNAJC7	3.8789202001443e-35	0.54511395035098	0.661	0.424	9.74772646296262e-31	1	DNAJC7
CNTFR	4.20118674785617e-35	0.951515031841339	0.315	0.15	1.05575822973626e-30	1	CNTFR
ZNF3	4.80555392123515e-35	1.24330116230375	0.28	0.133	1.20763570040639e-30	1	ZNF3
ACTR101	5.98106825119718e-35	0.789862714053826	0.491	0.289	1.50304245152585e-30	1	ACTR10
NOC2L	6.26176843786581e-35	0.886659290070289	0.368	0.194	1.57358240843568e-30	1	NOC2L
DNMT3A1	8.14854399935563e-35	1.01719421581393	0.358	0.189	2.04772910703807e-30	1	DNMT3A
MOSPD3	8.56123816954769e-35	1.17160043199202	0.304	0.149	2.15143915200733e-30	1	MOSPD3
MTX2	8.65914520613049e-35	0.782107663790819	0.469	0.272	2.17604319030059e-30	1	MTX2
HMGN31	1.03031459395272e-34	0.544237777222123	0.772	0.551	2.58918057460317e-30	1	HMGN3
VGLL41	1.23463068747074e-34	0.817966169614093	0.386	0.204	3.10262691761397e-30	1	VGLL4
TCEAL41	1.823117297544e-34	0.720654128975166	0.493	0.294	4.58149376872806e-30	1	TCEAL4
CCDC88A1	1.87907477250023e-34	0.684051849977612	0.518	0.31	4.72211490329309e-30	1	CCDC88A
FSD1	2.43740099707677e-34	1.37510550575722	0.258	0.12	6.12518870565391e-30	1	FSD1
NHLRC3	2.44822502456445e-34	0.892870265470943	0.357	0.186	6.15238948673045e-30	1	NHLRC3
FKBP31	2.55931407247054e-34	0.567460517101058	0.636	0.392	6.43155626411848e-30	1	FKBP3
MRPS51	2.79009162922654e-34	0.778062307576842	0.438	0.25	7.0115002642463e-30	1	MRPS5
SUPT16H1	3.08845238889234e-34	0.8459644746983	0.426	0.239	7.76128085328644e-30	1	SUPT16H
TCEA21	3.43630104287019e-34	0.907860089854002	0.373	0.199	8.63542452073279e-30	1	TCEA2
AKAP6	3.69407045648291e-34	1.174478982077	0.251	0.111	9.28319905714156e-30	1	AKAP6
SMARCC21	4.34706124200514e-34	0.785952175580262	0.467	0.273	1.09241649011589e-29	1	SMARCC2
NRXN1	4.57468338899554e-34	0.545676254143843	0.351	0.181	1.14961793565458e-29	1	NRXN1
ATP5MF1	5.15995911962966e-34	0.501653155443642	0.807	0.576	1.29669772676293e-29	1	ATP5MF
PARVA	5.45458381950349e-34	1.02429500749728	0.305	0.149	1.37073691384123e-29	1	PARVA
CEP41	5.55583877609536e-34	0.953785320134133	0.358	0.188	1.39618228443276e-29	1	CEP41
MEST	5.59198515387274e-34	0.805703790917384	0.418	0.231	1.40526586916822e-29	1	MEST
CCNB1IP1	5.82828000252024e-34	0.974571528701908	0.344	0.18	1.46464676463334e-29	1	CCNB1IP1
LNPK	7.26449891966738e-34	0.948884688103198	0.385	0.21	1.82556857851241e-29	1	LNPK
RBFA	7.7514115959512e-34	0.928339040812742	0.325	0.164	1.94792973406254e-29	1	RBFA
NDUFA4L2	9.36614854506027e-34	0.835385320569852	0.373	0.2	2.35371312937365e-29	1	NDUFA4L2
CASD1	9.96233910628559e-34	0.940320607025701	0.326	0.162	2.50353581740957e-29	1	CASD1
POLR2J1	1.18267905267252e-33	0.63579159126027	0.662	0.434	2.97207245936603e-29	1	POLR2J
SMARCE11	1.2016158312743e-33	0.758511420793534	0.458	0.264	3.01966058399231e-29	1	SMARCE1
GLOD41	1.24008491449275e-33	0.829302806479839	0.449	0.262	3.11633339012027e-29	1	GLOD4
RPL3	1.29660430754563e-33	0.255379849666832	0.991	0.977	3.25836662486216e-29	1	RPL3
UBE2E31	1.333922847255e-33	0.49903433047813	0.641	0.417	3.35214811515182e-29	1	UBE2E3
DTNA	1.42803724048893e-33	1.28098734185957	0.256	0.118	3.58865758534869e-29	1	DTNA
CLTA1	1.59040269065478e-33	0.614485616754622	0.661	0.44	3.99668196161547e-29	1	CLTA
RMND1	2.22749800755806e-33	1.16267242349626	0.266	0.123	5.59770249299341e-29	1	RMND1
PIP4P2	2.35720716958642e-33	1.07683872168688	0.309	0.153	5.92366161717067e-29	1	PIP4P2
VEZT1	2.45688873577799e-33	0.848685096987862	0.412	0.235	6.17416139301009e-29	1	VEZT
SSBP21	2.56529933140528e-33	0.717456581604266	0.469	0.271	6.44659721982148e-29	1	SSBP2
TBX2-AS11	2.60413191280213e-33	0.903746262042629	0.399	0.22	6.54418349687176e-29	1	TBX2-AS1
ARL31	3.121806297948e-33	0.873882372798805	0.394	0.218	7.84509922674332e-29	1	ARL3
NME1	3.12900152775582e-33	0.489455155144355	0.683	0.434	7.86318083925038e-29	1	NME1
TPI1	3.14924263688863e-33	0.403623940487442	0.877	0.649	7.91404674650113e-29	1	TPI1
SERP2	3.26865345821822e-33	1.08673011245843	0.293	0.142	8.21412614050239e-29	1	SERP2
EFNB3	3.75222122069372e-33	1.19198770822547	0.28	0.134	9.42933192760332e-29	1	EFNB3
TTLL71	3.81602400820194e-33	0.82808611240463	0.402	0.223	9.58966833261148e-29	1	TTLL7
ZSCAN18	3.91339844942363e-33	0.935174774664796	0.328	0.168	9.83437030340158e-29	1	ZSCAN18
SRPK21	4.52786555083733e-33	0.670894837175985	0.549	0.341	1.13785261292542e-28	1	SRPK2
CBX31	5.28618828283891e-33	0.558860495365879	0.664	0.437	1.32841911547742e-28	1	CBX3
CCT3	5.54046277064384e-33	0.320027426518413	0.788	0.53	1.3923182942628e-28	1	CCT3
CTNNA1	7.54772797547796e-33	0.806300240341837	0.352	0.18	1.89674404023761e-28	1	CTNNA1
IRS21	9.64978854375688e-33	0.956923725482464	0.394	0.219	2.4249918610461e-28	1	IRS2
PPDPF1	1.01350526279568e-32	0.421408788852653	0.893	0.675	2.54693872540554e-28	1	PPDPF
ZNF91	1.12028172661414e-32	0.980634873896955	0.342	0.181	2.81526797898133e-28	1	ZNF91
PRXL2A	1.47703746204648e-32	0.62688660347985	0.486	0.278	3.71179514212279e-28	1	PRXL2A
RAB2A1	1.64240545789153e-32	0.483563342361652	0.748	0.529	4.12736491568142e-28	1	RAB2A
HDHD2	1.71244735622026e-32	1.15365989919631	0.316	0.164	4.3033802061815e-28	1	HDHD2
SUPT20H	1.8596081314777e-32	0.913518989511979	0.36	0.194	4.67319523440347e-28	1	SUPT20H
ZNF512	2.03377675174784e-32	1.0547594238992	0.279	0.134	5.11088097714232e-28	1	ZNF512
GNB5	2.0649674328754e-32	0.957156622475095	0.311	0.156	5.18926315881588e-28	1	GNB5
SNRPB21	2.14052971189472e-32	0.650318320235191	0.579	0.371	5.37915116599144e-28	1	SNRPB2
MANBAL	2.32639732324581e-32	1.08928842513389	0.295	0.147	5.84623647331673e-28	1	MANBAL
RRAGA	2.39014038829305e-32	0.888511019608289	0.375	0.207	6.00642279578043e-28	1	RRAGA
THRA1	2.70806563860429e-32	0.738595695732383	0.396	0.216	6.80536894981258e-28	1	THRA
NUDT3	2.8348093478139e-32	0.910118868342037	0.368	0.202	7.12387589105632e-28	1	NUDT3
RRP15	2.93925366021946e-32	1.20615189313874	0.258	0.12	7.3863444481315e-28	1	RRP15
PDK2	3.3952145919612e-32	1.11073861992005	0.277	0.133	8.5321742695985e-28	1	PDK2
GOPC	4.33157907946502e-32	0.754965885755062	0.416	0.235	1.08852582266956e-27	1	GOPC
ZNHIT31	4.5030991085435e-32	0.841425556094443	0.437	0.256	1.13162880597698e-27	1	ZNHIT3
TRAPPC11	4.50474037804475e-32	0.545940126604117	0.672	0.45	1.13204125700265e-27	1	TRAPPC1
TRIQK	4.89378706535185e-32	1.10427438963683	0.268	0.127	1.22980868952292e-27	1	TRIQK
TRIB2	5.79865122226166e-32	0.882895283615922	0.347	0.182	1.45720105215435e-27	1	TRIB2
DCTN6	5.81366741499288e-32	0.875894156330201	0.392	0.224	1.46097462138771e-27	1	DCTN6
NDUFB41	5.99950207967258e-32	0.561945826269157	0.695	0.474	1.50767487262172e-27	1	NDUFB4
YIPF5	6.05954153688132e-32	0.935819083788149	0.376	0.21	1.52276278821828e-27	1	YIPF5
ZFHX4	6.27015454532118e-32	1.53607022468031	0.251	0.116	1.57568983723921e-27	1	ZFHX4
RPRD1A	6.78381493976098e-32	0.962555937401032	0.347	0.186	1.70477269436193e-27	1	RPRD1A
CACNB3	8.3781412442475e-32	1.22583139605354	0.258	0.122	2.1054268946794e-27	1	CACNB3
ATG121	8.50261976613311e-32	0.778830536592407	0.464	0.28	2.13670834722925e-27	1	ATG12
UBE2I1	9.33110010503986e-32	0.656767631663923	0.588	0.381	2.34490545639652e-27	1	UBE2I
NIPSNAP21	1.06514007345419e-31	0.901038083883933	0.408	0.238	2.67669700459039e-27	1	NIPSNAP2
MRPS35	1.12914752479341e-31	0.90469064645629	0.387	0.219	2.83754772980583e-27	1	MRPS35
NDUFB2	1.14795821542229e-31	0.40371173026461	0.866	0.654	2.88481899535621e-27	1	NDUFB2
HINT3	1.23099583625642e-31	1.10804221091456	0.287	0.142	3.09349253651239e-27	1	HINT3
NOP561	1.36151664149029e-31	0.614688466246592	0.62	0.402	3.4214913200651e-27	1	NOP56
PRPF61	1.66240605195668e-31	0.752483691157389	0.429	0.249	4.17762640856714e-27	1	PRPF6
GAL	1.66608958809523e-31	1.08616374082834	0.269	0.127	4.18688313488332e-27	1	GAL
CNRIP1	1.74704941795508e-31	0.955287577633013	0.375	0.21	4.39033518732113e-27	1	CNRIP1
TBCB1	1.86006121019586e-31	0.506512429073243	0.763	0.535	4.67433382122219e-27	1	TBCB
DYNC1I2	2.02818000412113e-31	0.816193579122354	0.467	0.282	5.09681635035639e-27	1	DYNC1I2
FAM200B1	2.1020512780971e-31	0.824113192546686	0.406	0.233	5.28245486185802e-27	1	FAM200B
RAB18	2.18590846875817e-31	0.756261134940651	0.458	0.276	5.49318798198929e-27	1	RAB18
TUBGCP4	2.29912029415704e-31	1.13233926719255	0.285	0.142	5.77768929921665e-27	1	TUBGCP4
CAMK2G	3.09342024376384e-31	0.880680870161872	0.352	0.187	7.77376507257852e-27	1	CAMK2G
MT-ND21	3.60712037114061e-31	0.601017874986871	0.913	0.737	9.06469349267635e-27	1	MT-ND2
EFHC1	3.75621360386252e-31	0.846159658349811	0.321	0.164	9.43936478650652e-27	1	EFHC1
BLCAP	3.99185710581268e-31	1.08853984199373	0.316	0.167	1.00315369069073e-26	1	BLCAP
SEC621	4.17726648553509e-31	0.527180887372211	0.758	0.538	1.04974706781497e-26	1	SEC62
PBX11	4.40398746389352e-31	0.812336875406883	0.41	0.23	1.10672204967644e-26	1	PBX1
COQ5	4.53196691456122e-31	1.12840414346605	0.274	0.134	1.13888328562924e-26	1	COQ5
GPATCH81	4.65396843459804e-31	0.669918831891817	0.539	0.338	1.16954226761449e-26	1	GPATCH8
PCMTD11	5.42433873202038e-31	0.644520056693638	0.46	0.271	1.36313632335672e-26	1	PCMTD1
FKBP81	5.65340063730513e-31	0.617474885106098	0.672	0.462	1.42069958015478e-26	1	FKBP8
MTPN	5.97295563111221e-31	0.589096193965539	0.652	0.439	1.5010037500985e-26	1	MTPN
LARS1	6.09870482475725e-31	0.784392991725507	0.451	0.27	1.5326045224615e-26	1	LARS
UFM1	6.37644819947881e-31	0.691757156676909	0.533	0.34	1.60240143252903e-26	1	UFM1
RHOT1	8.03312000577516e-31	0.901604660099236	0.365	0.202	2.0187230574513e-26	1	RHOT1
PSD3	8.53148208602894e-31	1.35953907274107	0.263	0.129	2.14396144821907e-26	1	PSD3
TNRC6C	8.58111841597235e-31	0.788226502071237	0.375	0.204	2.15643505793385e-26	1	TNRC6C
RPAP2	9.08039846993171e-31	0.891342063909368	0.31	0.158	2.28190413549384e-26	1	RPAP2
GOLM1	9.43998033514352e-31	1.16216077302775	0.268	0.13	2.37226705822157e-26	1	GOLM1
GPS1	1.00170221612891e-30	0.776353946883793	0.419	0.241	2.51727766913194e-26	1	GPS1
RALA1	1.02503548299629e-30	0.85527430456439	0.432	0.259	2.57591416876968e-26	1	RALA
ANKRD121	1.13372793548581e-30	0.576866445468915	0.648	0.443	2.84905830187583e-26	1	ANKRD12
NBEA1	1.1420245666337e-30	0.906285385795383	0.331	0.172	2.86990773595048e-26	1	NBEA
ANAPC13	1.32788795920208e-30	0.918327317512392	0.364	0.206	3.33698244147484e-26	1	ANAPC13
CRCP	1.6744581337062e-30	0.897719677581563	0.343	0.185	4.20791329000369e-26	1	CRCP
GNG4	1.74643605088212e-30	1.0318333712442	0.332	0.179	4.38879379586676e-26	1	GNG4
NSUN5	1.75784649591138e-30	0.995587180400814	0.327	0.177	4.4174682442253e-26	1	NSUN5
BUD311	2.03975944040594e-30	0.549503422653812	0.69	0.462	5.12591547374012e-26	1	BUD31
TTL	2.32989055949843e-30	0.91976426741448	0.337	0.181	5.85501497601955e-26	1	TTL
SSTR2	2.43301743119816e-30	1.20386540431886	0.263	0.129	6.11417280460096e-26	1	SSTR2
PEG3	2.52479856429152e-30	1.10552670532884	0.266	0.129	6.34481879206458e-26	1	PEG3
ERV3-11	3.02697760186552e-30	0.921987742624304	0.299	0.151	7.60679471348805e-26	1	ERV3-1
COPS61	3.55532728229483e-30	0.492841690648387	0.664	0.446	8.9345374604069e-26	1	COPS6
SPAG91	3.93119413969147e-30	0.506005059983958	0.654	0.44	9.87909087304466e-26	1	SPAG9
FTX1	3.94717786847958e-30	0.791842822074771	0.412	0.236	9.91925798348918e-26	1	FTX
PRDX51	4.01322514481127e-30	0.509963383883257	0.784	0.596	1.00852347889107e-25	1	PRDX5
BABAM1	4.16988426661134e-30	0.81236872790475	0.401	0.232	1.04789191619943e-25	1	BABAM1
TBCD	4.44334431967225e-30	1.07205795102956	0.29	0.148	1.11661242753364e-25	1	TBCD
OAZ21	4.93855144874255e-30	0.48121042309436	0.656	0.439	1.241057979069e-25	1	OAZ2
PRPSAP1	5.09525229533357e-30	0.802273031553593	0.423	0.248	1.28043690181733e-25	1	PRPSAP1
BUD23	5.20949297530276e-30	0.730622761586639	0.438	0.26	1.30914558469358e-25	1	BUD23
OARD1	5.41998537157476e-30	0.828071920933364	0.373	0.208	1.36204232387674e-25	1	OARD1
NOL4	6.748663221908e-30	1.10149525513984	0.284	0.142	1.69593906766548e-25	1	NOL4
COX6C	7.73840056546826e-30	0.429993657018143	0.866	0.649	1.94466006210217e-25	1	COX6C
PDCD6	9.13570561655687e-30	0.72537384809892	0.536	0.351	2.29580282144074e-25	1	PDCD6
OCIAD1	1.00898820669376e-29	0.629353872152897	0.588	0.395	2.53558736342141e-25	1	OCIAD1
FADS1	1.1412759660117e-29	0.728502143095045	0.419	0.238	2.8680265025874e-25	1	FADS1
SLCO3A1	1.28700662220934e-29	0.863622865289025	0.364	0.203	3.23424764161208e-25	1	SLCO3A1
HNRNPA01	1.57502474646128e-29	0.387901443085749	0.907	0.673	3.9580371878572e-25	1	HNRNPA0
RSL24D11	1.57755447980983e-29	0.44669794987258	0.654	0.436	3.96439440776209e-25	1	RSL24D1
MT-ND4L1	1.64151771129699e-29	0.372469047403634	0.87	0.646	4.12513400848933e-25	1	MT-ND4L
EMC10	1.81031573236586e-29	0.677672148410934	0.483	0.3	4.54932343543541e-25	1	EMC10
TSPAN13	1.91418580957352e-29	0.733058429854501	0.427	0.251	4.81034893945826e-25	1	TSPAN13
PCBP41	1.98901770405067e-29	0.767492280985565	0.416	0.241	4.99840149027934e-25	1	PCBP4
DNM1L1	2.49308004820155e-29	0.780784919145002	0.417	0.246	6.26511016113049e-25	1	DNM1L
MARCH11	2.61448611768385e-29	1.4557292187434	0.253	0.124	6.57020361373952e-25	1	MARCH11
DDAH21	3.42714421774772e-29	0.464748808222206	0.726	0.506	8.61241341920001e-25	1	DDAH2
CHMP3	3.81942853337614e-29	0.889711841102355	0.358	0.203	9.59822390437423e-25	1	CHMP3
ARMCX3	4.21296549013911e-29	0.689679469148909	0.475	0.294	1.05871822767196e-24	1	ARMCX3
MFF1	4.39127237482047e-29	0.683985514817519	0.462	0.283	1.10352674779238e-24	1	MFF
MPP3	4.65906085248834e-29	0.97556829614737	0.326	0.174	1.17082199223032e-24	1	MPP3
LINC00662	5.48642950111314e-29	1.0479627099498	0.262	0.128	1.37873973362973e-24	1	LINC00662
ELP2	6.19039672344873e-29	0.892833699242369	0.326	0.176	1.55564669660267e-24	1	ELP2
SOD11	6.3478540209399e-29	0.4192478138622	0.828	0.597	1.5952157154622e-24	1	SOD1
MRPL44	6.88539986640665e-29	1.11609720883283	0.277	0.141	1.73030098642799e-24	1	MRPL44
PSMB71	7.08021583712715e-29	0.506945465591968	0.706	0.496	1.77925823987005e-24	1	PSMB7
PTS	7.46471910036203e-29	0.910491380215548	0.359	0.205	1.87588390992098e-24	1	PTS
POLR2K1	7.68805899720397e-29	0.508911070565063	0.646	0.43	1.93200922599736e-24	1	POLR2K
RAB11A	9.19439398502772e-29	0.705223136050249	0.471	0.292	2.31055120843747e-24	1	RAB11A
NAT9	1.01481090634501e-28	0.956430690935935	0.301	0.157	2.55021980764501e-24	1	NAT9
PPP2R2B	1.2538746680836e-28	1.14358116927963	0.269	0.136	3.15098704089408e-24	1	PPP2R2B
GLCCI1	1.54383194240168e-28	0.834357900931522	0.367	0.207	3.87964967125541e-24	1	GLCCI1
NBDY	1.81444795043866e-28	0.610825626830652	0.524	0.34	4.55970769945235e-24	1	NBDY
COQ4	1.8467518856215e-28	0.7615925700221	0.352	0.194	4.64088748856684e-24	1	COQ4
ATXN7L3B1	2.14635926336078e-28	0.477622423163751	0.509	0.318	5.39380082882564e-24	1	ATXN7L3B
RB1CC11	2.21749475166489e-28	0.799456926101299	0.381	0.222	5.57256431093386e-24	1	RB1CC1
TTC9B	2.2994110233024e-28	0.704478202701348	0.322	0.167	5.77841990155893e-24	1	TTC9B
BICD1	2.30728394818282e-28	0.849486834603015	0.314	0.167	5.79820456178342e-24	1	BICD1
PJA21	2.3678515152993e-28	0.600810507405142	0.53	0.336	5.95041085794713e-24	1	PJA2
MTCH1	2.49124665804185e-28	0.621099969292614	0.603	0.409	6.26050285165918e-24	1	MTCH1
LMBRD11	2.62636645568616e-28	0.787962501177812	0.36	0.201	6.60005890313931e-24	1	LMBRD1
RIMS2	2.85443865027885e-28	1.09594418968343	0.251	0.121	7.17320432815075e-24	1	RIMS2
APOPT11	3.01489499383746e-28	0.812738781339965	0.417	0.252	7.57643111951353e-24	1	APOPT1
HDAC5	3.43309583489316e-28	0.768024347730084	0.332	0.179	8.62736983308651e-24	1	HDAC5
SRGAP1	3.95938348496222e-28	0.87090784480808	0.305	0.159	9.94993069771005e-24	1	SRGAP1
BASP1	3.96532823220529e-28	0.343389317069856	0.599	0.388	9.9648698475319e-24	1	BASP1
EPM2AIP11	4.16983919253092e-28	0.759081811240448	0.389	0.225	1.04788058908302e-23	1	EPM2AIP1
RUSC1	4.43688761095477e-28	1.09343918302159	0.257	0.127	1.11498985663293e-23	1	RUSC1
PYCR1	4.64021568103116e-28	1.18171336888478	0.273	0.14	1.16608620064313e-23	1	PYCR1
MED4	5.05815578848327e-28	0.692429344107622	0.446	0.274	1.27111454964585e-23	1	MED4
PHIP1	5.20465898037171e-28	0.558512077337724	0.592	0.39	1.30793080176741e-23	1	PHIP
TMEM199	5.20792494765264e-28	0.999920222360152	0.277	0.142	1.30875153934511e-23	1	TMEM199
KAT7	5.24952951607969e-28	1.08567952364711	0.285	0.149	1.31920676739083e-23	1	KAT7
CCT6A	6.19476131640929e-28	0.33399878025752	0.699	0.472	1.55674351881365e-23	1	CCT6A
RPL211	6.529224670753e-28	0.338492811935741	0.988	0.897	1.64079415976023e-23	1	RPL21
BSDC1	6.55704689283414e-28	0.753279726017283	0.332	0.179	1.64778588416922e-23	1	BSDC1
PARP1	7.07755614509183e-28	0.551631139518643	0.585	0.378	1.77858985926158e-23	1	PARP1
REEP1	7.77609041937792e-28	1.18527147197029	0.25	0.122	1.95413152238967e-23	1	REEP1
PRRT2	7.85122393019938e-28	1.05900410738697	0.303	0.162	1.9730125736591e-23	1	PRRT2
CTTN	8.88421153203832e-28	0.69394725114921	0.337	0.181	2.23260235800123e-23	1	CTTN
SLC35B4	9.64291957752649e-28	1.00329046378215	0.3	0.161	2.42326568983241e-23	1	SLC35B4
MRPS211	1.03433447244842e-27	0.54995127533006	0.664	0.478	2.59928252926289e-23	1	MRPS21
R3HCC1	1.0396960341189e-27	0.990892051786534	0.33	0.184	2.61275613374079e-23	1	R3HCC1
ZNF24	1.05602302381608e-27	0.740318390969847	0.389	0.224	2.65378585884981e-23	1	ZNF24
FLRT3	1.05897966195262e-27	1.12606647975675	0.271	0.138	2.66121589048693e-23	1	FLRT3
ATP5PO	1.05940329998394e-27	0.527441399034218	0.694	0.486	2.66228049285964e-23	1	ATP5PO
TDG	1.4064883762346e-27	0.80369834284369	0.427	0.262	3.53450528947755e-23	1	TDG
TENM3	1.43875021685504e-27	1.17197247972902	0.255	0.126	3.61557929495672e-23	1	TENM3
MAPK8	1.45554868839682e-27	0.902904950562805	0.316	0.171	3.6577938539412e-23	1	MAPK8
ZNF2921	1.5644179849843e-27	0.617514783335038	0.504	0.317	3.93138239626555e-23	1	ZNF292
RAB4A	1.57974691597839e-27	0.777550503646499	0.429	0.265	3.9699039998537e-23	1	RAB4A
RPL27	2.03410731348586e-27	0.316608147748688	0.97	0.934	5.11171167878995e-23	1	RPL27
JAKMIP2	2.15101676957524e-27	0.903684220164539	0.294	0.154	5.40550514194257e-23	1	JAKMIP2
PALM	2.24261344657594e-27	1.0882337689947	0.257	0.129	5.63568759124533e-23	1	PALM
BAZ2B1	2.25453285272983e-27	0.655728790546243	0.444	0.267	5.66564105891006e-23	1	BAZ2B
C8orf33	2.31527036698359e-27	1.10545216948449	0.261	0.132	5.81827443222977e-23	1	C8orf33
MT-ND41	2.5990553885645e-27	0.40875301500441	0.95	0.773	6.53142619146259e-23	1	MT-ND4
ARL8A	3.71829614441242e-27	1.05548296597335	0.25	0.123	9.34407821090841e-23	1	ARL8A
MINDY2	3.7248359846622e-27	0.729229466768512	0.355	0.2	9.3605128294561e-23	1	MINDY2
MRPS7	3.96916822988009e-27	0.716145242694809	0.462	0.291	9.97451976168868e-23	1	MRPS7
CAMK2N1	4.09616529948757e-27	1.00689284435167	0.299	0.16	1.02936633976123e-22	1	CAMK2N1
UNK1	4.33996591840727e-27	0.884847290809197	0.358	0.203	1.09063343529575e-22	1	UNK
KIAA1586	4.73496442087869e-27	1.06048967325567	0.253	0.127	1.18989655896682e-22	1	KIAA1586
DLD	4.8244626563724e-27	0.898884754262062	0.347	0.197	1.21238746554638e-22	1	DLD
LYRM4	5.00467241240905e-27	0.837695981257339	0.353	0.202	1.25767417723839e-22	1	LYRM4
AC060780.1	5.69085382646833e-27	0.939509474561313	0.266	0.134	1.43011156659149e-22	1	AC060780.1
CNP	6.07080612833319e-27	0.622632136239732	0.433	0.261	1.52559358005013e-22	1	CNP
HSPH11	6.09332629162862e-27	0.316197768817835	0.688	0.476	1.53125289708627e-22	1	HSPH1
MBOAT2	6.98290164854336e-27	0.948532144949159	0.293	0.155	1.75480318427895e-22	1	MBOAT2
TATDN1	7.77995510905801e-27	0.816883823687818	0.337	0.187	1.95510271890628e-22	1	TATDN1
CBR4	7.88346755262787e-27	0.974722320268465	0.278	0.144	1.98111539597538e-22	1	CBR4
SMC31	8.94342375741006e-27	0.462905565256461	0.51	0.311	2.24748239023715e-22	1	SMC3
CCDC91	9.28703663183241e-27	0.91823151891729	0.333	0.189	2.33383230557949e-22	1	CCDC91
ATF7IP1	1.05347906799211e-26	0.630280529332303	0.415	0.248	2.64739289786416e-22	1	ATF7IP
RAB6B	1.05938528164134e-26	0.954059541114815	0.308	0.166	2.6622352127647e-22	1	RAB6B
EMC4	1.10538118388681e-26	0.558134067764707	0.536	0.347	2.77782291510755e-22	1	EMC4
IK	1.13737403806903e-26	0.689385000428889	0.429	0.261	2.85822095766746e-22	1	IK
ATAD1	1.15866976229388e-26	0.815399335233266	0.371	0.215	2.91173711264453e-22	1	ATAD1
TMEM14C	1.2444147065497e-26	0.572771694075699	0.577	0.387	3.1272141575594e-22	1	TMEM14C
XRCC6	1.34170202585238e-26	0.622945610962408	0.525	0.342	3.37169719096704e-22	1	XRCC6
HDGFL3	1.69834871307237e-26	0.450698304853736	0.502	0.304	4.26795031595086e-22	1	HDGFL3
COIL	1.7237884800058e-26	1.07657604957064	0.292	0.158	4.33188045025459e-22	1	COIL
PDHB	1.72508744808971e-26	0.726002983871694	0.352	0.198	4.33514475704944e-22	1	PDHB
ATP6V1E1	2.00920558796248e-26	0.840432467298593	0.353	0.204	5.04913364254971e-22	1	ATP6V1E1
TERF1	2.09007617031176e-26	0.792812234647631	0.348	0.199	5.25236141599345e-22	1	TERF1
NORAD1	2.23368939249377e-26	0.644059112385556	0.529	0.346	5.61326144333684e-22	1	NORAD
COPZ1	2.42352886053917e-26	0.630784139719482	0.464	0.286	6.09032802653494e-22	1	COPZ1
PRRC2B1	2.4428633794911e-26	0.633661115301234	0.446	0.275	6.13891567266113e-22	1	PRRC2B
TCEAL3	2.50923400672519e-26	0.845905110911934	0.362	0.21	6.30570505890042e-22	1	TCEAL3
MT-CYB1	2.52933899576326e-26	0.4841950544154	0.914	0.726	6.35622889635307e-22	1	MT-CYB
NTRK3	2.96557635834003e-26	1.08832812385413	0.269	0.14	7.45249338850849e-22	1	NTRK3
MAGEH1	3.29609885589835e-26	0.892808639209536	0.292	0.155	8.28309642487256e-22	1	MAGEH1
CCDC43	3.55316132425872e-26	0.997648046957536	0.312	0.174	8.92909440786216e-22	1	CCDC43
WDR45B1	3.61311669682372e-26	0.689149071209078	0.431	0.264	9.07976225911801e-22	1	WDR45B
BCL2	4.2258658506934e-26	0.866044079978528	0.323	0.18	1.06196008827925e-21	1	BCL2
TLE41	4.71575700044426e-26	0.628067053246618	0.603	0.415	1.18506973421164e-21	1	TLE4
IFT22	5.12559916182526e-26	0.893399979011517	0.323	0.181	1.28806306936669e-21	1	IFT22
PUS7L	5.19950435503728e-26	0.857463536962389	0.285	0.149	1.30663544442087e-21	1	PUS7L
RNPS1	5.2257500578788e-26	0.494668112393024	0.672	0.456	1.31323098954494e-21	1	RNPS1
TAF11	5.48936532307658e-26	0.779688060934994	0.378	0.223	1.37947750568915e-21	1	TAF11
PSMD3	5.81486261689697e-26	0.820991338601833	0.395	0.241	1.46127497562621e-21	1	PSMD3
TMX41	5.960764951915e-26	0.575140851425013	0.499	0.316	1.49794023241624e-21	1	TMX4
SECISBP21	6.82188097509214e-26	0.75080863560793	0.413	0.254	1.71433868904066e-21	1	SECISBP2
FZD3	7.1089904276125e-26	1.07939301150635	0.256	0.13	1.78648929445902e-21	1	FZD3
TMCO11	7.96230560346862e-26	0.617616828207809	0.492	0.32	2.00092739815166e-21	1	TMCO1
SHC1	8.01199887206079e-26	0.844545637655231	0.257	0.127	2.01341531654888e-21	1	SHC1
EIF4A11	8.26141228014326e-26	0.490531652911735	0.716	0.531	2.076092906e-21	1	EIF4A1
PRMT2	9.11794354355939e-26	0.508162980548439	0.582	0.383	2.29133921249647e-21	1	PRMT2
HSF1	9.48038984171557e-26	0.797363176598586	0.317	0.175	2.38242196722312e-21	1	HSF1
ZNF493	1.11550243059673e-25	0.903368850899486	0.272	0.141	2.80325760808957e-21	1	ZNF493
ALDH3A2	1.14236428904426e-25	0.978651242788322	0.269	0.141	2.87076145836823e-21	1	ALDH3A2
DNM1	1.24313936041581e-25	1.03441458836055	0.264	0.138	3.12400921272493e-21	1	DNM1
ATL1	1.40492103135376e-25	1.02233724556632	0.296	0.161	3.53056655179201e-21	1	ATL1
COX201	1.45904152711513e-25	0.617727741747778	0.47	0.299	3.66657135764032e-21	1	COX20
SMARCA1	1.48533551868226e-25	0.742653303768246	0.319	0.173	3.73264815844851e-21	1	SMARCA1
FXYD7	1.53373266649297e-25	0.951386567619672	0.298	0.16	3.85427019089683e-21	1	FXYD7
TOMM22	1.54674678406535e-25	0.568602692187409	0.53	0.347	3.88697466835623e-21	1	TOMM22
YIPF41	1.56912361467198e-25	0.633884276148334	0.509	0.334	3.94320764367069e-21	1	YIPF4
C1orf43	1.7439525802554e-25	0.558667141854374	0.578	0.392	4.38255283418181e-21	1	C1orf43
EHMT2	1.92227964346887e-25	0.853255279090082	0.321	0.178	4.83068874403726e-21	1	EHMT2
CSNK2A11	1.92645382720072e-25	0.876690726901761	0.365	0.221	4.84117846775542e-21	1	CSNK2A1
TSG101	2.04660487032262e-25	0.87030305215983	0.371	0.224	5.14311803912073e-21	1	TSG101
PEF1	2.27968107917058e-25	0.757588606242057	0.346	0.198	5.72883855195566e-21	1	PEF1
PPP2R5E1	2.48288935201686e-25	0.654775012789859	0.47	0.298	6.23950094161838e-21	1	PPP2R5E
CHMP5	2.60134510806481e-25	0.5116486122932	0.574	0.395	6.53718025656688e-21	1	CHMP5
TPR1	2.72221166650921e-25	0.617828882861623	0.49	0.319	6.84091791793765e-21	1	TPR
ATP6V1B2	2.82909079525447e-25	0.654736588659235	0.439	0.274	7.10950516847447e-21	1	ATP6V1B2
APP1	3.23080377080569e-25	0.344067282218431	0.622	0.408	8.1190098760347e-21	1	APP
DDX1	3.41107970319532e-25	0.649828524297532	0.432	0.262	8.57204329412983e-21	1	DDX1
MTSS11	3.54779523808285e-25	0.571398428329737	0.46	0.283	8.91560943330219e-21	1	MTSS1
PMF1	3.57684643427691e-25	0.892417713506559	0.327	0.189	8.98861508933788e-21	1	PMF1
RALGDS	3.91282865475539e-25	0.739471547103621	0.312	0.171	9.83293840940029e-21	1	RALGDS
BOD1	4.29232017976536e-25	1.07294279630817	0.274	0.147	1.07866006117504e-20	1	BOD1
SEPT61	4.32644715250624e-25	0.809193845950773	0.396	0.244	1.08723616942482e-20	1	SEPT6
TPPP3	5.45635438610909e-25	0.437131613341662	0.319	0.175	1.37118185722921e-20	1	TPPP3
CMAS	5.81701355298961e-25	0.643602010292117	0.431	0.265	1.46181550586629e-20	1	CMAS
SNHG8	6.36410881292958e-25	0.555219667056362	0.549	0.368	1.5993005446892e-20	1	SNHG8
GTF2H51	6.53879537268553e-25	0.692775362087358	0.424	0.263	1.64319927715587e-20	1	GTF2H5
LETMD1	6.74814941594019e-25	0.895910919101223	0.299	0.164	1.69580994822577e-20	1	LETMD1
GLO1	6.75147329681419e-25	0.633514229802486	0.448	0.28	1.69664523948941e-20	1	GLO1
RTF2	6.83787637964113e-25	0.610169381709239	0.49	0.32	1.71835833420382e-20	1	RTF2
NARF	6.97445308339322e-25	0.697912304082692	0.423	0.267	1.75268005985672e-20	1	NARF
CDK5RAP31	7.02146300775912e-25	0.580394327912249	0.515	0.338	1.76449365384987e-20	1	CDK5RAP3
DPYSL21	7.41793339386802e-25	0.47107488273283	0.558	0.367	1.86412666187903e-20	1	DPYSL2
GCSH	7.94509096175701e-25	0.802858998003544	0.341	0.198	1.99660135868954e-20	1	GCSH
JAZF1	7.95218783152221e-25	0.897016138372106	0.276	0.145	1.99838480206153e-20	1	JAZF1
KLHDC8B	8.09822804613087e-25	0.979913559161416	0.285	0.156	2.03508470799269e-20	1	KLHDC8B
APBA2	8.76047777391471e-25	0.877301118532192	0.26	0.132	2.20150806458477e-20	1	APBA2
HADHA	9.46255860549508e-25	0.645163306973624	0.52	0.352	2.37794097756091e-20	1	HADHA
SCAPER	1.01121883356313e-24	0.764635082942533	0.341	0.195	2.54119292874413e-20	1	SCAPER
CSNK1A11	1.02311090920057e-24	0.484143296757537	0.603	0.419	2.57107771482102e-20	1	CSNK1A1
DZIP3	1.0567561093503e-24	0.75683194062207	0.319	0.177	2.65562810279731e-20	1	DZIP3
ZSWIM7	1.07715182350085e-24	0.882920655108181	0.346	0.204	2.70688253245764e-20	1	ZSWIM7
ERC1	1.08066745935881e-24	0.810855106853854	0.335	0.19	2.71571732536869e-20	1	ERC1
CCDC82	1.13413496851074e-24	0.702540500184603	0.364	0.212	2.8500811758675e-20	1	CCDC82
GRB2	1.31107739736545e-24	0.4968026688535	0.658	0.476	3.29473749957937e-20	1	GRB2
BLOC1S6	1.39057566743689e-24	0.672734855749393	0.415	0.258	3.49451665226889e-20	1	BLOC1S6
PRKACB1	1.46643905753247e-24	0.688517374758843	0.365	0.213	3.68516135157909e-20	1	PRKACB
CEP290	1.49639549922027e-24	0.816515054148482	0.309	0.171	3.76044188954055e-20	1	CEP290
GOLGA2	1.61496915127661e-24	0.916898919591747	0.289	0.158	4.05841747715812e-20	1	GOLGA2
DCLK1	1.75244394746001e-24	0.699883537911058	0.306	0.165	4.403891639967e-20	1	DCLK1
STARD3NL	2.06892282797238e-24	0.63127965449521	0.437	0.273	5.19920306669459e-20	1	STARD3NL
CCNT2	2.71489489629041e-24	0.943373423884122	0.261	0.137	6.8225308743778e-20	1	CCNT2
PCMT1	2.75094230097081e-24	0.531895518924311	0.593	0.405	6.91311800233965e-20	1	PCMT1
APEX11	2.82545633745588e-24	0.428253122486669	0.597	0.41	7.10037177602663e-20	1	APEX1
CEP95	2.85771722166139e-24	0.831345031288665	0.336	0.195	7.18144337803506e-20	1	CEP95
METTL2A	2.92840548809802e-24	0.885380726394429	0.305	0.171	7.35908299159033e-20	1	METTL2A
ARMC1	2.94450687457472e-24	0.833489981167675	0.338	0.197	7.39954577580628e-20	1	ARMC1
RSPRY1	3.0978171174816e-24	0.826733889385675	0.31	0.173	7.78481441623126e-20	1	RSPRY1
PRKRIP1	3.28562279889564e-24	0.848451821632416	0.298	0.164	8.25677009362476e-20	1	PRKRIP1
DLC1	3.62171159437942e-24	0.685927845439859	0.3	0.16	9.10136123667547e-20	1	DLC1
ACTR6	4.04035207213683e-24	0.84877789685739	0.294	0.16	1.01534047572799e-19	1	ACTR6
ITFG1	4.36706191580872e-24	0.802387671225191	0.358	0.214	1.09744265944273e-19	1	ITFG1
PITPNB	5.1849593441091e-24	0.625748177010684	0.455	0.289	1.30298028317462e-19	1	PITPNB
BPGM	5.30891319594359e-24	0.695358902145799	0.293	0.158	1.33412988614062e-19	1	BPGM
ECH1	6.9397349560478e-24	0.556876256823136	0.508	0.337	1.74395539445481e-19	1	ECH1
CRIPT	7.10615941558683e-24	0.740707012134413	0.365	0.218	1.78577786113697e-19	1	CRIPT
C11orf581	7.22046968587718e-24	0.440519518516361	0.737	0.539	1.81450403206094e-19	1	C11orf58
NNT-AS1	7.44157462784911e-24	1.0473262386559	0.258	0.138	1.87006770397848e-19	1	NNT-AS1
ZNF195	7.57176943224626e-24	1.04862193081977	0.257	0.136	1.90278565832349e-19	1	ZNF195
AGPAT1	8.02996295668134e-24	0.826255178933887	0.294	0.161	2.01792969101402e-19	1	AGPAT1
RAB5C	8.29225222581723e-24	0.435104171257835	0.675	0.464	2.08384298434787e-19	1	RAB5C
WASF1	8.54863361205322e-24	1.13151541656801	0.261	0.14	2.14827162670897e-19	1	WASF1
TMUB2	1.22368742733291e-23	0.76448628373169	0.328	0.189	3.07512650488761e-19	1	TMUB2
C1orf52	1.29294111533313e-23	0.609968296665198	0.403	0.246	3.24916102283214e-19	1	C1orf52
MT-CO11	1.50350826468505e-23	0.377186923109192	0.938	0.779	3.77831626915353e-19	1	MT-CO1
PPP4R3B1	1.6496744984931e-23	0.544091049150292	0.477	0.305	4.14563201471316e-19	1	PPP4R3B
SNX4	1.73370027759658e-23	0.707759528562875	0.351	0.204	4.35678879760022e-19	1	SNX4
KLHL42	1.75399722005409e-23	1.15422550914049	0.257	0.138	4.40779501399592e-19	1	KLHL42
CLK11	1.90635783587517e-23	0.467312376497906	0.67	0.494	4.79067724155429e-19	1	CLK1
CEP68	2.11420647519691e-23	0.927911215711542	0.26	0.137	5.31300087216984e-19	1	CEP68
DMAP1	2.14183836010495e-23	0.88475540684124	0.289	0.16	5.38243979894374e-19	1	DMAP1
SLC35B1	2.2290160832099e-23	0.601374428290401	0.474	0.308	5.60151741710648e-19	1	SLC35B1
PARK7	2.31573652957308e-23	0.397106324120208	0.777	0.558	5.81944589881715e-19	1	PARK7
VEZF1	2.39835125494663e-23	0.579055161882103	0.477	0.304	6.02705670368088e-19	1	VEZF1
IRF2BPL1	2.41386759136671e-23	1.03359752179966	0.39	0.238	6.06604925710455e-19	1	IRF2BPL
FIP1L1	2.59933399364988e-23	0.777156355536933	0.309	0.173	6.53212632604216e-19	1	FIP1L1
SIAH1	2.63639344966765e-23	0.9719486496451	0.277	0.153	6.62525673901481e-19	1	SIAH1
TM2D31	3.01977566841502e-23	0.647217192088715	0.44	0.281	7.58869625472695e-19	1	TM2D3
C17orf75	3.47305594392226e-23	1.05511018286371	0.26	0.14	8.72778958707664e-19	1	C17orf75
TCEAL91	3.55196093904131e-23	0.703112214069515	0.472	0.309	8.92607783981081e-19	1	TCEAL9
IFT81	3.61794512707716e-23	0.953041217148073	0.253	0.133	9.0918961043449e-19	1	IFT81
SEC631	3.64727718873236e-23	0.661466344786942	0.487	0.331	9.16560757528442e-19	1	SEC63
NPEPPS1	3.99897469784153e-23	0.683056769038829	0.432	0.277	1.00494234156758e-18	1	NPEPPS
ZMYM5	4.09677657173612e-23	0.703802519501272	0.347	0.202	1.02951995247729e-18	1	ZMYM5
MPHOSPH81	5.02801623242573e-23	0.543369513516818	0.51	0.346	1.26354047920859e-18	1	MPHOSPH8
RAB11B	5.22608563015165e-23	0.602794344113268	0.52	0.351	1.31331531885711e-18	1	RAB11B
EML5	5.66592741795873e-23	0.680644815885817	0.303	0.167	1.42384756013303e-18	1	EML5
ATF6B1	5.85090715680362e-23	0.625823009258381	0.394	0.241	1.47033296850475e-18	1	ATF6B
PFDN4	7.81132031482411e-23	0.587300891942697	0.45	0.287	1.9629847951153e-18	1	PFDN4
PNPLA8	7.81270327819894e-23	0.512423190748955	0.51	0.341	1.96333233381139e-18	1	PNPLA8
MDM41	7.86310229836566e-23	0.579063215186437	0.422	0.263	1.97599760757929e-18	1	MDM4
TIMM13	8.04771825253292e-23	0.527245627071593	0.613	0.434	2.02239159686152e-18	1	TIMM13
TTC191	8.09152655734078e-23	0.797094727480252	0.321	0.185	2.03340062385974e-18	1	TTC19
WASHC1	8.4993644337942e-23	0.64547004786966	0.385	0.237	2.13589028221248e-18	1	WASHC1
MUC20-OT11	9.00802256062263e-23	0.651962575783501	0.428	0.275	2.26371606948447e-18	1	MUC20-OT1
N4BP2	9.35780285490584e-23	0.749544168253642	0.325	0.189	2.35161585743784e-18	1	N4BP2
BTF3L4	9.54078404137794e-23	0.456736829676292	0.594	0.412	2.39759902959828e-18	1	BTF3L4
MRPL121	1.00011066763432e-22	0.642279810917586	0.434	0.279	2.51327810776505e-18	1	MRPL12
ZNF655	1.0690901322003e-22	0.681981196497664	0.399	0.251	2.68662350221935e-18	1	ZNF655
ODF2L1	1.11914989821809e-22	0.446683674281106	0.459	0.291	2.81242369422207e-18	1	ODF2L
MAP3K13	1.15027730470257e-22	0.64506975902782	0.405	0.254	2.89064686671757e-18	1	MAP3K13
ILF3-DT	1.19370279316011e-22	0.645766051250454	0.364	0.219	2.99977511921135e-18	1	ILF3-DT
MSRB2	1.28584694682867e-22	0.730350999290694	0.321	0.185	3.23133337738044e-18	1	MSRB2
SLC29A1	1.31854678920775e-22	0.909711056979853	0.304	0.175	3.31350808127907e-18	1	SLC29A1
PSMD4	1.33286417116579e-22	0.407105862434342	0.611	0.423	3.34948766213964e-18	1	PSMD4
NF1	1.39351224994232e-22	0.696561101832503	0.322	0.185	3.50189628410505e-18	1	NF1
SPAG7	1.4891306577248e-22	0.682192911255651	0.391	0.245	3.74218534286242e-18	1	SPAG7
DCTN1	1.55863551720222e-22	1.02017104573034	0.252	0.136	3.91685105472917e-18	1	DCTN1
SFRP1	1.6431087819315e-22	0.961601729518247	0.252	0.134	4.12913236899386e-18	1	SFRP1
SUMO11	1.69235204596921e-22	0.426616076297303	0.77	0.6	4.25288069152062e-18	1	SUMO1
PDE4DIP1	1.73680664533456e-22	0.727028245720836	0.355	0.212	4.36459509972574e-18	1	PDE4DIP
LAMTOR5	1.7883510244858e-22	0.437690273192833	0.62	0.438	4.49412612453281e-18	1	LAMTOR5
CIAPIN1	2.02233981043554e-22	0.885924733148723	0.28	0.156	5.08213994362452e-18	1	CIAPIN1
NGDN	2.17712488719337e-22	0.779472439513123	0.336	0.199	5.47111484151693e-18	1	NGDN
GABRB3	2.24735046189364e-22	0.850670221593162	0.282	0.156	5.64759171073873e-18	1	GABRB3
CFL2	2.31495402343323e-22	0.686131995555566	0.39	0.242	5.8174794608877e-18	1	CFL2
WSB11	2.34960894506034e-22	0.34739707846012	0.766	0.571	5.90456727893664e-18	1	WSB1
MAPK1IP1L	2.3659731269066e-22	0.55592491692498	0.464	0.3	5.94569046791629e-18	1	MAPK1IP1L
NCBP31	2.50197904826231e-22	0.662046818894401	0.373	0.227	6.28747334828318e-18	1	NCBP3
MRPL27	2.57078682263304e-22	0.596234213507558	0.466	0.308	6.46038728527682e-18	1	MRPL27
G6PC3	2.67106315634491e-22	1.01284626075893	0.25	0.134	6.71238171189477e-18	1	G6PC3
ARGLU11	3.27633576272233e-22	0.321738542088042	0.82	0.646	8.23343177172122e-18	1	ARGLU1
NDUFC2	3.33642583303347e-22	0.504796592539037	0.616	0.436	8.38443811841311e-18	1	NDUFC2
RUNX1T1	3.45860260806119e-22	0.420601343558309	0.408	0.248	8.69146835405776e-18	1	RUNX1T1
HGS	3.58975183266099e-22	0.804927058887999	0.295	0.168	9.02104635547706e-18	1	HGS
EIF2AK1	3.95023572729713e-22	0.680404382087134	0.359	0.217	9.92694238269768e-18	1	EIF2AK1
KAT6B1	4.20565039061101e-22	0.621785545561612	0.373	0.225	1.05687994316055e-17	1	KAT6B
ATP5PD	4.89268715998924e-22	0.444539334986767	0.645	0.449	1.2295322833053e-17	1	ATP5PD
CDK5R1	5.57408737784729e-22	1.05492946108331	0.253	0.137	1.40076815805302e-17	1	CDK5R1
MZT1	6.55452187347654e-22	0.496802297001935	0.453	0.287	1.64715134680465e-17	1	MZT1
ZFAS11	6.78466890202374e-22	0.418355399434056	0.802	0.609	1.70498729507857e-17	1	ZFAS1
REV3L1	6.8807281116506e-22	0.756519982671161	0.336	0.2	1.7291269744578e-17	1	REV3L
CHCHD3	7.40118981171554e-22	0.557484989391173	0.465	0.294	1.85991899968412e-17	1	CHCHD3
DCP1A	7.58801044708812e-22	0.8649815807636	0.277	0.155	1.90686702535325e-17	1	DCP1A
ATF21	8.32109336387411e-22	0.596726565261986	0.379	0.232	2.09109076234156e-17	1	ATF2
ZMYM21	8.41890363106526e-22	0.404273862250596	0.472	0.303	2.1156704824867e-17	1	ZMYM2
SHTN1	8.45995941756471e-22	0.83444824490341	0.284	0.159	2.12598780163401e-17	1	SHTN1
NDUFA4	8.6690742846526e-22	0.371119473730828	0.851	0.686	2.1785383677332e-17	1	NDUFA4
HNRNPC	9.0776479824435e-22	0.344258616524202	0.828	0.631	2.28121293798805e-17	1	HNRNPC
ANK2	9.32270121267344e-22	0.654988261798632	0.285	0.156	2.34279481474484e-17	1	ANK2
MRPS2	1.00126541241628e-21	0.967936204405078	0.26	0.142	2.51617998140211e-17	1	MRPS2
NUDC1	1.00403782651119e-21	0.517372354594917	0.488	0.319	2.52314705802261e-17	1	NUDC
PHB	1.0159725784019e-21	0.43617706848321	0.622	0.429	2.55313908952398e-17	1	PHB
ATRX	1.0193878658486e-21	0.376805794954832	0.704	0.508	2.56172170687753e-17	1	ATRX
CSNK1E	1.02936400703259e-21	0.570859230081603	0.367	0.222	2.5867917496729e-17	1	CSNK1E
HLTF	1.10969151457004e-21	0.870067608709302	0.326	0.195	2.7886547761145e-17	1	HLTF
EIF4B1	1.22258237299466e-21	0.466898673804916	0.609	0.444	3.07234950333559e-17	1	EIF4B
PSMD12	1.35390735005075e-21	0.386334408997948	0.531	0.351	3.40236917067754e-17	1	PSMD12
RIMKLB	1.4563779167657e-21	0.877199744938637	0.271	0.15	3.6598777048322e-17	1	RIMKLB
ARID1B1	1.56202062998987e-21	0.609358947283643	0.476	0.317	3.92535784316454e-17	1	ARID1B
OLA1	1.66323684630758e-21	0.402401615271206	0.535	0.355	4.17971419477095e-17	1	OLA1
RND3	1.6949109998219e-21	0.599593983828914	0.339	0.198	4.25931134255244e-17	1	RND3
ASB8	1.70987868924545e-21	0.858852419730338	0.288	0.165	4.29692514607383e-17	1	ASB8
PIN11	1.73619430661866e-21	0.501721256510645	0.533	0.352	4.36305629253268e-17	1	PIN1
ACLY	1.75480458073977e-21	0.793613456911217	0.312	0.182	4.40982391139905e-17	1	ACLY
SQLE	1.98026093507932e-21	0.627711765258059	0.386	0.238	4.97639572985433e-17	1	SQLE
PROX1	2.02751666083644e-21	0.814596989843494	0.267	0.144	5.09514936868197e-17	1	PROX1
SRSF61	2.29407421875717e-21	0.487492239395685	0.574	0.398	5.76500851173676e-17	1	SRSF6
STAU1	2.30846463850747e-21	0.480735446403426	0.512	0.338	5.80117163656927e-17	1	STAU1
NAE1	2.59069911994362e-21	0.938989897897474	0.276	0.156	6.51042688841832e-17	1	NAE1
RNF111	2.96506959222036e-21	0.574051422784184	0.389	0.239	7.45121988524977e-17	1	RNF11
DDX171	3.06601986933019e-21	0.279650288394323	0.781	0.587	7.70490793162676e-17	1	DDX17
TIPRL	3.09186246249392e-21	0.640546128098921	0.406	0.259	7.76985036824723e-17	1	TIPRL
FAM171B	3.13942094708456e-21	0.592913275555368	0.306	0.173	7.88936484002349e-17	1	FAM171B
METTL2B	3.14816570551998e-21	0.787914624266816	0.266	0.146	7.91134041797171e-17	1	METTL2B
MT-ND51	3.45541996027181e-21	0.488033425367323	0.872	0.662	8.68347036016305e-17	1	MT-ND5
CCDC115	3.49820367863134e-21	0.764740284034691	0.311	0.181	8.79098584440056e-17	1	CCDC115
RBM23	3.6366882874894e-21	0.706832839330662	0.343	0.209	9.13899766646086e-17	1	RBM23
ZNF821	3.96192254814706e-21	0.770221614250095	0.257	0.139	9.95631136349356e-17	1	ZNF821
ELAVL2	4.11788231887361e-21	0.428300427326786	0.417	0.258	1.03482382673294e-16	1	ELAVL2
PWP1	4.13730599208083e-21	0.853657943551993	0.308	0.181	1.03970499580991e-16	1	PWP1
ARF3	4.39730124946652e-21	0.673499437682755	0.379	0.239	1.10504180399094e-16	1	ARF3
FASTK	4.43140489837292e-21	0.704104164531776	0.391	0.248	1.11361205096111e-16	1	FASTK
SNCA	4.44445984697723e-21	0.837215230901863	0.294	0.169	1.11689275954538e-16	1	SNCA
ZCCHC17	4.7548387115724e-21	0.679316907601654	0.375	0.234	1.19489096821814e-16	1	ZCCHC17
PPHLN1	5.06701993914291e-21	0.612936390548733	0.368	0.226	1.27334211070661e-16	1	PPHLN1
CISD11	5.46288505783818e-21	0.748535266592025	0.36	0.225	1.37282301503473e-16	1	CISD1
SERPINE2	5.66219666364821e-21	0.375400522467202	0.308	0.173	1.4229100215748e-16	1	SERPINE2
ZDHHC4	5.77063195566395e-21	0.839310181649026	0.303	0.178	1.45015981045835e-16	1	ZDHHC4
C1QTNF4	6.13609838343149e-21	0.836164992436508	0.263	0.144	1.54200152375633e-16	1	C1QTNF4
NDUFA9	6.91702368254736e-21	0.684514113136033	0.36	0.223	1.73824805142415e-16	1	NDUFA9
ADD2	7.49831657570922e-21	0.845990657787498	0.26	0.142	1.88432695547573e-16	1	ADD2
SLC25A46	7.59863478265464e-21	0.945418070123061	0.253	0.14	1.90953692088111e-16	1	SLC25A46
MED10	7.7041054294917e-21	0.586357033837461	0.416	0.268	1.93604169443126e-16	1	MED10
CCT7	7.92594064989025e-21	0.446603793258737	0.595	0.408	1.99178888531742e-16	1	CCT7
ZNF7041	8.51752388418352e-21	0.631241878896138	0.392	0.246	2.14045375209532e-16	1	ZNF704
SHPRH	8.62789790284033e-21	0.750483809086726	0.293	0.167	2.16819074298378e-16	1	SHPRH
NOL4L	8.78073353905782e-21	0.863272453712485	0.252	0.137	2.20659833836523e-16	1	NOL4L
DUSP12	1.00703027161428e-20	0.853730356355018	0.273	0.153	2.5306670725667e-16	1	DUSP12
THAP5	1.03876689047717e-20	1.00156115688144	0.262	0.148	2.61042119576913e-16	1	THAP5
COMMD61	1.04840864534165e-20	0.335072105558853	0.788	0.612	2.63465092574357e-16	1	COMMD6
ZFAND2A	1.05160930540314e-20	0.420748278797698	0.37	0.229	2.64269418447808e-16	1	ZFAND2A
RING1	1.08121648403386e-20	0.823647534108348	0.289	0.167	2.71709702437708e-16	1	RING1
BRWD1	1.11925485803735e-20	0.644448610625211	0.338	0.204	2.81268745824786e-16	1	BRWD1
GOLGA7	1.29856256219131e-20	0.608140151610017	0.445	0.297	3.26328771878677e-16	1	GOLGA7
ZMAT2	1.38502060986381e-20	0.630696460727841	0.401	0.256	3.48055679258775e-16	1	ZMAT2
FBXO9	1.38730539145578e-20	0.698373474047696	0.348	0.215	3.48629844872838e-16	1	FBXO9
ISCA1	1.52983600189459e-20	0.649973257973068	0.389	0.249	3.84447787276111e-16	1	ISCA1
PSMA3-AS11	1.76420868382047e-20	0.548600274458739	0.439	0.288	4.43345642244084e-16	1	PSMA3-AS1
SPINT2	1.84510562216229e-20	0.861419079624497	0.335	0.206	4.63675042849384e-16	1	SPINT2
RCN21	1.88424460143537e-20	0.583456880768211	0.433	0.281	4.73510668340708e-16	1	RCN2
NDUFV3	1.92619162419238e-20	0.679156569600916	0.423	0.279	4.84051955159544e-16	1	NDUFV3
CDIPT	1.93065295395876e-20	0.738173829960726	0.328	0.199	4.85173087329836e-16	1	CDIPT
MED6	1.96952151112274e-20	0.865863716343603	0.282	0.16	4.94940755745145e-16	1	MED6
SMAD5	1.97264753018537e-20	0.569011047017844	0.326	0.193	4.95726324335584e-16	1	SMAD5
ANAPC11	1.98456208444068e-20	0.306881362579705	0.683	0.48	4.98720451819944e-16	1	ANAPC11
ACOT7	1.98793603533837e-20	0.635378918885117	0.368	0.224	4.99568325680532e-16	1	ACOT7
INIP	2.33117837059958e-20	0.832024071257984	0.3	0.177	5.85825124531675e-16	1	INIP
MRPL10	2.38884183118662e-20	0.669729783883282	0.319	0.189	6.00315952177197e-16	1	MRPL10
NUPL2	2.50745725824328e-20	0.832851681112502	0.276	0.157	6.30124008996535e-16	1	NUPL2
NBR1	2.51558727271847e-20	0.625010784150971	0.279	0.155	6.32167081634151e-16	1	NBR1
PHF3	2.74414345317114e-20	0.524462054819019	0.47	0.313	6.89603249781907e-16	1	PHF3
EI24	3.09910211792213e-20	0.688502729352013	0.368	0.233	7.78804362233832e-16	1	EI24
PHF5A	3.11143759192126e-20	0.579811197386761	0.41	0.264	7.81904266849812e-16	1	PHF5A
PRPF40A	3.43395962360446e-20	0.590571949956571	0.41	0.267	8.62954053411801e-16	1	PRPF40A
PRKAR2B	3.44587117371974e-20	0.55111292863929	0.31	0.178	8.6594742595577e-16	1	PRKAR2B
EIF3E1	3.64071842476221e-20	0.369186002993495	0.786	0.613	9.14912540142742e-16	1	EIF3E
SFSWAP	3.64077233588045e-20	0.619501089314498	0.353	0.216	9.14926088006756e-16	1	SFSWAP
UFC1	4.00169539948381e-20	0.488369583789566	0.552	0.394	1.00562605389028e-15	1	UFC1
RBBP4	4.00580302031051e-20	0.549964861338357	0.45	0.298	1.00665829900403e-15	1	RBBP4
RETREG2	4.44152350991722e-20	0.73396264545824	0.252	0.137	1.1161548580422e-15	1	RETREG2
DNAJB2	4.70997282270078e-20	0.749564408040806	0.283	0.163	1.18361617034471e-15	1	DNAJB2
DNAAF2	4.74255512564811e-20	0.851380668620729	0.257	0.143	1.19180410307537e-15	1	DNAAF2
EZH1	5.32046731405369e-20	0.705860915053318	0.25	0.136	1.33703343602169e-15	1	EZH1
KLF7	5.78185106153106e-20	0.400698298810262	0.439	0.281	1.45297917176276e-15	1	KLF7
IDH3B	7.51491160485342e-20	0.622495687904908	0.392	0.252	1.88849728629966e-15	1	IDH3B
GPATCH2L	8.70063555264295e-20	0.675566214758761	0.323	0.195	2.18646971437917e-15	1	GPATCH2L
TMEM14B	8.99014131248544e-20	0.407987816407286	0.578	0.397	2.25922251182759e-15	1	TMEM14B
GNB2	9.38671840141724e-20	0.444989567666155	0.642	0.47	2.35888233427615e-15	1	GNB2
PRKRA	9.79081116988856e-20	0.62364104000197	0.401	0.257	2.460430846993e-15	1	PRKRA
DPM2	9.99792352391306e-20	0.61983066765838	0.389	0.249	2.51247818155935e-15	1	DPM2
CCT2	1.16833615107546e-19	0.287168485659393	0.608	0.424	2.93602874765263e-15	1	CCT2
ATP6V1A	1.18563612523089e-19	0.706453441574163	0.293	0.172	2.97950358270521e-15	1	ATP6V1A
PCNX4	1.22605413027239e-19	0.726814013261659	0.305	0.18	3.08107402937452e-15	1	PCNX4
RNF24	1.37455643713487e-19	0.794641130419637	0.256	0.143	3.45426032651993e-15	1	RNF24
STK251	1.37611578123784e-19	0.633756274716503	0.394	0.255	3.45817895825069e-15	1	STK25
ZFAND1	1.50951047636348e-19	0.744794441260263	0.304	0.181	3.79339982710143e-15	1	ZFAND1
TAX1BP11	1.61686556506163e-19	0.477061656290031	0.658	0.5	4.06318316499988e-15	1	TAX1BP1
RAB6A1	1.70259674941927e-19	0.541184262284057	0.411	0.267	4.27862563129061e-15	1	RAB6A
TMEM101	1.83805230060379e-19	0.897159000832523	0.272	0.159	4.61902543141732e-15	1	TMEM101
VDAC2	1.88720692321822e-19	0.335093383236999	0.736	0.533	4.74255099804739e-15	1	VDAC2
KMT2C	1.92600890430743e-19	0.517092846227164	0.49	0.332	4.84006037652456e-15	1	KMT2C
KIAA1191	1.99307979415535e-19	0.793327838133727	0.292	0.172	5.0086095227124e-15	1	KIAA1191
MAP4K5	2.15100260336461e-19	0.553252844910127	0.325	0.196	5.40546954225528e-15	1	MAP4K5
TMEM18	2.33252078414028e-19	0.690808943385105	0.322	0.196	5.86162473054453e-15	1	TMEM18
ILF31	2.60803245529896e-19	0.402336294783281	0.574	0.392	6.55398556016628e-15	1	ILF3
RDH11	2.62824219925163e-19	0.755891964070762	0.301	0.181	6.60477264671936e-15	1	RDH11
CYB5R3	2.7273495159769e-19	0.406028227050885	0.45	0.296	6.85382933364995e-15	1	CYB5R3
SBDS	2.79330624462559e-19	0.398526952355005	0.555	0.387	7.01957859274411e-15	1	SBDS
ECSIT	2.8936271085677e-19	0.851524416566905	0.299	0.179	7.27168492383063e-15	1	ECSIT
CCNDBP1	2.91308578245597e-19	0.742294431529744	0.301	0.183	7.32058457131185e-15	1	CCNDBP1
NOL7	2.94848504562026e-19	0.439551236169716	0.534	0.367	7.4095429196437e-15	1	NOL7
CCDC28B	3.13500944489749e-19	0.807598677830445	0.319	0.194	7.87827873502739e-15	1	CCDC28B
STK39	3.19049308370039e-19	1.03346919983682	0.276	0.162	8.01770911933908e-15	1	STK39
LGALS3BP	3.26222914527847e-19	0.465238085824843	0.315	0.185	8.1979818420848e-15	1	LGALS3BP
PHPT11	3.44405107037543e-19	0.399090381131888	0.674	0.49	8.65490033985344e-15	1	PHPT1
CBX51	3.76576843733929e-19	0.454903596432001	0.538	0.36	9.46337608303363e-15	1	CBX5
MRPS10	3.84457569085305e-19	0.745947620923486	0.305	0.185	9.66141871111371e-15	1	MRPS10
UROS	4.14218843851399e-19	0.70763539789456	0.298	0.179	1.04093195459857e-14	1	UROS
CXXC5	4.23545590920693e-19	0.766499722316373	0.282	0.161	1.0643700699837e-14	1	CXXC5
ZFP90	4.28627719057421e-19	0.930566019657292	0.25	0.14	1.0771414579913e-14	1	ZFP90
TTC37	4.49982076371582e-19	0.708905156782233	0.3	0.18	1.13080495792179e-14	1	TTC37
GRK3	4.59890654808131e-19	0.835506879700615	0.279	0.165	1.15570521553283e-14	1	GRK3
RPS6KA5	4.82373421261995e-19	0.739248503184285	0.28	0.162	1.21220440763139e-14	1	RPS6KA5
BCLAF1	4.8388899428342e-19	0.290118831712526	0.675	0.48	1.21601304263423e-14	1	BCLAF1
NUCKS11	4.87845415437227e-19	0.267452325273852	0.818	0.583	1.22595552899375e-14	1	NUCKS1
CCSER2	5.38832688385361e-19	0.476516896816549	0.407	0.264	1.35408654591241e-14	1	CCSER2
ASPSCR1	5.61585867448467e-19	0.799786954919459	0.271	0.156	1.411265284898e-14	1	ASPSCR1
RFK	5.75366699015688e-19	0.849200464940745	0.311	0.192	1.44589651462642e-14	1	RFK
WDR60	5.81569981214772e-19	0.746920341200763	0.306	0.184	1.46148536279272e-14	1	WDR60
RBM4B	6.31262005405915e-19	0.773775818392605	0.293	0.172	1.58636141958506e-14	1	RBM4B
TMCO3	7.18189450548742e-19	0.768226544858458	0.304	0.183	1.80481008922899e-14	1	TMCO3
CCDC90B	7.50302383959482e-19	0.710495126685389	0.354	0.226	1.88550989089018e-14	1	CCDC90B
TANC2	9.07691534619198e-19	0.595471482209635	0.333	0.203	2.28102882649804e-14	1	TANC2
SSBP3	9.279126417286e-19	0.725694442065642	0.331	0.203	2.33184446866397e-14	1	SSBP3
SMIM10L1	1.02106282587001e-18	0.526383864078998	0.362	0.227	2.56593088141133e-14	1	SMIM10L1
CRYZL1	1.07832216625619e-18	0.724381544556752	0.283	0.165	2.7098236038018e-14	1	CRYZL1
TMX2	1.12820291216601e-18	0.633829260240489	0.339	0.21	2.83517391827318e-14	1	TMX2
RBM18	1.18786296242654e-18	0.839351622937047	0.263	0.153	2.9850996245779e-14	1	RBM18
ZNF677	1.33099260892246e-18	0.847718601032055	0.252	0.144	3.34478442622213e-14	1	ZNF677
HSF2	1.33650148721396e-18	0.667248997326676	0.283	0.164	3.35862823736869e-14	1	HSF2
GADD45G	1.3385196280052e-18	0.838961576640376	0.279	0.165	3.36369982517707e-14	1	GADD45G
SLC39A10	1.36795070075648e-18	0.577857134227595	0.305	0.18	3.43766011100103e-14	1	SLC39A10
SINHCAF	1.38643444902874e-18	0.472159860608199	0.416	0.269	3.48410977040923e-14	1	SINHCAF
RTL8C	1.46606198495635e-18	0.696236395862631	0.299	0.181	3.68421376819532e-14	1	RTL8C
C9orf16	1.48526920056277e-18	0.390172156862802	0.68	0.509	3.73248150101423e-14	1	C9orf16
TSNAX	1.51020352656583e-18	0.75440041404431	0.292	0.174	3.79514146225993e-14	1	TSNAX
BAD	1.63947279444814e-18	0.575763906180756	0.416	0.274	4.11999513244818e-14	1	BAD
MSMO1	1.75478498319188e-18	0.902079173759103	0.269	0.157	4.4097746627612e-14	1	MSMO1
BEND5	1.96554873488015e-18	0.581165991047313	0.308	0.184	4.93942397075382e-14	1	BEND5
SLC35E3	2.03626998006518e-18	0.790501975040537	0.289	0.174	5.11714645990381e-14	1	SLC35E3
SLC31A1	2.0560774150044e-18	0.939263521346572	0.262	0.154	5.16692254390605e-14	1	SLC31A1
MED19	2.12496900687289e-18	0.612958711547867	0.328	0.203	5.34004711427158e-14	1	MED19
C12orf10	2.19760150594933e-18	0.59243747115896	0.384	0.247	5.52257258445067e-14	1	C12orf10
RPL17	2.35748901259746e-18	0.374121308367198	0.615	0.442	5.92436988865741e-14	1	RPL17
C1D	2.37932486203407e-18	0.528759275143053	0.413	0.273	5.97924337829163e-14	1	C1D
MAPRE2	2.55319360653853e-18	0.673615613691496	0.293	0.175	6.41617553323132e-14	1	MAPRE2
MXI1	2.5802544507207e-18	0.658802050410314	0.289	0.167	6.48417943466111e-14	1	MXI1
CAND1	2.61402886792475e-18	0.491659869545018	0.407	0.264	6.56905454509489e-14	1	CAND1
CASC3	2.75820949158661e-18	0.639684443893742	0.327	0.2	6.93138045235714e-14	1	CASC3
ATXN3	2.99677221781564e-18	0.669027356221381	0.268	0.155	7.53088858337069e-14	1	ATXN3
GADD45GIP1	3.32670735818701e-18	0.558599253096909	0.471	0.33	8.36001559112396e-14	1	GADD45GIP1
AMZ2	3.4598308073657e-18	0.533748815909403	0.379	0.243	8.69455481891e-14	1	AMZ2
GFRA2	3.82838049019858e-18	0.977799008854178	0.255	0.146	9.62072017186904e-14	1	GFRA2
PDS5B	3.90543727938887e-18	0.673286167367635	0.31	0.191	9.81436388310422e-14	1	PDS5B
PRKCA	3.91075142562453e-18	0.738351194340121	0.283	0.166	9.82771833259444e-14	1	PRKCA
ZNF451	4.01482696803857e-18	0.583663108255087	0.348	0.218	1.00892601706809e-13	1	ZNF451
C7orf501	4.15634556000993e-18	0.558138538993622	0.469	0.322	1.0444896392305e-13	1	C7orf50
TMEM242	4.3658908256471e-18	0.716089625193528	0.253	0.145	1.09714836448512e-13	1	TMEM242
MAP4	4.59228377389317e-18	0.459030878539027	0.427	0.282	1.15404091237935e-13	1	MAP4
NARS	4.61767325905441e-18	0.573711880716833	0.391	0.259	1.16042129000037e-13	1	NARS
SON1	5.3103755356252e-18	0.336657605788223	0.63	0.448	1.33449737210261e-13	1	SON
WASL	5.35562542050477e-18	0.884331115325929	0.26	0.151	1.34586866817285e-13	1	WASL
SLIT3	5.44137547548376e-18	0.576614710408939	0.33	0.202	1.36741765698907e-13	1	SLIT3
CNPY2	5.52670854383267e-18	0.420212951810638	0.509	0.357	1.38886185706515e-13	1	CNPY2
SDHC	5.54930035224757e-18	0.658303324482215	0.378	0.25	1.39453917851981e-13	1	SDHC
ZNF2071	5.94518828255653e-18	0.454773466158555	0.469	0.324	1.49402581540646e-13	1	ZNF207
DHPS	6.45226499497743e-18	0.833212357877505	0.26	0.151	1.62145419323783e-13	1	DHPS
NUB1	7.14031476191367e-18	0.593972151281659	0.349	0.221	1.79436109966891e-13	1	NUB1
MORF4L2	8.00356265521177e-18	0.345791860771477	0.645	0.463	2.01129529525472e-13	1	MORF4L2
VBP1	8.05801829196463e-18	0.443968974962013	0.461	0.307	2.02497999677071e-13	1	VBP1
PPIL4	8.30873980528757e-18	0.648749919318097	0.346	0.22	2.08798631306877e-13	1	PPIL4
ZNF770	8.73283869092434e-18	0.746639940952891	0.293	0.178	2.19456236302929e-13	1	ZNF770
UQCRC2	8.89911207920194e-18	0.512784499078701	0.467	0.323	2.23634686550345e-13	1	UQCRC2
DMTF1	8.98449434291894e-18	0.829442256135109	0.25	0.144	2.25780342837553e-13	1	DMTF1
VPS51	9.47147556606003e-18	0.722693577430462	0.309	0.193	2.38018180975089e-13	1	VPS51
YWHAB	1.13041808260165e-17	0.328983660226856	0.803	0.644	2.84074064157795e-13	1	YWHAB
GOSR1	1.17897436518276e-17	0.684036448919876	0.298	0.18	2.96276257970426e-13	1	GOSR1
SNRPC	1.33616955755324e-17	0.440437479957634	0.504	0.344	3.35779409813129e-13	1	SNRPC
BRK11	1.38363673630749e-17	0.369936654967526	0.721	0.553	3.47707911834073e-13	1	BRK1
POLR2C	1.38703581620162e-17	0.666893959121425	0.338	0.214	3.48562100611467e-13	1	POLR2C
TM2D1	1.41755182417491e-17	0.484402016943213	0.381	0.249	3.56230773415155e-13	1	TM2D1
PSMF1	1.50139934293593e-17	0.5506876676346	0.39	0.257	3.77301654879798e-13	1	PSMF1
GOSR2	1.52213128763995e-17	0.660214404795268	0.31	0.192	3.82511592583919e-13	1	GOSR2
HERC2	1.53377371968738e-17	0.488085819523839	0.379	0.245	3.85437335757439e-13	1	HERC2
RARS2	1.65745889027165e-17	0.67447566931686	0.301	0.185	4.16519419125265e-13	1	RARS2
MPHOSPH10	1.66402570644491e-17	0.539977109744985	0.331	0.206	4.18169660029605e-13	1	MPHOSPH10
SMS	1.67152282159741e-17	0.339874527730993	0.621	0.438	4.20053685067429e-13	1	SMS
TOR1AIP2	1.71328449475936e-17	0.647574096016025	0.336	0.214	4.30548393533028e-13	1	TOR1AIP2
DPF2	1.7841545377347e-17	0.635371594742023	0.321	0.2	4.48358035332729e-13	1	DPF2
BAG6	1.80144412745599e-17	0.518536986508692	0.432	0.291	4.5270290922969e-13	1	BAG6
PMPCB	2.05284239292623e-17	0.45396000393339	0.391	0.253	5.15879293342363e-13	1	PMPCB
AAMP	2.24987447701968e-17	0.645077702997861	0.333	0.208	5.65393456075046e-13	1	AAMP
PCBP21	2.27043194459766e-17	0.33941345314616	0.813	0.662	5.70559547677391e-13	1	PCBP2
EEF1A2	2.28354714997961e-17	0.451744699719686	0.304	0.18	5.73855398789876e-13	1	EEF1A2
KPNB11	2.45432915131567e-17	0.277456711248329	0.653	0.459	6.16772915725627e-13	1	KPNB1
RCOR3	2.46872596964572e-17	0.772565958961525	0.264	0.156	6.20390836171968e-13	1	RCOR3
ARRDC31	2.59198904511618e-17	0.397860145020854	0.472	0.328	6.51366847037697e-13	1	ARRDC3
LRPPRC	2.60189904962309e-17	0.727757412000554	0.288	0.175	6.53857231170284e-13	1	LRPPRC
ZBTB381	3.29107244974104e-17	0.496632593899164	0.415	0.275	8.27046506619924e-13	1	ZBTB38
ABHD14A	3.37742940054499e-17	0.671109320949457	0.288	0.174	8.48748008356957e-13	1	ABHD14A
GLRX5	3.50848157779754e-17	0.780341637471717	0.267	0.157	8.81681420500522e-13	1	GLRX5
DDX42	3.66366855785922e-17	0.56637484734581	0.364	0.235	9.20679908590021e-13	1	DDX42
SMARCD1	4.13398231198819e-17	0.580306588320721	0.335	0.212	1.03886975500263e-12	1	SMARCD1
TBCC	4.20808499922696e-17	0.551695459170302	0.337	0.211	1.05749176030574e-12	1	TBCC
SEC11C	4.20815736127998e-17	0.298139248017289	0.549	0.385	1.05750994488966e-12	1	SEC11C
ERGIC3	4.70736006958985e-17	0.436175799246092	0.523	0.371	1.18295958548793e-12	1	ERGIC3
SMIM7	4.73839985740371e-17	0.457463761836984	0.406	0.27	1.19075988416555e-12	1	SMIM7
FBXO7	4.93690304217376e-17	0.497760714128049	0.367	0.239	1.24064373449827e-12	1	FBXO7
SNRNP70	5.15552377730752e-17	0.399710040297265	0.523	0.367	1.29558312523738e-12	1	SNRNP70
PSMA2	6.25405451496468e-17	0.501047313540412	0.413	0.278	1.57164389961062e-12	1	PSMA2
RSL1D1	6.51697609356109e-17	0.463854150294558	0.526	0.38	1.6377160923119e-12	1	RSL1D1
PPIP5K2	6.724461280522e-17	0.638177698949158	0.348	0.225	1.68985711979518e-12	1	PPIP5K2
COA1	7.80431597093903e-17	0.556354216869076	0.399	0.27	1.96122460349698e-12	1	COA1
LCMT1	8.49648174315896e-17	0.668838427438358	0.305	0.19	2.13516586205585e-12	1	LCMT1
CSTF3	8.49694775212541e-17	0.54196093910532	0.362	0.234	2.13528297010912e-12	1	CSTF3
DNAJB9	8.75484184502993e-17	0.472748407130038	0.435	0.292	2.20009175565602e-12	1	DNAJB9
TRIM44	9.23875102734505e-17	0.544003799745016	0.417	0.281	2.32169813317181e-12	1	TRIM44
TXNL1	9.88760148349455e-17	0.257439334498713	0.598	0.434	2.48475425280218e-12	1	TXNL1
CDKN1B	1.13196431095496e-16	0.467544555840371	0.384	0.253	2.84462631342982e-12	1	CDKN1B
TSSC4	1.15038065189484e-16	0.646309419582853	0.321	0.202	2.89090657821172e-12	1	TSSC4
EPB41	1.36550029445765e-16	0.695094000389475	0.258	0.154	3.43150223997206e-12	1	EPB41
MAPK6	1.41201814847039e-16	0.814181603862874	0.256	0.152	3.5484016071061e-12	1	MAPK6
SEPT2	1.45813055386184e-16	0.373897039858477	0.503	0.351	3.66428208185481e-12	1	SEPT2
FAM177A1	1.52120279043808e-16	0.294042511215846	0.513	0.359	3.82278261237089e-12	1	FAM177A1
CFAP97	1.52931705902736e-16	0.734091531628292	0.251	0.146	3.84317376933575e-12	1	CFAP97
SMARCAD1	1.56936759211615e-16	0.70376631688626	0.276	0.167	3.94382075898788e-12	1	SMARCAD1
CALCOCO1	1.60231333385698e-16	0.610759785542535	0.25	0.144	4.02661340798259e-12	1	CALCOCO1
MAB21L2	1.66229543074252e-16	0.448153152278553	0.267	0.153	4.17734841745596e-12	1	MAB21L2
TNPO1	1.67299810495152e-16	0.487775205014688	0.418	0.284	4.20424423774317e-12	1	TNPO1
RAD211	1.69398472898635e-16	0.296025291538765	0.461	0.306	4.25698362394271e-12	1	RAD21
NEMF	1.74994239234906e-16	0.544681925742684	0.405	0.271	4.39760523197319e-12	1	NEMF
FAM172A	1.80215872215659e-16	0.642085643053853	0.276	0.164	4.52882486877951e-12	1	FAM172A
SFXN1	1.81583870681281e-16	0.585502104964466	0.338	0.215	4.5632026702206e-12	1	SFXN1
BAZ2A	1.91907065797204e-16	0.514268493728705	0.337	0.213	4.82262456348373e-12	1	BAZ2A
TAOK1	1.93962754499495e-16	0.445344527718991	0.41	0.272	4.8742840205723e-12	1	TAOK1
SKA21	2.08019265404517e-16	0.453261403669556	0.395	0.259	5.22752413961552e-12	1	SKA2
SLC8A1	2.22120091411328e-16	0.784673517888882	0.285	0.179	5.58187789716667e-12	1	SLC8A1
COPS3	2.37824435918401e-16	0.474329725217118	0.412	0.275	5.97652807462942e-12	1	COPS3
NDUFS2	2.55488915519816e-16	0.284162800369253	0.443	0.294	6.42043644701299e-12	1	NDUFS2
CCT4	2.59044768758463e-16	0.322399990098023	0.645	0.468	6.50979503890018e-12	1	CCT4
ALDH2	2.84035302593601e-16	0.672731047167162	0.328	0.215	7.1378071541772e-12	1	ALDH2
ACADM	2.96150530421879e-16	0.624759594969888	0.348	0.228	7.44226282950182e-12	1	ACADM
STX12	3.0278678994759e-16	0.568238354117071	0.386	0.262	7.60903203138293e-12	1	STX12
SIKE1	3.02980596481356e-16	0.610965429017543	0.288	0.177	7.61390238957649e-12	1	SIKE1
UQCRFS1	3.47727912409947e-16	0.509415719655526	0.485	0.351	8.73840243886197e-12	1	UQCRFS1
BORCS7	3.77408422414698e-16	0.543941224053416	0.347	0.223	9.48427365528137e-12	1	BORCS7
USP8	3.92880441589943e-16	0.552161877592772	0.309	0.194	9.87308549715526e-12	1	USP8
VDAC1	4.43601142183866e-16	0.429891479533354	0.601	0.446	1.11476967030806e-11	1	VDAC1
CLCN3	4.81961434828567e-16	0.532881658863034	0.347	0.223	1.21116908572419e-11	1	CLCN3
NRP2	5.22346238647846e-16	0.43145538119026	0.49	0.34	1.31265609772204e-11	1	NRP2
WDR54	5.96763023985434e-16	0.707265628167001	0.272	0.165	1.4996654792754e-11	1	WDR54
ECHS1	6.20044333236213e-16	0.559111031250594	0.385	0.26	1.5581714094226e-11	1	ECHS1
ARL4D	6.51617428685394e-16	0.886361324963767	0.266	0.16	1.6375145982864e-11	1	ARL4D
DNAJC81	6.59907435371508e-16	0.393945098378136	0.522	0.37	1.6583473850886e-11	1	DNAJC8
SCFD1	6.6056480304369e-16	0.587608970749075	0.332	0.212	1.65999935004879e-11	1	SCFD1
BDP1	7.06659406803337e-16	0.368373861224865	0.448	0.304	1.77583508929679e-11	1	BDP1
PBRM1	7.0759334604732e-16	0.610435536541228	0.354	0.234	1.77818207861691e-11	1	PBRM1
RAD51C	7.14752794219842e-16	0.53478874374933	0.351	0.225	1.79617377187446e-11	1	RAD51C
EIF2B1	1.02646193821375e-15	0.821869605940197	0.271	0.167	2.57949885073115e-11	1	EIF2B1
APPBP2	1.12975596099804e-15	0.58273598526579	0.328	0.212	2.83907672998807e-11	1	APPBP2
MAP1LC3B	1.23702904898107e-15	0.267864316321348	0.589	0.426	3.10865400008943e-11	1	MAP1LC3B
SF3B2	1.24327101795052e-15	0.336650806252381	0.633	0.463	3.12434006810966e-11	1	SF3B2
SUCLA2	1.287197246079e-15	0.572756171372126	0.326	0.21	3.23472667939652e-11	1	SUCLA2
MRPL55	1.3691730797615e-15	0.443884574935535	0.472	0.335	3.44073194944066e-11	1	MRPL55
LCOR	1.4132818952152e-15	0.50717570345757	0.392	0.265	3.55157740267579e-11	1	LCOR
SARS	1.48439223273778e-15	0.493362523235024	0.385	0.258	3.73027768087004e-11	1	SARS
LYPLA1	1.62379989623401e-15	0.484675901252797	0.417	0.287	4.08060913923607e-11	1	LYPLA1
SBNO1	1.81635535993728e-15	0.513143320906051	0.383	0.258	4.56450101952239e-11	1	SBNO1
TMEM11	1.837072081402e-15	0.591145866894373	0.332	0.216	4.61656214056323e-11	1	TMEM11
YTHDF2	1.84636269380136e-15	0.374960460845985	0.44	0.304	4.63990944952281e-11	1	YTHDF2
ZNF146	1.84739160914046e-15	0.676298118991913	0.264	0.161	4.64249511376999e-11	1	ZNF146
ATP6V1D	1.86300267811733e-15	0.578339730857128	0.39	0.268	4.68172573010886e-11	1	ATP6V1D
SND1	1.86900440974963e-15	0.776145663935732	0.285	0.18	4.69680808170083e-11	1	SND1
NUTM2B-AS1	1.90400084519408e-15	0.514769170043309	0.272	0.164	4.78475412397273e-11	1	NUTM2B-AS1
GNPAT	1.95262138086863e-15	0.760572631633879	0.252	0.153	4.90693753012286e-11	1	GNPAT
TIMM9	2.08434837199383e-15	0.704425290212912	0.293	0.185	5.23796745882049e-11	1	TIMM9
SEC61G	2.36924238985344e-15	0.362700331726019	0.731	0.595	5.9539061257017e-11	1	SEC61G
PLEKHJ1	2.39475588221805e-15	0.642037114896531	0.359	0.244	6.01802153201395e-11	1	PLEKHJ1
ETNK1	2.42034299403017e-15	0.516505275717837	0.378	0.256	6.08232194399782e-11	1	ETNK1
PHAX	2.44915169722629e-15	0.499025055049122	0.347	0.225	6.15471821512966e-11	1	PHAX
DLGAP4	2.61265700498751e-15	0.432864548137421	0.338	0.216	6.5656070535336e-11	1	DLGAP4
C6orf62	2.81267494765921e-15	0.389080500388319	0.571	0.417	7.0682521434676e-11	1	C6orf62
CFDP1	2.85707036555486e-15	0.442080123334083	0.442	0.306	7.17981782863937e-11	1	CFDP1
FN3KRP	3.25268699735082e-15	0.729158456805978	0.272	0.168	8.17400242434262e-11	1	FN3KRP
TMEM33	3.79508525465639e-15	0.568487533254916	0.367	0.246	9.5370492449515e-11	1	TMEM33
TSR2	3.88171724472818e-15	0.618652617348211	0.283	0.177	9.75475543600191e-11	1	TSR2
ANKIB1	4.01164741078544e-15	0.667142163691826	0.289	0.182	1.00812699433038e-10	1	ANKIB1
CCDC12	4.15354565702851e-15	0.467419732138994	0.385	0.261	1.04378602361127e-10	1	CCDC12
MAGED1	5.19881004129821e-15	0.544896617656836	0.306	0.195	1.30646096337824e-10	1	MAGED1
SRSF11	5.33635889726085e-15	0.299826297597252	0.684	0.532	1.34102699088165e-10	1	SRSF11
HIGD1A	5.33673944094985e-15	0.537473143369188	0.343	0.226	1.3411226215107e-10	1	HIGD1A
TIMM17B	5.37782354796615e-15	0.493097171857779	0.403	0.278	1.35144705760389e-10	1	TIMM17B
JTB	5.56637177516439e-15	0.365376184906972	0.566	0.413	1.39882922709881e-10	1	JTB
NSL1	5.6683413431954e-15	0.663727476944775	0.289	0.185	1.424454179545e-10	1	NSL1
ESF1	6.00809460103815e-15	0.53895259705143	0.322	0.208	1.50983417324089e-10	1	ESF1
VAPB	6.33653736014191e-15	0.719313853306651	0.285	0.182	1.59237183860366e-10	1	VAPB
SLC36A4	6.34326700119717e-15	0.715233217792757	0.263	0.163	1.59406299740085e-10	1	SLC36A4
DDB1	6.67154784880444e-15	0.555176835421238	0.33	0.217	1.67655997440456e-10	1	DDB1
CEBPZOS	6.78438067302311e-15	0.584117168730627	0.298	0.189	1.70491486313071e-10	1	CEBPZOS
SGCE1	6.95352594258928e-15	0.439559810494381	0.368	0.242	1.74742106937269e-10	1	SGCE
ZNF22	6.97060061599141e-15	0.5838750178566	0.344	0.23	1.75171193479864e-10	1	ZNF22
COMMD2	7.31559529333878e-15	0.512836131412196	0.3	0.19	1.83840909721604e-10	1	COMMD2
MRPS34	7.56605356940665e-15	0.470262346477496	0.44	0.312	1.90134926199189e-10	1	MRPS34
PPM1G	7.6500964632376e-15	0.374830185765139	0.572	0.41	1.92246924121161e-10	1	PPM1G
PSMG4	7.76946836942694e-15	0.504005348774949	0.333	0.216	1.95246740123699e-10	1	PSMG4
PDLIM7	7.93532898154033e-15	0.562400683732619	0.322	0.209	1.99414817306108e-10	1	PDLIM7
DDX461	7.95340631081548e-15	0.328437869518783	0.561	0.409	1.99869100590793e-10	1	DDX46
EPC11	8.94431349861903e-15	0.334783469545149	0.512	0.371	2.24770598220296e-10	1	EPC1
TMEM230	9.14542212263055e-15	0.307037879839377	0.608	0.44	2.29824457941706e-10	1	TMEM230
UBN2	9.14832319035194e-15	0.571140881894316	0.299	0.188	2.29897361773544e-10	1	UBN2
LPIN1	9.48982401076272e-15	0.471548305583252	0.306	0.194	2.38479277390467e-10	1	LPIN1
NOL11	9.59874477275102e-15	0.685540174267024	0.258	0.157	2.41216456139233e-10	1	NOL11
PGAM1	9.73428176061447e-15	0.353200693270903	0.581	0.419	2.44622500644242e-10	1	PGAM1
C12orf65	1.08746733319376e-14	0.749778123444876	0.257	0.158	2.73280540831593e-10	1	C12orf65
USP5	1.12362929242385e-14	0.742864958393073	0.255	0.156	2.82368041186114e-10	1	USP5
DICER1	1.12703429840808e-14	0.521754029958923	0.417	0.291	2.8322371918995e-10	1	DICER1
POGZ1	1.15900516468629e-14	0.644488860865551	0.314	0.206	2.91257997885664e-10	1	POGZ
GHITM	1.2070286546095e-14	0.373843788777779	0.535	0.392	3.03326300903367e-10	1	GHITM
COMMD9	1.25054273213934e-14	0.648092197043194	0.335	0.223	3.14261388586616e-10	1	COMMD9
BRAF	1.3139599814773e-14	0.545786592070875	0.335	0.22	3.30198143345245e-10	1	BRAF
KHDC4	1.36351315317986e-14	0.592226583775948	0.278	0.174	3.426508553941e-10	1	KHDC4
CHD6	1.42417766748503e-14	0.461275063419517	0.321	0.206	3.57895847838988e-10	1	CHD6
MDH1	1.47450731659991e-14	0.377141307515189	0.535	0.38	3.70543688661558e-10	1	MDH1
SNHG7	1.52924844975315e-14	0.412710972425104	0.428	0.3	3.84300135422967e-10	1	SNHG7
ACYP1	1.55328330543027e-14	0.474537786547074	0.348	0.228	3.90340094654627e-10	1	ACYP1
TSC2	1.59650752186644e-14	0.67313753200154	0.252	0.155	4.01202340245037e-10	1	TSC2
UBE2H	1.60155149423271e-14	0.487849336051999	0.391	0.268	4.0246989050068e-10	1	UBE2H
SCCPDH	1.60719053763245e-14	0.549365730735536	0.32	0.208	4.03886982107035e-10	1	SCCPDH
MTF2	1.63830571114623e-14	0.313438709101282	0.426	0.288	4.11706225211046e-10	1	MTF2
EIF4H	1.69130809268385e-14	0.361059923341994	0.557	0.403	4.25025723691452e-10	1	EIF4H
TAF9	1.70396681158925e-14	0.469164368686737	0.397	0.273	4.28206859752378e-10	1	TAF9
APH1A	1.72848484135276e-14	0.462805575847326	0.465	0.333	4.34368240631949e-10	1	APH1A
RIF1	1.83228641197257e-14	0.67461536132322	0.31	0.202	4.60453575328707e-10	1	RIF1
MEIS1	1.83785636641754e-14	0.474407282321076	0.335	0.217	4.61853304880727e-10	1	MEIS1
ATP6V0D1	1.90517114808137e-14	0.456438881718632	0.424	0.299	4.78769509512848e-10	1	ATP6V0D1
PPP4C	1.92073643787576e-14	0.371638124794006	0.513	0.37	4.82681066838179e-10	1	PPP4C
KARS	1.95240219787594e-14	0.626172744957105	0.327	0.218	4.90638672326225e-10	1	KARS
SYNRG	2.02068891026404e-14	0.475437298816844	0.33	0.215	5.07799123149354e-10	1	SYNRG
[truncated: 50,128 more rows]
