# Supplementary material for: Tertiary lymphoid structures-driven immune infiltration patterns and their association with survival in neuroblastoma
Source: PeerJ. 2025 Jul 22;13:e19767. doi: 10.7717/peerj.19767 (PMC12292307; doi:10.7717/peerj.19767)
Supplement: Supplemental Information 6 [file peerj-13-19767-s006.zip › Raw Data/scRNA analyse-code/17NB/07.singleR.celltype_anno_SingleR.csv]

	ClusterID	celltype
1	0	Neurons
2	1	Neurons
3	2	NK_cell
4	3	Neurons
5	4	NK_cell
6	5	Neurons
7	6	Monocyte
8	7	Monocyte
9	8	T_cells
10	9	Neurons
11	10	Neurons
12	11	Smooth_muscle_cells
13	12	Monocyte
14	13	Neurons
15	14	Tissue_stem_cells
16	15	Neurons
17	16	Endothelial_cells
18	17	Monocyte
19	18	Monocyte
20	19	B_cell
21	20	Neurons
22	21	Neurons
23	22	Neurons
24	23	Neurons
25	24	Neurons
26	25	Tissue_stem_cells
27	26	Neurons
28	27	Endothelial_cells
29	28	Neurons
30	29	Neurons
31	30	Monocyte
32	31	Neurons
33	32	Neurons
34	33	Neurons
35	34	Smooth_muscle_cells
36	35	NK_cell
37	36	Neurons
38	37	Macrophage
39	38	Neurons
40	39	Macrophage
41	40	Pre-B_cell_CD34-
