# Supplementary material for: Tertiary lymphoid structures-driven immune infiltration patterns and their association with survival in neuroblastoma
Source: PeerJ. 2025 Jul 22;13:e19767. doi: 10.7717/peerj.19767 (PMC12292307; doi:10.7717/peerj.19767)
Supplement: Supplemental Information 6 [file peerj-13-19767-s006.zip › Raw Data/scRNA analyse-code/17NB/08.cell_markers.csv]

	p_val	avg_log2FC	pct.1	pct.2	p_val_adj	cluster	gene
RTN1	0	6.01553033007891	0.901	0.059	0	Neurons	RTN1
STMN2	0	5.50828870420205	0.95	0.136	0	Neurons	STMN2
NNAT	0	5.95941377896868	0.853	0.044	0	Neurons	NNAT
MAP1B	0	3.8479768598327	0.938	0.163	0	Neurons	MAP1B
ELAVL4	0	6.01636346550414	0.784	0.025	0	Neurons	ELAVL4
ISL1	0	7.10996859877593	0.768	0.014	0	Neurons	ISL1
BEX1	0	4.94367563576547	0.783	0.038	0	Neurons	BEX1
STMN4	0	6.13385438257177	0.768	0.03	0	Neurons	STMN4
HAND2	0	5.82734320961844	0.751	0.023	0	Neurons	HAND2
GAP43	0	5.60953249622447	0.759	0.033	0	Neurons	GAP43
UCHL1	0	5.064334472874	0.78	0.058	0	Neurons	UCHL1
SOX4	0	3.34160216324889	0.909	0.208	0	Neurons	SOX4
SOX11	0	5.61492710380418	0.725	0.026	0	Neurons	SOX11
CD24	0	5.68047311899033	0.729	0.033	0	Neurons	CD24
TUBB2B	0	5.60325678769846	0.767	0.092	0	Neurons	TUBB2B
STMN1	0	4.25341373558518	0.97	0.304	0	Neurons	STMN1
BEX3	0	2.75648536221215	0.861	0.197	0	Neurons	BEX3
MAPT	0	5.51841553154475	0.683	0.024	0	Neurons	MAPT
DBH	0	5.60801602781341	0.704	0.045	0	Neurons	DBH
MDK	0	3.55783452800338	0.815	0.156	0	Neurons	MDK
MLLT11	0	4.46398834021413	0.767	0.114	0	Neurons	MLLT11
GATA3	0	3.8045975911625	0.728	0.078	0	Neurons	GATA3
NSG1	0	5.10909307819814	0.671	0.026	0	Neurons	NSG1
HAND2-AS1	0	5.05588340345148	0.689	0.045	0	Neurons	HAND2-AS1
NCAM1	0	4.73788211632767	0.668	0.029	0	Neurons	NCAM1
CBX1	0	3.55799845054729	0.755	0.118	0	Neurons	CBX1
SYT1	0	5.15384015168225	0.657	0.026	0	Neurons	SYT1
CKB	0	3.09696262452376	0.722	0.111	0	Neurons	CKB
MARCKSL1	0	2.97228095409014	0.82	0.211	0	Neurons	MARCKSL1
PHOX2B	0	6.59417154947836	0.615	0.011	0	Neurons	PHOX2B
KIF5C	0	5.52399049481462	0.623	0.02	0	Neurons	KIF5C
PRDX2	0	2.83625326345641	0.842	0.246	0	Neurons	PRDX2
PAFAH1B3	0	3.4891113282638	0.671	0.083	0	Neurons	PAFAH1B3
CHGB	0	5.06595210294718	0.631	0.044	0	Neurons	CHGB
TFAP2B	0	6.20619238533317	0.598	0.013	0	Neurons	TFAP2B
HDAC2	0	3.09779940540844	0.741	0.156	0	Neurons	HDAC2
CADM1	0	4.37736503739925	0.63	0.05	0	Neurons	CADM1
CCND1	0	4.23732217949194	0.732	0.156	0	Neurons	CCND1
TTC3	0	2.42175406983022	0.864	0.291	0	Neurons	TTC3
GNG3	0	4.26519107205922	0.611	0.041	0	Neurons	GNG3
SNAP25	0	5.71953548809215	0.583	0.013	0	Neurons	SNAP25
ZFHX3	0	2.60795868082536	0.739	0.171	0	Neurons	ZFHX3
RBFOX2	0	3.37610809133425	0.625	0.057	0	Neurons	RBFOX2
SCG3	0	6.35481355286833	0.575	0.009	0	Neurons	SCG3
LINC00682	0	4.71185617526637	0.606	0.042	0	Neurons	LINC00682
CRMP1	0	5.63198520745652	0.574	0.015	0	Neurons	CRMP1
TH	0	5.22460039606364	0.582	0.026	0	Neurons	TH
ELAVL3	0	6.78561835477379	0.563	0.007	0	Neurons	ELAVL3
PFN2	0	4.17828434422572	0.605	0.05	0	Neurons	PFN2
ZNF428	0	2.3527148354037	0.807	0.254	0	Neurons	ZNF428
TUBB2A	0	3.93498418664058	0.63	0.081	0	Neurons	TUBB2A
CNTNAP2	0	6.26710733261961	0.561	0.012	0	Neurons	CNTNAP2
PHF14	0	2.21847487124318	0.743	0.194	0	Neurons	PHF14
CCT3	0	2.42100444882733	0.802	0.255	0	Neurons	CCT3
NME1	0	2.95245792115273	0.703	0.16	0	Neurons	NME1
FSCN1	0	2.70318894359854	0.642	0.101	0	Neurons	FSCN1
RBP1	0	2.72637660395827	0.657	0.117	0	Neurons	RBP1
MAP2	0	4.34193513193709	0.565	0.026	0	Neurons	MAP2
FKBP3	0	2.93383305376569	0.659	0.121	0	Neurons	FKBP3
TCAF1	0	4.14835062907908	0.573	0.044	0	Neurons	TCAF1
STMN3	0	3.31828344901434	0.582	0.053	0	Neurons	STMN3
PTN	0	3.30544257546039	0.589	0.061	0	Neurons	PTN
NREP	0	3.10181332043893	0.623	0.1	0	Neurons	NREP
SCN9A	0	5.37717877280721	0.538	0.016	0	Neurons	SCN9A
ENO2	0	4.167703628777	0.557	0.038	0	Neurons	ENO2
YWHAE	0	2.39892721698168	0.897	0.379	0	Neurons	YWHAE
RGS5	0	1.55725660271966	0.711	0.194	0	Neurons	RGS5
KIF21A	0	3.66513184519776	0.571	0.054	0	Neurons	KIF21A
PSMB5	0	2.64869416064882	0.717	0.2	0	Neurons	PSMB5
TMSB15A	0	4.43435469958794	0.542	0.029	0	Neurons	TMSB15A
FABP5	0	1.99490984852765	0.788	0.275	0	Neurons	FABP5
PRPH	0	4.63321018996975	0.543	0.032	0	Neurons	PRPH
TCEAL7	0	4.57430520931353	0.531	0.025	0	Neurons	TCEAL7
TAGLN3	0	5.12878098908035	0.518	0.014	0	Neurons	TAGLN3
DBN1	0	3.73846990729312	0.539	0.035	0	Neurons	DBN1
ATP6V0E2	0	3.26131499215682	0.581	0.078	0	Neurons	ATP6V0E2
JPT1	0	2.46984560463362	0.899	0.397	0	Neurons	JPT1
MYT1L	0	4.88435590081791	0.518	0.018	0	Neurons	MYT1L
PEG10	0	4.82797979113449	0.515	0.017	0	Neurons	PEG10
CCT6A	0	2.30524888496045	0.717	0.222	0	Neurons	CCT6A
FNBP1L	0	3.63342378300008	0.534	0.04	0	Neurons	FNBP1L
TUSC3	0	3.81796407623041	0.526	0.032	0	Neurons	TUSC3
CDK6	0	3.37064462646296	0.566	0.075	0	Neurons	CDK6
BASP1	0	3.13115460956813	0.63	0.14	0	Neurons	BASP1
NPY	0	5.62497029142935	0.579	0.09	0	Neurons	NPY
ILF2	0	2.24657124858164	0.699	0.212	0	Neurons	ILF2
NT5C3B	0	3.14821256240262	0.558	0.073	0	Neurons	NT5C3B
HDGFL3	0	3.0929738713933	0.542	0.059	0	Neurons	HDGFL3
GDI1	0	2.57025513976245	0.597	0.114	0	Neurons	GDI1
LUC7L3	0	1.99838551860881	0.866	0.383	0	Neurons	LUC7L3
CCT2	0	2.26380992925413	0.661	0.179	0	Neurons	CCT2
SNRPE	0	1.98491067257018	0.752	0.271	0	Neurons	SNRPE
RTN3	0	2.18985660385131	0.741	0.261	0	Neurons	RTN3
CLU	0	1.90521227887978	0.569	0.09	0	Neurons	CLU
SCG2	0	6.40871337683361	0.486	0.009	0	Neurons	SCG2
TMEM14A	0	2.75388736332579	0.567	0.091	0	Neurons	TMEM14A
BEX4	0	2.18080592445164	0.645	0.17	0	Neurons	BEX4
SYT11	0	2.95647232602888	0.533	0.063	0	Neurons	SYT11
UBE2E3	0	2.25249767275258	0.651	0.181	0	Neurons	UBE2E3
CELF4	0	5.78001299629797	0.478	0.009	0	Neurons	CELF4
ATAT1	0	4.52986217647673	0.489	0.021	0	Neurons	ATAT1
PNN	0	1.87033868777828	0.737	0.27	0	Neurons	PNN
APEX1	0	2.19555183698702	0.64	0.174	0	Neurons	APEX1
NSG2	0	5.15715934474353	0.481	0.015	0	Neurons	NSG2
TSPAN3	0	2.8296743349825	0.574	0.108	0	Neurons	TSPAN3
DCX	0	5.71320759833395	0.471	0.007	0	Neurons	DCX
H1F0	0	3.23556393334293	0.547	0.084	0	Neurons	H1F0
KIF1A	0	5.77983548136332	0.472	0.009	0	Neurons	KIF1A
CBX5	0	2.30982697931714	0.586	0.125	0	Neurons	CBX5
SNRPD1	0	2.08709569852322	0.708	0.247	0	Neurons	SNRPD1
PRCD	0	4.48703374143737	0.485	0.026	0	Neurons	PRCD
ATXN7L3B	0	2.78389296119826	0.544	0.086	0	Neurons	ATXN7L3B
RANBP1	0	1.99986055855954	0.751	0.293	0	Neurons	RANBP1
MARCKS	0	1.64878319904404	0.85	0.392	0	Neurons	MARCKS
YWHAQ	0	2.00622492521871	0.881	0.424	0	Neurons	YWHAQ
DST	0	2.13658827703277	0.61	0.153	0	Neurons	DST
SHD	0	6.80058243640462	0.463	0.007	0	Neurons	SHD
HNRNPR	0	1.73432060429666	0.72	0.265	0	Neurons	HNRNPR
GTF2I	0	2.00413808481345	0.675	0.221	0	Neurons	GTF2I
COPS6	0	1.8268553729126	0.671	0.217	0	Neurons	COPS6
BEX2	0	4.11587802521492	0.48	0.026	0	Neurons	BEX2
ATP1B1	0	2.2835007549526	0.594	0.141	0	Neurons	ATP1B1
TCP1	0	1.86826362232907	0.692	0.242	0	Neurons	TCP1
ELAVL2	0	3.93669179249186	0.479	0.029	0	Neurons	ELAVL2
TCF4	0	1.37846448344308	0.682	0.233	0	Neurons	TCF4
CCT7	0	2.06046938053793	0.629	0.18	0	Neurons	CCT7
PRMT1	0	2.223440093605	0.631	0.184	0	Neurons	PRMT1
ICA1	0	3.6481247752956	0.487	0.041	0	Neurons	ICA1
FXYD6	0	2.11338310610075	0.555	0.11	0	Neurons	FXYD6
CHGA	0	5.90668695900264	0.456	0.011	0	Neurons	CHGA
SCG5	0	4.86315441976637	0.463	0.018	0	Neurons	SCG5
MAB21L1	0	6.03711082621884	0.452	0.009	0	Neurons	MAB21L1
ALCAM	0	3.37272590663481	0.515	0.073	0	Neurons	ALCAM
LRRN3	0	5.62050865859405	0.451	0.009	0	Neurons	LRRN3
ZKSCAN1	0	2.34595885323484	0.537	0.096	0	Neurons	ZKSCAN1
KIF3A	0	3.16444326971912	0.486	0.047	0	Neurons	KIF3A
OLA1	0	2.32505088439174	0.571	0.132	0	Neurons	OLA1
ATP5F1A	0	1.7414216342796	0.745	0.308	0	Neurons	ATP5F1A
ZBTB20	0	1.28755962169023	0.687	0.251	0	Neurons	ZBTB20
CDH2	0	5.47660295741791	0.445	0.009	0	Neurons	CDH2
PSMB7	0	1.79575525034362	0.713	0.277	0	Neurons	PSMB7
C14orf132	0	4.22288705848853	0.458	0.023	0	Neurons	C14orf132
H2AFY2	0	4.6093915369052	0.451	0.017	0	Neurons	H2AFY2
C12orf57	0	1.49278083105738	0.803	0.37	0	Neurons	C12orf57
PCLO	0	6.7488449905575	0.438	0.005	0	Neurons	PCLO
MYEF2	0	4.77658866376305	0.449	0.016	0	Neurons	MYEF2
NOP56	0	1.87557953947256	0.617	0.184	0	Neurons	NOP56
FKBP4	0	2.21045739796994	0.56	0.128	0	Neurons	FKBP4
MAOA	0	4.09076297203779	0.46	0.028	0	Neurons	MAOA
NUCKS1	0	1.56913706408927	0.798	0.367	0	Neurons	NUCKS1
CNOT4	0	1.85402684973867	0.588	0.157	0	Neurons	CNOT4
MYL6B	0	2.47356923757362	0.537	0.107	0	Neurons	MYL6B
ARPC1A	0	1.80362731166429	0.622	0.192	0	Neurons	ARPC1A
CACYBP	0	1.77660753543314	0.687	0.258	0	Neurons	CACYBP
KRT19	0	3.53862830531537	0.494	0.065	0	Neurons	KRT19
TMOD1	0	4.82836925357583	0.452	0.024	0	Neurons	TMOD1
TBCB	0	1.5302993072563	0.749	0.321	0	Neurons	TBCB
POLR2J3.1	0	1.98334619278545	0.588	0.161	0	Neurons	POLR2J3.1
SMARCA4	0	2.36193616898348	0.518	0.092	0	Neurons	SMARCA4
DDAH2	0	1.58931746909957	0.718	0.293	0	Neurons	DDAH2
DPYSL2	0	1.89894423365807	0.577	0.152	0	Neurons	DPYSL2
LSM12	0	2.28618637638002	0.585	0.16	0	Neurons	LSM12
PDAP1	0	1.69930104175863	0.649	0.225	0	Neurons	PDAP1
SNRPN	0	1.89009008708953	0.634	0.21	0	Neurons	SNRPN
PSMD12	0	2.1768355058663	0.559	0.136	0	Neurons	PSMD12
PSMC5	0	1.74280706274753	0.679	0.257	0	Neurons	PSMC5
CCT5	0	2.52940430528109	0.603	0.181	0	Neurons	CCT5
ATP5MC1	0	1.92906575456069	0.735	0.313	0	Neurons	ATP5MC1
TPGS2	0	2.32842554438624	0.54	0.12	0	Neurons	TPGS2
YWHAG	0	1.74163509946507	0.642	0.223	0	Neurons	YWHAG
RPAIN	0	1.95677410102763	0.585	0.166	0	Neurons	RPAIN
BRD3	0	2.36054076347279	0.508	0.09	0	Neurons	BRD3
MKRN1	0	1.80425958508352	0.603	0.185	0	Neurons	MKRN1
RUNDC3A	0	4.54485038976883	0.435	0.017	0	Neurons	RUNDC3A
CCT4	0	1.69371980889884	0.674	0.257	0	Neurons	CCT4
MORF4L2	0	1.43762343430675	0.669	0.252	0	Neurons	MORF4L2
VSTM2A	0	6.01138631418078	0.424	0.007	0	Neurons	VSTM2A
VAMP2	0	1.79925625446393	0.802	0.386	0	Neurons	VAMP2
DNAJC7	0	1.64938038093571	0.633	0.217	0	Neurons	DNAJC7
MIF	0	1.62991912123494	0.756	0.34	0	Neurons	MIF
SLC25A4	0	3.58470942068199	0.509	0.094	0	Neurons	SLC25A4
TUBA1A	0	3.45245873652272	0.783	0.368	0	Neurons	TUBA1A
NONO	0	1.61430682130579	0.64	0.227	0	Neurons	NONO
KPNB1	0	1.9597784749052	0.664	0.251	0	Neurons	KPNB1
GDAP1	0	4.29725595469227	0.432	0.02	0	Neurons	GDAP1
PSIP1	0	1.98724299225608	0.58	0.168	0	Neurons	PSIP1
SRSF10	0	1.34928740320634	0.683	0.272	0	Neurons	SRSF10
SF3B2	0	1.61342464728199	0.666	0.255	0	Neurons	SF3B2
TXNL1	0	1.85352371482633	0.636	0.225	0	Neurons	TXNL1
HNRNPA0	0	1.57877240702769	0.879	0.469	0	Neurons	HNRNPA0
GPATCH8	0	1.8497098977746	0.542	0.132	0	Neurons	GPATCH8
CXADR	0	6.83722475665734	0.414	0.004	0	Neurons	CXADR
NXPH1	0	7.39692513332276	0.412	0.004	0	Neurons	NXPH1
ZNF704	0	3.19002005833358	0.446	0.039	0	Neurons	ZNF704
KLF7	0	2.74677765335328	0.481	0.074	0	Neurons	KLF7
PARP1	0	1.78952656547883	0.581	0.175	0	Neurons	PARP1
NEFM	0	6.88110127193276	0.414	0.008	0	Neurons	NEFM
CAMTA1	0	1.48730787038266	0.675	0.27	0	Neurons	CAMTA1
RUNX1T1	0	2.93750393290849	0.447	0.042	0	Neurons	RUNX1T1
MEG3	0	3.74177298674096	0.542	0.137	0	Neurons	MEG3
ENAH	0	2.48717837855227	0.467	0.063	0	Neurons	ENAH
BPTF	0	1.48001901946682	0.652	0.248	0	Neurons	BPTF
ATP6V1G2	0	4.92109627297981	0.416	0.012	0	Neurons	ATP6V1G2
NDUFB9	0	1.67429502728975	0.744	0.34	0	Neurons	NDUFB9
DPYSL3	0	3.09779896046058	0.441	0.038	0	Neurons	DPYSL3
PCBP4	0	3.32176733209328	0.44	0.038	0	Neurons	PCBP4
PEBP1	0	1.98984214053061	0.769	0.367	0	Neurons	PEBP1
STXBP1	0	3.59740736187806	0.43	0.028	0	Neurons	STXBP1
MSI2	0	2.11262397074464	0.499	0.098	0	Neurons	MSI2
ATP5F1B	0	1.84890577885196	0.816	0.415	0	Neurons	ATP5F1B
TLN2	0	4.42929355849095	0.42	0.019	0	Neurons	TLN2
DPP6	0	6.51918024560632	0.406	0.006	0	Neurons	DPP6
UBE3A	0	1.89047646759212	0.598	0.198	0	Neurons	UBE3A
CNOT7	0	1.84070860351791	0.559	0.16	0	Neurons	CNOT7
PHIP	0	1.52346733128595	0.589	0.19	0	Neurons	PHIP
CEP170	0	2.02466112950094	0.528	0.13	0	Neurons	CEP170
DEK	0	1.71829763135622	0.754	0.356	0	Neurons	DEK
UBE2V2	0	1.9066344578835	0.539	0.141	0	Neurons	UBE2V2
MEST	0	2.85921793582581	0.428	0.031	0	Neurons	MEST
HIST1H4C	0	3.02456205230294	0.601	0.205	0	Neurons	HIST1H4C
LMO1	0	5.73203714889333	0.404	0.008	0	Neurons	LMO1
MDH1	0	1.81788409606186	0.575	0.179	0	Neurons	MDH1
RUFY3	0	2.40371413745338	0.471	0.075	0	Neurons	RUFY3
NUTF2	0	2.36874827104283	0.606	0.211	0	Neurons	NUTF2
PODXL2	0	5.2996046671038	0.407	0.012	0	Neurons	PODXL2
PGRMC1	0	1.89590530224343	0.523	0.129	0	Neurons	PGRMC1
MLF2	0	1.82798149502999	0.638	0.245	0	Neurons	MLF2
RNPS1	0	1.39262667324729	0.653	0.26	0	Neurons	RNPS1
FMC1	0	2.09787683799422	0.495	0.103	0	Neurons	FMC1
PHYHIPL	0	6.48880184182648	0.396	0.004	0	Neurons	PHYHIPL
FAM57B	0	5.0159808901233	0.404	0.012	0	Neurons	FAM57B
VEZF1	0	1.96655255680092	0.498	0.106	0	Neurons	VEZF1
DCAF7	0	2.05863632950824	0.534	0.142	0	Neurons	DCAF7
DDC	0	6.24914782242836	0.395	0.004	0	Neurons	DDC
PHB	0	1.68200299449779	0.624	0.233	0	Neurons	PHB
ARL16	0	2.3877452165426	0.48	0.089	0	Neurons	ARL16
PPM1G	0	1.65794211684417	0.602	0.212	0	Neurons	PPM1G
SSBP2	0	2.28479333540265	0.465	0.075	0	Neurons	SSBP2
LUC7L2	0	1.80655799972946	0.531	0.141	0	Neurons	LUC7L2
EZH2	0	2.90055836145387	0.461	0.072	0	Neurons	EZH2
NEFL	0	8.37644104558106	0.393	0.004	0	Neurons	NEFL
MEIS1	0	4.05660126638192	0.406	0.018	0	Neurons	MEIS1
SNRPF	0	1.53140582388599	0.664	0.276	0	Neurons	SNRPF
QDPR	0	2.64202098298484	0.472	0.084	0	Neurons	QDPR
BTF3L4	0	1.58727705351766	0.604	0.217	0	Neurons	BTF3L4
ABI2	0	1.798525159805	0.491	0.104	0	Neurons	ABI2
OCIAD2	0	1.60413535888901	0.525	0.138	0	Neurons	OCIAD2
MCM7	0	3.30847775889076	0.435	0.049	0	Neurons	MCM7
NSD3	0	1.20853813464603	0.641	0.255	0	Neurons	NSD3
DYNC1LI2	0	1.6491789228	0.526	0.14	0	Neurons	DYNC1LI2
POLR2F	0	1.66602402554097	0.635	0.249	0	Neurons	POLR2F
NT5DC2	0	3.20049284472496	0.438	0.053	0	Neurons	NT5DC2
PAK3	0	4.70878534240829	0.397	0.012	0	Neurons	PAK3
FGF13	0	4.77493573422768	0.397	0.012	0	Neurons	FGF13
PCM1	0	1.1882380109691	0.657	0.272	0	Neurons	PCM1
SLC39A6	0	2.45439323667842	0.468	0.083	0	Neurons	SLC39A6
TIA1	0	1.79283645621923	0.494	0.11	0	Neurons	TIA1
TSN	0	2.40974257852733	0.477	0.093	0	Neurons	TSN
ACTL6B	0	5.85645282945972	0.391	0.007	0	Neurons	ACTL6B
VAT1	0	2.04493194689997	0.504	0.12	0	Neurons	VAT1
SNF8	0	1.60399192181573	0.618	0.235	0	Neurons	SNF8
RBMX	0	1.21538796757379	0.669	0.287	0	Neurons	RBMX
PSMD4	0	1.57953273806101	0.613	0.231	0	Neurons	PSMD4
HSPD1	0	1.15400423680585	0.77	0.388	0	Neurons	HSPD1
DCTN2	0	2.17692994753432	0.518	0.136	0	Neurons	DCTN2
IP6K2	0	1.861349952991	0.495	0.114	0	Neurons	IP6K2
HACD3	0	2.60238384885621	0.465	0.084	0	Neurons	HACD3
CASC15	0	3.40415489844654	0.404	0.024	0	Neurons	CASC15
INA	0	6.61610735295944	0.385	0.005	0	Neurons	INA
DAAM1	0	2.16706362740241	0.471	0.091	0	Neurons	DAAM1
KIDINS220	0	1.78718218646188	0.509	0.13	0	Neurons	KIDINS220
HMGB2	0	2.31803759354338	0.73	0.352	0	Neurons	HMGB2
VDAC2	0	1.30119825991132	0.722	0.344	0	Neurons	VDAC2
EIF3L	0	1.49303076054553	0.738	0.36	0	Neurons	EIF3L
CCT8	0	1.71079127241359	0.624	0.246	0	Neurons	CCT8
PFDN2	0	1.59412836058172	0.696	0.318	0	Neurons	PFDN2
ZNF326	0	2.24353386205188	0.481	0.104	0	Neurons	ZNF326
SORBS2	0	1.12465485818881	0.467	0.09	0	Neurons	SORBS2
SGCE	0	2.53032653049349	0.426	0.049	0	Neurons	SGCE
SRSF6	0	1.44841861572261	0.585	0.208	0	Neurons	SRSF6
ATXN10	0	2.06187939662191	0.504	0.127	0	Neurons	ATXN10
TSPAN13	0	2.58158170212777	0.438	0.062	0	Neurons	TSPAN13
AKR1B1	0	1.53906878033335	0.591	0.215	0	Neurons	AKR1B1
HMGB3	0	3.91050556159733	0.414	0.038	0	Neurons	HMGB3
IL7	0	4.3768467864292	0.393	0.017	0	Neurons	IL7
SEZ6L2	0	4.59284842771595	0.391	0.015	0	Neurons	SEZ6L2
PNISR	0	0.932936982212344	0.807	0.432	0	Neurons	PNISR
GABARAPL2	0	1.25973557437198	0.809	0.434	0	Neurons	GABARAPL2
RBMS3	0	2.09996588313164	0.447	0.072	0	Neurons	RBMS3
SLC38A1	0	1.14018120502082	0.537	0.162	0	Neurons	SLC38A1
GDAP1L1	0	4.80453463922328	0.387	0.012	0	Neurons	GDAP1L1
TUT4	0	1.29561074927564	0.546	0.172	0	Neurons	TUT4
LSM5	0	1.49917894291869	0.615	0.241	0	Neurons	LSM5
DUSP26	0	5.187590349009	0.383	0.009	0	Neurons	DUSP26
CNN3	0	0.904696178435005	0.518	0.145	0	Neurons	CNN3
RAMP1	0	2.76160839056907	0.431	0.058	0	Neurons	RAMP1
POU2F2	0	1.92720651279539	0.504	0.131	0	Neurons	POU2F2
MARCH6	0	1.73428041659681	0.567	0.194	0	Neurons	MARCH6
RPL7L1	0	1.76402846823083	0.509	0.137	0	Neurons	RPL7L1
RAB2A	0	1.27097009901545	0.716	0.344	0	Neurons	RAB2A
STRAP	0	1.66003744391258	0.623	0.251	0	Neurons	STRAP
DCTN3	0	1.91115083183695	0.554	0.183	0	Neurons	DCTN3
KANSL1	0	1.14484307367093	0.579	0.208	0	Neurons	KANSL1
KCNQ1OT1	0	1.91229081345646	0.554	0.184	0	Neurons	KCNQ1OT1
MEX3A	0	4.69740882043759	0.383	0.013	0	Neurons	MEX3A
MPP6	0	4.79931305342004	0.385	0.015	0	Neurons	MPP6
CFAP20	0	1.91631764826664	0.464	0.094	0	Neurons	CFAP20
APP	0	0.746614257311648	0.594	0.224	0	Neurons	APP
KMT2E	0	1.50485260533528	0.667	0.298	0	Neurons	KMT2E
AP1S1	0	2.42033022111584	0.457	0.088	0	Neurons	AP1S1
TUBB	0	2.90026118826795	0.759	0.391	0	Neurons	TUBB
POP7	0	2.05864446382295	0.477	0.109	0	Neurons	POP7
LRRC61	0	3.89479745640303	0.396	0.028	0	Neurons	LRRC61
STMP1	0	1.70611035636808	0.661	0.294	0	Neurons	STMP1
PTPRN2	0	3.15671634897563	0.406	0.039	0	Neurons	PTPRN2
PRXL2A	0	2.12037795849458	0.462	0.095	0	Neurons	PRXL2A
ANP32B	0	1.50531754983401	0.735	0.369	0	Neurons	ANP32B
HNRNPH3	0	1.10876080647913	0.642	0.276	0	Neurons	HNRNPH3
CUEDC2	0	2.18602992841699	0.51	0.144	0	Neurons	CUEDC2
ACOT7	0	3.17175428525957	0.404	0.039	0	Neurons	ACOT7
NDUFS4	0	1.6137745096429	0.55	0.185	0	Neurons	NDUFS4
UBA2	0	1.48494002377008	0.538	0.173	0	Neurons	UBA2
KLHL23	0	3.03845290688319	0.394	0.029	0	Neurons	KLHL23
CNTN1	0	4.4014783802766	0.382	0.017	0	Neurons	CNTN1
TMEM35A	0	5.71892837355099	0.37	0.006	0	Neurons	TMEM35A
POLR2I	0	1.33626878166252	0.584	0.22	0	Neurons	POLR2I
SRPK1	0	2.18909894541504	0.457	0.094	0	Neurons	SRPK1
MCRIP1	0	1.76081721642623	0.617	0.254	0	Neurons	MCRIP1
FAM215B	0	2.4559535656059	0.44	0.078	0	Neurons	FAM215B
MIAT	0	2.76021635903624	0.411	0.049	0	Neurons	MIAT
KLHDC3	0	2.05925638300554	0.482	0.121	0	Neurons	KLHDC3
FADS1	0	2.85883732306289	0.418	0.057	0	Neurons	FADS1
BCLAF1	0	1.02000275837688	0.66	0.3	0	Neurons	BCLAF1
NDUFAB1	0	2.11819513064775	0.646	0.286	0	Neurons	NDUFAB1
MMD	0	2.25563314604541	0.464	0.104	0	Neurons	MMD
SRPK2	0	1.56074166116341	0.522	0.162	0	Neurons	SRPK2
RHEB	0	1.6440108759971	0.756	0.396	0	Neurons	RHEB
SMC3	0	1.93403595461018	0.491	0.131	0	Neurons	SMC3
SRSF1	0	1.65197721775063	0.484	0.124	0	Neurons	SRSF1
CENPX	0	1.93158277130353	0.52	0.16	0	Neurons	CENPX
FLOT1	0	1.52962520852508	0.558	0.199	0	Neurons	FLOT1
BUD31	0	1.27958383838412	0.643	0.284	0	Neurons	BUD31
DDX1	0	2.26405050983498	0.44	0.081	0	Neurons	DDX1
GATA2	0	3.18900956942394	0.392	0.033	0	Neurons	GATA2
VBP1	0	1.72583803689224	0.484	0.125	0	Neurons	VBP1
METTL9	0	1.67752818610499	0.577	0.218	0	Neurons	METTL9
ZC3H13	0	1.39253066667584	0.542	0.184	0	Neurons	ZC3H13
RGS4	0	3.9892588623858	0.382	0.024	0	Neurons	RGS4
GNAO1	0	4.31276867798525	0.371	0.013	0	Neurons	GNAO1
SPAG9	0	1.06434083938421	0.62	0.262	0	Neurons	SPAG9
APLP1	0	4.65632403494465	0.371	0.013	0	Neurons	APLP1
EIF3I	0	2.00378110287079	0.637	0.28	0	Neurons	EIF3I
SCOC	0	1.91338310064829	0.48	0.123	0	Neurons	SCOC
RAC3	0	4.293742809513	0.375	0.018	0	Neurons	RAC3
ATRX	0	0.924977994273004	0.686	0.33	0	Neurons	ATRX
CMAS	0	2.33896264971587	0.441	0.085	0	Neurons	CMAS
ATP6V0A1	0	1.97220918088394	0.455	0.099	0	Neurons	ATP6V0A1
CSDE1	0	1.24254962306841	0.768	0.413	0	Neurons	CSDE1
SNRPC	0	1.68440558176886	0.519	0.164	0	Neurons	SNRPC
SMARCE1	0	2.10324149729078	0.442	0.087	0	Neurons	SMARCE1
FUBP1	0	1.89955274166012	0.496	0.142	0	Neurons	FUBP1
DPY30	0	1.44052409674787	0.551	0.198	0	Neurons	DPY30
TRIM2	0	3.46662885538849	0.378	0.025	0	Neurons	TRIM2
COX11	0	1.97591331816642	0.446	0.093	0	Neurons	COX11
ESD	0	1.38158032799677	0.566	0.214	0	Neurons	ESD
SMARCB1	0	1.95898481422735	0.483	0.131	0	Neurons	SMARCB1
TTLL7	0	2.53321771971372	0.398	0.047	0	Neurons	TTLL7
CYB561	0	3.6823647009678	0.388	0.037	0	Neurons	CYB561
CKS1B	0	2.44557491666239	0.472	0.121	0	Neurons	CKS1B
DUT	0	2.09704261504604	0.56	0.21	0	Neurons	DUT
NHP2	0	1.400315887816	0.549	0.199	0	Neurons	NHP2
GNB2	0	1.21656367126436	0.644	0.294	0	Neurons	GNB2
MTX2	0	2.05345114323303	0.447	0.097	0	Neurons	MTX2
RTF1	0	1.08092937833894	0.574	0.224	0	Neurons	RTF1
PA2G4	0	1.10190816292785	0.638	0.289	0	Neurons	PA2G4
BZW2	0	3.06881665879635	0.431	0.082	0	Neurons	BZW2
PSMB6	0	1.65791232967337	0.71	0.361	0	Neurons	PSMB6
SLC35B1	0	1.90969876258266	0.481	0.132	0	Neurons	SLC35B1
GRIA2	0	7.05338834105595	0.351	0.003	0	Neurons	GRIA2
RBFOX1	0	6.84728695229133	0.352	0.004	0	Neurons	RBFOX1
MRFAP1	0	1.1849076733235	0.642	0.295	0	Neurons	MRFAP1
PRKAR1A	0	1.08174575008125	0.637	0.29	0	Neurons	PRKAR1A
NRXN1	0	6.0047203592098	0.354	0.007	0	Neurons	NRXN1
BAG6	0	1.84629456934383	0.461	0.115	0	Neurons	BAG6
CSNK2B	0	1.09186017047306	0.645	0.299	0	Neurons	CSNK2B
AHSA1	0	1.40726456578103	0.525	0.179	0	Neurons	AHSA1
TRIM37	0	2.72085548755412	0.396	0.05	0	Neurons	TRIM37
PAIP2	0	1.03148029210423	0.713	0.367	0	Neurons	PAIP2
PTBP2	0	2.94071434491446	0.398	0.053	0	Neurons	PTBP2
BEND5	0	5.37224694770146	0.353	0.008	0	Neurons	BEND5
PSMC6	0	1.56464281845159	0.509	0.164	0	Neurons	PSMC6
DYNLL2	0	2.9204991511578	0.427	0.082	0	Neurons	DYNLL2
ILF3	0	1.2289721482943	0.564	0.219	0	Neurons	ILF3
AKAP9	0	1.12549326653351	0.651	0.307	0	Neurons	AKAP9
ASRGL1	0	2.96810593826918	0.396	0.052	0	Neurons	ASRGL1
C3orf14	0	3.22732653936908	0.378	0.034	0	Neurons	C3orf14
H2AFY	0	1.01573841545836	0.721	0.377	0	Neurons	H2AFY
NRSN1	0	7.05508935610321	0.347	0.003	0	Neurons	NRSN1
SYP	0	4.05917455488495	0.362	0.018	0	Neurons	SYP
NDUFS3	0	1.69899176659364	0.518	0.175	0	Neurons	NDUFS3
TBX2-AS1	0	2.70431584911432	0.391	0.048	0	Neurons	TBX2-AS1
NIPSNAP1	0	3.04161598907792	0.382	0.039	0	Neurons	NIPSNAP1
ZNF638	0	1.35380592947936	0.505	0.162	0	Neurons	ZNF638
CDC5L	0	2.27528913013352	0.424	0.081	0	Neurons	CDC5L
ZC2HC1A	0	2.77016617304784	0.386	0.044	0	Neurons	ZC2HC1A
XPO1	0	1.46427175834543	0.507	0.165	0	Neurons	XPO1
HAND1	0	6.42145032558964	0.346	0.004	0	Neurons	HAND1
PKIA	0	4.77934426699529	0.353	0.011	0	Neurons	PKIA
PTOV1	0	2.66608983467398	0.417	0.075	0	Neurons	PTOV1
MRPS33	0	1.84898810238057	0.482	0.141	0	Neurons	MRPS33
TCEAL2	0	5.19058612384586	0.349	0.008	0	Neurons	TCEAL2
PHB2	0	1.55348230486909	0.573	0.232	0	Neurons	PHB2
SYNCRIP	0	1.52087628073522	0.533	0.193	0	Neurons	SYNCRIP
ITM2C	0	0.734808055735094	0.498	0.158	0	Neurons	ITM2C
HSBP1	0	1.47867399988461	0.697	0.357	0	Neurons	HSBP1
EEF1A2	0	6.12073529166954	0.347	0.007	0	Neurons	EEF1A2
HNRNPM	0	1.15276244783834	0.569	0.229	0	Neurons	HNRNPM
EWSR1	0	1.3535381540035	0.555	0.216	0	Neurons	EWSR1
GSTA4	0	3.08730919204386	0.375	0.036	0	Neurons	GSTA4
ATP1A3	0	4.70062820451136	0.349	0.01	0	Neurons	ATP1A3
TULP4	0	1.85071301569379	0.429	0.091	0	Neurons	TULP4
CUTA	0	1.13527849770606	0.778	0.441	0	Neurons	CUTA
SKA2	0	2.29887886334651	0.425	0.088	0	Neurons	SKA2
GNAS	0	2.82083505370216	0.846	0.509	0	Neurons	GNAS
BMPR1B	0	5.24205691674014	0.343	0.007	0	Neurons	BMPR1B
SMARCC2	0	1.66737800581415	0.442	0.106	0	Neurons	SMARCC2
ARPP19	0	1.42196653984419	0.516	0.18	0	Neurons	ARPP19
SMS	0	1.08505358420755	0.606	0.27	0	Neurons	SMS
RNF165	0	3.84644947131991	0.353	0.017	0	Neurons	RNF165
MAGEF1	0	2.35806105576889	0.397	0.062	0	Neurons	MAGEF1
CAMK2B	0	6.91986712131285	0.339	0.004	0	Neurons	CAMK2B
UBTF	0	1.79423794743939	0.445	0.11	0	Neurons	UBTF
ACP1	0	1.42758174920302	0.57	0.235	0	Neurons	ACP1
TCEAL9	0	1.44372755920718	0.475	0.14	0	Neurons	TCEAL9
COA3	0	1.65069960426551	0.497	0.162	0	Neurons	COA3
NSD2	0	2.7000152954645	0.383	0.049	0	Neurons	NSD2
PSMB2	0	1.41734361694412	0.597	0.263	0	Neurons	PSMB2
COX5A	0	1.89881775837772	0.727	0.393	0	Neurons	COX5A
KDM5B	0	1.78521129388959	0.435	0.102	0	Neurons	KDM5B
DYNC1I2	0	1.68555257059596	0.449	0.116	0	Neurons	DYNC1I2
CHCHD3	0	1.93362692571697	0.46	0.127	0	Neurons	CHCHD3
CSTF3	0	2.2939061516718	0.398	0.065	0	Neurons	CSTF3
NKIRAS2	0	2.02085174306221	0.439	0.106	0	Neurons	NKIRAS2
CDC42EP4	0	2.57787339870559	0.391	0.058	0	Neurons	CDC42EP4
GNG4	0	4.67902300270064	0.343	0.011	0	Neurons	GNG4
EIF4H	0	1.11856957487408	0.568	0.236	0	Neurons	EIF4H
CYC1	0	1.29379677410458	0.584	0.252	0	Neurons	CYC1
THRAP3	0	1.11982735611545	0.575	0.244	0	Neurons	THRAP3
YIPF3	0	1.53522077946362	0.497	0.166	0	Neurons	YIPF3
USP22	0	2.07493290323107	0.411	0.08	0	Neurons	USP22
BAZ1B	0	1.60432649693031	0.458	0.128	0	Neurons	BAZ1B
RUFY2	0	2.59635714811614	0.374	0.044	0	Neurons	RUFY2
ERH	0	1.39544560686321	0.672	0.342	0	Neurons	ERH
UPF3A	0	1.37605996632988	0.488	0.158	0	Neurons	UPF3A
C16orf45	0	2.20969525147474	0.378	0.049	0	Neurons	C16orf45
LSM4	0	1.53136267093425	0.587	0.258	0	Neurons	LSM4
SQLE	0	2.38269429048065	0.401	0.073	0	Neurons	SQLE
SET	0	1.43930763157243	0.64	0.312	0	Neurons	SET
GATA3-AS1	0	4.80280915785209	0.337	0.009	0	Neurons	GATA3-AS1
NELL2	0	3.77134312916767	0.34	0.012	0	Neurons	NELL2
PMP22	0	1.79255041817978	0.508	0.18	0	Neurons	PMP22
PFDN4	0	1.58677078739585	0.45	0.122	0	Neurons	PFDN4
CDC42	0	3.71879621626068	0.356	0.028	0	Neurons	CDC42
FDPS	0	1.32744121407652	0.499	0.171	0	Neurons	FDPS
MRPS26	0	1.5677581971296	0.469	0.141	0	Neurons	MRPS26
TMX4	0	1.36426723639845	0.481	0.153	0	Neurons	TMX4
CFDP1	0	1.33648650946851	0.468	0.141	0	Neurons	CFDP1
SMARCC1	0	1.80802391196334	0.437	0.11	0	Neurons	SMARCC1
PNMA2	0	4.85043282447999	0.335	0.008	0	Neurons	PNMA2
NELFCD	0	1.67788496057024	0.434	0.107	0	Neurons	NELFCD
CEP41	0	3.45038562397844	0.351	0.024	0	Neurons	CEP41
MYH10	0	2.88107174796053	0.358	0.031	0	Neurons	MYH10
KIFAP3	0	2.45716304212124	0.38	0.054	0	Neurons	KIFAP3
UQCC2	0	1.58566355263865	0.511	0.185	0	Neurons	UQCC2
SINHCAF	0	1.85742783865827	0.43	0.104	0	Neurons	SINHCAF
CBX3	0	1.10315038539033	0.603	0.277	0	Neurons	CBX3
MTPN	0	1.16825227029867	0.604	0.278	0	Neurons	MTPN
EXOSC8	0	1.90251869851181	0.422	0.096	0	Neurons	EXOSC8
KLHDC2	0	2.28409347118302	0.425	0.099	0	Neurons	KLHDC2
GPC2	0	5.59848666136287	0.33	0.005	0	Neurons	GPC2
RAB14	0	1.49531341467149	0.509	0.184	0	Neurons	RAB14
ACTR10	0	1.68086327869695	0.453	0.128	0	Neurons	ACTR10
EMC4	0	1.29478969376869	0.51	0.185	0	Neurons	EMC4
THRA	0	2.43800657104758	0.379	0.054	0	Neurons	THRA
MPP3	0	4.71957958360039	0.335	0.01	0	Neurons	MPP3
ZNF738	0	3.09322400935827	0.357	0.032	0	Neurons	ZNF738
IMPDH2	0	2.1111559064729	0.442	0.118	0	Neurons	IMPDH2
U2SURP	0	1.27556366801723	0.508	0.184	0	Neurons	U2SURP
HIPK2	0	1.95590047376389	0.427	0.103	0	Neurons	HIPK2
L1CAM	0	5.46387202306283	0.33	0.006	0	Neurons	L1CAM
TP53BP1	0	2.72300179184792	0.365	0.041	0	Neurons	TP53BP1
C5orf24	0	1.26136860986421	0.47	0.146	0	Neurons	C5orf24
ZNF292	0	1.22066443085367	0.48	0.156	0	Neurons	ZNF292
DYNLT1	0	1.13831584224026	0.576	0.252	0	Neurons	DYNLT1
GSTM3	0	2.25060726614808	0.392	0.069	0	Neurons	GSTM3
NPEPPS	0	1.50739528288588	0.438	0.115	0	Neurons	NPEPPS
TTC9B	0	6.81924857274082	0.327	0.004	0	Neurons	TTC9B
CCDC88A	0	1.57331197286933	0.474	0.151	0	Neurons	CCDC88A
TMPO	0	1.48794306246023	0.479	0.156	0	Neurons	TMPO
GABPB1-AS1	0	1.15725141002428	0.48	0.157	0	Neurons	GABPB1-AS1
MZT1	0	1.97385272969865	0.448	0.126	0	Neurons	MZT1
ACYP1	0	2.07136774482782	0.386	0.064	0	Neurons	ACYP1
VPS35	0	1.35966316749256	0.508	0.186	0	Neurons	VPS35
DTD1	0	2.61567817091331	0.375	0.053	0	Neurons	DTD1
CNP	0	1.95286262379319	0.422	0.1	0	Neurons	CNP
ENDOV	0	2.51671684096835	0.375	0.054	0	Neurons	ENDOV
CELF3	0	6.00117385747208	0.324	0.004	0	Neurons	CELF3
NRP2	0	1.08688763163738	0.499	0.179	0	Neurons	NRP2
SSBP1	0	1.52671455223443	0.516	0.196	0	Neurons	SSBP1
SMC2	0	3.0969025882414	0.368	0.048	0	Neurons	SMC2
CFL2	0	1.85570323824425	0.4	0.08	0	Neurons	CFL2
RAB11B	0	1.17343060852788	0.51	0.19	0	Neurons	RAB11B
FXR1	0	1.70733680173997	0.486	0.166	0	Neurons	FXR1
AP2M1	0	1.11666152735766	0.689	0.369	0	Neurons	AP2M1
HNRNPK	0	1.30447896761179	0.849	0.529	0	Neurons	HNRNPK
KIF2A	0	1.93527992248295	0.397	0.078	0	Neurons	KIF2A
PRKAR2B	0	4.21093667742429	0.336	0.017	0	Neurons	PRKAR2B
GLOD4	0	1.82949446326242	0.422	0.103	0	Neurons	GLOD4
UBE2T	0	3.40319971158536	0.352	0.033	0	Neurons	UBE2T
SF3B6	0	1.08279317806266	0.698	0.379	0	Neurons	SF3B6
RAD21	0	1.5815491025145	0.464	0.146	0	Neurons	RAD21
RTRAF	0	1.38155054843477	0.668	0.35	0	Neurons	RTRAF
SPOCK1	0	3.59776641670515	0.337	0.019	0	Neurons	SPOCK1
SRRM3	0	6.02338827984871	0.322	0.004	0	Neurons	SRRM3
ATCAY	0	4.49043544059114	0.329	0.011	0	Neurons	ATCAY
PPP2R1A	0	1.49817038681488	0.468	0.151	0	Neurons	PPP2R1A
EML5	0	5.48016904492408	0.323	0.006	0	Neurons	EML5
HNRNPD	0	1.73678158960387	0.566	0.249	0	Neurons	HNRNPD
ZEB1	0	1.3067169615541	0.416	0.099	0	Neurons	ZEB1
HIST3H2A	0	3.52486873059601	0.378	0.062	0	Neurons	HIST3H2A
CALM3	0	1.1834938427507	0.73	0.414	0	Neurons	CALM3
PRPSAP1	0	1.93945602765331	0.406	0.091	0	Neurons	PRPSAP1
MTF2	0	1.37421155031111	0.444	0.129	0	Neurons	MTF2
CAPRIN1	0	1.781384649486	0.453	0.138	0	Neurons	CAPRIN1
MOAP1	0	2.08597005389537	0.388	0.073	0	Neurons	MOAP1
ARID4A	0	1.45178982230182	0.472	0.157	0	Neurons	ARID4A
SCN2A	0	5.99113124053873	0.319	0.005	0	Neurons	SCN2A
TNPO1	0	1.62505886594747	0.439	0.125	0	Neurons	TNPO1
PIN1	0	1.39627617101973	0.51	0.196	0	Neurons	PIN1
ERGIC2	0	1.55207048030727	0.483	0.169	0	Neurons	ERGIC2
RNF5	0	1.50294063741557	0.461	0.148	0	Neurons	RNF5
AUTS2	0	1.77245161117542	0.384	0.071	0	Neurons	AUTS2
NBEA	0	4.06207241734982	0.328	0.015	0	Neurons	NBEA
TSHZ2	0	1.45527983788588	0.393	0.08	0	Neurons	TSHZ2
KIF5A	0	5.96118702922149	0.318	0.006	0	Neurons	KIF5A
SRP9	0	1.33926431739954	0.71	0.398	0	Neurons	SRP9
EIF1B	0	1.11772329786848	0.656	0.345	0	Neurons	EIF1B
USP1	0	1.60900339314652	0.434	0.123	0	Neurons	USP1
PBX1	0	1.48444506071503	0.386	0.075	0	Neurons	PBX1
GSK3B	0	1.74301025336028	0.423	0.112	0	Neurons	GSK3B
TCERG1	0	2.00563140771306	0.389	0.078	0	Neurons	TCERG1
RIC3	0	3.77208315257609	0.328	0.017	0	Neurons	RIC3
MEIS2	0	2.10170224892841	0.369	0.058	0	Neurons	MEIS2
YTHDF2	0	1.4522766587261	0.457	0.147	0	Neurons	YTHDF2
FAM171B	0	3.83583698211327	0.326	0.016	0	Neurons	FAM171B
PSMB1	0	1.10486438192249	0.727	0.417	0	Neurons	PSMB1
TSPAN7	0	2.99384952780875	0.335	0.025	0	Neurons	TSPAN7
RSF1	0	1.4782271557563	0.491	0.181	0	Neurons	RSF1
FAIM2	0	4.84723949052938	0.321	0.011	0	Neurons	FAIM2
FBXO21	0	1.72837205512967	0.39	0.08	0	Neurons	FBXO21
NSFL1C	0	2.02275808905462	0.418	0.108	0	Neurons	NSFL1C
PITPNB	0	1.36062952725925	0.444	0.134	0	Neurons	PITPNB
MAP4K4	0	1.26939817678875	0.452	0.143	0	Neurons	MAP4K4
SLC25A36	0	1.28643240181942	0.458	0.149	0	Neurons	SLC25A36
EIF4G2	0	1.42821016441825	0.899	0.59	0	Neurons	EIF4G2
SYT14	0	5.68465175030157	0.313	0.004	0	Neurons	SYT14
CNRIP1	0	2.28771285604305	0.364	0.055	0	Neurons	CNRIP1
MAPK10	0	3.29532519741932	0.332	0.023	0	Neurons	MAPK10
PAFAH1B1	0	1.35356229083607	0.483	0.174	0	Neurons	PAFAH1B1
EXOC7	0	1.61540050881954	0.412	0.103	0	Neurons	EXOC7
SYT4	0	6.21607640233417	0.314	0.005	0	Neurons	SYT4
HNRNPA3	0	1.23370992798912	0.807	0.499	0	Neurons	HNRNPA3
PSMC4	0	1.88107833711917	0.457	0.149	0	Neurons	PSMC4
PSMD2	0	1.52998340462145	0.446	0.138	0	Neurons	PSMD2
SSRP1	0	2.32172927751209	0.392	0.084	0	Neurons	SSRP1
TANC2	0	2.65557027678155	0.355	0.047	0	Neurons	TANC2
AKAP12	0	0.71686566394861	0.408	0.1	0	Neurons	AKAP12
WRB	0	1.7782198780004	0.407	0.099	0	Neurons	WRB
HMGN2	0	1.6446170037632	0.885	0.578	0	Neurons	HMGN2
MZT2B	0	1.42314092843323	0.679	0.372	0	Neurons	MZT2B
CD200	0	2.30154698552456	0.346	0.039	0	Neurons	CD200
CHRNA3	0	5.65538749261026	0.314	0.007	0	Neurons	CHRNA3
PPP2R5E	0	1.33103337771014	0.451	0.145	0	Neurons	PPP2R5E
TECR	0	1.93571057347067	0.533	0.227	0	Neurons	TECR
RAB6B	0	4.2760172315094	0.318	0.012	0	Neurons	RAB6B
HPF1	0	2.01786314249071	0.387	0.081	0	Neurons	HPF1
RAD51C	0	2.22674699330414	0.376	0.07	0	Neurons	RAD51C
REC8	0	2.97520676385612	0.335	0.03	0	Neurons	REC8
CACNA2D1	0	4.80527111447255	0.317	0.012	0	Neurons	CACNA2D1
SMC6	0	2.31883883256562	0.381	0.077	0	Neurons	SMC6
HSPA4	0	2.08124675555284	0.42	0.116	0	Neurons	HSPA4
PPP1R9A	0	4.94456043732429	0.313	0.009	0	Neurons	PPP1R9A
NRCAM	0	4.39580058280627	0.315	0.011	0	Neurons	NRCAM
PUF60	0	1.48786220038486	0.452	0.149	0	Neurons	PUF60
SPATS2	0	1.90926672410083	0.389	0.086	0	Neurons	SPATS2
MACO1	0	2.00179651795701	0.386	0.083	0	Neurons	MACO1
SVBP	0	1.59512412571421	0.423	0.12	0	Neurons	SVBP
IMMP1L	0	2.24421739162224	0.363	0.06	0	Neurons	IMMP1L
PCBP2	0	1.04096104560539	0.813	0.51	0	Neurons	PCBP2
NDUFA5	0	1.45941201475203	0.546	0.244	0	Neurons	NDUFA5
UNK	0	2.48204513892995	0.354	0.052	0	Neurons	UNK
RBBP4	0	1.35642775784453	0.448	0.147	0	Neurons	RBBP4
ATP5MC3	0	1.28567175818759	0.793	0.492	0	Neurons	ATP5MC3
NOP58	0	1.31707967956969	0.452	0.151	0	Neurons	NOP58
RAN	0	1.43256283626805	0.67	0.369	0	Neurons	RAN
PREPL	0	1.76210021512092	0.379	0.078	0	Neurons	PREPL
CLASP2	0	2.34143568903099	0.356	0.055	0	Neurons	CLASP2
ACAT2	0	2.29281523865654	0.366	0.065	0	Neurons	ACAT2
ING4	0	2.30584493862076	0.36	0.059	0	Neurons	ING4
PSMC3IP	0	4.17524739881319	0.317	0.016	0	Neurons	PSMC3IP
NDUFA8	0	1.56807183870207	0.448	0.148	0	Neurons	NDUFA8
KIF1B	0	1.57234501658856	0.423	0.123	0	Neurons	KIF1B
ZNF667-AS1	0	2.10083881674268	0.347	0.047	0	Neurons	ZNF667-AS1
SUPT16H	0	1.77605467448339	0.39	0.091	0	Neurons	SUPT16H
GLO1	0	1.51809769492665	0.43	0.131	0	Neurons	GLO1
GABRB3	0	5.2579430408475	0.303	0.004	0	Neurons	GABRB3
FXYD7	0	5.01491487702733	0.309	0.01	0	Neurons	FXYD7
NDUFS2	0	1.49207250007869	0.442	0.144	0	Neurons	NDUFS2
MAGED1	0	2.83367115597943	0.341	0.043	0	Neurons	MAGED1
LDHB	0	1.22860638350803	0.65	0.352	0	Neurons	LDHB
MAGOHB	0	2.30809781374227	0.365	0.067	0	Neurons	MAGOHB
HSPE1	0	0.696349672466199	0.856	0.558	0	Neurons	HSPE1
PCSK1N	0	5.5401673079357	0.31	0.013	0	Neurons	PCSK1N
PTGES3	0	0.90199463483468	0.827	0.53	0	Neurons	PTGES3
PRDX5	0	1.00772206330717	0.746	0.45	0	Neurons	PRDX5
NAP1L5	0	3.23131164171091	0.319	0.024	0	Neurons	NAP1L5
TRIM24	0	2.45994521822557	0.347	0.052	0	Neurons	TRIM24
PGM2L1	0	1.91964043033248	0.367	0.072	0	Neurons	PGM2L1
ZC3H14	0	1.99603133284028	0.372	0.077	0	Neurons	ZC3H14
KLC1	0	1.55209613707014	0.398	0.104	0	Neurons	KLC1
TOP2A	0	3.57247088859268	0.332	0.038	0	Neurons	TOP2A
DDX42	0	1.8241246479018	0.38	0.086	0	Neurons	DDX42
CCDC112	0	2.28950178935754	0.363	0.069	0	Neurons	CCDC112
MRPS7	0	1.55451540943025	0.438	0.145	0	Neurons	MRPS7
HMGN1	0	1.3935795545113	0.783	0.49	0	Neurons	HMGN1
COPS3	0	1.47102935417595	0.421	0.128	0	Neurons	COPS3
EPRS	0	2.4111774913031	0.387	0.095	0	Neurons	EPRS
MAB21L2	0	6.43814997757994	0.296	0.004	0	Neurons	MAB21L2
APPBP2	0	2.02262665944153	0.356	0.064	0	Neurons	APPBP2
SLC22A17	0	3.28310347059451	0.317	0.025	0	Neurons	SLC22A17
NCL	0	0.829085983016519	0.793	0.502	0	Neurons	NCL
AHI1	0	1.54838578009997	0.399	0.108	0	Neurons	AHI1
FHL1	0	0.796072107673768	0.379	0.088	0	Neurons	FHL1
PMPCB	0	1.58628682408541	0.397	0.107	0	Neurons	PMPCB
NDRG4	0	4.65252112692734	0.3	0.01	0	Neurons	NDRG4
CDKN2AIPNL	0	2.09152885374565	0.352	0.063	0	Neurons	CDKN2AIPNL
SEPT7	0	1.03616449592982	0.683	0.395	0	Neurons	SEPT7
SBNO1	0	1.39547867059621	0.4	0.112	0	Neurons	SBNO1
LNPK	0	2.06446932508451	0.355	0.067	0	Neurons	LNPK
MPLKIP	0	1.52871834088063	0.407	0.119	0	Neurons	MPLKIP
CNTFR	0	5.13492635353732	0.295	0.007	0	Neurons	CNTFR
PRRT2	0	3.48880608469598	0.305	0.017	0	Neurons	PRRT2
TNRC6C	0	1.88205319746271	0.349	0.061	0	Neurons	TNRC6C
STK25	0	1.42123093327935	0.397	0.11	0	Neurons	STK25
CCDC34	0	3.23113298960018	0.317	0.03	0	Neurons	CCDC34
SCN3B	0	5.17364916312607	0.294	0.007	0	Neurons	SCN3B
DNAJC9	0	1.79259067373573	0.368	0.081	0	Neurons	DNAJC9
RHBDD2	0	1.5222812656829	0.398	0.112	0	Neurons	RHBDD2
PHAX	0	1.93554650259163	0.366	0.08	0	Neurons	PHAX
SUDS3	0	1.47804870997098	0.399	0.114	0	Neurons	SUDS3
KIAA1549	0	4.45566482340597	0.294	0.009	0	Neurons	KIAA1549
PHOX2A	0	6.48900366573726	0.289	0.004	0	Neurons	PHOX2A
LSP1P5	0	2.37436977667995	0.329	0.045	0	Neurons	LSP1P5
GPS1	0	1.65528347114238	0.385	0.101	0	Neurons	GPS1
SFXN1	0	1.6345150212902	0.356	0.072	0	Neurons	SFXN1
CUL1	0	2.09064921073086	0.361	0.077	0	Neurons	CUL1
CCZ1	0	1.71972226978395	0.37	0.087	0	Neurons	CCZ1
GLCCI1	0	1.81669761844169	0.349	0.066	0	Neurons	GLCCI1
HELLS	0	2.94486001000483	0.31	0.027	0	Neurons	HELLS
ATL1	0	3.57646544236636	0.301	0.018	0	Neurons	ATL1
DCTPP1	0	2.14698848004462	0.365	0.082	0	Neurons	DCTPP1
USP11	0	1.43017677962755	0.372	0.09	0	Neurons	USP11
EXOC4	0	1.96195835332977	0.361	0.079	0	Neurons	EXOC4
MRPL12	0	1.61456516571205	0.42	0.138	0	Neurons	MRPL12
DNAJB6	0	0.832376784991616	0.799	0.518	0	Neurons	DNAJB6
ZNF302	0	1.61552735604845	0.373	0.092	0	Neurons	ZNF302
FAM241B	0	4.9640521254989	0.288	0.007	0	Neurons	FAM241B
NOL4	0	6.41673981420229	0.282	0.002	0	Neurons	NOL4
ACTL6A	0	2.63015001945071	0.341	0.062	0	Neurons	ACTL6A
VEZT	0	1.55537442959725	0.376	0.097	0	Neurons	VEZT
ADNP	0	1.85019867497063	0.393	0.114	0	Neurons	ADNP
MYCN	0	10.6907667078736	0.283	0.004	0	Neurons	MYCN
ASNS	0	2.94009434918103	0.311	0.033	0	Neurons	ASNS
MTMR4	0	2.46844201872784	0.318	0.04	0	Neurons	MTMR4
DNMT3A	0	2.39010676043116	0.329	0.052	0	Neurons	DNMT3A
KMT5B	0	1.64567125896141	0.363	0.086	0	Neurons	KMT5B
SGCB	0	1.93775149059303	0.327	0.051	0	Neurons	SGCB
PPID	0	2.59053245456533	0.371	0.095	0	Neurons	PPID
HINT1	0	1.30477360027032	0.925	0.649	0	Neurons	HINT1
EEF1E1	0	1.71331615042644	0.362	0.086	0	Neurons	EEF1E1
SPIN1	0	2.04641406608242	0.337	0.061	0	Neurons	SPIN1
TMOD2	0	2.83432309599677	0.311	0.035	0	Neurons	TMOD2
METTL2A	0	2.79686094564793	0.308	0.032	0	Neurons	METTL2A
SUCLA2	0	1.78636980320218	0.346	0.07	0	Neurons	SUCLA2
HLTF	0	1.9270545790847	0.332	0.057	0	Neurons	HLTF
PRKAG2-AS1	0	2.50461281158586	0.332	0.057	0	Neurons	PRKAG2-AS1
SMARCA1	0	2.19836243209597	0.31	0.035	0	Neurons	SMARCA1
MTUS1	0	1.63482292183929	0.336	0.061	0	Neurons	MTUS1
CYTH2	0	1.82591266896329	0.381	0.106	0	Neurons	CYTH2
PRH1	0	1.84143459215684	0.341	0.067	0	Neurons	PRH1
MAD2L1	0	3.48807167522102	0.299	0.025	0	Neurons	MAD2L1
ZNF608	0	3.70621569774857	0.288	0.014	0	Neurons	ZNF608
SRRM4	0	4.61469314374346	0.283	0.009	0	Neurons	SRRM4
ADD2	0	5.64423861514303	0.277	0.004	0	Neurons	ADD2
UBN2	0	2.33584478454144	0.323	0.05	0	Neurons	UBN2
PRCC	0	1.84914675217756	0.352	0.079	0	Neurons	PRCC
SLC4A8	0	3.68597089443228	0.292	0.019	0	Neurons	SLC4A8
ZNF804A	0	5.8524195785239	0.278	0.006	0	Neurons	ZNF804A
PKIB	0	4.56377862192792	0.288	0.016	0	Neurons	PKIB
ATP5MF	0	1.04553274321606	0.716	0.444	0	Neurons	ATP5MF
PROX1	0	4.98581562401421	0.279	0.008	0	Neurons	PROX1
TMEM97	0	3.30753770432044	0.294	0.023	0	Neurons	TMEM97
MSH2	0	2.72891464714811	0.301	0.031	0	Neurons	MSH2
IFT22	0	2.42430342853134	0.316	0.046	0	Neurons	IFT22
TCEAL5	0	5.47396240795868	0.275	0.005	0	Neurons	TCEAL5
SNRPA	0	1.81995485189448	0.364	0.094	0	Neurons	SNRPA
DTYMK	0	2.05103283288841	0.346	0.076	0	Neurons	DTYMK
MAP7	0	5.03506474103391	0.279	0.01	0	Neurons	MAP7
FRRS1L	0	4.10351706193245	0.279	0.01	0	Neurons	FRRS1L
BIRC5	0	3.57121643032458	0.303	0.034	0	Neurons	BIRC5
WDR61	0	1.78678361269295	0.351	0.082	0	Neurons	WDR61
PFDN6	0	2.07732136422334	0.367	0.099	0	Neurons	PFDN6
ARL3	0	1.56839380840242	0.354	0.086	0	Neurons	ARL3
DCLK1	0	2.40563463037407	0.299	0.031	0	Neurons	DCLK1
EPN2	0	2.05455388047893	0.318	0.05	0	Neurons	EPN2
ANAPC11	0	1.54105232753251	0.617	0.349	0	Neurons	ANAPC11
NRXN2	0	3.70815779499487	0.282	0.014	0	Neurons	NRXN2
TTL	0	2.2423386513992	0.315	0.048	0	Neurons	TTL
SRGAP3	0	2.60593463852643	0.304	0.037	0	Neurons	SRGAP3
MRPS23	0	1.86222274522569	0.355	0.088	0	Neurons	MRPS23
FLRT3	0	5.5421852343624	0.271	0.004	0	Neurons	FLRT3
ATAD5	0	3.01665306962706	0.293	0.026	0	Neurons	ATAD5
POLD2	0	1.87453240474714	0.339	0.073	0	Neurons	POLD2
TMEM246	0	3.93878085998442	0.276	0.01	0	Neurons	TMEM246
PRPSAP2	0	2.05528955216194	0.325	0.059	0	Neurons	PRPSAP2
TMEM237	0	3.02763099374935	0.293	0.027	0	Neurons	TMEM237
NOVA1	0	3.15385193537434	0.287	0.021	0	Neurons	NOVA1
DPYSL5	0	3.9943611253975	0.276	0.011	0	Neurons	DPYSL5
CASP8AP2	0	1.84761807777753	0.327	0.062	0	Neurons	CASP8AP2
PRAF2	0	1.833429481621	0.325	0.06	0	Neurons	PRAF2
GGH	0	2.74237037725752	0.306	0.041	0	Neurons	GGH
GFRA2	0	4.46793380903559	0.277	0.012	0	Neurons	GFRA2
TMEM11	0	1.64869853742062	0.347	0.082	0	Neurons	TMEM11
SLC6A2	0	6.21379157628835	0.268	0.004	0	Neurons	SLC6A2
CHN1	0	2.50243881015918	0.291	0.028	0	Neurons	CHN1
PSMG4	0	1.91463669549582	0.346	0.083	0	Neurons	PSMG4
RUNDC3B	0	4.69961544743505	0.27	0.008	0	Neurons	RUNDC3B
APBB1	0	2.81372631788398	0.287	0.025	0	Neurons	APBB1
EFNB3	0	6.20471193771484	0.265	0.004	0	Neurons	EFNB3
CADM3	0	4.89639181542327	0.267	0.007	0	Neurons	CADM3
WASF1	0	4.22500430154317	0.269	0.009	0	Neurons	WASF1
GCSH	0	1.88407303554064	0.328	0.068	0	Neurons	GCSH
RBM4B	0	2.36628661006038	0.301	0.042	0	Neurons	RBM4B
TCEA2	0	1.79638160921663	0.33	0.071	0	Neurons	TCEA2
RUVBL2	0	2.14677425665231	0.323	0.064	0	Neurons	RUVBL2
KHDRBS3	0	3.97516330762107	0.278	0.019	0	Neurons	KHDRBS3
JAKMIP2	0	2.8383710587342	0.283	0.024	0	Neurons	JAKMIP2
NTRK1	0	5.52471286171183	0.265	0.007	0	Neurons	NTRK1
WDR34	0	3.02855505530011	0.289	0.031	0	Neurons	WDR34
GINS2	0	3.95123249642579	0.275	0.017	0	Neurons	GINS2
ACTN2	0	5.10518449080395	0.264	0.006	0	Neurons	ACTN2
TYMS	0	2.93626086738197	0.284	0.026	0	Neurons	TYMS
TRIB2	0	2.02077048101712	0.312	0.055	0	Neurons	TRIB2
KDM1A	0	2.48684288311889	0.302	0.046	0	Neurons	KDM1A
HNRNPDL	0	0.906349318117855	0.891	0.635	0	Neurons	HNRNPDL
ANK3	0	3.53899020443366	0.271	0.015	0	Neurons	ANK3
EHMT2	0	1.95599926766711	0.306	0.051	0	Neurons	EHMT2
PLEKHA5	0	2.13386371063138	0.301	0.046	0	Neurons	PLEKHA5
DTX3	0	2.06267954635663	0.295	0.04	0	Neurons	DTX3
PRSS3	0	5.14582003450205	0.262	0.008	0	Neurons	PRSS3
TUB	0	4.19044670757735	0.264	0.01	0	Neurons	TUB
BRCA1	0	3.46611346090908	0.277	0.023	0	Neurons	BRCA1
MBOAT2	0	2.77632568410818	0.281	0.028	0	Neurons	MBOAT2
HSF2	0	2.36689021982181	0.29	0.037	0	Neurons	HSF2
STRBP	0	3.08843467366902	0.28	0.027	0	Neurons	STRBP
TCTEX1D2	0	2.42130876574025	0.286	0.034	0	Neurons	TCTEX1D2
ANK2	0	2.35384260624912	0.282	0.03	0	Neurons	ANK2
GNAI1	0	2.93308223532302	0.277	0.025	0	Neurons	GNAI1
TEAD1	0	2.39322654310434	0.286	0.034	0	Neurons	TEAD1
SLC18A2	0	4.58467696695712	0.26	0.008	0	Neurons	SLC18A2
BICD1	0	2.43115800541203	0.293	0.041	0	Neurons	BICD1
JPH4	0	5.26308573065425	0.256	0.005	0	Neurons	JPH4
ZNF397	0	2.2017297460451	0.294	0.043	0	Neurons	ZNF397
SERP2	0	3.37927707697191	0.268	0.018	0	Neurons	SERP2
LINC00221	0	4.77438398220037	0.258	0.008	0	Neurons	LINC00221
CAMK2N1	0	2.27120555566242	0.285	0.035	0	Neurons	CAMK2N1
FAM92A	0	3.3369505688919	0.272	0.023	0	Neurons	FAM92A
SGIP1	0	3.33938894094921	0.263	0.014	0	Neurons	SGIP1
SNAP91	0	5.46470145444518	0.253	0.004	0	Neurons	SNAP91
CHRNA7	0	4.85909411811639	0.256	0.007	0	Neurons	CHRNA7
MAPRE3	0	3.36882745612075	0.268	0.02	0	Neurons	MAPRE3
CDK5R1	0	3.85934604149968	0.26	0.012	0	Neurons	CDK5R1
GAL	0	6.62785329134733	0.251	0.003	0	Neurons	GAL
ATP6V1G1	0	0.931569411926277	0.804	0.557	0	Neurons	ATP6V1G1
ANKRD46	0	2.67514818093765	0.279	0.033	0	Neurons	ANKRD46
ZNF462	0	3.3342315654309	0.262	0.017	0	Neurons	ZNF462
DPYSL4	0	5.12455595492608	0.25	0.005	0	Neurons	DPYSL4
BCL11A	0	2.41901354298879	0.306	0.062	0	Neurons	BCL11A
DNM1	0	3.15752374921719	0.26	0.016	0	Neurons	DNM1
PCLAF	0	2.33719900357956	0.289	0.045	0	Neurons	PCLAF
MEIS3	0	3.73403570541882	0.256	0.012	0	Neurons	MEIS3
GMNN	0	2.64822977003932	0.286	0.042	0	Neurons	GMNN
PJA1	0	2.93911186676275	0.266	0.023	0	Neurons	PJA1
CASD1	0	2.15811825690025	0.285	0.043	0	Neurons	CASD1
FN3KRP	0	2.28242362422213	0.288	0.046	0	Neurons	FN3KRP
SLC35B4	0	2.39665587403947	0.282	0.04	0	Neurons	SLC35B4
RAD51AP1	0	3.39837805852278	0.274	0.033	0	Neurons	RAD51AP1
USP5	0	2.55577364730049	0.275	0.034	0	Neurons	USP5
UBE2C	0	3.47816680510448	0.275	0.034	0	Neurons	UBE2C
PTPRF	0	3.27842687994682	0.258	0.018	0	Neurons	PTPRF
RND2	0	4.09393730186485	0.251	0.011	0	Neurons	RND2
CLIP3	0	3.31303261076148	0.256	0.016	0	Neurons	CLIP3
MAP1A	0	1.84107157456759	0.282	0.042	0	Neurons	MAP1A
CENPF	0	3.19576748712397	0.279	0.04	0	Neurons	CENPF
PARP2	0	3.00759637780709	0.262	0.023	0	Neurons	PARP2
ZWINT	0	3.23827508823415	0.261	0.023	0	Neurons	ZWINT
PPP2R2B	0	2.92137685580955	0.255	0.018	0	Neurons	PPP2R2B
BCL7A	0	3.01517022522099	0.259	0.022	0	Neurons	BCL7A
EIF4A2	0	0.960867630123552	0.873	0.636	0	Neurons	EIF4A2
SNCA	0	2.54692073668014	0.287	0.05	0	Neurons	SNCA
SUMO2	0	2.00842005479145	0.961	0.724	0	Neurons	SUMO2
PLCB4	0	4.27477271737623	0.254	0.018	0	Neurons	PLCB4
HDHD2	0	2.20615278969666	0.283	0.047	0	Neurons	HDHD2
FANCL	0	2.77812650723101	0.262	0.027	0	Neurons	FANCL
CENPU	0	3.05778238558921	0.265	0.03	0	Neurons	CENPU
STK39	0	2.51736051483155	0.278	0.044	0	Neurons	STK39
NPM1	0	1.06002940845981	0.893	0.659	0	Neurons	NPM1
RAB3B	0	3.41289098070971	0.253	0.02	0	Neurons	RAB3B
KIAA1841	0	3.14497510582146	0.255	0.022	0	Neurons	KIAA1841
KLHDC10	0	2.31507582148435	0.274	0.041	0	Neurons	KLHDC10
BPHL	0	2.7020079351602	0.259	0.029	0	Neurons	BPHL
ZNF33B	0	2.22855132546372	0.268	0.038	0	Neurons	ZNF33B
C1QTNF4	0	2.39960172516854	0.258	0.029	0	Neurons	C1QTNF4
PARP6	0	2.59297312358359	0.267	0.038	0	Neurons	PARP6
DHFR	0	2.909674431393	0.259	0.031	0	Neurons	DHFR
TK1	0	3.10026557445372	0.257	0.029	0	Neurons	TK1
RAB3A	0	3.35529162396459	0.251	0.023	0	Neurons	RAB3A
TUBGCP4	0	2.62956042831129	0.257	0.03	0	Neurons	TUBGCP4
H2AFZ	0	3.25274561121089	0.895	0.669	0	Neurons	H2AFZ
ZNF90	0	4.19034906538942	0.26	0.037	0	Neurons	ZNF90
TUBA1B	0	1.87847234052495	0.726	0.507	0	Neurons	TUBA1B
HMGB1	0	1.61686573382918	0.956	0.741	0	Neurons	HMGB1
DYNLL1	0	1.04873829253427	0.907	0.697	0	Neurons	DYNLL1
HSP90AB1	0	1.79692603478209	0.965	0.769	0	Neurons	HSP90AB1
CALM2	0	1.75801661040459	0.981	0.787	0	Neurons	CALM2
CCNI	0	1.17413887658144	0.825	0.636	0	Neurons	CCNI
COX6A1	0	1.08385210954046	0.782	0.595	0	Neurons	COX6A1
EEF2	0	1.17178462234904	0.881	0.7	0	Neurons	EEF2
RPLP0	0	1.63825034036136	0.952	0.775	0	Neurons	RPLP0
BTF3	0	0.887984872437659	0.924	0.753	0	Neurons	BTF3
RPL4	0	0.901898030775852	0.916	0.75	0	Neurons	RPL4
PPIA	0	1.1011286551703	0.948	0.783	0	Neurons	PPIA
HNRNPA2B1	0	0.695689551164912	0.916	0.754	0	Neurons	HNRNPA2B1
CALM1	0	0.792253181069921	0.95	0.789	0	Neurons	CALM1
HSP90AA1	0	1.30263257332288	0.976	0.817	0	Neurons	HSP90AA1
RPSA	0	0.7908520458983	0.949	0.797	0	Neurons	RPSA
UBB	0	1.8968175886787	0.951	0.801	0	Neurons	UBB
HNRNPA1	0	1.31175257339384	0.815	0.675	0	Neurons	HNRNPA1
ACTG1	0	0.663539491094755	0.963	0.836	0	Neurons	ACTG1
H3F3A	0	1.23560386211428	0.984	0.889	0	Neurons	H3F3A
GAPDH	0	1.26045088437822	0.974	0.888	0	Neurons	GAPDH
RPS5	0	1.01643731461424	0.974	0.895	0	Neurons	RPS5
RPL27	0	0.803535368557889	0.963	0.905	0	Neurons	RPL27
RPL8	0	0.93716426662786	0.987	0.947	0	Neurons	RPL8
H3F3B	0	1.1158445406577	0.996	0.962	0	Neurons	H3F3B
RPL38	0	0.782757648914037	0.894	0.874	0	Neurons	RPL38
PTMA	0	0.753013627347547	0.99	0.983	0	Neurons	PTMA
APC	1.17845537923942e-307	1.81906709582418	0.332	0.074	2.96145836802866e-303	Neurons	APC
NCBP2	4.84333341357975e-307	1.39211113150222	0.419	0.129	1.21712968683259e-302	Neurons	NCBP2
CDKN2C	5.09190789980205e-306	2.57692184924834	0.269	0.042	1.27959645522025e-301	Neurons	CDKN2C
PRKCA	5.38524222827699e-306	2.12111405037746	0.283	0.047	1.35331137196601e-301	Neurons	PRKCA
PSMD11	9.32025019850264e-306	1.55661167023207	0.463	0.165	2.34217887488371e-301	Neurons	PSMD11
KLHL7	6.04737845637569e-305	2.01576362835416	0.301	0.057	1.51970620608721e-300	Neurons	KLHL7
SPTBN1	6.08305110026912e-305	0.752195689857177	0.531	0.183	1.52867074149763e-300	Neurons	SPTBN1
COIL	9.3141152499872e-305	2.10733013116796	0.274	0.042	2.34063716232178e-300	Neurons	COIL
SREK1	1.44940402884094e-304	1.29055342208834	0.456	0.153	3.64235232447728e-300	Neurons	SREK1
ATP5F1C	3.4692266678239e-304	1.13373469040432	0.683	0.372	8.71816661624145e-300	Neurons	ATP5F1C
SNRPB	5.37841619488904e-304	1.08672747456224	0.671	0.36	1.35159598977562e-299	Neurons	SNRPB
NAP1L4	1.42764267547199e-303	1.16450330885827	0.488	0.179	3.58766604346111e-299	Neurons	NAP1L4
CELF1	1.45885455414551e-303	1.23509611325557	0.495	0.186	3.66610149456766e-299	Neurons	CELF1
CPSF6	1.52821416562109e-303	1.81004713613945	0.379	0.108	3.84040219820579e-299	Neurons	CPSF6
SMARCD1	4.54898850266153e-303	1.62739240442797	0.342	0.08	1.14316081071884e-298	Neurons	SMARCD1
RPS7	5.24030844975345e-303	0.553057767466506	0.967	0.934	1.31688951342304e-298	Neurons	RPS7
TBPL1	1.11033772735311e-302	1.43982004900501	0.405	0.12	2.79027870883836e-298	Neurons	TBPL1
CDK5RAP3	1.28656520373623e-302	1.3049886864355	0.492	0.186	3.23313835698914e-298	Neurons	CDK5RAP3
NDUFS8	1.61840068791008e-302	1.15154569757857	0.63	0.329	4.06704092871804e-298	Neurons	NDUFS8
TIMM13	2.24970023829964e-302	1.08736848803969	0.597	0.271	5.653496698847e-298	Neurons	TIMM13
ARHGAP21	3.76106843165639e-302	1.7613233647397	0.333	0.076	9.45156496875251e-298	Neurons	ARHGAP21
MEA1	5.04396113404352e-302	1.34967133429634	0.469	0.172	1.26754743298514e-297	Neurons	MEA1
DZIP3	6.14212008576155e-302	1.82777814681928	0.299	0.056	1.54351477755188e-297	Neurons	DZIP3
CDC27	2.0651578119356e-301	1.5452971322022	0.378	0.104	5.18974158139415e-297	Neurons	CDC27
PPIG	2.53111103632932e-301	0.9824856054188	0.62	0.284	6.36068203429558e-297	Neurons	PPIG
RPL5	5.04390666611314e-301	0.538428710367707	0.962	0.877	1.26753374519423e-296	Neurons	RPL5
ZCRB1	2.01021982813477e-300	1.62450585292538	0.48	0.186	5.05168242810269e-296	Neurons	ZCRB1
MZT2A	2.03199125174654e-300	1.1598866142225	0.538	0.226	5.10639401563906e-296	Neurons	MZT2A
PSMC3	2.45668683946249e-300	1.3021865797707	0.468	0.17	6.17365402756923e-296	Neurons	PSMC3
MRPL51	2.55372931959007e-300	1.19490433867881	0.604	0.308	6.41752178012985e-296	Neurons	MRPL51
PCMT1	2.75697283929999e-300	1.12421541615917	0.566	0.246	6.92827274516087e-296	Neurons	PCMT1
UBE2N	3.39351067850608e-300	1.07807806365015	0.629	0.299	8.52789233508578e-296	Neurons	UBE2N
FAM104A	4.80727305494925e-300	1.67469152483783	0.344	0.084	1.20806771870875e-295	Neurons	FAM104A
INIP	6.27956860793378e-300	1.916113122606	0.297	0.056	1.57805559117376e-295	Neurons	INIP
CSNK1E	2.85147081368144e-299	1.48797801639263	0.356	0.089	7.16574615478145e-295	Neurons	CSNK1E
GARS	7.67078383772315e-299	2.03126511750082	0.336	0.084	1.92766797841983e-294	Neurons	GARS
EIF5	3.64252197922313e-298	1.0991490542063	0.797	0.53	9.15365773378773e-294	Neurons	EIF5
ZFR	5.79796778054371e-298	1.36200582068932	0.44	0.146	1.45702930325063e-293	Neurons	ZFR
PSMA7	7.10338281402277e-298	0.921106973641172	0.841	0.589	1.78508010116392e-293	Neurons	PSMA7
NTRK3	7.79707967497114e-298	2.1514146183044	0.25	0.031	1.95940612232025e-293	Neurons	NTRK3
RIF1	1.2161849687189e-297	1.63708068754242	0.328	0.074	3.05627282639058e-293	Neurons	RIF1
MPHOSPH10	1.83334440630081e-297	1.64655845877295	0.333	0.077	4.60719449303394e-293	Neurons	MPHOSPH10
ERAL1	2.78568022950553e-297	2.40273809854879	0.252	0.034	7.0004144167474e-293	Neurons	ERAL1
KPNA2	4.95602724572851e-297	1.80054326197484	0.461	0.174	1.24544964685158e-292	Neurons	KPNA2
EPB41L4A-AS1	5.02627250574793e-297	1.45831749249517	0.444	0.154	1.26310228069446e-292	Neurons	EPB41L4A-AS1
TAF7	7.46850269069663e-297	1.04209621245685	0.582	0.259	1.87683472617206e-292	Neurons	TAF7
MUM1	1.92247610337523e-296	1.64331461160097	0.328	0.074	4.83118244778195e-292	Neurons	MUM1
BTBD10	1.98687260499291e-296	1.7923483193268	0.303	0.06	4.99301085634717e-292	Neurons	BTBD10
RRM1	7.24686636246914e-296	2.58026303972756	0.251	0.034	1.82113751688849e-291	Neurons	RRM1
SLIT3	8.80096756642255e-296	1.30671743876187	0.331	0.072	2.21168314944199e-291	Neurons	SLIT3
AASDHPPT	1.0552415810691e-295	1.79138701747802	0.329	0.077	2.65182209322665e-291	Neurons	AASDHPPT
NUDT3	1.75399501950293e-294	1.64385623039424	0.33	0.076	4.40778948401087e-290	Neurons	NUDT3
CHCHD2	1.81752116088345e-294	0.81508635913077	0.813	0.709	4.56743067730011e-290	Neurons	CHCHD2
TMEM106B	6.67150038747812e-294	1.62633961232073	0.383	0.113	1.67654804737325e-289	Neurons	TMEM106B
MBTD1	7.89765453956088e-294	2.43019229726944	0.25	0.034	1.98468058579165e-289	Neurons	MBTD1
ST13	1.10020696211579e-293	1.01620504091729	0.655	0.346	2.76482009579698e-289	Neurons	ST13
PABPN1	3.00501487111084e-293	1.18010648515195	0.525	0.211	7.55160237110154e-289	Neurons	PABPN1
TAF9	9.57865513099593e-293	1.47740180939738	0.411	0.132	2.40711603441928e-288	Neurons	TAF9
PSMD1	9.71591284497552e-293	1.79267224356553	0.355	0.095	2.44160889794235e-288	Neurons	PSMD1
MRPL27	1.43563457901404e-292	1.28199000966173	0.454	0.162	3.60774969706228e-288	Neurons	MRPL27
MORF4L1	1.94791477193439e-292	0.740068456336134	0.849	0.605	4.89510982187113e-288	Neurons	MORF4L1
SPAG16	3.14302744063338e-292	2.06437632199885	0.266	0.041	7.89842795831169e-288	Neurons	SPAG16
EMC6	3.86507902298783e-292	1.67719613531636	0.448	0.164	9.71294358476842e-288	Neurons	EMC6
PSMD14	3.99797384634375e-292	1.77117988227524	0.38	0.113	1.00469082758618e-287	Neurons	PSMD14
WDR54	1.49308553369878e-291	1.88073711970347	0.28	0.048	3.75212394618504e-287	Neurons	WDR54
C12orf10	2.69497010671558e-291	1.53143194650094	0.381	0.112	6.77245987817625e-287	Neurons	C12orf10
RSBN1L	2.22617847768552e-290	1.01785298250246	0.506	0.191	5.59438651442371e-286	Neurons	RSBN1L
RPRD1A	4.48428034050079e-290	1.73751159139657	0.309	0.065	1.12689964956785e-285	Neurons	RPRD1A
ZRANB2	4.72992546145918e-290	1.19088094635153	0.49	0.183	1.18863026846469e-285	Neurons	ZRANB2
KIF5B	7.17678333594336e-290	0.98828041252601	0.675	0.359	1.80352565232257e-285	Neurons	KIF5B
BNIP3	8.27144023004799e-290	1.61696170548253	0.343	0.087	2.07861292981106e-285	Neurons	BNIP3
CISD1	8.45256232644997e-290	1.50627320617453	0.355	0.094	2.12412891263688e-285	Neurons	CISD1
SEC63	2.22135743627433e-289	1.25804928187811	0.478	0.183	5.58227123735739e-285	Neurons	SEC63
CAMK4	6.52332018877702e-289	1.6964341717568	0.267	0.041	1.63931036343966e-284	Neurons	CAMK4
SNRNP27	8.84743904024688e-289	1.38496131681921	0.391	0.116	2.22336143081404e-284	Neurons	SNRNP27
RPL37A	2.02920769250222e-288	0.584785137844356	0.973	0.912	5.09939893125809e-284	Neurons	RPL37A
LARS	2.47211484263132e-288	1.31916317143797	0.413	0.13	6.21242459953251e-284	Neurons	LARS
POLR2K	2.37980483283043e-287	0.985665058907804	0.594	0.271	5.98044954490286e-283	Neurons	POLR2K
SPOP	2.43170619656826e-287	1.18822254546384	0.457	0.161	6.11087767197604e-283	Neurons	SPOP
PRRC2A	3.03021500460566e-287	1.59281575220295	0.35	0.091	7.61493030657401e-283	Neurons	PRRC2A
N4BP2	3.11180889607027e-287	1.62671631771057	0.311	0.068	7.81997575582459e-283	Neurons	N4BP2
KHDRBS1	3.60781284645287e-287	1.40271190069551	0.477	0.188	9.06643368313606e-283	Neurons	KHDRBS1
MRPL21	3.69791202560837e-287	1.338370588284	0.441	0.157	9.29285292035384e-283	Neurons	MRPL21
PPP2CA	2.55799079054698e-286	1.2208151752792	0.523	0.215	6.42823085664456e-282	Neurons	PPP2CA
XRCC5	2.60926785933291e-286	1.19503182639045	0.57	0.273	6.55709013050362e-282	Neurons	XRCC5
PRPF6	2.80849946901276e-286	1.3700357750511	0.388	0.114	7.05775916562907e-282	Neurons	PRPF6
NDUFV1	3.08530179052607e-286	1.26543727880064	0.478	0.187	7.753363399592e-282	Neurons	NDUFV1
CEP95	4.21840463988471e-286	1.58580723175877	0.319	0.072	1.06008508600303e-281	Neurons	CEP95
SMARCA5	6.47231456624167e-286	1.2645674872788	0.571	0.258	1.62649265049653e-281	Neurons	SMARCA5
C6orf48	7.55896256546334e-286	1.08316709365715	0.64	0.35	1.89956729270094e-281	Neurons	C6orf48
EEF1A1	8.8282144122152e-286	0.429046626332489	0.995	0.989	2.21853028178968e-281	Neurons	EEF1A1
STIP1	1.29414866471961e-285	1.29841878830108	0.402	0.123	3.25219559444037e-281	Neurons	STIP1
KRAS	2.45096113849289e-285	1.19874557583644	0.508	0.202	6.15926534103263e-281	Neurons	KRAS
VPS25	3.06354701112896e-285	1.65515332907181	0.346	0.092	7.69869363896707e-281	Neurons	VPS25
SYNJ2BP	1.78245918086059e-284	1.64517524173094	0.314	0.069	4.47931992150267e-280	Neurons	SYNJ2BP
SERBP1	2.28036969567146e-284	1.44851260102242	0.71	0.415	5.73056904522237e-280	Neurons	SERBP1
R3HDM1	3.86027478960065e-284	2.04679645887014	0.304	0.067	9.70087054626643e-280	Neurons	R3HDM1
WBP11	1.31258799257296e-283	1.17936348358679	0.474	0.178	3.29853362533584e-279	Neurons	WBP11
RALA	2.25280710499235e-283	1.37327237512445	0.396	0.125	5.66130425484578e-279	Neurons	RALA
NGDN	2.60840142899816e-283	1.54511061902406	0.323	0.075	6.55491279107239e-279	Neurons	NGDN
GNG2	3.66887529767982e-283	1.01264310383699	0.504	0.189	9.21988362306938e-279	Neurons	GNG2
HMGCR	1.18810435247218e-281	2.68240063604072	0.254	0.04	2.98570623776258e-277	Neurons	HMGCR
PWWP2A	1.40215880497071e-281	1.667943994392	0.312	0.07	3.52362507689141e-277	Neurons	PWWP2A
SCAPER	1.94916005165564e-281	1.4645280794145	0.319	0.072	4.89823920981062e-277	Neurons	SCAPER
TUBG1	6.00379934042337e-281	2.49460039809822	0.253	0.04	1.50875477424839e-276	Neurons	TUBG1
ACLY	7.78864945602359e-281	1.75829871210808	0.301	0.064	1.95728760829873e-276	Neurons	ACLY
NDFIP1	1.51518366992191e-280	0.954256233469135	0.648	0.335	3.80765656251376e-276	Neurons	NDFIP1
MSH6	2.09076727179719e-280	1.78609679142324	0.291	0.058	5.25409815402635e-276	Neurons	MSH6
TMEM223	2.34729432749188e-280	2.38708376621299	0.28	0.056	5.89875064498708e-276	Neurons	TMEM223
NELFE	9.38624316209603e-280	1.35326594373634	0.411	0.137	2.35876290663473e-275	Neurons	NELFE
AKT3	1.28582777665237e-279	1.58151946516779	0.291	0.057	3.2312852027274e-275	Neurons	AKT3
HERC2	1.39725468072939e-279	1.27261388749665	0.379	0.109	3.51130101267295e-275	Neurons	HERC2
ATF2	2.14349915921764e-279	1.38421325705673	0.363	0.101	5.38661338711394e-275	Neurons	ATF2
SUMO1	5.55276340286779e-279	0.851334408074879	0.748	0.452	1.39540944314068e-274	Neurons	SUMO1
CCDC167	9.33625576390707e-279	1.34905997330629	0.418	0.142	2.34620107346985e-274	Neurons	CCDC167
PPA1	9.41679226420429e-279	1.03478933937585	0.546	0.239	2.36643989599454e-274	Neurons	PPA1
DICER1	1.56843210841827e-278	1.30703358833944	0.43	0.149	3.94146988845511e-274	Neurons	DICER1
HMGCS1	1.80201737812618e-278	1.78734184884865	0.341	0.091	4.52846967123109e-274	Neurons	HMGCS1
TDG	3.2320077218367e-278	1.25706445504502	0.4	0.125	8.12203540497563e-274	Neurons	TDG
SSBP3	8.90350961088162e-278	1.46575043295589	0.327	0.078	2.23745196521455e-273	Neurons	SSBP3
WDR18	1.12911125394405e-277	2.1192794792345	0.272	0.051	2.8374565811614e-273	Neurons	WDR18
ILKAP	1.75033767924631e-277	1.6986856002915	0.343	0.09	4.39859858794597e-273	Neurons	ILKAP
ZSCAN18	3.09024867814822e-277	1.6168193661029	0.286	0.055	7.76579492818648e-273	Neurons	ZSCAN18
TSG101	5.20668552909e-277	1.56850182514743	0.351	0.098	1.30844007346032e-272	Neurons	TSG101
MAPK8	6.6350119357049e-277	1.67409721461942	0.288	0.056	1.66737849944264e-272	Neurons	MAPK8
PMM1	7.86519980309066e-277	1.77440937311196	0.295	0.062	1.97652471051668e-272	Neurons	PMM1
ZNF91	1.26260365244972e-276	1.50784902100406	0.301	0.064	3.17292297860615e-272	Neurons	ZNF91
TOMM70	2.22799534252328e-276	2.4526512850341	0.271	0.052	5.59895229576101e-272	Neurons	TOMM70
VAPB	2.74053234871183e-276	1.64435077664784	0.298	0.063	6.88695779231282e-272	Neurons	VAPB
LYRM2	2.98691960653349e-276	1.49592677861746	0.358	0.101	7.50612897121866e-272	Neurons	LYRM2
CCDC28B	7.71110238636789e-276	1.53054612813788	0.316	0.072	1.93780002969425e-271	Neurons	CCDC28B
LRRC59	7.96413349486651e-276	1.50828173579216	0.413	0.146	2.00138674725995e-271	Neurons	LRRC59
IFI27L1	8.89936499634879e-276	1.66899964566059	0.308	0.072	2.23641042358245e-271	Neurons	IFI27L1
PRKRA	1.07350036210991e-275	1.35905355287137	0.391	0.124	2.69770640998221e-271	Neurons	PRKRA
VAPA	1.70047349345245e-275	1.11959316094137	0.793	0.507	4.27328988904601e-271	Neurons	VAPA
LCOR	2.61388477506366e-275	1.2177382626969	0.403	0.125	6.56869243973499e-271	Neurons	LCOR
CCP110	4.74098370940867e-275	1.81482611838222	0.274	0.05	1.1914092061744e-270	Neurons	CCP110
TMEM9	6.95437492500047e-275	1.66492907914398	0.306	0.069	1.74763441865262e-270	Neurons	TMEM9
IPO9	8.7786702693937e-275	1.63715247643445	0.292	0.06	2.20607983869864e-270	Neurons	IPO9
SRRT	1.44932228787695e-274	1.67937265191206	0.327	0.083	3.64214690943478e-270	Neurons	SRRT
EID1	1.47433599233799e-274	0.943692986722487	0.607	0.304	3.70500634874537e-270	Neurons	EID1
TNPO3	1.54420928834981e-274	1.75848866478774	0.292	0.061	3.88059794162308e-270	Neurons	TNPO3
RSRC1	1.66601017772956e-274	1.47984009979807	0.371	0.11	4.18668357663438e-270	Neurons	RSRC1
DNAJC19	2.89961096671371e-274	1.36841836941828	0.462	0.176	7.28672235935156e-270	Neurons	DNAJC19
C19orf48	3.41011127002089e-274	1.86096595743988	0.288	0.061	8.5696096215625e-270	Neurons	C19orf48
USP14	3.4604906170432e-274	1.39571496486742	0.382	0.117	8.69621292062956e-270	Neurons	USP14
PBRM1	8.31020169496284e-274	1.47936322181561	0.361	0.104	2.08835368594416e-269	Neurons	PBRM1
ERC1	1.97836498474939e-273	1.53460993756221	0.311	0.072	4.97163120667521e-269	Neurons	ERC1
YAF2	3.16379062446589e-273	1.33011640683369	0.405	0.132	7.95060583928278e-269	Neurons	YAF2
SNRPD2	7.30187345273639e-273	0.80514587090763	0.765	0.479	1.83496079867265e-268	Neurons	SNRPD2
PPP4R3B	1.40708110718496e-272	1.08062121959832	0.452	0.16	3.53599482235581e-268	Neurons	PPP4R3B
PCNP	1.40718119996928e-272	1.01507976594043	0.551	0.246	3.5362463555228e-268	Neurons	PCNP
ORC4	2.31187253108376e-272	2.01071038338269	0.26	0.045	5.80973567061348e-268	Neurons	ORC4
CAMK2G	3.51917745205233e-272	1.55095446806372	0.309	0.07	8.84369293700751e-268	Neurons	CAMK2G
NCOR1	7.03188370432138e-272	0.90014443150677	0.612	0.287	1.76711237489596e-267	Neurons	NCOR1
SMARCAD1	1.37979997794595e-271	1.69176468499203	0.278	0.054	3.46743734457818e-267	Neurons	SMARCAD1
PSMD7	2.85318987833466e-271	1.44967371046442	0.486	0.202	7.17006616425501e-267	Neurons	PSMD7
POLR2J	3.23627485759735e-271	1.12992842143151	0.579	0.296	8.13275871714214e-267	Neurons	POLR2J
HTATSF1	3.52315438059387e-271	1.42221401119876	0.35	0.096	8.8536869584324e-267	Neurons	HTATSF1
EIF3F	4.17215001314148e-271	0.963423933635783	0.74	0.471	1.04846129830245e-266	Neurons	EIF3F
RTL8A	2.05888336640494e-270	1.47014051824718	0.312	0.073	5.17397389977563e-266	Neurons	RTL8A
RPL22	2.18315431919373e-270	0.567523334610117	0.918	0.774	5.48626680413385e-266	Neurons	RPL22
NECAP1	5.33736430855428e-270	1.25553941225593	0.376	0.113	1.34127965073969e-265	Neurons	NECAP1
CTNNAL1	5.43106865757467e-270	1.74850611352895	0.288	0.059	1.36482755364851e-265	Neurons	CTNNAL1
SNRPD3	6.32660002866104e-270	1.43001130354022	0.5	0.21	1.58987458720252e-265	Neurons	SNRPD3
PRRC2B	8.72238088141114e-270	1.03768044902081	0.418	0.134	2.19193431549862e-265	Neurons	PRRC2B
VPS72	1.22698022269174e-269	1.77823342210061	0.285	0.058	3.08340129962433e-265	Neurons	VPS72
CSNK2A1	2.27817532020334e-269	1.46194155698681	0.347	0.096	5.72505457967099e-265	Neurons	CSNK2A1
NDUFS1	2.60756417781637e-269	1.64648944019745	0.299	0.067	6.55280877885253e-265	Neurons	NDUFS1
PLD3	4.72500200682872e-269	0.892784308391846	0.606	0.293	1.18739300431606e-264	Neurons	PLD3
IPO5	6.39658717755065e-269	1.73329085800446	0.293	0.064	1.60746235771848e-264	Neurons	IPO5
POLR2B	1.4039647993429e-268	1.1493570247234	0.395	0.121	3.52816354074871e-264	Neurons	POLR2B
KAT7	2.1592590994741e-268	1.95231725005009	0.257	0.044	5.42621811697841e-264	Neurons	KAT7
BRD8	2.18361646967769e-268	1.85192863631717	0.275	0.053	5.48742818830002e-264	Neurons	BRD8
RARS2	2.36471884960829e-268	1.68792598649936	0.3	0.068	5.94253846906564e-264	Neurons	RARS2
SNW1	6.57861905312355e-268	1.29338586478008	0.42	0.144	1.65320696804995e-263	Neurons	SNW1
CCDC43	9.19546236862292e-268	1.79831386370984	0.288	0.062	2.31081969323494e-263	Neurons	CCDC43
NASP	1.47383108663253e-267	1.21159674930094	0.453	0.174	3.70373752070754e-263	Neurons	NASP
PANK3	1.92356747733533e-267	1.69992209093056	0.304	0.07	4.83392507054369e-263	Neurons	PANK3
HAUS1	2.19880818092205e-267	1.9270348553049	0.272	0.053	5.52560495865712e-263	Neurons	HAUS1
NOL11	4.98651591447196e-267	1.71166459171442	0.265	0.048	1.2531114493068e-262	Neurons	NOL11
RHNO1	6.95363679368806e-267	2.36860802727697	0.251	0.044	1.74744892625381e-262	Neurons	RHNO1
CLCN3	9.21588043745741e-267	1.50666005486226	0.348	0.097	2.31595075393305e-262	Neurons	CLCN3
CKAP2	1.31576921996185e-266	2.24428705840352	0.259	0.048	3.30652804976414e-262	Neurons	CKAP2
MAGED2	1.74636581845327e-266	1.03361011143682	0.467	0.174	4.38861730177306e-262	Neurons	MAGED2
TAF11	5.84093585268994e-266	1.3062855312347	0.351	0.096	1.46782717978098e-261	Neurons	TAF11
PSMC2	1.11427036705124e-265	1.40658317298568	0.379	0.118	2.80016143239977e-261	Neurons	PSMC2
CARHSP1	2.37442511528998e-265	0.997128037169822	0.49	0.191	5.96693031472371e-261	Neurons	CARHSP1
RSRC2	5.35815245136755e-265	0.781570588046401	0.669	0.342	1.34650371102866e-260	Neurons	RSRC2
COPS8	1.11704178451943e-264	1.28102494150322	0.386	0.121	2.80712600449732e-260	Neurons	COPS8
SMC4	2.60178286661421e-264	1.57017212123138	0.353	0.106	6.53828034380151e-260	Neurons	SMC4
GATAD2B	5.7048267012566e-264	1.61832788244055	0.299	0.068	1.43362295002578e-259	Neurons	GATAD2B
SLCO3A1	9.53406350909949e-264	1.62963011005114	0.325	0.085	2.3959101598367e-259	Neurons	SLCO3A1
DERA	9.93385962230675e-264	1.59381695493201	0.338	0.095	2.49637892308569e-259	Neurons	DERA
ATAD2	1.73454695854799e-263	1.73828874694789	0.28	0.058	4.3589165068311e-259	Neurons	ATAD2
PDCD5	3.56078993876619e-263	1.10190263218701	0.52	0.224	8.94826511611944e-259	Neurons	PDCD5
EBF1	4.50373766465144e-263	1.30243038553275	0.333	0.086	1.13178927512691e-258	Neurons	EBF1
BOD1	4.86667107162593e-263	1.99836888632043	0.252	0.043	1.22299444029959e-258	Neurons	BOD1
GNB5	6.72504330821945e-263	1.63174496970764	0.267	0.049	1.69000338335555e-258	Neurons	GNB5
TAF15	7.31883131988271e-263	1.52731283984807	0.35	0.1	1.83922231068653e-258	Neurons	TAF15
COX7A2L	7.70498166986324e-263	0.981652712108512	0.658	0.397	1.93626189363663e-258	Neurons	COX7A2L
TLE4	3.27113017516861e-262	0.933869697390558	0.576	0.257	8.22035013019872e-258	Neurons	TLE4
SEC11C	3.72933864433221e-262	0.769509813763074	0.542	0.227	9.37182801320684e-258	Neurons	SEC11C
MAN1A2	4.33196816107988e-262	1.40134312244089	0.385	0.126	1.08862359887937e-257	Neurons	MAN1A2
ARMC1	5.80794845872498e-262	1.5900727423914	0.316	0.08	1.45953744767759e-257	Neurons	ARMC1
DYNC1H1	1.26687138438512e-261	0.9975612987049	0.495	0.2	3.18364778895981e-257	Neurons	DYNC1H1
THOC3	2.32843690303203e-261	1.49382103762893	0.286	0.061	5.8513619373195e-257	Neurons	THOC3
UBQLN2	3.14312090293536e-261	2.06823357067142	0.273	0.056	7.89866282907655e-257	Neurons	UBQLN2
ARMCX1	3.54249290326457e-261	1.75204630878707	0.28	0.058	8.90228466590388e-257	Neurons	ARMCX1
SAE1	3.89132734484788e-261	1.630136939331	0.316	0.08	9.77890561760272e-257	Neurons	SAE1
ZNF24	4.26807132507263e-261	1.27643098968197	0.352	0.099	1.07256632399075e-256	Neurons	ZNF24
YIPF4	5.42258528880235e-261	1.11308694864206	0.478	0.191	1.36269568307603e-256	Neurons	YIPF4
SUGT1	8.78776127620555e-261	1.40724987840218	0.378	0.122	2.20836440871046e-256	Neurons	SUGT1
NAE1	1.1677981030332e-260	1.76163505588437	0.263	0.05	2.93467663292242e-256	Neurons	NAE1
TOMM20	1.52620582435247e-260	1.01929024555515	0.649	0.348	3.83535523659775e-256	Neurons	TOMM20
GALNT11	1.5991003489965e-260	1.51827062237578	0.308	0.074	4.0185391770282e-256	Neurons	GALNT11
PSMC1	1.95686318280018e-260	1.19650976357955	0.451	0.171	4.91759717837685e-256	Neurons	PSMC1
PAIP1	1.12882340808381e-259	1.44875799490776	0.396	0.135	2.83673322451461e-255	Neurons	PAIP1
MED19	2.5010744109177e-259	1.38927133422281	0.322	0.083	6.28519999463617e-255	Neurons	MED19
WDR45B	2.77541499137184e-259	1.32374777395955	0.397	0.134	6.97461787331744e-255	Neurons	WDR45B
LSM7	4.08298333960028e-259	0.897675432542113	0.653	0.351	1.02605371324155e-254	Neurons	LSM7
PDS5B	4.51689047169128e-259	1.4381697746119	0.307	0.073	1.13509457553602e-254	Neurons	PDS5B
GTF2A2	1.03878107713058e-258	1.02104674868166	0.542	0.244	2.61045684682914e-254	Neurons	GTF2A2
VDAC3	1.24102036373316e-258	1.15538981265303	0.499	0.211	3.11868417406144e-254	Neurons	VDAC3
MED21	4.09370914879055e-258	1.23498433240619	0.363	0.106	1.02874910909107e-253	Neurons	MED21
DPM2	4.99698054440245e-258	1.37108356509181	0.377	0.122	1.25574121080834e-253	Neurons	DPM2
CASC3	5.84015519251897e-258	1.43879007085511	0.319	0.081	1.46763099988002e-253	Neurons	CASC3
SNX4	1.09166516265153e-257	1.56187867806752	0.324	0.086	2.74335455374328e-253	Neurons	SNX4
SUCLG1	1.47252800585157e-257	1.16131337001342	0.461	0.18	3.700462878705e-253	Neurons	SUCLG1
TOP2B	2.9727887737584e-257	1.58914894306161	0.395	0.136	7.47061818845485e-253	Neurons	TOP2B
TCEAL3	4.18681967743001e-257	1.44818064482353	0.332	0.09	1.05214778493816e-252	Neurons	TCEAL3
NUP160	4.56305613933925e-257	1.76858965474014	0.259	0.048	1.14669600781595e-252	Neurons	NUP160
CFAP36	5.78760462517284e-257	1.65092121048171	0.285	0.062	1.45442504230594e-252	Neurons	CFAP36
NUDT21	6.06298762895237e-257	1.40462435541397	0.362	0.112	1.52362879115573e-252	Neurons	NUDT21
CHD9	3.12922938129851e-256	0.848748254398671	0.569	0.256	7.86375343520314e-252	Neurons	CHD9
SNRNP25	1.92569343742334e-255	1.54446448709159	0.355	0.112	4.83926760824486e-251	Neurons	SNRNP25
DHX9	3.94988425135153e-255	1.46256096898626	0.306	0.076	9.92605912364638e-251	Neurons	DHX9
NDUFB7	4.96331933447323e-255	0.742403954494506	0.742	0.446	1.24728214875312e-250	Neurons	NDUFB7
TPI1	5.20875914249663e-255	1.01011581010356	0.733	0.58	1.3089611725094e-250	Neurons	TPI1
DENR	5.47732718489767e-255	1.12381829096514	0.434	0.157	1.37645232156478e-250	Neurons	DENR
PNMA1	1.88486194777829e-254	1.80619533638532	0.259	0.048	4.73665807476685e-250	Neurons	PNMA1
RNF20	2.65588757197336e-254	1.84531709915889	0.272	0.057	6.67424546836906e-250	Neurons	RNF20
PCNA	5.78580228501469e-254	1.96784664129918	0.26	0.051	1.45397211422419e-249	Neurons	PCNA
ZNHIT3	1.70602958643404e-253	1.26689499937055	0.389	0.128	4.28725235070875e-249	Neurons	ZNHIT3
MRPS35	2.83190834534891e-253	1.50599628878657	0.342	0.101	7.11658567186181e-249	Neurons	MRPS35
TERF2IP	5.82443383360175e-253	1.0124418891272	0.61	0.318	1.46368022238412e-248	Neurons	TERF2IP
MPC2	6.09301363217994e-253	1.21499744285138	0.519	0.231	1.53117432576682e-248	Neurons	MPC2
TRIM44	2.71391358179924e-252	1.21530963551443	0.413	0.148	6.82006483106148e-248	Neurons	TRIM44
ZNF22	3.52153596281463e-252	1.2727373210707	0.352	0.105	8.84961987455317e-248	Neurons	ZNF22
SMC1A	3.69238970446335e-252	1.52247265410339	0.34	0.101	9.27897532731639e-248	Neurons	SMC1A
MEAF6	3.90767902663686e-252	0.95868082952159	0.551	0.249	9.81999739393843e-248	Neurons	MEAF6
NSD1	5.3927840627737e-252	1.17981060726629	0.431	0.157	1.35520663497503e-247	Neurons	NSD1
ANP32E	6.99263149502238e-252	1.45216341005999	0.47	0.201	1.75724829469913e-247	Neurons	ANP32E
PCBD1	7.79712294457354e-252	1.13927929843587	0.464	0.188	1.95941699597133e-247	Neurons	PCBD1
SUZ12	2.8500570104068e-251	1.29921547341105	0.402	0.139	7.16219326715229e-247	Neurons	SUZ12
MTCH1	2.94728674148317e-251	0.997567042926926	0.558	0.263	7.40653158134721e-247	Neurons	MTCH1
EBNA1BP2	1.45670054483381e-250	1.80844677068115	0.321	0.09	3.66068846916737e-246	Neurons	EBNA1BP2
ZNF770	4.37458059668599e-250	1.52444669513489	0.289	0.067	1.09933210394719e-245	Neurons	ZNF770
DDX39A	5.17706518942616e-250	1.16747804609952	0.453	0.18	1.30099648210279e-245	Neurons	DDX39A
RND3	8.90894458415493e-250	1.07094706693069	0.318	0.08	2.23881777399813e-245	Neurons	RND3
EXOC5	1.5259520769933e-249	1.31517042212025	0.368	0.117	3.83471756948415e-245	Neurons	EXOC5
NAA15	4.33308556725663e-249	1.87359178636131	0.296	0.073	1.08890440305159e-244	Neurons	NAA15
KMT2C	7.83355488514741e-249	1.05498380840563	0.473	0.19	1.96857234263754e-244	Neurons	KMT2C
PHF6	1.37495505547271e-248	1.66392190691688	0.286	0.067	3.45526205440292e-244	Neurons	PHF6
NEMF	2.15474280100824e-248	1.13728438589598	0.403	0.138	5.4148686589337e-244	Neurons	NEMF
SF3A3	7.25409365241409e-248	1.61528265811708	0.335	0.098	1.82295373485166e-243	Neurons	SF3A3
DLD	5.57177552744678e-247	1.5410975443921	0.314	0.084	1.40018719004738e-242	Neurons	DLD
LCORL	9.53522634498618e-247	1.57775807643381	0.305	0.079	2.39620238049503e-242	Neurons	LCORL
TM2D3	9.84231911405844e-247	1.17527284426899	0.415	0.149	2.47337479336289e-242	Neurons	TM2D3
SERPINE2	1.00640897736099e-246	0.678775206955835	0.286	0.062	2.52910576010818e-242	Neurons	SERPINE2
RIMKLB	1.55716007764383e-246	1.57712528277321	0.254	0.048	3.91314327511894e-242	Neurons	RIMKLB
HMGN3	1.59594163602525e-246	0.870325173786084	0.696	0.414	4.01060133133146e-242	Neurons	HMGN3
MDH2	1.62615606243679e-246	1.0287687108549	0.56	0.275	4.08653018490364e-242	Neurons	MDH2
ERCC6L2	1.76550067571839e-246	1.59667427775602	0.259	0.051	4.43670319808032e-242	Neurons	ERCC6L2
DLGAP4	1.90626911481677e-246	1.41726120881405	0.335	0.097	4.79045428553454e-242	Neurons	DLGAP4
LUC7L	2.28081663408725e-246	1.13303664199555	0.38	0.123	5.73169220146127e-242	Neurons	LUC7L
ZNF33A	1.06944370723417e-245	1.2894532493909	0.329	0.092	2.68751203627946e-241	Neurons	ZNF33A
CCNB1IP1	1.11490166047085e-245	1.48221293913376	0.293	0.071	2.80174787276325e-241	Neurons	CCNB1IP1
EMC9	1.56014724178714e-245	1.84282410366151	0.269	0.059	3.92065001861109e-241	Neurons	EMC9
AFDN	1.63898021299331e-245	1.654186031132	0.254	0.049	4.11875727525219e-241	Neurons	AFDN
USP34	2.34676717440833e-245	1.07379034283693	0.44	0.164	5.89742590928813e-241	Neurons	USP34
RSPRY1	4.72831443293302e-245	1.5663337404545	0.283	0.065	1.18822541699607e-240	Neurons	RSPRY1
TMED4	5.12554084703989e-245	1.0328262284925	0.473	0.195	1.28804841486112e-240	Neurons	TMED4
HIRIP3	6.13056043561468e-245	1.74616050533245	0.254	0.05	1.54060983746997e-240	Neurons	HIRIP3
CDK4	1.23009176755097e-244	1.42466704405978	0.36	0.119	3.09122061185559e-240	Neurons	CDK4
SLC29A1	2.89414029197065e-244	1.61711450051187	0.284	0.067	7.27297455372224e-240	Neurons	SLC29A1
SSB	3.23552388259256e-244	0.990039770475592	0.541	0.243	8.1308715169551e-240	Neurons	SSB
SESTD1	3.98595867378334e-244	1.46648619169332	0.305	0.078	1.00167141472175e-239	Neurons	SESTD1
SNRPB2	4.97799773879365e-244	0.993750558028061	0.52	0.229	1.25097083175885e-239	Neurons	SNRPB2
FIS1	5.77250397423923e-244	0.930819294764971	0.65	0.363	1.45063024872632e-239	Neurons	FIS1
ORAI2	8.52344607469177e-244	1.39526696594971	0.349	0.109	2.14194199857004e-239	Neurons	ORAI2
MRPL14	1.25679854845787e-243	1.07631593456092	0.492	0.212	3.15833475227463e-239	Neurons	MRPL14
POLE3	2.3458908942601e-243	1.55930699397081	0.314	0.087	5.89522381727563e-239	Neurons	POLE3
PPP1R14B	2.41115616848656e-243	3.52630834983125	0.322	0.107	6.05923545140674e-239	Neurons	PPP1R14B
NDUFV3	3.44065239639424e-243	1.20680484145987	0.409	0.15	8.64635947213872e-239	Neurons	NDUFV3
ARL6IP6	4.39627462971291e-243	1.23790271941351	0.36	0.111	1.10478381444685e-238	Neurons	ARL6IP6
ANKIB1	9.24231474412639e-243	1.55257482010466	0.291	0.071	2.32259369519896e-238	Neurons	ANKIB1
DPF2	1.06888918093872e-241	1.29905641623495	0.315	0.084	2.686118511699e-237	Neurons	DPF2
GAMT	1.2932749523075e-241	1.68716410203964	0.27	0.059	3.24999995514874e-237	Neurons	GAMT
JKAMP	2.34292416640424e-241	1.5128280503208	0.362	0.12	5.88776843017384e-237	Neurons	JKAMP
ZC3H15	1.91544118972245e-240	0.925760344311789	0.572	0.276	4.81350370977253e-236	Neurons	ZC3H15
RBFA	1.95556845664424e-240	1.60033234631581	0.271	0.061	4.91434353154697e-236	Neurons	RBFA
METAP2	6.73456064248464e-240	1.07890861948105	0.43	0.162	1.69239508945639e-235	Neurons	METAP2
SRP68	7.70786377020124e-240	1.80140416942331	0.261	0.056	1.93698616545157e-235	Neurons	SRP68
ERV3-1	1.4754104399202e-239	1.62544819815848	0.255	0.051	3.70770643551947e-235	Neurons	ERV3-1
TRAPPC6B	3.2171587445332e-239	1.43280215952631	0.313	0.085	8.08471992501193e-235	Neurons	TRAPPC6B
PTMS	1.19736589988696e-238	1.04510914436112	0.514	0.228	3.00898050641592e-234	Neurons	PTMS
HMGXB4	1.24194276396411e-238	1.44579005154881	0.301	0.078	3.1210021658418e-234	Neurons	HMGXB4
FAM136A	1.44583928296478e-238	1.37206541475936	0.371	0.128	3.6333941180905e-234	Neurons	FAM136A
FAM32A	8.55277845619206e-238	1.2784646867747	0.368	0.123	2.14931322604106e-233	Neurons	FAM32A
MED4	1.6197905969794e-237	1.07375726233859	0.407	0.144	4.07053377020923e-233	Neurons	MED4
UBE2D2	2.96137064886312e-237	0.784058222089523	0.697	0.397	7.44192444059302e-233	Neurons	UBE2D2
PHPT1	2.97380795168642e-237	0.936723935513851	0.624	0.359	7.47317938258796e-233	Neurons	PHPT1
DNM1L	3.44829929577355e-237	1.16150995883916	0.373	0.123	8.66557613027893e-233	Neurons	DNM1L
TARDBP	3.95023839835031e-237	1.25606623315866	0.323	0.091	9.92694909505433e-233	Neurons	TARDBP
GNL1	3.99874478983208e-237	1.16236234553708	0.333	0.097	1.0048845656848e-232	Neurons	GNL1
TROVE2	8.82428190606388e-237	0.951813673769339	0.448	0.173	2.21754204299385e-232	Neurons	TROVE2
BLCAP	1.79318049996665e-236	1.81895497408238	0.273	0.065	4.5062625964162e-232	Neurons	BLCAP
CRCP	4.78642010358632e-236	1.44475714391002	0.298	0.077	1.20282737203124e-231	Neurons	CRCP
TPRKB	4.99040469817499e-236	1.25656465722264	0.373	0.127	1.25408870065138e-231	Neurons	TPRKB
SCCPDH	2.63350339901692e-235	1.49219704445895	0.321	0.093	6.61799404172953e-231	Neurons	SCCPDH
MARK3	4.70637987426102e-235	1.25027066526505	0.379	0.131	1.1827132624018e-230	Neurons	MARK3
SLC25A39	7.14784078753081e-235	1.25310962594212	0.441	0.187	1.79625238990649e-230	Neurons	SLC25A39
UTP18	1.05023403521612e-234	1.61544012735564	0.3	0.082	2.63923813049812e-230	Neurons	UTP18
GLRX3	1.19420290530641e-234	1.72933853395844	0.384	0.143	3.00103190103501e-230	Neurons	GLRX3
NOC2L	2.57208154960053e-234	1.32754698120591	0.309	0.085	6.46364093414613e-230	Neurons	NOC2L
ARF5	2.68371204334143e-234	1.15847854905045	0.474	0.205	6.744168364917e-230	Neurons	ARF5
GNB1	7.19430162478174e-234	1.09697274336563	0.489	0.211	1.80792799830765e-229	Neurons	GNB1
RSBN1	9.64374351655896e-234	1.22691429379337	0.344	0.105	2.42347274571127e-229	Neurons	RSBN1
CMSS1	1.1781404522064e-233	1.61943073135149	0.267	0.06	2.96066695639468e-229	Neurons	CMSS1
DDX46	1.52650792991299e-233	0.813750446982393	0.557	0.26	3.83611442787134e-229	Neurons	DDX46
NSUN5	2.48545502264591e-233	1.44143627873744	0.286	0.071	6.24594847190917e-229	Neurons	NSUN5
FASTK	3.75934438787411e-233	1.28932540742808	0.37	0.128	9.44723244672765e-229	Neurons	FASTK
ATAD1	3.84900874152722e-233	1.24821331488785	0.334	0.099	9.67255896745791e-229	Neurons	ATAD1
HPRT1	1.60783016053203e-232	1.29118333029894	0.355	0.115	4.04047719341699e-228	Neurons	HPRT1
TCEAL4	3.5498129559694e-232	0.92153010998159	0.432	0.161	8.92067995835111e-228	Neurons	TCEAL4
IMMT	4.0232051121095e-232	1.30166754541472	0.358	0.119	1.01103144467312e-227	Neurons	IMMT
DUSP12	7.89577711322004e-232	1.77505233956715	0.254	0.054	1.9842087885522e-227	Neurons	DUSP12
RBM26	1.039754364878e-231	1.38994586910324	0.349	0.112	2.61290271893842e-227	Neurons	RBM26
CERS6	1.35158398743263e-231	1.53268103903174	0.278	0.067	3.3965305604182e-227	Neurons	CERS6
LRPPRC	1.51293033506785e-231	1.48275067275843	0.281	0.068	3.8019939320255e-227	Neurons	LRPPRC
CASC4	4.63451565766223e-231	1.51431750445217	0.383	0.139	1.16465378477052e-226	Neurons	CASC4
HSPH1	6.17355463854123e-231	0.436007180904202	0.63	0.328	1.55141428066541e-226	Neurons	HSPH1
TBCC	6.83015204872986e-231	1.22229496323815	0.327	0.095	1.71641720984581e-226	Neurons	TBCC
NCBP3	8.7437796415957e-231	1.14922795829701	0.348	0.108	2.197311823933e-226	Neurons	NCBP3
HNRNPC	1.02985823364006e-230	0.702170411364619	0.769	0.497	2.58803374113746e-226	Neurons	HNRNPC
YWHAH	1.33696648429751e-230	1.12735854887912	0.558	0.294	3.35979677503963e-226	Neurons	YWHAH
EIF2S1	1.37321268381425e-230	1.43240139264981	0.352	0.116	3.45088347442521e-226	Neurons	EIF2S1
NDUFB6	1.4234757819341e-230	1.14967295577148	0.399	0.146	3.57719464000038e-226	Neurons	NDUFB6
PSMB4	2.67633777587705e-230	1.6446919982806	0.451	0.198	6.72563683077902e-226	Neurons	PSMB4
TMX2	4.32793028496238e-230	1.32096435275481	0.324	0.096	1.08760888061105e-225	Neurons	TMX2
TERF1	4.51119589442704e-230	1.21171444264879	0.313	0.087	1.13366352826951e-225	Neurons	TERF1
YEATS4	1.14371845299154e-229	1.85052093651683	0.25	0.054	2.87416447236775e-225	Neurons	YEATS4
UBAP2L	1.43048886815466e-229	1.99931331049127	0.282	0.074	3.59481852567266e-225	Neurons	UBAP2L
SLC30A9	1.92675925988163e-229	1.50934215872662	0.286	0.073	4.84194602008253e-225	Neurons	SLC30A9
C12orf76	2.68823453729147e-229	1.7432384097838	0.267	0.062	6.75553339221347e-225	Neurons	C12orf76
ZCCHC17	2.75247162758214e-229	1.19845977914702	0.354	0.115	6.91696120011393e-225	Neurons	ZCCHC17
CHTOP	4.49074693710658e-229	1.14655265715945	0.362	0.12	1.12852470529488e-224	Neurons	CHTOP
PSMD3	4.9170615298098e-229	1.30392657407719	0.361	0.123	1.2356575624412e-224	Neurons	PSMD3
PARVA	5.24269951262299e-229	1.52745936937578	0.251	0.052	1.31749038752216e-224	Neurons	PARVA
COA1	2.24557490659132e-228	1.11579743129421	0.394	0.146	5.64312974026399e-224	Neurons	COA1
VCP	3.34191393443779e-228	1.30954370747446	0.441	0.184	8.39822971724217e-224	Neurons	VCP
SCAMP1	1.59801583982768e-227	1.37830791398417	0.321	0.096	4.01581380548696e-223	Neurons	SCAMP1
TMEM106C	2.04107684896597e-227	1.35683782531437	0.299	0.081	5.12922612145149e-223	Neurons	TMEM106C
PPP2R3C	3.03920879330157e-227	1.25591372234446	0.362	0.122	7.63753169756683e-223	Neurons	PPP2R3C
ZMIZ1	5.38142531911155e-227	1.4497868818731	0.305	0.086	1.35235218269273e-222	Neurons	ZMIZ1
PCMTD2	6.21355361324708e-227	1.48629575369974	0.27	0.063	1.56146602300899e-222	Neurons	PCMTD2
STOML2	8.20365009120971e-227	1.04682668022619	0.465	0.2	2.061577267921e-222	Neurons	STOML2
UBE2H	9.02903491459963e-227	1.16754315500438	0.393	0.143	2.26899647403889e-222	Neurons	UBE2H
RNMT	1.13994703908172e-226	0.881606891257045	0.485	0.204	2.86468690921236e-222	Neurons	RNMT
PUM1	1.26619972169489e-226	1.40030946432062	0.366	0.126	3.18195990061927e-222	Neurons	PUM1
RPS3A	1.54305489687001e-226	0.842640139752526	0.981	0.96	3.87769695583434e-222	Neurons	RPS3A
SEC62	1.8935251541226e-226	0.724992497675357	0.694	0.387	4.7584287123101e-222	Neurons	SEC62
GSE1	3.23131837605606e-226	1.45911435351612	0.262	0.059	8.12030307902889e-222	Neurons	GSE1
SCAND1	3.57808174501094e-226	0.966794927421599	0.612	0.323	8.9917194252125e-222	Neurons	SCAND1
NOL7	8.12131748824319e-226	0.901260102531606	0.507	0.229	2.04088708479551e-221	Neurons	NOL7
ACIN1	1.40100321626638e-225	1.08293761368141	0.406	0.15	3.52072108247742e-221	Neurons	ACIN1
NUDC	4.09748894206539e-225	0.949313042074379	0.454	0.188	1.02969897114103e-220	Neurons	NUDC
EIF3M	9.1143290851144e-225	1.26711563755717	0.524	0.254	2.29043089908925e-220	Neurons	EIF3M
APOPT1	1.73284604633476e-224	1.2261126521922	0.375	0.133	4.35464211443926e-220	Neurons	APOPT1
SMAP1	2.0272195662233e-224	1.20947458454452	0.425	0.17	5.09440276991914e-220	Neurons	SMAP1
TAOK1	2.56078600972978e-224	1.06423789614976	0.399	0.146	6.43525524245093e-220	Neurons	TAOK1
WBP2	6.64741784965769e-224	1.09763949738749	0.414	0.162	1.67049610561898e-219	Neurons	WBP2
CIRBP	7.44999853763022e-224	1.02392650180663	0.787	0.661	1.87218463250647e-219	Neurons	CIRBP
MAP1LC3A	7.89427786761377e-224	1.02093610658852	0.409	0.152	1.98383202813134e-219	Neurons	MAP1LC3A
RABEP1	8.497052774819e-224	1.1955504056532	0.385	0.139	2.13530936231201e-219	Neurons	RABEP1
ERGIC3	8.72556507454023e-224	0.965928970702534	0.509	0.233	2.19273450323196e-219	Neurons	ERGIC3
EIF3H	1.40894222357289e-223	1.03896528221343	0.706	0.43	3.54067180783867e-219	Neurons	EIF3H
COPS2	2.19870656114754e-223	1.3528141506766	0.369	0.13	5.52534958816377e-219	Neurons	COPS2
DNAJC8	2.64927363217108e-223	0.867712356832471	0.512	0.228	6.65762463764593e-219	Neurons	DNAJC8
TMEM208	9.72395174852149e-223	1.33728922408259	0.451	0.197	2.44362907440345e-218	Neurons	TMEM208
BANF1	5.19382707233567e-222	1.00535319159462	0.578	0.322	1.30520874327795e-217	Neurons	BANF1
ACBD6	6.55799545555307e-222	1.62535419829346	0.309	0.093	1.64802425798049e-217	Neurons	ACBD6
RCN2	7.94346661641672e-222	1.25182563223912	0.405	0.158	1.99619316070552e-217	Neurons	RCN2
EIF4E	8.08553013016036e-222	0.762583032788803	0.524	0.242	2.0318937217093e-217	Neurons	EIF4E
RBM6	1.05373568604926e-221	0.838261739171335	0.443	0.174	2.6480377790418e-217	Neurons	RBM6
HSPA1B	1.38929933236658e-221	0.617265372599516	0.634	0.362	3.49130922223722e-217	Neurons	HSPA1B
COQ4	1.66843841675313e-221	1.43570748146409	0.304	0.089	4.19278574130063e-217	Neurons	COQ4
GOPC	1.36055138932767e-220	1.08489317139334	0.357	0.118	3.41906564138043e-216	Neurons	GOPC
PDCL	1.68846563055251e-220	1.3074334144793	0.292	0.079	4.24311412957847e-216	Neurons	PDCL
UBE2I	3.7901323702716e-220	0.934945192422181	0.521	0.249	9.52460264649253e-216	Neurons	UBE2I
NDUFB11	4.23819587798635e-220	0.731059558758279	0.721	0.453	1.06505862413797e-215	Neurons	NDUFB11
NCKAP1	4.6271087130302e-220	1.32863977995529	0.264	0.061	1.16279241958449e-215	Neurons	NCKAP1
MSMO1	5.05552816457427e-220	1.63569749109162	0.256	0.058	1.27045422775751e-215	Neurons	MSMO1
CEP290	5.24788592699971e-220	1.40110984927286	0.275	0.07	1.31879373345503e-215	Neurons	CEP290
RPA3	5.66860364168709e-220	1.34742960104833	0.324	0.102	1.42452009515597e-215	Neurons	RPA3
ZMYM4	6.77532445744216e-220	1.72375176449207	0.278	0.074	1.70263903615522e-215	Neurons	ZMYM4
RHOT1	1.05348138585028e-219	1.36769818796723	0.315	0.094	2.64739872264176e-215	Neurons	RHOT1
POGZ	3.08271549518732e-219	1.14945738367726	0.316	0.093	7.74686403940573e-215	Neurons	POGZ
FAM192A	3.11792585303132e-219	1.05778075482838	0.403	0.153	7.8353476686677e-215	Neurons	FAM192A
TMEM18	4.0305511354955e-219	1.26680701376347	0.305	0.089	1.01287750035002e-214	Neurons	TMEM18
MFF	4.71797351870323e-219	1.04688305764273	0.411	0.159	1.18562674525012e-214	Neurons	MFF
KIF22	6.25375070711591e-219	1.53854148134395	0.272	0.07	1.57156755269823e-214	Neurons	KIF22
WDR60	1.57815535340779e-218	1.27458563384899	0.291	0.078	3.96590440311377e-214	Neurons	WDR60
ELOC	2.24344162465318e-218	0.807871807139143	0.621	0.328	5.63776880275344e-214	Neurons	ELOC
EPM2AIP1	4.32466945164722e-218	1.10275463249273	0.343	0.112	1.08678943319895e-213	Neurons	EPM2AIP1
R3HCC1	8.69942624756306e-218	1.36905763741029	0.291	0.081	2.1861658160126e-213	Neurons	R3HCC1
SKP1	1.24770792212769e-217	0.659317650042581	0.822	0.587	3.13549000830689e-213	Neurons	SKP1
C11orf58	2.5842679276864e-217	0.737953792268004	0.68	0.404	6.49426530227592e-213	Neurons	C11orf58
MIB1	3.95875195439119e-217	1.34551878103307	0.265	0.063	9.94834366138506e-213	Neurons	MIB1
MRPS18B	4.22919265029225e-217	1.19575284175859	0.365	0.129	1.06279611301844e-212	Neurons	MRPS18B
NDUFB2	4.95486314175207e-217	0.865943353891837	0.74	0.582	1.2451571075223e-212	Neurons	NDUFB2
CCAR1	2.54562292647277e-216	1.3115522823237	0.28	0.074	6.39715041422606e-212	Neurons	CCAR1
NAT9	3.9603470220895e-216	1.61535301498211	0.257	0.062	9.95235206651091e-212	Neurons	NAT9
TIMM50	4.7704195295948e-216	1.92156396073173	0.252	0.06	1.19880642778717e-211	Neurons	TIMM50
CHD4	6.89175887833694e-216	1.02594845846717	0.38	0.136	1.73189900612607e-211	Neurons	CHD4
CCDC14	1.02311742274634e-215	0.951792126689255	0.339	0.107	2.57109408336155e-211	Neurons	CCDC14
MCRS1	3.28751004184257e-215	1.45332480297248	0.283	0.077	8.26151273515039e-211	Neurons	MCRS1
ECSIT	6.21526220814059e-215	1.40523358748604	0.283	0.077	1.56189539290573e-210	Neurons	ECSIT
GGCT	5.46507654470412e-214	1.40421430682928	0.325	0.106	1.37337373568415e-209	Neurons	GGCT
DGUOK	7.46521224086312e-214	0.915115046950183	0.53	0.261	1.8760078361289e-209	Neurons	DGUOK
ZNF431	1.20469045062518e-213	1.28387805476956	0.266	0.065	3.02738710242108e-209	Neurons	ZNF431
ASF1A	2.42095525818147e-213	1.70402518835554	0.286	0.082	6.08386056381003e-209	Neurons	ASF1A
BUD23	2.49699051842838e-213	1.02368055346727	0.384	0.141	6.27493717281052e-209	Neurons	BUD23
MRPL18	3.46450563784468e-213	0.780893563286269	0.48	0.211	8.70630266790367e-209	Neurons	MRPL18
CPNE3	4.42624514399082e-213	1.03398908477083	0.432	0.177	1.11231540468489e-208	Neurons	CPNE3
GOSR2	7.37654519449695e-213	1.28902471470527	0.297	0.087	1.85372580737708e-208	Neurons	GOSR2
ZNF146	8.09762330250604e-213	1.43670490162824	0.259	0.062	2.03493273591977e-208	Neurons	ZNF146
NMD3	1.69981652009385e-212	1.47127698933631	0.319	0.101	4.27163891499584e-208	Neurons	NMD3
DDX50	4.12893425714557e-212	1.43030942591515	0.28	0.075	1.03760117882068e-207	Neurons	DDX50
SELENOH	4.49064670865014e-212	0.840857143624917	0.676	0.423	1.12849951788378e-207	Neurons	SELENOH
SRP72	4.88595340378407e-212	0.998912653578811	0.464	0.206	1.22784009037094e-207	Neurons	SRP72
LMNB1	6.7549723887156e-212	1.79631706322051	0.254	0.061	1.69752456128423e-207	Neurons	LMNB1
LCMT1	9.95368687053366e-212	1.26035160776109	0.296	0.085	2.50136151056511e-207	Neurons	LCMT1
RPL7	1.40178254716337e-211	0.470187761136864	0.963	0.884	3.52267954102155e-207	Neurons	RPL7
MFSD14C	3.69142068929869e-211	1.43372055123596	0.254	0.06	9.2765401922076e-207	Neurons	MFSD14C
XRN2	4.56609109661985e-211	0.917683626573374	0.498	0.228	1.14745869258057e-206	Neurons	XRN2
MXI1	7.6264618741061e-211	1.59584058781378	0.267	0.069	1.91652986896286e-206	Neurons	MXI1
TPR	1.46344661539734e-210	0.919915909030931	0.45	0.192	3.67764134449351e-206	Neurons	TPR
RBM42	3.74679251367219e-210	1.30373867864553	0.317	0.1	9.41568958685822e-206	Neurons	RBM42
NDUFA4L2	5.15037772324475e-210	0.624396927491029	0.312	0.094	1.2942899218514e-205	Neurons	NDUFA4L2
MFAP1	8.17244878968175e-210	1.52254621531371	0.273	0.073	2.05373638084702e-205	Neurons	MFAP1
MRPL32	2.0368377104646e-209	0.910778440883611	0.392	0.147	5.11857316639755e-205	Neurons	MRPL32
PIK3R1	2.44980043838405e-209	0.608766537653233	0.529	0.249	6.15634850165913e-205	Neurons	PIK3R1
SESN3	2.98380910297126e-209	1.36120071099658	0.264	0.067	7.49831227576678e-205	Neurons	SESN3
RPL9	3.87329344348842e-209	0.603027007660307	0.975	0.937	9.73358642348641e-205	Neurons	RPL9
SRGAP1	4.11745084809891e-209	1.48699293213931	0.258	0.064	1.03471539812726e-204	Neurons	SRGAP1
ABCD4	4.20037684666098e-209	1.20969431895396	0.306	0.093	1.0555547015659e-204	Neurons	ABCD4
RAB11A	4.51153208793392e-209	0.916332917282712	0.42	0.17	1.1337480136978e-204	Neurons	RAB11A
CTDSPL2	8.22456055831937e-209	1.26848695601722	0.291	0.082	2.06683206830566e-204	Neurons	CTDSPL2
FARP1	2.36890829542746e-208	1.44534736326534	0.252	0.06	5.9530665464092e-204	Neurons	FARP1
WSB2	4.52568762729057e-208	1.5739029455043	0.261	0.067	1.13730530073812e-203	Neurons	WSB2
RHOBTB3	5.72852057238223e-208	1.40180656853778	0.258	0.064	1.43957721983965e-203	Neurons	RHOBTB3
CREB1	8.12397440613345e-208	1.0132697756706	0.37	0.133	2.04155476826134e-203	Neurons	CREB1
FBXW2	1.09700943498771e-207	1.18318187962265	0.325	0.105	2.75678471012412e-203	Neurons	FBXW2
SECISBP2	1.38645646772811e-207	1.02011842858216	0.374	0.137	3.48416510340075e-203	Neurons	SECISBP2
TAF6	1.51023361465275e-207	1.4866116678701	0.251	0.06	3.79521707362235e-203	Neurons	TAF6
MLLT10	1.62718891797999e-207	1.49315380663662	0.281	0.079	4.08912575088373e-203	Neurons	MLLT10
ARL6IP1	4.68822380701833e-207	1.21663095485734	0.587	0.321	1.17815064270371e-202	Neurons	ARL6IP1
OARD1	1.47361760535697e-206	1.07528084381234	0.32	0.1	3.70320104226205e-202	Neurons	OARD1
GNAQ	1.70537316914796e-206	0.977743398064024	0.415	0.166	4.28560277406882e-202	Neurons	GNAQ
MAPK1IP1L	3.70406563749661e-206	0.929992293315419	0.428	0.176	9.30831694702899e-202	Neurons	MAPK1IP1L
MAD2L2	4.26181678758339e-206	1.35132178458579	0.312	0.101	1.07099455871971e-201	Neurons	MAD2L2
SAP30BP	7.32446746681247e-206	0.988543765927734	0.356	0.123	1.84063867440997e-201	Neurons	SAP30BP
SRSF11	1.65206382527998e-205	0.662406712630762	0.679	0.384	4.15163639292858e-201	Neurons	SRSF11
XRCC6	1.78846353610283e-205	0.971814938510297	0.473	0.216	4.49440886622642e-201	Neurons	XRCC6
ERI3	1.9133148249626e-205	1.4639321981916	0.271	0.073	4.80816015513102e-201	Neurons	ERI3
ADH5	2.07468629200617e-205	1.11122389882401	0.361	0.129	5.2136866518115e-201	Neurons	ADH5
TMEM183A	2.31943284535368e-205	1.00749171382456	0.407	0.163	5.82873474037381e-201	Neurons	TMEM183A
HDAC5	3.10491514982762e-205	1.33321657304128	0.282	0.08	7.80265177151681e-201	Neurons	HDAC5
ZNF148	4.79665415207504e-205	0.986606816208452	0.38	0.14	1.20539918841646e-200	Neurons	ZNF148
EIF3D	5.25075892573386e-205	1.00128093427556	0.578	0.308	1.31951571803692e-200	Neurons	EIF3D
SRSF3	1.66248442093763e-204	0.512281443432259	0.859	0.667	4.17782334981625e-200	Neurons	SRSF3
CAND1	2.04105426287701e-204	0.871438500143225	0.386	0.143	5.12916936260993e-200	Neurons	CAND1
ARFIP2	2.25460232166725e-204	1.69844693343051	0.251	0.063	5.6658156343498e-200	Neurons	ARFIP2
ZHX1	4.13361713246503e-204	1.40434909194811	0.267	0.071	1.03877798538846e-199	Neurons	ZHX1
RNF10	5.58689630759462e-204	1.31556072381398	0.376	0.145	1.40398704209853e-199	Neurons	RNF10
CNBP	6.43985806779285e-204	1.13635524733377	0.71	0.45	1.61833633243634e-199	Neurons	CNBP
MRPL22	1.08742241227869e-203	1.12750839939042	0.358	0.13	2.73269252205636e-199	Neurons	MRPL22
RDH11	1.11487887477967e-203	1.22658673012504	0.284	0.08	2.80169061232132e-199	Neurons	RDH11
PPP3CB	1.49547122177043e-203	1.71681324579626	0.265	0.072	3.75811918030909e-199	Neurons	PPP3CB
VPS4B	3.26447837470612e-203	1.18234052598797	0.321	0.104	8.20363415563647e-199	Neurons	VPS4B
CCDC47	3.60853722898936e-203	1.09634767981282	0.376	0.143	9.06825405645027e-199	Neurons	CCDC47
HGS	4.203688773484e-203	1.37240263842461	0.267	0.071	1.05638698877653e-198	Neurons	HGS
ATP5PB	5.15247380734725e-203	0.864191567888218	0.518	0.252	1.29481666778636e-198	Neurons	ATP5PB
MPHOSPH9	6.55288848138873e-203	1.24212367844984	0.27	0.071	1.64674087537299e-198	Neurons	MPHOSPH9
TMEM14B	9.25789598935531e-203	0.918813623073364	0.527	0.272	2.32650926212499e-198	Neurons	TMEM14B
CIAPIN1	1.40250440146515e-202	1.40414846977526	0.252	0.062	3.52449356088193e-198	Neurons	CIAPIN1
NARF	1.95045440628891e-202	0.981934796119038	0.388	0.15	4.90149192300404e-198	Neurons	NARF
TNRC6A	3.78585079892548e-202	1.16886303915431	0.306	0.094	9.51384305769974e-198	Neurons	TNRC6A
SENP6	6.23945104909429e-202	0.875722808375195	0.413	0.164	1.5679740486374e-197	Neurons	SENP6
ATP5MC2	6.61328536857197e-202	0.805917138540762	0.891	0.702	1.66191861312214e-197	Neurons	ATP5MC2
RIOK1	7.21822988021222e-202	1.38825511688359	0.251	0.062	1.81394116889733e-197	Neurons	RIOK1
HDGF	7.62032473856245e-202	1.18650562531788	0.401	0.165	1.91498760680074e-197	Neurons	HDGF
RPL26L1	1.59154657990221e-201	1.09542316153279	0.355	0.13	3.99955655529426e-197	Neurons	RPL26L1
NCOA7	1.40773138892092e-200	0.949174163327239	0.397	0.159	3.53762898035828e-196	Neurons	NCOA7
PPIH	2.09200673634409e-200	1.51859142437227	0.268	0.074	5.25721292843269e-196	Neurons	PPIH
RNF11	3.67291012955191e-200	1.12588706130391	0.354	0.127	9.23002315556396e-196	Neurons	RNF11
SLC25A3	4.64756037574372e-200	0.940251773429464	0.774	0.52	1.1679319224244e-195	Neurons	SLC25A3
SMIM10L1	5.88111080629299e-200	1.07527188990141	0.338	0.118	1.47792314562143e-195	Neurons	SMIM10L1
DDB1	6.46148868699534e-200	1.03788214934794	0.326	0.108	1.62377210704193e-195	Neurons	DDB1
C1orf122	1.06131746620088e-199	1.08340942719899	0.393	0.159	2.66709079256282e-195	Neurons	C1orf122
PNKD	1.21675754542828e-199	0.849715242643398	0.486	0.223	3.05771171166126e-195	Neurons	PNKD
FIBP	2.23545405820185e-199	1.00322681591311	0.439	0.192	5.61769604826125e-195	Neurons	FIBP
SLC35E3	2.99877230071923e-199	1.38840351297048	0.272	0.076	7.53591479170742e-195	Neurons	SLC35E3
TIMM9	1.80473094699976e-198	1.43275182501698	0.284	0.086	4.53528886981041e-194	Neurons	TIMM9
RNASEH1	2.20000908897984e-198	1.50480401444782	0.251	0.065	5.52862284060634e-194	Neurons	RNASEH1
CTTN	2.81013808715428e-198	1.02938070681903	0.286	0.081	7.06187701301871e-194	Neurons	CTTN
MRPL2	3.20710997406568e-198	1.63275663351318	0.281	0.085	8.05946736482706e-194	Neurons	MRPL2
TRIM33	4.25645367833134e-198	1.26493675994011	0.33	0.113	1.06964680936467e-193	Neurons	TRIM33
SMDT1	7.11515169458496e-198	0.798289924700684	0.653	0.394	1.7880376208492e-193	Neurons	SMDT1
SPTAN1	2.15002317609695e-197	0.709004586674085	0.423	0.167	5.40300824153163e-193	Neurons	SPTAN1
NLRP1	3.48219058995345e-197	1.67322153513875	0.281	0.084	8.75074495255301e-193	Neurons	NLRP1
RNASEH2B	4.58934161209979e-197	1.048353144239	0.403	0.166	1.15330154712068e-192	Neurons	RNASEH2B
NSL1	6.96795279794345e-197	1.2050111368641	0.285	0.084	1.75104653812319e-192	Neurons	NSL1
ARHGAP5	1.5330000194139e-196	1.15129302174007	0.292	0.087	3.85242904878714e-192	Neurons	ARHGAP5
TMEM33	1.56239876715962e-196	1.1978042974641	0.358	0.135	3.92630810187212e-192	Neurons	TMEM33
ZC3H6	2.55528762828361e-196	1.21805814900901	0.271	0.075	6.42143780987672e-192	Neurons	ZC3H6
PSMB3	2.94546161490516e-196	0.841194353884805	0.648	0.38	7.40194503825667e-192	Neurons	PSMB3
SNRPA1	9.73192013072987e-196	1.05497606018391	0.36	0.134	2.44563152885242e-191	Neurons	SNRPA1
COX8A	5.93356202325736e-195	0.855436579454698	0.78	0.609	1.49110413644457e-190	Neurons	COX8A
LYRM4	6.69216383654018e-195	1.20107151881356	0.308	0.101	1.68174077212255e-190	Neurons	LYRM4
SDR39U1	8.38043245084347e-195	1.16080669435696	0.302	0.095	2.10600267489696e-190	Neurons	SDR39U1
LARP1	1.29052083241884e-194	1.17312521869706	0.346	0.127	3.24307885186853e-190	Neurons	LARP1
POLR2C	1.70154096488148e-194	1.09512547735706	0.322	0.108	4.27597244474715e-190	Neurons	POLR2C
OTUB1	2.36273157664899e-194	1.06909830573514	0.351	0.128	5.93754445211891e-190	Neurons	OTUB1
DNAJA2	3.01940474105328e-194	1.55905848635507	0.413	0.182	7.5877641142669e-190	Neurons	DNAJA2
EXOSC7	3.69254198909301e-194	1.97683179236858	0.255	0.071	9.27935801859073e-190	Neurons	EXOSC7
CWC27	3.7053817222704e-194	1.45575564301154	0.259	0.071	9.31162426806552e-190	Neurons	CWC27
ARL4D	3.88170219211527e-194	1.22544496068877	0.255	0.066	9.75471760878567e-190	Neurons	ARL4D
SDAD1	4.35701633570151e-194	1.35467844381952	0.281	0.084	1.09491820516179e-189	Neurons	SDAD1
POLR2H	8.02347967398348e-194	1.2373457935374	0.327	0.115	2.01630044207205e-189	Neurons	POLR2H
DKC1	9.6805742554981e-194	1.43668244139313	0.263	0.073	2.43272831040667e-189	Neurons	DKC1
EIF2AK1	1.01879901750989e-193	1.13277139436964	0.325	0.112	2.56024193100234e-189	Neurons	EIF2AK1
SDHB	2.29520830174508e-193	1.7037696905158	0.404	0.181	5.7678584622854e-189	Neurons	SDHB
EMC10	7.65794414692731e-193	0.960648816349538	0.423	0.183	1.92444136412283e-188	Neurons	EMC10
ATG12	8.33720226281661e-193	0.858972944909916	0.403	0.162	2.09513892864581e-188	Neurons	ATG12
DRG1	1.14251502391518e-192	1.34069680172851	0.266	0.075	2.87114025509885e-188	Neurons	DRG1
CAMLG	1.56179185974935e-192	0.895029896958655	0.466	0.212	3.92478294355011e-188	Neurons	CAMLG
POLR2G	1.7976983614906e-192	0.979174265655081	0.409	0.172	4.51761598242587e-188	Neurons	POLR2G
DYNLRB1	2.03418132405785e-192	0.775596933351249	0.61	0.345	5.11189766735737e-188	Neurons	DYNLRB1
PPIL4	2.47033819014444e-192	1.05990298650011	0.328	0.112	6.20795987183299e-188	Neurons	PPIL4
FBL	3.92338103762645e-192	1.18932903591985	0.364	0.142	9.85945654755528e-188	Neurons	FBL
NABP2	6.45273488870556e-192	1.35876550271612	0.256	0.068	1.62157227753171e-187	Neurons	NABP2
BAD	7.13272057401758e-192	1.0104264068489	0.39	0.159	1.79245268025062e-187	Neurons	BAD
SUPT20H	3.81203642218038e-191	1.08526132499727	0.299	0.094	9.5796475289393e-187	Neurons	SUPT20H
IDH3B	6.76373554407123e-191	0.992791437100446	0.366	0.139	1.6997267422251e-186	Neurons	IDH3B
SEM1	1.06283511845342e-190	0.651074314237165	0.708	0.438	2.67090465267345e-186	Neurons	SEM1
EMG1	1.85798656493306e-190	1.69937188035569	0.262	0.076	4.66912023767678e-186	Neurons	EMG1
RPL23	2.93527636912277e-190	0.653025588353341	0.938	0.814	7.37634951560551e-186	Neurons	RPL23
ZMAT2	4.10111872555936e-190	0.964110361778946	0.372	0.143	1.03061113573307e-185	Neurons	ZMAT2
ZNF451	4.75796893904581e-190	0.979824944308865	0.326	0.111	1.19567759438221e-185	Neurons	ZNF451
IRS2	4.9274830145553e-190	1.19012104661452	0.329	0.116	1.23827648155775e-185	Neurons	IRS2
DHX29	6.00863785227534e-190	1.06770189077678	0.329	0.116	1.50997069227679e-185	Neurons	DHX29
KHDC4	8.86626732713093e-190	1.06781760066518	0.271	0.077	2.228092979308e-185	Neurons	KHDC4
STAU1	2.82766008538749e-189	0.839409090688307	0.465	0.214	7.10590979457877e-185	Neurons	STAU1
MRPL42	3.34073881375682e-189	0.887042307061971	0.413	0.172	8.39527663897088e-185	Neurons	MRPL42
PHF5A	4.09584720980961e-189	0.955395678185968	0.38	0.15	1.02928640382516e-184	Neurons	PHF5A
CCDC25	8.78975210026387e-189	1.23029366195168	0.285	0.088	2.20886470279631e-184	Neurons	CCDC25
CRYZL1	9.19199766495032e-189	1.27667153042245	0.26	0.072	2.30994901320202e-184	Neurons	CRYZL1
CIAO2B	1.25489461978448e-188	0.719703558387751	0.646	0.381	3.15355017951839e-184	Neurons	CIAO2B
BSDC1	1.38070866442034e-188	1.06139559837033	0.28	0.084	3.46972087368831e-184	Neurons	BSDC1
SMAD5	1.52265724922875e-188	0.969432013014438	0.296	0.092	3.82643766731185e-184	Neurons	SMAD5
HNRNPAB	2.91506588857882e-188	1.85827027707983	0.463	0.234	7.32556057799858e-184	Neurons	HNRNPAB
TMEM14C	3.14842891977838e-188	0.865582688887608	0.514	0.267	7.91200187540306e-184	Neurons	TMEM14C
GMPS	5.6995726387009e-188	2.19075531335321	0.272	0.087	1.43230260410554e-183	Neurons	GMPS
MKLN1	5.86356316738909e-188	1.02133837449814	0.306	0.099	1.47351342396488e-183	Neurons	MKLN1
SARS	5.87388144996608e-188	0.96560536931782	0.371	0.145	1.47610640837648e-183	Neurons	SARS
ESF1	6.94231070571031e-188	1.04230100731906	0.312	0.104	1.744602680345e-183	Neurons	ESF1
ARID1A	1.49126433067184e-187	0.940800990496248	0.383	0.153	3.74754726297834e-183	Neurons	ARID1A
BAZ2B	2.03016094101424e-187	0.96532573975472	0.385	0.155	5.10179444476879e-183	Neurons	BAZ2B
WDR43	2.41588195814689e-187	1.48661336525307	0.25	0.068	6.07111136082313e-183	Neurons	WDR43
COX20	3.79489401453202e-187	0.826278078222003	0.423	0.179	9.53656865851897e-183	Neurons	COX20
HP1BP3	5.58336658202102e-187	0.628880754278666	0.628	0.351	1.40310002206188e-182	Neurons	HP1BP3
PSMA3	6.50608696153241e-187	1.6953720359793	0.465	0.233	1.63497965343309e-182	Neurons	PSMA3
ARID4B	1.38855236624438e-186	0.65438520933358	0.595	0.313	3.48943209637212e-182	Neurons	ARID4B
IWS1	1.83177036061757e-186	1.15819170853322	0.276	0.083	4.60323891623195e-182	Neurons	IWS1
ARFGAP2	1.90330908598625e-186	1.00777181644429	0.311	0.104	4.78301573308345e-182	Neurons	ARFGAP2
ERG28	2.26844752309848e-186	1.14459298463509	0.277	0.083	5.70060862554648e-182	Neurons	ERG28
HTRA2	2.31534339672896e-186	1.29356801167474	0.274	0.082	5.81845795597988e-182	Neurons	HTRA2
ABCE1	2.51192335785467e-186	1.22682665708885	0.333	0.123	6.31246339828878e-182	Neurons	ABCE1
FRG1	9.08169327148305e-186	1.01427196206125	0.351	0.132	2.28222951912369e-181	Neurons	FRG1
SNRNP70	1.2045272078696e-185	0.734149819052027	0.499	0.237	3.0269768733763e-181	Neurons	SNRNP70
TIPRL	1.26732781749132e-185	0.981201615861229	0.373	0.148	3.18479480535569e-181	Neurons	TIPRL
MRPL9	1.56427804326268e-185	1.0248540558146	0.319	0.11	3.93103072271913e-181	Neurons	MRPL9
YIPF5	1.56949547127688e-185	1.10157521758638	0.316	0.11	3.9441421193188e-181	Neurons	YIPF5
HSD17B10	3.01733690652267e-185	0.886549341359493	0.419	0.183	7.58256764609147e-181	Neurons	HSD17B10
IRF2BPL	4.05112322557406e-185	1.31487833403463	0.348	0.131	1.01804726658676e-180	Neurons	IRF2BPL
ELP2	5.23331537431522e-185	1.11931802468319	0.275	0.082	1.31513215356541e-180	Neurons	ELP2
KARS	9.55690448551684e-185	1.12272664472292	0.321	0.114	2.40165009721038e-180	Neurons	KARS
BRAF	3.5922513447134e-184	0.90513177446521	0.326	0.114	9.02732762926477e-180	Neurons	BRAF
TRIM27	5.17277195228213e-184	1.43961933717199	0.266	0.08	1.2999175916085e-179	Neurons	TRIM27
HUWE1	2.78037739354682e-183	1.39002163554917	0.297	0.099	6.98708838998317e-179	Neurons	HUWE1
SERINC1	3.2212162070098e-183	0.877193514716896	0.469	0.222	8.09491632821563e-179	Neurons	SERINC1
DHX30	4.07481293134844e-183	1.16672993056633	0.259	0.073	1.02400048964786e-178	Neurons	DHX30
NF1	1.80899979548754e-182	1.02000423690139	0.285	0.088	4.54601648606019e-178	Neurons	NF1
PPP1R11	2.04211446089889e-182	1.08162213962252	0.386	0.163	5.13183364023891e-178	Neurons	PPP1R11
DDX49	2.13609063122763e-182	1.27833571892545	0.254	0.072	5.36799575627503e-178	Neurons	DDX49
ACAT1	2.35949453713129e-182	1.73012698515019	0.265	0.083	5.92940977181093e-178	Neurons	ACAT1
CDK5RAP2	6.79458076495654e-182	1.19301498689879	0.25	0.068	1.70747814623358e-177	Neurons	CDK5RAP2
MARCH5	1.4915699741886e-181	1.28292700288571	0.287	0.093	3.74831534513594e-177	Neurons	MARCH5
ANKRD40	2.60369245101288e-181	1.42896596212731	0.26	0.077	6.54307912939537e-177	Neurons	ANKRD40
SLC36A4	2.83820021312905e-181	1.47183612911565	0.254	0.073	7.1323971355933e-177	Neurons	SLC36A4
WDR33	3.6038540331487e-181	1.01990011343022	0.384	0.158	9.05648518530268e-177	Neurons	WDR33
HBS1L	8.22510968039801e-181	1.11544222078292	0.275	0.083	2.06697006268402e-176	Neurons	HBS1L
CTBP1	8.98316571285744e-181	1.18774985455126	0.334	0.123	2.25746954364107e-176	Neurons	CTBP1
RPL10A	1.21487656627607e-180	0.36701502079946	0.959	0.897	3.05298481105178e-176	Neurons	RPL10A
PUM2	1.35183042158609e-180	0.958045098385562	0.325	0.114	3.39714984944585e-176	Neurons	PUM2
NDUFA12	1.56422756587774e-180	0.709900310656162	0.572	0.302	3.93090387305077e-176	Neurons	NDUFA12
CHD6	2.20901475884774e-180	0.951238602796126	0.309	0.104	5.55125408898438e-176	Neurons	CHD6
KIAA1191	4.11236561198066e-180	1.14869150266199	0.267	0.079	1.03343747829074e-175	Neurons	KIAA1191
POLDIP2	4.43197990081204e-180	1.29429990420257	0.29	0.097	1.11375654907407e-175	Neurons	POLDIP2
NDUFV2	5.4616734146895e-180	0.97583650285751	0.579	0.327	1.37251852911147e-175	Neurons	NDUFV2
GRK3	7.41641652487789e-180	1.46672610381841	0.257	0.075	1.86374547270181e-175	Neurons	GRK3
EFHC1	1.0718725000871e-179	1.16491133376458	0.26	0.075	2.69361559271889e-175	Neurons	EFHC1
MRPL15	1.25855474662059e-179	1.73806411203102	0.256	0.077	3.16274807825754e-175	Neurons	MRPL15
ENOPH1	1.36272608831095e-179	1.12547852002674	0.284	0.09	3.42453065992541e-175	Neurons	ENOPH1
MTCH2	1.58940671125533e-179	1.03573427349077	0.356	0.14	3.99417906538463e-175	Neurons	MTCH2
ZNHIT1	2.13611460245876e-179	0.747196461326918	0.57	0.311	5.36805599597886e-175	Neurons	ZNHIT1
TMCO3	4.44174290144437e-179	1.20281534735476	0.28	0.088	1.11620999113297e-174	Neurons	TMCO3
HECTD1	1.02521235020123e-178	0.964448662817474	0.365	0.144	2.5763586360557e-174	Neurons	HECTD1
UBXN2A	1.6937466250149e-178	1.09453373472083	0.277	0.086	4.25638526866243e-174	Neurons	UBXN2A
SF3B4	1.79696322860142e-178	1.14257232611102	0.273	0.084	4.51576859347536e-174	Neurons	SF3B4
PSMA4	1.82518729035193e-178	0.617402438316499	0.618	0.34	4.58669566065441e-174	Neurons	PSMA4
SNRNP200	2.38685490707535e-178	0.891920150761721	0.32	0.112	5.99816638148035e-174	Neurons	SNRNP200
RPL19	2.6783309101354e-178	0.503343400539251	0.986	0.974	6.73064557717026e-174	Neurons	RPL19
OTUD6B-AS1	3.63232254731449e-178	0.831043414095112	0.352	0.134	9.12802656140131e-174	Neurons	OTUD6B-AS1
PMF1	5.86064856804018e-178	1.16109472357299	0.287	0.094	1.4727809851485e-173	Neurons	PMF1
RRAGA	6.0324545539878e-178	0.997105616831263	0.312	0.109	1.51595582941713e-173	Neurons	RRAGA
C22orf39	7.83134662226875e-178	0.999690242229803	0.323	0.116	1.96801740617614e-173	Neurons	C22orf39
RBM23	1.01093950982406e-177	0.996611996521153	0.313	0.109	2.54049098818787e-173	Neurons	RBM23
NARS	1.88835222453327e-177	0.945822298280837	0.369	0.15	4.74542914025212e-173	Neurons	NARS
TMUB2	2.07427052983824e-177	1.14628631061445	0.288	0.094	5.21264184148349e-173	Neurons	TMUB2
TNRC6B	2.97368250428251e-177	0.748481307545819	0.516	0.256	7.47286413326194e-173	Neurons	TNRC6B
MED13	3.68687826254581e-177	0.9589647888298	0.351	0.136	9.26512507377761e-173	Neurons	MED13
HSPA1A	5.0276005070239e-177	0.62380770445451	0.678	0.451	1.26343600741511e-172	Neurons	HSPA1A
SLTM	8.82170006450685e-177	0.708447081882509	0.521	0.259	2.21689322621057e-172	Neurons	SLTM
GTPBP4	1.06803679107246e-176	1.18646266179567	0.254	0.073	2.68397645596508e-172	Neurons	GTPBP4
CHMP3	1.09430311056023e-176	1.04791592813227	0.306	0.105	2.74998371683786e-172	Neurons	CHMP3
DNMT1	2.65809708128727e-176	0.961453952131281	0.371	0.151	6.6797979652749e-172	Neurons	DNMT1
TIMM17B	2.87273780605446e-176	0.959468940921391	0.39	0.167	7.21919010661486e-172	Neurons	TIMM17B
CNPY2	2.89430261156209e-176	0.792255595057561	0.483	0.233	7.27338246285554e-172	Neurons	CNPY2
GLG1	3.66237132586049e-176	0.748463276090989	0.43	0.189	9.20353914188741e-172	Neurons	GLG1
SRP54	7.33937498745804e-176	0.961179216486019	0.358	0.142	1.8443849343482e-171	Neurons	SRP54
RAD23B	9.56374847290077e-176	0.858306200808538	0.377	0.152	2.40336999123996e-171	Neurons	RAD23B
AGPAT1	2.46053591516497e-175	1.20860893067346	0.253	0.074	6.18332675480958e-171	Neurons	AGPAT1
PWP1	3.67703112077464e-175	1.23448258273696	0.276	0.089	9.24037920650666e-171	Neurons	PWP1
PRPF8	4.3464752976131e-175	1.16371347904444	0.275	0.086	1.09226924229017e-170	Neurons	PRPF8
ACO2	8.65923436468017e-175	1.11135732588083	0.294	0.101	2.17606559584413e-170	Neurons	ACO2
CHMP1A	2.8854319719863e-174	1.26567236506242	0.251	0.073	7.25109054560156e-170	Neurons	CHMP1A
RNF146	3.1755367383927e-174	1.18655976906866	0.288	0.096	7.98012382358087e-170	Neurons	RNF146
SMIM29	1.01099370367284e-173	1.12995417086851	0.314	0.114	2.54062717732985e-169	Neurons	SMIM29
C1orf35	2.17876498947279e-173	0.95628400019015	0.322	0.116	5.47523641854513e-169	Neurons	C1orf35
COX7A2	2.34859033782785e-173	0.575465649884259	0.77	0.658	5.90200751896139e-169	Neurons	COX7A2
FAM200B	3.15376842737878e-173	0.928831977306439	0.342	0.13	7.92542005800287e-169	Neurons	FAM200B
STARD3NL	4.09496602922189e-173	0.864268707910481	0.387	0.163	1.02906496314346e-168	Neurons	STARD3NL
OCIAD1	8.72261499638683e-173	0.734822539791435	0.525	0.271	2.19199314859201e-168	Neurons	OCIAD1
PRPF40A	2.28175777941796e-172	0.913267447560058	0.377	0.159	5.73405729967733e-168	Neurons	PRPF40A
TSPYL1	2.52271636201819e-172	1.11664716352906	0.336	0.129	6.33958621775171e-168	Neurons	TSPYL1
SBF2	2.725183983668e-172	1.15288541672558	0.268	0.083	6.84838735095768e-168	Neurons	SBF2
SMAD2	2.85411772825739e-172	0.89278476956435	0.364	0.146	7.17239785111083e-168	Neurons	SMAD2
ZMYM2	7.04006729510263e-172	0.688167270909394	0.425	0.186	1.76916891125929e-167	Neurons	ZMYM2
USP47	1.10958518709811e-171	0.805000152643838	0.342	0.129	2.78838757517755e-167	Neurons	USP47
SHPRH	1.54889970336935e-171	0.983245054570307	0.259	0.077	3.89238495456719e-167	Neurons	SHPRH
PIN4	1.74894148964645e-171	0.893018576740188	0.382	0.161	4.39508996348153e-167	Neurons	PIN4
DNAJC2	2.93234779802839e-171	1.19304168270156	0.257	0.078	7.36899001644534e-167	Neurons	DNAJC2
TATDN1	3.02711165537216e-171	1.08274220043979	0.284	0.094	7.60713158995024e-167	Neurons	TATDN1
BNIP3L	3.30960057535449e-171	0.726521273232398	0.534	0.277	8.31702624586583e-167	Neurons	BNIP3L
LINC00667	4.0686514720295e-171	1.15841695050878	0.267	0.084	1.02245211492101e-166	Neurons	LINC00667
RBM25	4.79561128938941e-171	0.617087134134591	0.631	0.358	1.20513711702356e-166	Neurons	RBM25
CCDC124	5.66104673344427e-171	0.954650622275155	0.339	0.131	1.42262104411454e-166	Neurons	CCDC124
IFT57	6.9628488451721e-171	1.09826545069864	0.273	0.087	1.74976391479175e-166	Neurons	IFT57
TOMM22	1.11554667785248e-170	0.79464736349982	0.469	0.23	2.80336880144328e-166	Neurons	TOMM22
ZNF131	1.44165200104268e-170	0.803029160413116	0.352	0.136	3.62287147862027e-166	Neurons	ZNF131
MTRNR2L1	1.9115339404295e-170	0.87316918424567	0.29	0.097	4.80368479229932e-166	Neurons	MTRNR2L1
TRNAU1AP	3.08030106411476e-170	1.21468049092182	0.272	0.088	7.74079657412039e-166	Neurons	TRNAU1AP
KLHL24	3.59412323487534e-170	0.947952445530865	0.335	0.127	9.03203168924172e-166	Neurons	KLHL24
PAPOLA	4.04871146648515e-170	0.661610322221545	0.641	0.376	1.01744119152772e-165	Neurons	PAPOLA
CTCF	5.97172172114759e-170	1.15467659674414	0.298	0.105	1.50069366852439e-165	Neurons	CTCF
SFSWAP	7.01798042389744e-170	0.889391470170886	0.32	0.116	1.76361848052543e-165	Neurons	SFSWAP
ATXN2	9.96467583132e-170	1.01054559247792	0.317	0.116	2.50412303641072e-165	Neurons	ATXN2
COPB1	1.14969179527386e-169	1.11396684229515	0.339	0.133	2.88917548152321e-165	Neurons	COPB1
IFI27L2	2.22923639935032e-169	0.78803908512859	0.539	0.294	5.60207107156736e-165	Neurons	IFI27L2
PTTG1	1.85255976586512e-168	2.0051654995334	0.254	0.081	4.65548269161903e-164	Neurons	PTTG1
MRPL10	2.57717414131373e-168	0.94411448874209	0.286	0.095	6.4764386171214e-164	Neurons	MRPL10
AAMP	3.49681176460934e-168	1.01679968054978	0.308	0.111	8.78748796446327e-164	Neurons	AAMP
MTDH	4.34411085865039e-168	0.746212785781873	0.714	0.45	1.09167505877884e-163	Neurons	MTDH
RING1	6.96403408729731e-168	1.07218848563169	0.259	0.079	1.75006176613782e-163	Neurons	RING1
SF3B1	8.28345323670451e-168	0.724187439393141	0.625	0.361	2.08163179838384e-163	Neurons	SF3B1
PSMD6	1.79391380224875e-167	1.3179566778943	0.322	0.126	4.50810538505112e-163	Neurons	PSMD6
RB1CC1	1.85654743490488e-166	0.946232947328332	0.325	0.123	4.66550370391596e-162	Neurons	RB1CC1
EDF1	3.18467703187395e-166	0.503270733714008	0.817	0.591	8.00309338109924e-162	Neurons	EDF1
SNRNP40	3.98551731612819e-166	0.89112602319144	0.299	0.103	1.00156050154301e-161	Neurons	SNRNP40
BCL2	6.75157987931064e-166	0.758263242747807	0.277	0.088	1.69667202367076e-161	Neurons	BCL2
THOC2	8.77708409385517e-166	0.891859050311673	0.384	0.163	2.2056812327858e-161	Neurons	THOC2
ACTR6	1.10219575160108e-165	1.16113666696938	0.25	0.074	2.76981792377352e-161	Neurons	ACTR6
TRA2A	2.15961754514754e-165	0.797146022867421	0.567	0.312	5.42711889095577e-161	Neurons	TRA2A
FIP1L1	2.6735916199868e-165	0.987480211778366	0.266	0.084	6.71873574102683e-161	Neurons	FIP1L1
BABAM1	5.284252957447e-165	0.956122321957837	0.337	0.133	1.32793276820643e-160	Neurons	BABAM1
PTS	6.87643499017007e-165	0.920855500727623	0.305	0.11	1.72804811302974e-160	Neurons	PTS
EIF2B1	7.36158779080843e-165	1.13831791517574	0.256	0.079	1.84996701183016e-160	Neurons	EIF2B1
MAP4K5	2.37004222199137e-164	0.852518792175134	0.294	0.1	5.95591610386431e-160	Neurons	MAP4K5
ASB8	4.2460867001297e-164	1.07957225697837	0.254	0.078	1.06704158774259e-159	Neurons	ASB8
THOC7	8.8966212880097e-164	0.909021453108173	0.368	0.156	2.23572092967684e-159	Neurons	THOC7
PPIP5K2	8.92887958993476e-164	0.995231272499438	0.326	0.125	2.2438274409506e-159	Neurons	PPIP5K2
SPTSSA	1.26819574069913e-163	0.786174527358155	0.423	0.197	3.18697589637692e-159	Neurons	SPTSSA
RDX	1.3513788128392e-163	0.947414247882525	0.362	0.154	3.39601495666492e-159	Neurons	RDX
NUDT1	1.95770175892333e-163	1.03443487956434	0.336	0.134	4.91970452017433e-159	Neurons	NUDT1
EIF4G1	2.07642116519531e-163	1.23167347671107	0.329	0.133	5.21804638813581e-159	Neurons	EIF4G1
ABHD14A	3.7322380210682e-163	1.18299503873445	0.264	0.086	9.37911414694439e-159	Neurons	ABHD14A
EAPP	1.03124783430631e-162	0.9919445648074	0.312	0.115	2.59152580761175e-158	Neurons	EAPP
UPF3B	1.47952351647394e-162	0.99275632914857	0.28	0.094	3.71804259689901e-158	Neurons	UPF3B
SRI	1.48006247047405e-162	0.763329300451403	0.562	0.317	3.7193969883013e-158	Neurons	SRI
ATF6B	1.55799188843982e-162	0.850233420902532	0.347	0.139	3.91523361564927e-158	Neurons	ATF6B
MRPS10	2.30837719131333e-162	1.0176502387888	0.279	0.094	5.80095188177039e-158	Neurons	MRPS10
PRKRIP1	3.46281846396872e-162	1.16898579919664	0.253	0.079	8.70206279995339e-158	Neurons	PRKRIP1
RERE	5.85862702523575e-162	1.03056474379667	0.284	0.098	1.47227297144174e-157	Neurons	RERE
COMMD1	7.29019267359471e-162	0.897205950257469	0.36	0.152	1.83202541887435e-157	Neurons	COMMD1
AIG1	7.92136815967293e-162	1.17689533656841	0.291	0.106	1.99063981852581e-157	Neurons	AIG1
MTX1	1.04785281611518e-161	1.65836754754028	0.262	0.089	2.63325412689745e-157	Neurons	MTX1
TUFM	1.18416996382891e-161	0.730746317616334	0.561	0.328	2.97581911910205e-157	Neurons	TUFM
COMMD4	1.87241989377972e-161	0.960240346948669	0.314	0.119	4.70539119306844e-157	Neurons	COMMD4
MAPRE2	2.83254777658358e-161	0.804959332174063	0.268	0.085	7.11819256255454e-157	Neurons	MAPRE2
VGLL4	4.82152615874309e-161	0.811988860572206	0.306	0.11	1.21164952369214e-156	Neurons	VGLL4
CCDC90B	6.29631147194631e-161	1.0373926277165	0.326	0.129	1.58226307290011e-156	Neurons	CCDC90B
BDP1	8.97176017632823e-161	0.618634971083152	0.42	0.189	2.25460333231129e-156	Neurons	BDP1
TSSC4	1.21941560113124e-160	1.03863041078465	0.297	0.109	3.06439140564282e-156	Neurons	TSSC4
EIF4B	9.39260224861096e-160	0.630129720898179	0.574	0.318	2.36036094507593e-155	Neurons	EIF4B
FOXO3	1.06266617897406e-159	1.00807333772127	0.368	0.163	2.67048010776182e-155	Neurons	FOXO3
USP33	1.34568397852259e-159	0.772150417249554	0.31	0.113	3.38170383802727e-155	Neurons	USP33
MRPL28	2.6846393535016e-159	0.922268129994395	0.337	0.135	6.74649869534952e-155	Neurons	MRPL28
COPB2	3.06429004655348e-159	1.23399425997298	0.285	0.102	7.7005608869889e-155	Neurons	COPB2
ITSN1	6.39168602097096e-159	1.11004792562254	0.259	0.084	1.60623069707e-154	Neurons	ITSN1
RFK	6.67806298785405e-159	1.01138254095346	0.285	0.1	1.67819722884772e-154	Neurons	RFK
GGNBP2	9.84164860462352e-159	0.65203379191849	0.472	0.231	2.47320629434189e-154	Neurons	GGNBP2
DDX5	1.37941531325305e-158	0.619642224741907	0.914	0.798	3.46647068220492e-154	Neurons	DDX5
JPX	2.45261523300417e-158	0.790124090320377	0.319	0.121	6.16342208053949e-154	Neurons	JPX
UROD	3.40125481105303e-158	1.17834483883112	0.255	0.083	8.54735334017626e-154	Neurons	UROD
ROMO1	4.90702562926862e-158	0.672289096997985	0.495	0.255	1.23313554063521e-153	Neurons	ROMO1
COPS4	6.43277440995431e-158	1.09127961976268	0.252	0.08	1.61655620922152e-153	Neurons	COPS4
MRPS21	7.06480985768797e-158	0.615308773178093	0.608	0.353	1.77538671723699e-153	Neurons	MRPS21
PRKDC	9.80020008173397e-158	0.695841859241837	0.358	0.147	2.46279028053975e-153	Neurons	PRKDC
EPB41L3	1.97802097261854e-157	1.32553025063397	0.273	0.097	4.97076670419039e-153	Neurons	EPB41L3
MAP3K13	7.61358431028305e-157	0.853809532102837	0.36	0.153	1.91329373717413e-152	Neurons	MAP3K13
EEF1B2	8.05289661799378e-157	0.537577646758223	0.876	0.692	2.02369292010184e-152	Neurons	EEF1B2
RWDD1	9.27527246326798e-157	0.645380631360372	0.548	0.297	2.33087597001924e-152	Neurons	RWDD1
CCNG1	1.1137045048904e-156	0.926127015238739	0.315	0.122	2.79873942078957e-152	Neurons	CCNG1
ANKRD36C	1.78034160748036e-156	0.677001925788654	0.291	0.101	4.47399845959814e-152	Neurons	ANKRD36C
RTCB	1.79320638112601e-156	0.957907792430986	0.3	0.111	4.50632763576967e-152	Neurons	RTCB
CYB5B	1.95069824994283e-156	0.679566320185551	0.33	0.128	4.90210470210633e-152	Neurons	CYB5B
CEBPZOS	2.02403052010941e-156	0.989627879772081	0.281	0.098	5.08638869703496e-152	Neurons	CEBPZOS
PSPC1	2.38082256188759e-156	1.31520139614839	0.264	0.09	5.98300709802353e-152	Neurons	PSPC1
UBA1	2.51347819544399e-156	1.12318901073634	0.27	0.093	6.31637070515074e-152	Neurons	UBA1
NIPSNAP2	2.82876306929274e-156	1.05317199674037	0.341	0.143	7.10868159313267e-152	Neurons	NIPSNAP2
ATP5PF	2.22204847460416e-155	0.552890203841961	0.741	0.501	5.58400781668025e-151	Neurons	ATP5PF
ATP6V0B	4.00957124111038e-155	0.60916451239272	0.775	0.527	1.00760525289104e-150	Neurons	ATP6V0B
WDR74	5.04893994783317e-155	1.45973736421189	0.27	0.097	1.26879860889047e-150	Neurons	WDR74
PTPN11	5.2885805899285e-155	0.975172044366136	0.299	0.112	1.32902030224903e-150	Neurons	PTPN11
RAB4A	6.15601308107585e-155	0.815112215014095	0.373	0.162	1.54700608727436e-150	Neurons	RAB4A
PPP4R2	7.31943345670565e-155	0.738938650141155	0.38	0.166	1.83937362767013e-150	Neurons	PPP4R2
ZFAND3	8.19622638722621e-155	0.973079954521365	0.278	0.096	2.05971169110995e-150	Neurons	ZFAND3
U2AF2	1.186237757678e-154	1.13314951863873	0.259	0.086	2.98101548504482e-150	Neurons	U2AF2
TMEM147	1.44639210827611e-154	0.806203258671533	0.537	0.291	3.63478336809787e-150	Neurons	TMEM147
CLPP	2.42635825337344e-154	0.912638640433563	0.355	0.152	6.09743829072746e-150	Neurons	CLPP
VDAC1	3.70434272900139e-154	0.676702631518739	0.574	0.32	9.30901327798049e-150	Neurons	VDAC1
KPNA3	4.76386993662898e-154	1.05857577399666	0.293	0.109	1.19716051507486e-149	Neurons	KPNA3
RAB10	7.08856960249969e-154	0.652034770496785	0.563	0.31	1.78135754110817e-149	Neurons	RAB10
DHX15	1.77348126147854e-153	0.951941574352013	0.301	0.113	4.45675841009557e-149	Neurons	DHX15
TRMT112	3.01166110862128e-153	0.641646796751853	0.706	0.493	7.56830436596527e-149	Neurons	TRMT112
LSM2	3.29139206932182e-153	0.727656667996293	0.448	0.222	8.27126827020574e-149	Neurons	LSM2
C6orf89	3.68367315389245e-153	1.01526328332176	0.266	0.091	9.25707063573174e-149	Neurons	C6orf89
PAG1	5.68401478591625e-153	0.947254126834495	0.352	0.15	1.42839291570075e-148	Neurons	PAG1
AK2	6.39366342845351e-153	1.22201116942761	0.32	0.132	1.60672761957037e-148	Neurons	AK2
ACTR1A	7.3851942154577e-153	0.966964735465902	0.317	0.126	1.85589930634452e-148	Neurons	ACTR1A
EPC1	7.62036549689492e-153	0.521020864695573	0.496	0.247	1.91499784936969e-148	Neurons	EPC1
PRPF31	1.04734049196195e-152	0.955885235699363	0.292	0.108	2.63196665630038e-148	Neurons	PRPF31
ILF3-DT	1.06961357997376e-152	0.722073628560098	0.319	0.123	2.68793892647407e-148	Neurons	ILF3-DT
MLX	1.12222629780985e-152	0.866170463268499	0.359	0.157	2.82015468639614e-148	Neurons	MLX
MRPL20	1.21105469529929e-152	0.79555323655632	0.547	0.312	3.04338044928712e-148	Neurons	MRPL20
TXNRD1	1.3267667565644e-152	1.01315547095416	0.327	0.134	3.33416485924634e-148	Neurons	TXNRD1
C1QBP	1.76760994216936e-152	1.21912584024215	0.357	0.168	4.44200378467161e-148	Neurons	C1QBP
ZNF644	1.79738776251786e-152	0.620782399049484	0.391	0.172	4.51683544720738e-148	Neurons	ZNF644
C1D	2.13047948751425e-152	0.719271839868631	0.382	0.167	5.35389495212331e-148	Neurons	C1D
IK	4.04471637233282e-152	0.720744373399225	0.369	0.159	1.01643722436724e-147	Neurons	IK
GMFB	4.34563650968108e-152	0.983277083066042	0.294	0.11	1.09205845488286e-147	Neurons	GMFB
UQCRC1	4.68548851776184e-152	0.889528808442307	0.381	0.173	1.17746326451355e-147	Neurons	UQCRC1
PURA	1.08202554888739e-151	1.07500443176096	0.31	0.121	2.71913020435401e-147	Neurons	PURA
ODF2L	1.16764615044625e-151	0.384359934269524	0.409	0.178	2.93429477607143e-147	Neurons	ODF2L
JADE1	1.32815832759896e-151	0.967734070841265	0.259	0.086	3.33766187725619e-147	Neurons	JADE1
ACADM	2.99761438079094e-151	0.920880186358265	0.326	0.132	7.53300493892763e-147	Neurons	ACADM
COMMD9	5.44439821642883e-151	1.03438669251497	0.318	0.129	1.36817727178857e-146	Neurons	COMMD9
CRIPT	8.12349495143111e-151	0.849610671455837	0.317	0.125	2.04143428129464e-146	Neurons	CRIPT
MRPS11	3.07590123945189e-150	0.927552366022216	0.318	0.128	7.72973981474259e-146	Neurons	MRPS11
NHLRC3	6.77961301065375e-150	0.918851169850485	0.279	0.1	1.70371674957729e-145	Neurons	NHLRC3
AFF4	8.27307747250423e-150	0.633465881344919	0.448	0.217	2.07902436884031e-145	Neurons	AFF4
RAB5C	3.60758054601399e-149	0.714397997140347	0.583	0.355	9.06584991213316e-145	Neurons	RAB5C
PSMA2	1.01339121730113e-148	0.780391409519446	0.384	0.174	2.54665212907773e-144	Neurons	PSMA2
METTL26	1.34256292880858e-148	0.699459963583142	0.45	0.224	3.37386064009596e-144	Neurons	METTL26
RAB6A	1.54662745127513e-148	0.724433755041678	0.373	0.164	3.8866747850544e-144	Neurons	RAB6A
GOLGA7	2.17060806567332e-148	0.671285548828668	0.408	0.189	5.45473806903706e-144	Neurons	GOLGA7
CLTA	2.24149015401393e-148	0.638308110570776	0.564	0.325	5.63286475703701e-144	Neurons	CLTA
EI24	2.56667275710469e-148	0.764428699016588	0.332	0.136	6.45004863860409e-144	Neurons	EI24
RPL6	4.53524254553218e-148	0.413490720152018	0.943	0.922	1.13970645169224e-143	Neurons	RPL6
SNRPG	5.44897792119941e-148	0.605223555021654	0.649	0.419	1.36932815159741e-143	Neurons	SNRPG
TOPORS	5.45591031234723e-148	0.668853977444347	0.314	0.122	1.37107026149286e-143	Neurons	TOPORS
RBBP7	9.47897793817315e-148	0.722704140847138	0.3	0.113	2.38206715586291e-143	Neurons	RBBP7
MSRB2	1.30425971441857e-147	0.999776221317255	0.275	0.099	3.27760466233386e-143	Neurons	MSRB2
IFT20	1.81944644341778e-147	0.920869584763916	0.374	0.173	4.57226891230887e-143	Neurons	IFT20
EIF4EBP1	2.1118958702956e-147	0.845933808540552	0.399	0.191	5.30719432205285e-143	Neurons	EIF4EBP1
LARP4	3.57743726325307e-147	1.23258584629322	0.252	0.086	8.99009984255495e-143	Neurons	LARP4
FAM172A	6.06913774448264e-147	0.852882386646633	0.25	0.081	1.52517431518849e-142	Neurons	FAM172A
ELAVL1	6.35084133740715e-147	1.27344365240275	0.303	0.122	1.59596642809042e-142	Neurons	ELAVL1
SMIM15	7.32815813472775e-147	0.905005892298642	0.319	0.129	1.84156613925708e-142	Neurons	SMIM15
ARHGEF7	8.12673840880851e-147	0.671236164647258	0.258	0.085	2.04224936213358e-142	Neurons	ARHGEF7
PTPRA	1.43325220398609e-146	1.04174094221108	0.302	0.118	3.60176278861704e-142	Neurons	PTPRA
PCNX4	2.46503354360403e-146	0.860329960802547	0.269	0.094	6.19462929507692e-142	Neurons	PCNX4
SLC39A10	2.56713801776142e-146	0.844732037516868	0.27	0.094	6.45121783863445e-142	Neurons	SLC39A10
EIF6	2.97098681243456e-146	0.747913795834821	0.431	0.21	7.46608985964806e-142	Neurons	EIF6
ATP5PD	3.18404260268863e-146	0.723927923539409	0.565	0.34	8.00149906055653e-142	Neurons	ATP5PD
NUP58	5.26893606340077e-146	0.799654223313126	0.315	0.125	1.32408363273261e-141	Neurons	NUP58
SLIRP	6.8338372351987e-146	0.613260575772222	0.522	0.285	1.71734329720543e-141	Neurons	SLIRP
YTHDC2	7.95357537588165e-146	1.05506357993879	0.255	0.086	1.99873349195906e-141	Neurons	YTHDC2
CEP57	1.08819642048952e-145	0.775014886458059	0.326	0.133	2.73463760469015e-141	Neurons	CEP57
ELOF1	1.25638869980908e-145	0.825814911879575	0.319	0.13	3.15730480262023e-141	Neurons	ELOF1
TRIM13	1.26432185150906e-145	0.919763932785557	0.275	0.099	3.17724081284226e-141	Neurons	TRIM13
NDUFA9	2.09723509373444e-145	0.843335873826659	0.32	0.13	5.27035179055464e-141	Neurons	NDUFA9
ZBTB38	2.87480673933973e-145	0.76456642175816	0.381	0.172	7.22438933596074e-141	Neurons	ZBTB38
KDM5A	4.53222015815462e-145	0.684139885727337	0.368	0.16	1.13894692574426e-140	Neurons	KDM5A
DNAJC15	4.58005394127865e-145	0.786520890598437	0.431	0.216	1.15096755544332e-140	Neurons	DNAJC15
CDC42EP3	7.32482679172904e-145	1.02249527056231	0.403	0.206	1.84072897276151e-140	Neurons	CDC42EP3
ARID1B	9.61461622183916e-145	0.646515202379615	0.432	0.206	2.41615305654818e-140	Neurons	ARID1B
PSMG3	1.39384688912052e-144	0.876445110797821	0.271	0.097	3.50273723235987e-140	Neurons	PSMG3
CNOT2	1.66864140135971e-144	0.566899439287517	0.387	0.174	4.19329584161695e-140	Neurons	CNOT2
PPM1A	3.10616454851603e-144	0.976121900419599	0.292	0.111	7.80579151042078e-140	Neurons	PPM1A
UBE2K	7.79335839733761e-144	0.918362455363103	0.372	0.172	1.95847096525094e-139	Neurons	UBE2K
SETD5	7.90783945980401e-144	0.874724781840098	0.306	0.122	1.98724005624875e-139	Neurons	SETD5
AMZ2	1.33704234072413e-143	0.818326021096384	0.342	0.148	3.35998740223973e-139	Neurons	AMZ2
C1orf52	1.76601555540346e-143	0.702770171843633	0.349	0.149	4.43799709072889e-139	Neurons	C1orf52
HNRNPUL1	1.86584837166157e-143	0.61686394294401	0.423	0.204	4.68887695798552e-139	Neurons	HNRNPUL1
MRPL4	1.93409515517215e-143	0.879027943630162	0.316	0.13	4.86038112494762e-139	Neurons	MRPL4
PEF1	3.13557359504801e-143	0.788322357504518	0.291	0.11	7.87969644435565e-139	Neurons	PEF1
NFU1	3.15064398704199e-143	0.898295637649443	0.288	0.11	7.91756833943653e-139	Neurons	NFU1
NDUFS5	4.68982344278287e-143	0.563487353062875	0.697	0.497	1.17855263117134e-138	Neurons	NDUFS5
G3BP2	1.85128187731732e-142	0.920274783729603	0.445	0.23	4.65227135769843e-138	Neurons	G3BP2
COPZ1	4.94788576739031e-142	0.776538364463753	0.393	0.186	1.24340369334519e-137	Neurons	COPZ1
KAT6B	1.00309700556547e-141	0.617627138578766	0.324	0.13	2.52078277498601e-137	Neurons	KAT6B
MUC20-OT1	1.02642934043277e-141	0.728581973363708	0.38	0.174	2.57941693250755e-137	Neurons	MUC20-OT1
RWDD4	1.15095621832512e-141	1.00133536187549	0.264	0.095	2.89235297665102e-137	Neurons	RWDD4
SAFB	1.88855113669868e-141	0.697303517566783	0.301	0.117	4.74592900652379e-137	Neurons	SAFB
SOD1	5.40318924144868e-141	0.491296563636544	0.717	0.489	1.35782145637605e-136	Neurons	SOD1
HSPA9	5.67920564462988e-141	0.536582205701433	0.513	0.273	1.42718437849549e-136	Neurons	HSPA9
FNDC3A	5.83617743892139e-141	0.950017868442741	0.315	0.132	1.46663139040095e-136	Neurons	FNDC3A
ATP5MPL	7.14159056109017e-141	0.611021083289719	0.694	0.506	1.79468170800196e-136	Neurons	ATP5MPL
KRR1	9.66271226510879e-141	0.682271913169831	0.282	0.103	2.42823959222184e-136	Neurons	KRR1
CCDC82	1.78815127415909e-140	0.727129105039006	0.308	0.122	4.49362415196181e-136	Neurons	CCDC82
SEPT2	1.93898920188958e-140	0.570467951545843	0.466	0.239	4.87267986434852e-136	Neurons	SEPT2
PRMT2	2.73599616004028e-140	0.56739039267588	0.504	0.27	6.87555835018123e-136	Neurons	PRMT2
MOB4	3.50028852460596e-140	0.706347665231381	0.341	0.145	8.79622506233477e-136	Neurons	MOB4
PPP1CC	4.58812529465668e-140	0.690974662664534	0.468	0.249	1.15299588654722e-135	Neurons	PPP1CC
PJA2	9.15853681888463e-140	0.588207775985466	0.454	0.225	2.30154030258571e-135	Neurons	PJA2
SEPT11	2.47270414270706e-139	0.616970646539311	0.307	0.121	6.21390551062284e-135	Neurons	SEPT11
ATP6V1D	2.53008666103501e-139	0.758291533726355	0.369	0.168	6.35810777918099e-135	Neurons	ATP6V1D
TSR2	4.23552010976273e-139	0.801905695448086	0.262	0.092	1.06438620358337e-134	Neurons	TSR2
SNX17	5.99499430361987e-139	0.757175047927163	0.412	0.203	1.50654206849967e-134	Neurons	SNX17
PHF20L1	1.34668972611937e-138	0.610312114738499	0.361	0.159	3.38423128173798e-134	Neurons	PHF20L1
UCHL5	1.47316661274991e-138	1.14987198412484	0.251	0.089	3.70206769784052e-134	Neurons	UCHL5
ABCF1	2.11097503993432e-138	0.735853261604424	0.299	0.117	5.30488027535494e-134	Neurons	ABCF1
GTF2F1	2.18276352378091e-138	1.00687013313493	0.272	0.103	5.48528473526143e-134	Neurons	GTF2F1
NUBP2	2.67171510851807e-138	0.759936113316145	0.319	0.132	6.71402006770591e-134	Neurons	NUBP2
FBXO11	3.98785819399301e-138	0.831530652940437	0.297	0.117	1.00214876415044e-133	Neurons	FBXO11
COPS5	5.43397733370865e-138	0.768369568800342	0.344	0.149	1.36555850396098e-133	Neurons	COPS5
GATAD1	7.54336644119752e-138	1.17412163003939	0.258	0.094	1.89564798667294e-133	Neurons	GATAD1
TFG	8.08999694631689e-138	0.802656025747791	0.342	0.152	2.03301623260943e-133	Neurons	TFG
CEBPZ	8.81966489895398e-138	0.62697119900986	0.333	0.14	2.21638178910714e-133	Neurons	CEBPZ
PSMD8	1.60411443992574e-137	0.572515205486235	0.569	0.332	4.03113958753339e-133	Neurons	PSMD8
AZIN1	1.60521626355983e-137	0.689559070935599	0.413	0.203	4.03390847032585e-133	Neurons	AZIN1
PHF20	2.03022333200142e-137	0.566113076484858	0.395	0.184	5.10195123331957e-133	Neurons	PHF20
SREK1IP1	8.60490288863897e-137	0.796575009426721	0.298	0.118	2.16241209591497e-132	Neurons	SREK1IP1
UBE2B	1.71771530820106e-136	0.796984818750281	0.688	0.451	4.31661856950925e-132	Neurons	UBE2B
PDLIM7	2.32829473327687e-136	0.6890780272873	0.3	0.119	5.85100466472478e-132	Neurons	PDLIM7
SNU13	6.96662257623629e-136	0.519423224540967	0.673	0.432	1.75071225340818e-131	Neurons	SNU13
PPP4C	7.15917718009424e-136	0.616824161297377	0.483	0.26	1.79910122535768e-131	Neurons	PPP4C
FBXO9	8.64425445800964e-136	0.861495716945946	0.307	0.126	2.17230114529782e-131	Neurons	FBXO9
ANAPC13	1.0419851510755e-135	0.913844675306532	0.297	0.121	2.61850868465273e-131	Neurons	ANAPC13
ALG5	1.22281598374163e-135	0.969006667742944	0.321	0.141	3.07293656714271e-131	Neurons	ALG5
PRKACB	2.51397554765808e-135	0.79416755044414	0.306	0.125	6.31762055126476e-131	Neurons	PRKACB
RPL18A	3.8302117294176e-135	0.288320751658619	0.988	0.973	9.62532207602642e-131	Neurons	RPL18A
SRSF2	1.18197964889277e-134	0.532344306155118	0.659	0.473	2.97031485766753e-130	Neurons	SRSF2
HMGA1	2.3656525069491e-134	0.838223834736563	0.346	0.158	5.94488474996309e-130	Neurons	HMGA1
NBDY	1.18810414376253e-133	0.610125325803612	0.453	0.235	2.98570571327525e-129	Neurons	NBDY
ZMYM5	2.19312867520334e-133	0.696222465309954	0.294	0.115	5.511332360786e-129	Neurons	ZMYM5
H1FX	2.80457938933304e-133	1.08761534703326	0.381	0.196	7.04790800539392e-129	Neurons	H1FX
MINDY2	6.23944203783264e-133	0.756885558556077	0.291	0.115	1.56797178410734e-128	Neurons	MINDY2
MRPS34	9.28894529824724e-133	0.70169094030507	0.416	0.21	2.33431195344953e-128	Neurons	MRPS34
PRPF4B	2.05793283891152e-132	0.482201357776313	0.41	0.194	5.17158522418466e-128	Neurons	PRPF4B
DPM1	6.73401066924049e-132	0.805584279604008	0.299	0.123	1.69225688118014e-127	Neurons	DPM1
TTC37	1.44076896599305e-131	0.812874584026959	0.265	0.099	3.62065241154053e-127	Neurons	TTC37
PFDN1	7.92906773506137e-131	0.683451978745658	0.331	0.144	1.99257472182092e-126	Neurons	PFDN1
BZW1	9.19148522181318e-131	0.624645015346844	0.594	0.349	2.30982023624165e-126	Neurons	BZW1
DCTN6	9.34135931123212e-131	0.648517383123193	0.319	0.136	2.34748359491263e-126	Neurons	DCTN6
ISCA1	2.0391927655676e-130	0.635559889033438	0.347	0.155	5.12449141987138e-126	Neurons	ISCA1
PSMA5	2.60903107205355e-130	1.63948948971112	0.407	0.222	6.55649508407058e-126	Neurons	PSMA5
RBM5	5.97288676995143e-130	0.553204851540828	0.352	0.155	1.50098644528879e-125	Neurons	RBM5
SNX27	6.18525551801337e-130	1.11450669569855	0.253	0.095	1.55435471167676e-125	Neurons	SNX27
CYFIP2	1.21913243562271e-129	0.552089126436707	0.268	0.097	3.06367981071987e-125	Neurons	CYFIP2
DARS	1.52071292520987e-129	0.714511931660701	0.329	0.145	3.82155158105242e-125	Neurons	DARS
KTN1	2.12267717321557e-129	0.43475262702297	0.598	0.352	5.33428773629072e-125	Neurons	KTN1
MED30	2.25821052609681e-129	0.648293097848783	0.353	0.159	5.67488305208129e-125	Neurons	MED30
ITFG1	2.62479793119856e-129	0.895200720074017	0.303	0.131	6.59611720110197e-125	Neurons	ITFG1
RBM4	4.3699322498515e-129	0.708682160384518	0.258	0.095	1.09816397438768e-124	Neurons	RBM4
TOX4	9.80278351933731e-129	0.659633529376864	0.33	0.144	2.46343949840947e-124	Neurons	TOX4
PRPF38A	1.15123565419493e-128	0.673711258419819	0.289	0.116	2.89305519899186e-124	Neurons	PRPF38A
TIAL1	1.32530498544315e-128	0.695591879311868	0.426	0.219	3.33049142841863e-124	Neurons	TIAL1
APH1A	2.12668043260521e-128	0.637979714982035	0.439	0.229	5.34434792713688e-124	Neurons	APH1A
RTL8C	2.19004346093512e-128	0.796102348852037	0.265	0.1	5.50357921732996e-124	Neurons	RTL8C
ZDHHC3	2.67497106019985e-128	1.04329080717737	0.261	0.101	6.72220227428222e-124	Neurons	ZDHHC3
TSNAX	4.54089602437458e-128	0.930910191085338	0.255	0.096	1.14112717092533e-123	Neurons	TSNAX
ANKRD12	5.61242803711765e-128	0.478683940032716	0.563	0.331	1.41040316572767e-123	Neurons	ANKRD12
ZSWIM7	5.72588482241755e-128	0.781535654202628	0.293	0.121	1.43891485587353e-123	Neurons	ZSWIM7
PPHLN1	8.56206399177239e-128	0.58433903756743	0.32	0.137	2.1516466811324e-123	Neurons	PPHLN1
IER3IP1	1.09656408518466e-127	0.713180835611321	0.391	0.193	2.75566554606906e-123	Neurons	IER3IP1
PIGF	1.36497319938658e-127	0.863080752295352	0.259	0.098	3.43017765005848e-123	Neurons	PIGF
HNRNPH1	2.06582233245961e-127	0.592773468383229	0.74	0.494	5.191411521471e-123	Neurons	HNRNPH1
RBM17	2.2832577851072e-127	0.597630198254131	0.477	0.256	5.73782681397439e-123	Neurons	RBM17
BUB3	4.12426474874196e-127	0.711118734885189	0.325	0.145	1.03642773135885e-122	Neurons	BUB3
STRN3	8.48240322283528e-127	1.05521785127295	0.252	0.095	2.1316279298985e-122	Neurons	STRN3
ATF7IP	8.75777272455794e-127	0.426893672289882	0.349	0.154	2.20082828568141e-122	Neurons	ATF7IP
SPTLC1	1.24913739865581e-126	0.773431936320611	0.269	0.104	3.13908228282205e-122	Neurons	SPTLC1
ACSL3	1.99220867304519e-126	0.743539319230143	0.302	0.127	5.00642039536256e-122	Neurons	ACSL3
BMPR2	4.79366397281817e-126	0.589804782398235	0.271	0.103	1.20464775636921e-121	Neurons	BMPR2
NIFK	5.48021603766739e-126	0.786702093549556	0.263	0.101	1.37717829026581e-121	Neurons	NIFK
APIP	6.86459135050034e-126	0.970009214476603	0.266	0.106	1.72507180638074e-121	Neurons	APIP
SEPT6	7.38754067443782e-126	0.726152824766406	0.338	0.156	1.85648897148622e-121	Neurons	SEPT6
ARMCX3	1.07878088045416e-125	0.569608924030053	0.399	0.197	2.7109763525813e-121	Neurons	ARMCX3
PRRC2C	1.56066658646816e-125	0.451166552309247	0.706	0.455	3.92195513179448e-121	Neurons	PRRC2C
PHF3	2.91428131076287e-125	0.479982065153092	0.421	0.21	7.32358893394708e-121	Neurons	PHF3
PSMF1	4.912562198899e-125	0.690072693287098	0.353	0.165	1.23452688058332e-120	Neurons	PSMF1
ANP32A	5.6379063980121e-125	0.653798982524113	0.434	0.226	1.41680587782044e-120	Neurons	ANP32A
EIF4A1	9.22033244294639e-125	0.495639547161907	0.646	0.423	2.31706954291243e-120	Neurons	EIF4A1
BRWD1	4.96559670209955e-124	0.665789689843432	0.292	0.12	1.24785445123762e-119	Neurons	BRWD1
ASH1L	5.28160997958618e-124	0.494301207507665	0.456	0.238	1.32726858787001e-119	Neurons	ASH1L
COMMD2	6.12895285654627e-124	0.631534585470219	0.275	0.108	1.54020585285008e-119	Neurons	COMMD2
NAA20	8.20385144880943e-124	0.761463359196067	0.344	0.161	2.06162786908581e-119	Neurons	NAA20
ZNF655	8.83633737678969e-124	0.642115763454683	0.347	0.16	2.22057158278725e-119	Neurons	ZNF655
CDIPT	9.83165883838595e-124	0.736606160257615	0.285	0.116	2.47069586608639e-119	Neurons	CDIPT
CCDC91	1.17900820903909e-123	0.745741647619058	0.275	0.11	2.96284762931522e-119	Neurons	CCDC91
TSEN34	4.19410988105562e-123	0.642699940682666	0.309	0.132	1.05397981310928e-118	Neurons	TSEN34
C1orf43	7.44610671033315e-123	0.609063672064915	0.502	0.29	1.87120661630672e-118	Neurons	C1orf43
HSPB11	1.29893849908242e-122	0.576541774668417	0.378	0.181	3.26423244819411e-118	Neurons	HSPB11
CREBZF	1.17061247486957e-121	0.80856324743258	0.255	0.097	2.94174914934722e-117	Neurons	CREBZF
ATP6V1H	2.26692254549044e-121	0.675260823112619	0.314	0.138	5.69677635681749e-117	Neurons	ATP6V1H
TRAPPC1	2.77320969517258e-121	0.537013926906242	0.57	0.341	6.9690759639687e-117	Neurons	TRAPPC1
UBXN1	3.70083107381491e-121	0.550655926675078	0.68	0.455	9.30018848849686e-117	Neurons	UBXN1
GOSR1	4.11348458896012e-121	0.805336145023046	0.262	0.102	1.03371867720568e-116	Neurons	GOSR1
COPE	4.42299645218205e-121	0.495158494739825	0.669	0.441	1.11149900843335e-116	Neurons	COPE
TAX1BP1	8.91031594038272e-121	0.540619865881429	0.615	0.388	2.23916239581818e-116	Neurons	TAX1BP1
HSPA8	1.24682519806407e-120	0.278974041482587	0.869	0.71	3.13327172273502e-116	Neurons	HSPA8
ATP5PO	1.38306722922894e-120	0.603776078374137	0.593	0.389	3.47564794705232e-116	Neurons	ATP5PO
FTX	1.68483917572395e-120	0.702753452802666	0.331	0.15	4.23400084859428e-116	Neurons	FTX
B3GAT3	1.7918896480737e-120	0.739486730598944	0.32	0.146	4.50301868560922e-116	Neurons	B3GAT3
BLOC1S6	1.98553517316786e-120	0.612256306976662	0.355	0.167	4.98964989017084e-116	Neurons	BLOC1S6
UBQLN1	3.32528961173843e-120	0.743171226041356	0.293	0.125	8.35645279429866e-116	Neurons	UBQLN1
CNIH1	3.85959602794617e-120	0.701404700400892	0.358	0.173	9.69916481822872e-116	Neurons	CNIH1
MICU2	8.98178822830802e-120	0.67722187913927	0.265	0.104	2.25712338177381e-115	Neurons	MICU2
SIVA1	1.23697119567202e-119	0.751195726599338	0.515	0.326	3.10850861472379e-115	Neurons	SIVA1
PDHB	1.81206781738373e-119	0.711281223021115	0.284	0.118	4.5537264250853e-115	Neurons	PDHB
COMMD3	1.82176221759504e-119	0.775417179444615	0.323	0.149	4.57808845281634e-115	Neurons	COMMD3
MAPRE1	2.00197611491083e-119	0.637324996373856	0.355	0.171	5.03096597677091e-115	Neurons	MAPRE1
ARF3	2.33786537453589e-119	0.753396360943807	0.33	0.153	5.87505568620869e-115	Neurons	ARF3
ZDHHC4	2.79363436195826e-119	0.910749292861395	0.257	0.103	7.02040315160111e-115	Neurons	ZDHHC4
HAGH	3.3994820941255e-119	0.722213617020966	0.358	0.175	8.54289850253737e-115	Neurons	HAGH
SFPQ	4.71885529717319e-119	0.594030419680234	0.689	0.47	1.18584833617962e-114	Neurons	SFPQ
MTSS1	4.84954253401586e-119	0.48365958734889	0.389	0.185	1.21869003879819e-114	Neurons	MTSS1
RPL18	3.96590467020725e-118	0.267058235761154	0.974	0.936	9.96631843623081e-114	Neurons	RPL18
YIF1A	4.6668648470175e-118	0.766019155999473	0.355	0.176	1.1727831360555e-113	Neurons	YIF1A
NAA10	1.10862158370044e-117	0.721753503673174	0.435	0.235	2.7859660398392e-113	Neurons	NAA10
MT-ND2	1.7584024049655e-117	0.920512900068804	0.774	0.716	4.41886524367829e-113	Neurons	MT-ND2
YTHDC1	2.01313043299241e-117	0.48444300194053	0.44	0.23	5.05899677810993e-113	Neurons	YTHDC1
ACTN1	2.99758028989385e-117	0.275562976636718	0.305	0.128	7.53291926850324e-113	Neurons	ACTN1
REV3L	3.79240025486249e-117	0.644801415603281	0.285	0.121	9.53030184046943e-113	Neurons	REV3L
CDKN1B	5.4729368143588e-117	0.586186533066192	0.345	0.163	1.37534902144837e-112	Neurons	CDKN1B
YY1	1.03614497121816e-116	0.561406690105319	0.523	0.302	2.60383231267124e-112	Neurons	YY1
CHD3	1.98544456502473e-116	0.650250605247926	0.268	0.108	4.98942219190715e-112	Neurons	CHD3
SCFD1	2.57773999853949e-116	0.770566661108227	0.297	0.131	6.47786061632975e-112	Neurons	SCFD1
SF1	2.69914324179579e-116	0.37847650228453	0.588	0.356	6.78294696663283e-112	Neurons	SF1
SECISBP2L	4.3622375866903e-116	0.704837327053648	0.251	0.097	1.09623030553527e-111	Neurons	SECISBP2L
GADD45GIP1	6.81184667335401e-116	0.578715930963328	0.431	0.232	1.71181706901386e-111	Neurons	GADD45GIP1
NORAD	1.12289840430068e-115	0.550987339392275	0.453	0.246	2.82184369000761e-111	Neurons	NORAD
TTC14	1.42634361112036e-115	0.497456648145233	0.328	0.148	3.58440149474545e-111	Neurons	TTC14
ZNF207	7.48613022251282e-115	0.479644323265232	0.427	0.224	1.88126452491747e-110	Neurons	ZNF207
CUL5	1.28024554117316e-114	0.910912175887137	0.289	0.127	3.21725704496816e-110	Neurons	CUL5
APPL1	1.2884069821166e-114	0.745285823897854	0.299	0.133	3.23776674605902e-110	Neurons	APPL1
AHCYL1	5.35876851714167e-114	0.846569799572667	0.299	0.135	1.3466585283577e-109	Neurons	AHCYL1
MRPS5	7.00968683943055e-114	0.591781648203699	0.346	0.165	1.7615343027489e-109	Neurons	MRPS5
CCNL2	1.06391534418146e-113	0.406113373200932	0.327	0.147	2.673619259928e-109	Neurons	CCNL2
VPS51	1.42614611802501e-113	0.761596623585387	0.273	0.116	3.58390519459686e-109	Neurons	VPS51
HSPB1	1.65416550433726e-113	0.882117952287377	0.696	0.521	4.15691791239954e-109	Neurons	HSPB1
ATP2A2	1.71033173496047e-113	0.922613741231815	0.322	0.153	4.29806364995565e-109	Neurons	ATP2A2
SEC11A	1.96099575586424e-113	0.559062753743229	0.648	0.424	4.92798233448683e-109	Neurons	SEC11A
WASHC1	2.02356986680156e-113	0.551566302137992	0.328	0.15	5.08523107527231e-109	Neurons	WASHC1
MAP4	2.59241243026413e-113	0.453661972274104	0.382	0.187	6.51473243725376e-109	Neurons	MAP4
UBR5	3.57073926267878e-113	0.802033605149335	0.285	0.125	8.97326776711177e-109	Neurons	UBR5
KDELR1	4.05485810624551e-113	0.539824377321311	0.514	0.301	1.0189858420995e-108	Neurons	KDELR1
ARL2BP	6.96473506696245e-113	0.588271213997996	0.326	0.15	1.75023792232766e-108	Neurons	ARL2BP
ATP6V1E1	7.4603693140073e-113	0.688620977368232	0.289	0.126	1.87479080861004e-108	Neurons	ATP6V1E1
JARID2	1.21772507568068e-112	0.662691319684716	0.313	0.142	3.06014311518554e-108	Neurons	JARID2
CUX1	1.23873743103065e-112	0.671120702200405	0.317	0.146	3.11294716418003e-108	Neurons	CUX1
TTC19	2.41073776659028e-112	0.750833927769141	0.266	0.111	6.05818400744137e-108	Neurons	TTC19
TMEM30A	2.81210298479563e-112	0.620754997805944	0.356	0.174	7.06681480079141e-108	Neurons	TMEM30A
PKM	3.21418004697824e-112	0.506226294759385	0.601	0.382	8.07723445805632e-108	Neurons	PKM
RALGAPA1	5.31414013917014e-112	0.347811402555999	0.354	0.167	1.33544341697346e-107	Neurons	RALGAPA1
DDX24	6.73316087728906e-112	0.449071631740848	0.603	0.369	1.69204332846274e-107	Neurons	DDX24
HIKESHI	8.35866004110319e-112	0.783705921730896	0.372	0.191	2.10053126832923e-107	Neurons	HIKESHI
TCEAL8	1.17415972193861e-111	0.640169380598055	0.292	0.128	2.95066338123172e-107	Neurons	TCEAL8
OGA	1.35432828165518e-111	0.36737693266186	0.395	0.194	3.40342697179946e-107	Neurons	OGA
CYB5A	1.88696853452987e-111	0.623696186316123	0.35	0.171	4.74195192727356e-107	Neurons	CYB5A
GNL3	1.9161025938801e-111	0.695537971241449	0.297	0.135	4.81516581842069e-107	Neurons	GNL3
KATNBL1	2.27028729316347e-111	0.579724179264379	0.311	0.141	5.70523196771979e-107	Neurons	KATNBL1
PPP2R2A	2.74620279085617e-111	0.60088549451051	0.278	0.118	6.90120761342154e-107	Neurons	PPP2R2A
MRPL11	3.41249055911637e-111	0.76696071961916	0.327	0.159	8.57558877505944e-107	Neurons	MRPL11
MRPL41	3.66028385799905e-111	0.603605607852809	0.446	0.251	9.19829333515161e-107	Neurons	MRPL41
ADRM1	4.06962638364564e-111	0.65191913494913	0.451	0.253	1.02269711021015e-106	Neurons	ADRM1
TXNL4A	5.49289684929731e-111	0.899613052082996	0.25	0.102	1.38036497822841e-106	Neurons	TXNL4A
GTF2H5	8.66827173339024e-111	0.632901492867387	0.357	0.176	2.17833668660097e-106	Neurons	GTF2H5
MT-ND4L	9.93187739220766e-111	0.548092544274303	0.736	0.57	2.49588078866178e-106	Neurons	MT-ND4L
YWHAZ	1.23555030506615e-110	0.388048950479216	0.812	0.601	3.10493791663123e-106	Neurons	YWHAZ
PAFAH1B2	5.59066416887107e-110	0.654594781900272	0.329	0.156	1.4049339056373e-105	Neurons	PAFAH1B2
IPO7	5.84998254633071e-110	0.705445148966262	0.305	0.14	1.47010061389291e-105	Neurons	IPO7
SEC61G	6.01575023673734e-110	0.456043514128362	0.705	0.486	1.51175803449209e-105	Neurons	SEC61G
HAT1	7.00279793707956e-110	0.656172434948709	0.265	0.11	1.75980312158809e-105	Neurons	HAT1
TBL1XR1	8.95729700120651e-110	0.487903607098957	0.38	0.19	2.2509687364032e-105	Neurons	TBL1XR1
MT-ND1	1.46397768980081e-109	0.640814495164192	0.782	0.706	3.67897593446943e-105	Neurons	MT-ND1
ASAP1	1.49554548220025e-109	0.740510722955752	0.301	0.138	3.75830579676924e-105	Neurons	ASAP1
IAH1	1.53269443068826e-109	0.549582128605539	0.393	0.202	3.8516611043196e-105	Neurons	IAH1
CLIP1	2.2873474314593e-109	0.70158362333538	0.261	0.109	5.74810409525721e-105	Neurons	CLIP1
BOLA3	5.96247058896156e-109	0.636324479065525	0.266	0.112	1.49836885900604e-104	Neurons	BOLA3
AK3	7.22474476936856e-109	0.650819394527087	0.269	0.114	1.81557836054232e-104	Neurons	AK3
PLEKHJ1	7.25010418909089e-109	0.626695212098333	0.331	0.159	1.82195118271854e-104	Neurons	PLEKHJ1
HOOK3	1.30391955705436e-108	0.711192994387093	0.32	0.152	3.2767498468776e-104	Neurons	HOOK3
GPATCH2L	1.64882354095461e-108	0.66592601246718	0.276	0.119	4.14349355841892e-104	Neurons	GPATCH2L
UQCC3	2.62518805010395e-108	0.718847871678063	0.255	0.106	6.59709756991124e-104	Neurons	UQCC3
YIF1B	7.53561324255796e-108	1.20437650314514	0.251	0.108	1.89369960785482e-103	Neurons	YIF1B
NAXE	8.56854887909869e-108	0.795715702897437	0.294	0.136	2.1532763333175e-103	Neurons	NAXE
RALBP1	1.54970080326425e-107	0.71934457378111	0.312	0.147	3.89439811860306e-103	Neurons	RALBP1
CISD2	1.5512634505689e-107	0.570864513172479	0.388	0.202	3.89832505127964e-103	Neurons	CISD2
ARF1	1.78158778568664e-107	0.514888309701678	0.724	0.499	4.47713010543053e-103	Neurons	ARF1
MRPL57	1.81560765558079e-107	0.511911125551281	0.497	0.291	4.56262203847453e-103	Neurons	MRPL57
PPP3CA	2.1540188950881e-107	0.647660247847321	0.336	0.163	5.41304948335639e-103	Neurons	PPP3CA
MRPS15	2.28903486925337e-107	0.679322903485424	0.387	0.206	5.75234462643371e-103	Neurons	MRPS15
ARGLU1	2.4006960003509e-107	0.286791101242285	0.77	0.527	6.03294904888182e-103	Neurons	ARGLU1
KMT2A	3.93233312865114e-107	0.502593505863932	0.308	0.139	9.88195315230031e-103	Neurons	KMT2A
SMIM7	4.22397420619255e-107	0.550148212803089	0.363	0.181	1.06148471801619e-102	Neurons	SMIM7
EIF1AX	4.84741824021023e-107	0.371020960970366	0.577	0.348	1.21815620376483e-102	Neurons	EIF1AX
CHID1	5.64385639367506e-107	0.666817945900701	0.288	0.13	1.41830111173054e-102	Neurons	CHID1
CLTC	8.858959731063e-107	0.582899373104261	0.32	0.151	2.22625658041613e-102	Neurons	CLTC
SUGP2	9.18306372026726e-107	0.443944427128044	0.28	0.12	2.30770391290316e-102	Neurons	SUGP2
NRDC	1.60817379987979e-106	0.539803306361694	0.408	0.218	4.04134075909791e-102	Neurons	NRDC
ANAPC5	1.64636821355603e-106	0.617685000600032	0.329	0.16	4.13732332066631e-102	Neurons	ANAPC5
BIRC6	4.1691030463812e-106	0.512170973120487	0.267	0.112	1.0476955955556e-101	Neurons	BIRC6
DHX36	4.93526302282052e-106	0.330975497578425	0.481	0.263	1.2402315976348e-101	Neurons	DHX36
ASNA1	1.06639958682946e-105	0.658767119366763	0.357	0.182	2.67986216170243e-101	Neurons	ASNA1
PDCD6	3.00420630145785e-105	0.591340586430784	0.454	0.257	7.54957043556358e-101	Neurons	PDCD6
UBE2G2	7.26370340666169e-105	0.574627914942532	0.262	0.111	1.82536866609408e-100	Neurons	UBE2G2
CWC15	9.26774521278305e-105	0.689555992974646	0.355	0.181	2.32898437197238e-100	Neurons	CWC15
GPI	1.41686098943366e-104	0.720507483238472	0.26	0.11	3.56057166644678e-100	Neurons	GPI
RAB18	2.62300998070804e-104	0.529931469803336	0.371	0.189	6.5916240815193e-100	Neurons	RAB18
HELZ	3.04587453476297e-104	0.459914685528072	0.343	0.165	7.65428270585935e-100	Neurons	HELZ
TCEA1	5.02567394165496e-104	0.447555772042793	0.568	0.351	1.26295186153789e-99	Neurons	TCEA1
TRAPPC4	5.52439910577823e-104	0.720984039258252	0.285	0.129	1.38828149528207e-99	Neurons	TRAPPC4
NDUFA10	9.50942503956556e-104	0.539962708191574	0.343	0.169	2.38971851244283e-99	Neurons	NDUFA10
SARAF	1.0338889083031e-103	0.389410791661815	0.759	0.637	2.59816282656569e-99	Neurons	SARAF
POLR2E	2.39143010925285e-103	0.535519527668942	0.42	0.23	6.00966386455241e-99	Neurons	POLR2E
RPS13	4.96762191209805e-103	0.315864477896585	0.967	0.937	1.24836338651024e-98	Neurons	RPS13
RAD23A	5.35236065854589e-103	0.428433471183016	0.543	0.331	1.34504823349258e-98	Neurons	RAD23A
UBE2M	5.78989373813316e-103	1.26783548839876	0.276	0.133	1.45500029639286e-98	Neurons	UBE2M
PURB	7.73781398990969e-103	1.02736334526612	0.263	0.118	1.94451265566431e-98	Neurons	PURB
PGD	7.86590144263166e-103	0.603944182450441	0.277	0.122	1.97670103253334e-98	Neurons	PGD
MRPL40	1.45182764180475e-102	0.753453806694037	0.314	0.154	3.64844286385533e-98	Neurons	MRPL40
USP16	3.58147558805008e-102	0.607764715704298	0.315	0.153	9.00024815276986e-98	Neurons	USP16
NUB1	9.57020791220556e-102	0.367423561178822	0.307	0.14	2.40499324833726e-97	Neurons	NUB1
FAM3C	1.63068489803899e-101	0.798229075211165	0.336	0.172	4.09791114877198e-97	Neurons	FAM3C
PSMA3-AS1	2.01362947460527e-101	0.413811559383443	0.383	0.198	5.06025086968305e-97	Neurons	PSMA3-AS1
EIF3J	2.23156549691747e-101	0.514872909457442	0.309	0.146	5.6079240937536e-97	Neurons	EIF3J
NTMT1	3.08061294751781e-101	0.603744805098034	0.279	0.126	7.74158033711226e-97	Neurons	NTMT1
NSA2	8.37606348380219e-101	0.518398003918268	0.374	0.194	2.10490475347949e-96	Neurons	NSA2
SLC8A1	1.95037282016774e-100	0.877989816474848	0.252	0.109	4.90128689708154e-96	Neurons	SLC8A1
AIMP1	2.26207196191665e-100	0.814418181035477	0.304	0.148	5.68458684029654e-96	Neurons	AIMP1
EIF2A	4.0841965250775e-100	0.62313501531486	0.371	0.198	1.02635858675198e-95	Neurons	EIF2A
LAGE3	4.16337622573725e-100	0.663944785246335	0.338	0.174	1.04625644552777e-95	Neurons	LAGE3
MRPL47	4.57617131526048e-100	0.571448465767272	0.33	0.163	1.14999185152496e-95	Neurons	MRPL47
H2AFV	1.15537711072883e-99	0.457909018215196	0.567	0.363	2.90346267926155e-95	Neurons	H2AFV
POLR1D	2.68202492832435e-99	0.510968448855928	0.547	0.334	6.73992864487908e-95	Neurons	POLR1D
HDAC3	2.74404228003992e-99	0.592106093306221	0.262	0.115	6.89577824974031e-95	Neurons	HDAC3
PARK7	2.85248401779559e-99	0.464246114838412	0.655	0.474	7.16829233672032e-95	Neurons	PARK7
EIF3E	3.7760979338277e-99	0.44917362076177	0.727	0.505	9.48933410770902e-95	Neurons	EIF3E
ETNK1	3.95650571625184e-99	0.441912638560475	0.344	0.17	9.94269886494088e-95	Neurons	ETNK1
DAP3	4.63234679179981e-99	0.806002414969689	0.319	0.161	1.16410874877929e-94	Neurons	DAP3
BAZ2A	1.51049982249505e-98	0.50624558724991	0.295	0.136	3.79588605393005e-94	Neurons	BAZ2A
CGGBP1	1.72888557165559e-98	0.365650754613863	0.391	0.204	4.34468944157049e-94	Neurons	CGGBP1
MRPL33	2.55777641380123e-98	0.389877013072291	0.485	0.284	6.42769212788249e-94	Neurons	MRPL33
CLINT1	2.68615687397286e-98	0.517103331691883	0.356	0.184	6.75031222429379e-94	Neurons	CLINT1
LSM1	3.17866187736944e-98	0.499957339548261	0.338	0.169	7.9879772978294e-94	Neurons	LSM1
MRPL3	3.76902831630865e-98	0.752163744388279	0.262	0.118	9.47156815888363e-94	Neurons	MRPL3
PEPD	4.4752893640112e-98	0.606935674360415	0.294	0.137	1.12464021717602e-93	Neurons	PEPD
HSF1	5.1041791132563e-98	0.639681094995142	0.25	0.108	1.28268021116131e-93	Neurons	HSF1
UQCRH	5.29064899939424e-98	0.523825173858647	0.692	0.542	1.32954009354777e-93	Neurons	UQCRH
FDFT1	6.10224445500577e-98	0.65277651137994	0.253	0.11	1.53349403154295e-93	Neurons	FDFT1
TMCO1	7.00585990502306e-98	0.469317239659207	0.418	0.23	1.76057259413229e-93	Neurons	TMCO1
ARHGDIA	9.30759898172949e-98	0.572787573894189	0.531	0.345	2.33899962410862e-93	Neurons	ARHGDIA
HNRNPH2	9.95010190865063e-98	0.731366117153232	0.251	0.109	2.5004606096439e-93	Neurons	HNRNPH2
C9orf78	1.687732707397e-97	0.362624276914085	0.45	0.251	4.24127229368867e-93	Neurons	C9orf78
MAGOH	1.88933059835841e-97	0.966505550752176	0.381	0.213	4.74788779367468e-93	Neurons	MAGOH
SRP19	3.921554284428e-97	0.491025854381632	0.347	0.177	9.85486591676757e-93	Neurons	SRP19
HADHA	4.68329802084841e-97	0.492874438738874	0.452	0.259	1.1769127926392e-92	Neurons	HADHA
URI1	1.1447781140099e-96	0.545873647155267	0.285	0.131	2.87682740050687e-92	Neurons	URI1
WDR82	2.21579042986724e-96	0.374410218898667	0.282	0.126	5.56828135025638e-92	Neurons	WDR82
ECHS1	2.63372978813864e-96	0.612053837221335	0.345	0.179	6.6185629575924e-92	Neurons	ECHS1
DNAJB11	3.39986053971667e-96	0.536270213874501	0.325	0.162	8.54384953630799e-92	Neurons	DNAJB11
TRIM28	6.65595374682729e-96	0.502998579011906	0.252	0.109	1.6726411765777e-91	Neurons	TRIM28
ITGAE	7.46056631845657e-95	0.475927514646855	0.296	0.141	1.87484031582814e-90	Neurons	ITGAE
EIF4E2	1.0484287339153e-94	0.902568885859707	0.326	0.169	2.63470140832914e-90	Neurons	EIF4E2
PNPLA8	1.78608846349891e-94	0.340703564550421	0.442	0.248	4.48844030877276e-90	Neurons	PNPLA8
[truncated: 4,612 more rows]
