# Supplementary material for: Tertiary lymphoid structures-driven immune infiltration patterns and their association with survival in neuroblastoma
Source: PeerJ. 2025 Jul 22;13:e19767. doi: 10.7717/peerj.19767 (PMC12292307; doi:10.7717/peerj.19767)
Supplement: Supplemental Information 6 [file peerj-13-19767-s006.zip › Raw Data/scRNA analyse-code/3RR-NB/05.cluster_markers.csv]

	p_val	avg_log2FC	pct.1	pct.2	p_val_adj	cluster	gene
STMN2	2.2590695893003e-86	0.981302276953418	1	0.814	5.31920525496649e-82	0	STMN2
RTN1	1.17586044452151e-84	1.14325762780765	0.927	0.607	2.76868100267036e-80	0	RTN1
CHGB	5.30559637550695e-67	1.57709965408857	0.854	0.569	1.24925572257687e-62	0	CHGB
HAND2-AS1	3.08403275066312e-65	1.04338943143718	0.922	0.628	7.26166351471138e-61	0	HAND2-AS1
H3F3B	1.11311417064093e-64	0.640894185960052	1	0.983	2.62093862619113e-60	0	H3F3B
PRPH	7.67334714730243e-64	1.13988796045065	0.835	0.519	1.80676631930383e-59	0	PRPH
STMN4	1.11344838977117e-63	1.01938507095355	0.864	0.527	2.6217255785552e-59	0	STMN4
DBH	3.44899726400759e-57	0.957712234028927	0.91	0.634	8.12100895783228e-53	0	DBH
KRT19	4.34180678764084e-55	1.1851715218994	0.9	0.638	1.02232182621791e-50	0	KRT19
SOX4	1.14836068814756e-54	0.896147555713855	0.932	0.687	2.70393007631225e-50	0	SOX4
RGS5	4.05603444968803e-54	1.07512986458192	0.912	0.691	9.55033871523544e-50	0	RGS5
MLLT11	5.48296632461851e-54	0.820521738283993	0.956	0.716	1.29101925079467e-49	0	MLLT11
UCHL1	2.09740867005683e-52	0.939095995850248	0.881	0.588	4.93855845451582e-48	0	UCHL1
SCG5	1.72059882524389e-49	0.933665988026683	0.596	0.303	4.05132199391927e-45	0	SCG5
ELAVL4	2.24628260517388e-49	0.837611231249263	0.825	0.537	5.28909702214241e-45	0	ELAVL4
PMP22	1.01182765240585e-47	1.08409636545583	0.718	0.464	2.38244939035482e-43	0	PMP22
RPL5	1.67230192378083e-47	0.487821128080111	0.995	0.959	3.93760210973433e-43	0	RPL5
CD24	9.11451558286722e-47	0.781429337851992	0.849	0.556	2.14610383914192e-42	0	CD24
SARAF	1.54442232624267e-46	0.64990909540522	0.922	0.765	3.636496809371e-42	0	SARAF
TH	2.37887286512273e-46	0.915247717865543	0.813	0.55	5.60129404821799e-42	0	TH
RPL35A	3.88607654789533e-46	0.474017147698651	0.993	0.97	9.15015583967434e-42	0	RPL35A
RPS7	9.31423569703269e-46	0.449177056331239	1	0.986	2.19312993722332e-41	0	RPS7
BEX1	2.58963298330913e-43	0.840411650323923	0.891	0.598	6.09754982249967e-39	0	BEX1
ALCAM	1.22319838552652e-42	0.925371014680716	0.652	0.38	2.88014291856075e-38	0	ALCAM
MAOA	2.19993452754006e-42	0.909055492345528	0.698	0.442	5.17996583854582e-38	0	MAOA
RPL34	2.51842523911691e-41	0.392491862831993	0.993	0.978	5.92988406802468e-37	0	RPL34
RPL7	8.05951576018124e-41	0.390271093741116	0.988	0.975	1.89769358089228e-36	0	RPL7
TUBB2B	1.38385582042871e-40	0.694433226573941	0.978	0.72	3.25842691478144e-36	0	TUBB2B
GNG3	1.05748711713964e-39	0.840271745930785	0.786	0.548	2.48995916601699e-35	0	GNG3
MAPT	9.23453270935355e-38	0.714549879319329	0.82	0.545	2.17436307174439e-33	0	MAPT
H3F3A	3.73402329584748e-36	0.562711540257006	0.998	0.962	8.79213125240248e-32	0	H3F3A
TCEAL7	4.83802988063886e-36	0.772006655462168	0.686	0.444	1.13916251569523e-31	0	TCEAL7
RBP1	5.2236141238266e-36	0.877224980970761	0.854	0.644	1.22995218159621e-31	0	RBP1
EIF4A2	5.90562429997504e-36	0.680653768860662	0.934	0.795	1.39053829767212e-31	0	EIF4A2
RPL38	1.65521464796786e-35	0.474278493187463	0.993	0.948	3.89736841010513e-31	0	RPL38
CALM2	9.79626129214388e-35	0.498329557525325	0.99	0.916	2.3066276838482e-30	0	CALM2
SYT1	2.53436980707561e-34	0.781300933554467	0.776	0.523	5.96742714774024e-30	0	SYT1
PEBP1	1.25986375602011e-33	0.831870694767082	0.903	0.741	2.96647519992494e-29	0	PEBP1
BEX4	1.33639478337701e-33	0.714182637571064	0.752	0.55	3.14667515693951e-29	0	BEX4
GAP43	2.21831679997347e-33	0.702164139405026	0.813	0.569	5.22324873721752e-29	0	GAP43
CYB561	2.90658311281349e-33	0.863398069179651	0.684	0.467	6.84384059743064e-29	0	CYB561
MIAT	4.96502961413869e-33	0.776605458627971	0.547	0.312	1.1690658729451e-28	0	MIAT
DDX5	5.52673524989303e-32	0.666845249980506	0.932	0.853	1.30132508193981e-27	0	DDX5
RPS13	7.72348968691976e-32	0.393284953520058	0.988	0.971	1.81857288168213e-27	0	RPS13
HAND2	8.39089695318064e-32	0.670562524617117	0.815	0.561	1.97572059659591e-27	0	HAND2
CCND1	1.10055656508741e-31	0.620410393302647	0.973	0.732	2.59137048815482e-27	0	CCND1
EIF1	2.76864032778904e-31	0.360500928174636	0.993	0.986	6.51904051581208e-27	0	EIF1
ISL1	6.30793462456045e-31	0.816327824800403	0.762	0.529	1.485266286699e-26	0	ISL1
TUBA1A	8.93642125041081e-31	0.546751479378377	0.993	0.825	2.10416974762173e-26	0	TUBA1A
SCG2	2.0832483616792e-30	1.02130644761281	0.426	0.213	4.90521659240984e-26	0	SCG2
RPL4	2.29096127290691e-30	0.430609787715793	0.964	0.906	5.39429741318662e-26	0	RPL4
BEX3	1.73803355334745e-29	0.58535104078872	0.915	0.697	4.0923738047119e-25	0	BEX3
PRAME	6.51493475071822e-29	0.881405819744419	0.545	0.332	1.53400653640411e-24	0	PRAME
VAT1	7.04854708126314e-29	0.626851671911692	0.73	0.529	1.65965089575422e-24	0	VAT1
NTRK1	8.00289995788108e-29	0.688839761154584	0.343	0.148	1.88436282408268e-24	0	NTRK1
ACTG1	1.32283483188149e-28	0.511111649426926	0.985	0.929	3.11474689514816e-24	0	ACTG1
RPL6	2.84327718635471e-28	0.376251428163354	0.988	0.97	6.69478046299081e-24	0	RPL6
COX7A2L	3.09701093546261e-28	0.554017371968254	0.847	0.708	7.29222194864027e-24	0	COX7A2L
TLN2	3.57444017657292e-28	0.761584954964889	0.509	0.301	8.41637683975859e-24	0	TLN2
RPL9	6.8582538906481e-28	0.306817309955568	0.981	0.983	1.614844461092e-23	0	RPL9
MAP1B	1.07920700719503e-27	0.568281384069585	0.951	0.707	2.54110081914142e-23	0	MAP1B
BEX2	1.33391815038661e-27	0.695256876903447	0.633	0.427	3.14084367690032e-23	0	BEX2
RPS3A	1.43951211615537e-27	0.292800629731969	0.995	0.989	3.38947522869943e-23	0	RPS3A
RPL27	1.93665747655455e-27	0.352174401761606	0.995	0.975	4.56005369429535e-23	0	RPL27
GATA3	2.40226350525109e-27	0.601298263042454	0.856	0.592	5.65636964946422e-23	0	GATA3
HSP90AB1	5.13775115743673e-27	0.445474990629465	0.976	0.88	1.20973488753005e-22	0	HSP90AB1
NSG1	1.48035080406177e-26	0.625176907658262	0.727	0.513	3.48563400324385e-22	0	NSG1
PCP4	7.54823608308819e-26	0.918328178624956	0.518	0.317	1.77730766812395e-21	0	PCP4
LUC7L3	1.23277055992972e-25	0.48430166510696	0.949	0.753	2.90268156041052e-21	0	LUC7L3
YWHAQ	1.60982986361848e-25	0.490500966902075	0.925	0.732	3.79050539687608e-21	0	YWHAQ
GABARAPL2	3.1325509534507e-25	0.637912306607807	0.82	0.681	7.37590447499502e-21	0	GABARAPL2
SRRM4	6.26913729212244e-25	0.74305061197592	0.389	0.202	1.47613106680315e-20	0	SRRM4
PRCD	1.53843370329453e-24	0.661928076659457	0.708	0.519	3.62239599777729e-20	0	PRCD
STMP1	2.29992981182023e-24	0.577706136078412	0.776	0.623	5.41541473491192e-20	0	STMP1
VSTM2A	3.08576068084077e-24	0.60662164640563	0.436	0.243	7.26573209910767e-20	0	VSTM2A
MAGED2	3.51738820316894e-24	0.761223626824421	0.543	0.368	8.28204226318158e-20	0	MAGED2
SNRPN	3.90516257324624e-24	0.635947552732502	0.689	0.525	9.19509579496561e-20	0	SNRPN
KDM5B	4.82029502990418e-24	0.685462847424031	0.489	0.293	1.13498666774124e-19	0	KDM5B
TMEM14A	1.38117179783688e-23	0.602740762161192	0.623	0.44	3.25210711518672e-19	0	TMEM14A
PLD3	1.412153629318e-23	0.565533074431255	0.752	0.591	3.32505693559216e-19	0	PLD3
ZNF428	1.98766588532087e-23	0.496920347926582	0.893	0.705	4.68015809357652e-19	0	ZNF428
JPT1	5.25992468810202e-23	0.403772960821156	0.942	0.829	1.2385018670605e-18	0	JPT1
ING4	6.43572589305856e-23	0.606357329976023	0.528	0.339	1.51535601877957e-18	0	ING4
EPB41L4A-AS1	8.50092452770545e-23	0.627410737079314	0.562	0.382	2.00162768929352e-18	0	EPB41L4A-AS1
MDK	1.63165945121795e-22	0.582989164172166	0.939	0.744	3.84190534383779e-18	0	MDK
DBN1	5.2074133175022e-22	0.607361528666762	0.552	0.365	1.22613753973907e-17	0	DBN1
NREP	6.26963255325831e-22	0.699567862480058	0.652	0.481	1.4762476809902e-17	0	NREP
CCNI	6.32897186275228e-22	0.470493389680639	0.929	0.819	1.49021971480365e-17	0	CCNI
TFAP2B	8.13485834363288e-22	0.685661431735404	0.569	0.39	1.9154337455918e-17	0	TFAP2B
SNAP25	9.17666735583654e-22	0.690064420174905	0.591	0.407	2.16073809560527e-17	0	SNAP25
ATP6V1G1	1.00798049746195e-21	0.442804558103724	0.895	0.788	2.37339087932391e-17	0	ATP6V1G1
CIRBP	1.12758355546485e-21	0.478069369498661	0.905	0.823	2.65500823969754e-17	0	CIRBP
SUMO2	1.22256941255638e-21	0.412636593544566	0.983	0.888	2.87866193880524e-17	0	SUMO2
EEF1A1	1.43219333387243e-21	0.284694689989548	1	0.995	3.37224242393602e-17	0	EEF1A1
EEF2	1.81425222733085e-21	0.439157490373276	0.915	0.867	4.27183829447322e-17	0	EEF2
CDC42EP4	2.29551165809191e-21	0.681591655838444	0.577	0.412	5.40501175014321e-17	0	CDC42EP4
CLU	3.37302748889692e-21	0.693835659696149	0.628	0.443	7.94213052535668e-17	0	CLU
SYT11	4.20696880066748e-21	0.654106270134102	0.577	0.402	9.90572873805165e-17	0	SYT11
PTPRN2	5.31284130551195e-21	0.576545743301401	0.572	0.393	1.25096161379584e-16	0	PTPRN2
SORBS2	1.32910943246755e-20	0.559528573152385	0.569	0.381	3.12952106968809e-16	0	SORBS2
VAMP2	1.33719556370398e-20	0.476643477531457	0.796	0.645	3.1485606742974e-16	0	VAMP2
MOAP1	1.8234286126806e-20	0.569980440262002	0.467	0.291	4.29344501141775e-16	0	MOAP1
NPY	3.18052736729014e-20	0.680868531406889	0.905	0.729	7.48886973902137e-16	0	NPY
SPOP	5.11240022264965e-20	0.537710300295668	0.625	0.451	1.20376575642509e-15	0	SPOP
DDC	6.88569542488792e-20	0.550993404080728	0.365	0.202	1.62130584474411e-15	0	DDC
ZBTB20	7.14638630687307e-20	0.583983521884008	0.718	0.575	1.68268811981633e-15	0	ZBTB20
HIST3H2A	8.2303771989539e-20	0.639424858000866	0.45	0.28	1.93792461526569e-15	0	HIST3H2A
ZKSCAN1	1.414305531815e-19	0.566319693326613	0.599	0.433	3.3301238052116e-15	0	ZKSCAN1
EBF1	3.29311428032352e-19	0.567839589638284	0.436	0.259	7.75396688444976e-15	0	EBF1
EIF3L	4.05466844597932e-19	0.484915062658495	0.796	0.677	9.54712232290292e-15	0	EIF3L
MKRN1	1.03660829848361e-18	0.585762562395943	0.662	0.512	2.4407978996095e-14	0	MKRN1
CADM1	1.0928523488106e-18	0.632767395884611	0.579	0.429	2.57323014050945e-14	0	CADM1
ATAT1	1.61746981475711e-18	0.541936540476617	0.543	0.383	3.8084944258271e-14	0	ATAT1
CASC15	2.15878988345744e-18	0.627359872099752	0.516	0.351	5.08308665958888e-14	0	CASC15
H1F0	3.80329754080007e-18	0.62985659980524	0.516	0.36	8.95524438956785e-14	0	H1F0
RUFY3	6.23929147617221e-18	0.545530215237685	0.47	0.312	1.46910357097951e-13	0	RUFY3
KLHL24	6.85357464129279e-18	0.597434894768982	0.46	0.299	1.6137426850388e-13	0	KLHL24
PAIP2	7.83149518708146e-18	0.469760147374313	0.698	0.583	1.8440038567502e-13	0	PAIP2
LMO1	1.13060156135991e-17	0.599908526629917	0.516	0.363	2.66211443637805e-13	0	LMO1
BTF3	1.4456836657958e-17	0.370207088502112	0.917	0.851	3.40400675948278e-13	0	BTF3
TCAF1	1.53278767537885e-17	0.507201768560862	0.706	0.513	3.60910186044703e-13	0	TCAF1
DPP6	2.04250144513378e-17	0.564206998235363	0.489	0.329	4.80927390271199e-13	0	DPP6
MAP7	2.12690934682159e-17	0.728265821966338	0.321	0.177	5.00802074802611e-13	0	MAP7
MT-ND2	2.30539570680871e-17	0.614734344313489	1	0.993	5.42828473125178e-13	0	MT-ND2
RUNDC3A	2.31158839483146e-17	0.576959842768632	0.538	0.378	5.44286603447016e-13	0	RUNDC3A
LINC00682	2.34990551514075e-17	0.475698191686516	0.805	0.616	5.53308752595041e-13	0	LINC00682
CDK6	2.66766378976655e-17	0.551847624123541	0.659	0.507	6.28128115938431e-13	0	CDK6
ATP1B1	2.69546670193717e-17	0.874574477045465	0.54	0.393	6.34674589638125e-13	0	ATP1B1
HIST2H2BE	3.61642849938725e-17	0.545065827265331	0.319	0.169	8.51524254465721e-13	0	HIST2H2BE
TMOD1	3.82534081666134e-17	0.614951998160494	0.443	0.297	9.0071474869108e-13	0	TMOD1
RTN3	3.92317138865935e-17	0.471596398343656	0.798	0.645	9.2374993517373e-13	0	RTN3
SCN2A	4.41569637721958e-17	0.495786044196289	0.326	0.18	1.03971986898012e-12	0	SCN2A
FKBP1B	8.00569436334918e-17	0.722302906523653	0.372	0.23	1.8850207947942e-12	0	FKBP1B
HSBP1	8.13965645391173e-17	0.386494720532754	0.849	0.69	1.91656350863805e-12	0	HSBP1
TUBB2A	8.45513609877242e-17	0.390034330381205	0.803	0.557	1.99084634581695e-12	0	TUBB2A
MARCKSL1	8.87138812676031e-17	0.511488407806915	0.616	0.482	2.08885704832698e-12	0	MARCKSL1
NSG2	1.77662141328652e-16	0.854467067763128	0.46	0.314	4.18323277972444e-12	0	NSG2
SKP1	1.99104561195156e-16	0.464938543000303	0.796	0.692	4.68811599790114e-12	0	SKP1
TPPP3	2.08241792077741e-16	0.578176085174838	0.399	0.254	4.90326123626249e-12	0	TPPP3
RGS4	2.31726426594878e-16	0.620807858720057	0.562	0.404	5.456230440603e-12	0	RGS4
DCTN2	5.35571211717312e-16	0.530612170132781	0.611	0.486	1.26105597510958e-11	0	DCTN2
TTC3	5.51673918600393e-16	0.430257729366791	0.825	0.683	1.29897140873649e-11	0	TTC3
BRD3	8.62663447241182e-16	0.489161977016788	0.596	0.442	2.03122735287409e-11	0	BRD3
SRP14	8.80265079105142e-16	0.391681964949989	0.932	0.858	2.07267215526097e-11	0	SRP14
EIF1B	2.07629060437345e-15	0.474674287695892	0.73	0.613	4.88883385705773e-11	0	EIF1B
ATP6V1G2	2.43488918085264e-15	0.500505115490082	0.47	0.326	5.73319006523562e-11	0	ATP6V1G2
NNAT	3.63354577203737e-15	0.426441653742897	0.808	0.585	8.55554687483919e-11	0	NNAT
RIC3	3.69151657555495e-15	0.507229041346521	0.504	0.356	8.69204492880167e-11	0	RIC3
SLC18A2	4.35542931090115e-15	0.566042411441975	0.273	0.142	1.02552938554479e-10	0	SLC18A2
EID1	4.51812962308966e-15	0.494817579250426	0.737	0.612	1.06383880105269e-10	0	EID1
CNGB1	4.91707380726149e-15	0.536149115020112	0.423	0.283	1.15777419865779e-10	0	CNGB1
RPL31	6.08918280332261e-15	0.255827190537933	0.993	0.966	1.43375898287034e-10	0	RPL31
SCG3	1.40340745591398e-14	0.532777840916027	0.569	0.415	3.30446319569506e-10	0	SCG3
FAM228B	1.71611401130359e-14	0.56892363875809	0.36	0.228	4.04076205101542e-10	0	FAM228B
FXYD6	3.71199637276384e-14	0.477250717990132	0.601	0.466	8.74026665930973e-10	0	FXYD6
MYT1L	3.76595029803452e-14	0.46999864850112	0.616	0.459	8.86730657175207e-10	0	MYT1L
BPTF	4.08530667039058e-14	0.413462104173281	0.752	0.583	9.61926308610166e-10	0	BPTF
KIDINS220	4.438246200766e-14	0.553991826318195	0.594	0.466	1.04502945043236e-09	0	KIDINS220
EXOC7	4.69788798903909e-14	0.491276773234778	0.545	0.421	1.10616470589914e-09	0	EXOC7
CNTNAP2	5.6382771312687e-14	0.422119707709332	0.647	0.471	1.32758873332853e-09	0	CNTNAP2
IP6K2	7.72188858182848e-14	0.483360706386873	0.582	0.46	1.81819588547733e-09	0	IP6K2
SOX11	1.54316510885785e-13	0.44227570524273	0.71	0.542	3.63353656531669e-09	0	SOX11
HNRNPA1	1.61410560205893e-13	0.352172651116817	0.917	0.846	3.80057305060796e-09	0	HNRNPA1
KCNQ1OT1	1.62999203539348e-13	0.400855490990682	0.769	0.614	3.83797924653749e-09	0	KCNQ1OT1
UBB	1.64352477957101e-13	0.311291054440095	0.959	0.884	3.8698434459779e-09	0	UBB
NCAM1	1.8932626985632e-13	0.458898312388812	0.547	0.404	4.4578763500369e-09	0	NCAM1
EIF3E	1.9028590522734e-13	0.460471575232847	0.689	0.601	4.48047192448295e-09	0	EIF3E
CRMP1	2.00829940449751e-13	0.480481438895293	0.567	0.425	4.72874177782985e-09	0	CRMP1
UBXN1	2.14164907754716e-13	0.427835258788722	0.771	0.685	5.04272691799254e-09	0	UBXN1
GABPB1-AS1	2.75683532937757e-13	0.446310652197571	0.569	0.438	6.49124446655242e-09	0	GABPB1-AS1
DDAH2	2.83887730558223e-13	0.39406037527887	0.791	0.653	6.68442050372393e-09	0	DDAH2
TSG101	3.6773614829485e-13	0.551424288217312	0.496	0.389	8.65871534775055e-09	0	TSG101
TBCB	3.80536442747446e-13	0.412411048711046	0.757	0.628	8.96011108093137e-09	0	TBCB
GPATCH8	4.65966733144841e-13	0.445109977662165	0.637	0.514	1.09716526986284e-08	0	GPATCH8
PSMB7	7.49342580629244e-13	0.380081910032855	0.769	0.625	1.76440204034962e-08	0	PSMB7
KANSL1	8.64311213967844e-13	0.409075267932502	0.686	0.565	2.03510718440868e-08	0	KANSL1
OCIAD2	9.44772593237382e-13	0.436470694861396	0.637	0.509	2.22456154803674e-08	0	OCIAD2
SCN9A	1.11451181817711e-12	0.40036763554656	0.506	0.365	2.62422952707983e-08	0	SCN9A
STMN3	1.35941820748699e-12	0.388740860147999	0.65	0.487	3.20088611134887e-08	0	STMN3
GDAP1L1	1.52091399849547e-12	0.511177812406414	0.392	0.269	3.58114410085744e-08	0	GDAP1L1
HNRNPK	1.99351129687968e-12	0.391331801403147	0.786	0.693	4.69392169963289e-08	0	HNRNPK
ATP6V0A1	2.05241025412044e-12	0.430468177165401	0.599	0.47	4.83260518435199e-08	0	ATP6V0A1
ICA1	2.07443179775042e-12	0.468014354452727	0.623	0.481	4.88445711098313e-08	0	ICA1
FAIM2	2.16166884376103e-12	0.548080724141759	0.292	0.174	5.08986545951972e-08	0	FAIM2
COMMD6	2.36196690704822e-12	0.339069539682095	0.762	0.681	5.56148727933574e-08	0	COMMD6
DYNC1LI2	2.77082747545326e-12	0.451662271258873	0.557	0.429	6.52419037370224e-08	0	DYNC1LI2
MRFAP1	2.91068005953783e-12	0.354772177542435	0.766	0.643	6.85348726818778e-08	0	MRFAP1
SF3B6	3.80049831696307e-12	0.407655761076361	0.752	0.638	8.94865333712125e-08	0	SF3B6
MLF2	4.44064106855811e-12	0.341696769186358	0.793	0.657	1.04559334600269e-07	0	MLF2
HID1	5.05814037168807e-12	0.483199017442127	0.345	0.225	1.19098973191767e-07	0	HID1
ATP6V0E2	6.13521850954195e-12	0.415586194626536	0.681	0.536	1.44459855025675e-07	0	ATP6V0E2
NCOA7	9.25782233982037e-12	0.577213940690433	0.423	0.303	2.17984684813411e-07	0	NCOA7
PCLO	9.95351657978184e-12	0.507275177177646	0.409	0.29	2.34365501387543e-07	0	PCLO
RSBN1	1.03853213789815e-11	0.43551163900442	0.353	0.232	2.44532777189498e-07	0	RSBN1
DUSP26	1.06821176451654e-11	0.460612124964827	0.38	0.264	2.51521142073064e-07	0	DUSP26
MRPS7	1.1786648342081e-11	0.390058249793388	0.616	0.503	2.7752842186264e-07	0	MRPS7
NDUFA4L2	1.1958948898239e-11	0.809513721742661	0.406	0.289	2.81585410757935e-07	0	NDUFA4L2
TAGLN3	1.24978356262785e-11	0.469487913675186	0.504	0.374	2.94274037656353e-07	0	TAGLN3
CHMP5	1.50283764326386e-11	0.463501054379169	0.555	0.461	3.53858151482908e-07	0	CHMP5
AC010478.1	3.04021946315563e-11	0.461004392880189	0.363	0.249	7.15850074794624e-07	0	AC010478.1
PTPRN	3.11951264732478e-11	0.436573734197854	0.29	0.178	7.34520447939092e-07	0	PTPRN
RUFY2	3.12419555544741e-11	0.469780543487544	0.411	0.295	7.35623085485646e-07	0	RUFY2
YIPF3	3.93930733453228e-11	0.425941783726926	0.616	0.517	9.27549304988971e-07	0	YIPF3
PAGE5	4.02465642759086e-11	0.665706751383235	0.363	0.243	9.47645602440544e-07	0	PAGE5
TROVE2	4.17478602557421e-11	0.480824116630742	0.518	0.417	9.82995117581704e-07	0	TROVE2
USP11	4.17625121727967e-11	0.44871200378464	0.453	0.339	9.83340111620671e-07	0	USP11
MEIS2	4.90429558345295e-11	0.442652174480484	0.265	0.155	1.15476543807983e-06	0	MEIS2
NARF	5.21670843483341e-11	0.377861879016241	0.577	0.475	1.22832616806588e-06	0	NARF
PPP1R9A	5.56933521852791e-11	0.414388785881853	0.307	0.195	1.31135567055458e-06	0	PPP1R9A
GATA3-AS1	6.01686444096511e-11	0.401531647196933	0.445	0.324	1.41673090126964e-06	0	GATA3-AS1
TSC22D1	6.35259829526456e-11	0.441916433475117	0.696	0.583	1.49578279460299e-06	0	TSC22D1
LGALS3BP	6.40601831572416e-11	0.452749861265687	0.375	0.26	1.50836107262041e-06	0	LGALS3BP
TMEM14C	6.58625209391812e-11	0.35418669344047	0.696	0.585	1.55079891803396e-06	0	TMEM14C
DCX	8.1950608817506e-11	0.501914829945694	0.477	0.364	1.929609035217e-06	0	DCX
STAT3	8.74107304064681e-11	0.394746672670503	0.608	0.514	2.0581730581507e-06	0	STAT3
MT-ND1	9.10832996430384e-11	0.405428256844748	0.998	0.983	2.14464737339498e-06	0	MT-ND1
CBX1	9.35580185619396e-11	0.304110267861446	0.832	0.619	2.20291710505943e-06	0	CBX1
ARMCX1	9.90260499230127e-11	0.418374234210757	0.319	0.208	2.33166737148726e-06	0	ARMCX1
CNOT4	1.10884170805972e-10	0.381885283333041	0.628	0.511	2.61087868579743e-06	0	CNOT4
MYL6B	1.38188887100702e-10	0.410433423103835	0.606	0.503	3.25379553567313e-06	0	MYL6B
SEZ6L2	1.39429353165956e-10	0.447571771518962	0.477	0.373	3.2830035496456e-06	0	SEZ6L2
KIF3A	1.4336302242624e-10	0.403870682502762	0.455	0.339	3.37562572604824e-06	0	KIF3A
ENO2	1.45814639417164e-10	0.389793914458705	0.574	0.448	3.43335149971655e-06	0	ENO2
PNN	1.80422412020268e-10	0.383669441407229	0.713	0.621	4.24822611342923e-06	0	PNN
PKIB	1.85264265698692e-10	0.566041869908639	0.394	0.284	4.36223240014141e-06	0	PKIB
APEX1	1.9621471925438e-10	0.451541872724655	0.56	0.468	4.62007177956363e-06	0	APEX1
ZSCAN18	1.9912372432442e-10	0.40969398809016	0.392	0.275	4.68856721294279e-06	0	ZSCAN18
EGLN3	2.00309438974725e-10	0.495893880310317	0.316	0.21	4.71648605009887e-06	0	EGLN3
YIPF4	2.46357622239834e-10	0.470968499711857	0.545	0.454	5.80073657325913e-06	0	YIPF4
ELAVL2	2.75814212284852e-10	0.648907822000533	0.46	0.354	6.49432144245911e-06	0	ELAVL2
SVBP	2.75852473250641e-10	0.471757877316313	0.526	0.431	6.49522233515958e-06	0	SVBP
C14orf132	3.00461366623234e-10	0.457964850920758	0.487	0.376	7.07466333851068e-06	0	C14orf132
MEG3	3.38059152921755e-10	1.08438165306098	0.27	0.168	7.95994081469565e-06	0	MEG3
EAPP	3.57365884436167e-10	0.41370133504816	0.333	0.225	8.41453711493399e-06	0	EAPP
NDFIP1	4.18098044379224e-10	0.422799409071978	0.569	0.493	9.84453655295322e-06	0	NDFIP1
HADHA	4.296383039418e-10	0.455746046477985	0.543	0.452	1.01162635046136e-05	0	HADHA
PRDX5	4.47770049884618e-10	0.307928587162413	0.852	0.753	1.05431935945832e-05	0	PRDX5
PGRMC1	4.52631730620081e-10	0.395501709174844	0.494	0.377	1.06576667291804e-05	0	PGRMC1
GDI1	4.5569146683955e-10	0.3507507274682	0.613	0.485	1.0729711278204e-05	0	GDI1
TRUB2	5.63962162291698e-10	0.373200198969634	0.273	0.17	1.32790530733203e-05	0	TRUB2
TMUB2	6.05814713501795e-10	0.38017954101591	0.426	0.321	1.42645132441133e-05	0	TMUB2
PHF14	6.53629783387335e-10	0.363298674454745	0.684	0.561	1.53903668796382e-05	0	PHF14
BMPR1B	6.55110003243653e-10	0.485792345049578	0.387	0.272	1.54252201363751e-05	0	BMPR1B
TUSC3	6.66574895851625e-10	0.388260285431952	0.491	0.377	1.56951724977224e-05	0	TUSC3
CCT3	8.86479182453805e-10	0.328858477235465	0.774	0.649	2.08730388300573e-05	0	CCT3
FKBP8	8.91264027960501e-10	0.37576185786088	0.708	0.617	2.0985702802358e-05	0	FKBP8
CD44	9.74974819838676e-10	0.284136328263126	0.762	0.696	2.29567571079215e-05	0	CD44
ATP5F1A	1.02195841259128e-09	0.357131218462101	0.73	0.631	2.40630327828743e-05	0	ATP5F1A
ACP1	1.09265018792141e-09	0.342205278336785	0.72	0.608	2.57275413247974e-05	0	ACP1
TRIM44	1.12391092964677e-09	0.370165219455421	0.54	0.433	2.64636067494629e-05	0	TRIM44
NDRG4	1.27687441433082e-09	0.473075727593839	0.299	0.198	3.00652849598336e-05	0	NDRG4
THRA	1.52993407581672e-09	0.426474002801807	0.319	0.217	3.60238277491805e-05	0	THRA
PHB2	1.8433106639557e-09	0.353942982835617	0.679	0.604	4.34025928935009e-05	0	PHB2
RAMP1	2.03546997306015e-09	0.42495829455457	0.387	0.279	4.79271759856743e-05	0	RAMP1
DNAJA1	2.05450090510996e-09	0.287792277359962	0.769	0.66	4.83752783117191e-05	0	DNAJA1
FNBP1L	2.13483610652168e-09	0.441208405444224	0.455	0.353	5.02668509641596e-05	0	FNBP1L
RPAIN	2.30715949436922e-09	0.374741857270417	0.616	0.532	5.43243774544177e-05	0	RPAIN
CUTA	2.32877548694434e-09	0.317322993240992	0.808	0.752	5.48333476155914e-05	0	CUTA
BNIP3L	2.58145003280367e-09	0.382998558886021	0.53	0.435	6.07828224723953e-05	0	BNIP3L
FAM32A	2.80569364335977e-09	0.374473297412106	0.506	0.416	6.6062862526549e-05	0	FAM32A
CHRNA7	2.9833385228649e-09	0.474498259602218	0.311	0.212	7.0245688859377e-05	0	CHRNA7
TMEM35A	3.06377017197879e-09	0.363788576903335	0.487	0.374	7.21395324694126e-05	0	TMEM35A
PNISR	3.20267295702463e-09	0.25358811053381	0.796	0.708	7.5410137446102e-05	0	PNISR
TERF2IP	3.27110072111199e-09	0.345747741949456	0.555	0.46	7.70213375793028e-05	0	TERF2IP
MRPS23	3.46455793815468e-09	0.401575977344546	0.487	0.397	8.157648121179e-05	0	MRPS23
COPS6	3.731110354781e-09	0.366083840600518	0.589	0.494	8.78527244136734e-05	0	COPS6
FHL1	4.59805593342391e-09	0.406149455422671	0.394	0.295	0.000108265825008399	0	FHL1
PHYHIPL	4.72887347183282e-09	0.396540423493135	0.482	0.375	0.000111346054767776	0	PHYHIPL
EIF3F	4.74086646894875e-09	0.311794775527805	0.776	0.726	0.000111628441877867	0	EIF3F
KIFAP3	4.83843415363626e-09	0.526888828892728	0.37	0.28	0.000113925770581519	0	KIFAP3
CADM3	5.12178089937339e-09	0.481215712927955	0.251	0.158	0.000120597453056646	0	CADM3
BAZ2B	5.71275298335467e-09	0.424617865912974	0.358	0.258	0.000134512481746069	0	BAZ2B
MAPRE3	5.84092753553886e-09	0.511432071770417	0.345	0.25	0.000137530479751798	0	MAPRE3
CHGA	5.87801393582674e-09	0.423506357964149	0.428	0.322	0.000138403716132976	0	CHGA
NKIRAS2	6.39548571358312e-09	0.346372811931527	0.616	0.499	0.000150588106612028	0	NKIRAS2
SPOCK1	6.98682776927382e-09	0.455443455649978	0.35	0.251	0.000164511846655321	0	SPOCK1
SPAG9	8.0946789692501e-09	0.320272824261614	0.611	0.508	0.000190597311009963	0	SPAG9
LAPTM4A	8.12354734327814e-09	0.324031112967062	0.691	0.598	0.000191277045744827	0	LAPTM4A
IL7	8.27162757059956e-09	0.430981707838977	0.45	0.346	0.000194763742777337	0	IL7
MAP2	8.85461652865538e-09	0.327160641617857	0.484	0.372	0.00020849080078372	0	MAP2
QDPR	8.91975964211939e-09	0.350233765161015	0.511	0.409	0.000210024660533343	0	QDPR
CNTN1	8.97807850275509e-09	0.413413927928049	0.397	0.296	0.000211397836425871	0	CNTN1
RPL23	9.06056082386893e-09	0.329517316385579	0.946	0.925	0.000213339965158818	0	RPL23
SELENOH	9.17262968242177e-09	0.279602574295702	0.8	0.725	0.000215978738502303	0	SELENOH
ZFHX3	1.01018059643799e-08	0.327665733955229	0.718	0.587	0.000237857123237289	0	ZFHX3
RNF165	1.18127937580112e-08	0.478056420963577	0.37	0.276	0.000278144041826132	0	RNF165
MRPS21	1.22482984209816e-08	0.363749833924765	0.662	0.597	0.000288398434620434	0	MRPS21
SCOC	1.31695817579391e-08	0.435458569226963	0.511	0.425	0.000310090972072434	0	SCOC
HNRNPDL	1.33710286906494e-08	0.27197480820727	0.847	0.797	0.000314834241550032	0	HNRNPDL
RPL7L1	1.39318209127829e-08	0.374350191844565	0.608	0.512	0.000328038655212386	0	RPL7L1
HSPA5	1.39327405144163e-08	0.509675027734832	0.538	0.449	0.000328060308152446	0	HSPA5
FAM215B	1.45675619834589e-08	0.334472397072021	0.623	0.509	0.000343007814462522	0	FAM215B
LAMTOR5	1.60300666574643e-08	0.309331490998607	0.664	0.581	0.000377443949516653	0	LAMTOR5
COX6A1	1.6725505152578e-08	0.345043178818112	0.954	0.869	0.000393818744322602	0	COX6A1
RBMS3	1.70132229173983e-08	0.433237615116064	0.414	0.328	0.000400593346813061	0	RBMS3
MT-CO2	1.78514473645714e-08	0.303527177733482	1	0.998	0.000420330179646199	0	MT-CO2
SRI	1.82574418846185e-08	0.396738682291108	0.608	0.532	0.000429889726615227	0	SRI
SUMO1	1.97426959395893e-08	0.314048047267052	0.742	0.666	0.000464861518593569	0	SUMO1
CELF3	2.06075656500864e-08	0.343637519521498	0.314	0.217	0.000485225740796935	0	CELF3
RTF1	2.12527400591185e-08	0.334146812267867	0.56	0.481	0.000500417017432004	0	RTF1
COX11	2.60678586673338e-08	0.338772176733334	0.518	0.422	0.000613793800181041	0	COX11
HDAC2	2.62281858927685e-08	0.312735294958312	0.652	0.541	0.000617568865031128	0	HDAC2
NDUFB5	2.65532919510648e-08	0.344286346978351	0.499	0.411	0.000625223812279773	0	NDUFB5
NIPSNAP1	2.80911330764927e-08	0.335639097343585	0.382	0.286	0.000661433819419096	0	NIPSNAP1
MTMR4	3.04134084742577e-08	0.388357200444675	0.416	0.327	0.000716114115934873	0	MTMR4
FMC1	3.05514891841088e-08	0.322192995788089	0.552	0.444	0.000719365364329027	0	FMC1
DCAF7	3.2798837598894e-08	0.29102103849401	0.703	0.576	0.000772281430103557	0	DCAF7
PHOX2B	3.40199895408821e-08	0.371253492043833	0.535	0.416	0.000801034673729609	0	PHOX2B
RSL24D1	3.71647428224673e-08	0.293322799661182	0.547	0.469	0.000875081034497814	0	RSL24D1
CCT2	3.78869168544976e-08	0.341748141155521	0.589	0.477	0.000892085344256	0	CCT2
RBFOX2	4.03901575560726e-08	0.3704768962216	0.509	0.408	0.000951026649815285	0	RBFOX2
ZNF33B	4.04356036830091e-08	0.379508409464054	0.345	0.249	0.000952096724320132	0	ZNF33B
SRP9	4.13727160799729e-08	0.302329158834429	0.759	0.662	0.000974161972819042	0	SRP9
AP2M1	4.47129324134093e-08	0.280101659619374	0.776	0.704	0.00105281070660614	0	AP2M1
EXOC4	4.61155368458292e-08	0.534204300798342	0.416	0.335	0.00108583643057189	0	EXOC4
FEZ2	4.74454242565411e-08	0.392457964678766	0.358	0.256	0.00111714995954452	0	FEZ2
STXBP1	5.24071721064194e-08	0.379332939538283	0.423	0.337	0.00123397927441775	0	STXBP1
CPNE3	5.30531022048071e-08	0.354507586600341	0.428	0.344	0.00124918834451439	0	CPNE3
HACD3	5.37386908614687e-08	0.404753878381725	0.53	0.424	0.00126533121502414	0	HACD3
KLF7	5.53386909997651e-08	0.390058720058079	0.455	0.364	0.00130300481828047	0	KLF7
PLXNA4	5.6862319392933e-08	0.435720383523923	0.28	0.189	0.001338880172426	0	PLXNA4
ASPHD1	6.16986368268479e-08	0.445701540443769	0.294	0.208	0.00145275610272496	0	ASPHD1
ARMCX3	6.88318923655926e-08	0.379035291630633	0.482	0.407	0.00162071573764024	0	ARMCX3
ZNF302	7.29539894359809e-08	0.306738251308294	0.436	0.343	0.00171777463525961	0	ZNF302
BEND5	7.60677210471837e-08	0.382974992437571	0.348	0.262	0.00179109055977699	0	BEND5
HDAC5	8.62855220569616e-08	0.351152366453366	0.348	0.26	0.00203167890235322	0	HDAC5
DDX1	8.9048004897126e-08	0.376003136344968	0.418	0.324	0.00209672432330773	0	DDX1
IFI27L2	9.21747024196657e-08	0.387620652058098	0.601	0.553	0.00217034554317345	0	IFI27L2
DPY30	9.48778355127976e-08	0.410788011568419	0.562	0.489	0.00223399351498433	0	DPY30
SAP18	9.77193759150797e-08	0.315317073770152	0.681	0.629	0.00230090042529647	0	SAP18
MEST	9.88654362714962e-08	0.395501322261058	0.472	0.378	0.00232788556244865	0	MEST
PRDX2	9.96373442584799e-08	0.270499064818887	0.762	0.616	0.00234606090791017	0	PRDX2
COA3	1.05547098377969e-07	0.329209990728546	0.659	0.566	0.00248521197840766	0	COA3
ATXN7L3B	1.05854217264866e-07	0.393335752804323	0.45	0.366	0.00249244339971853	0	ATXN7L3B
CXADR	1.07333786693303e-07	0.370280772009085	0.421	0.327	0.00252728134148051	0	CXADR
CCT4	1.10724777519278e-07	0.273594950860837	0.672	0.554	0.00260712561146892	0	CCT4
PRCC	1.16722507250965e-07	0.357465699389616	0.457	0.382	0.00274834815573122	0	PRCC
STRAP	1.18556979866787e-07	0.293879817305172	0.71	0.595	0.00279154264794338	0	STRAP
FSCN1	1.19073334079715e-07	0.308206290789426	0.667	0.545	0.00280370072424098	0	FSCN1
RTL8A	1.21518060675625e-07	0.347332010270107	0.423	0.338	0.00286126425666826	0	RTL8A
APPBP2	1.2282262736033e-07	0.34632429099754	0.392	0.304	0.00289198158382633	0	APPBP2
C11orf58	1.2591922242722e-07	0.284092036865117	0.747	0.655	0.00296489401127132	0	C11orf58
EIF3J-DT	1.31189584793542e-07	0.344987401105907	0.26	0.173	0.00308898996354875	0	EIF3J-DT
IGBP1	1.4397070938443e-07	0.367514762103998	0.372	0.29	0.00338993432316579	0	IGBP1
PPP2R1A	1.46187733509894e-07	0.336432392587349	0.494	0.413	0.00344213637322396	0	PPP2R1A
BPHL	1.49384285817182e-07	0.379393711275481	0.326	0.237	0.00351740239385137	0	BPHL
C5orf24	1.54180435068589e-07	0.314578585443086	0.513	0.427	0.003630332524125	0	C5orf24
RBFOX1	1.62193603581303e-07	0.413862088935359	0.363	0.274	0.00381901058992536	0	RBFOX1
SMARCC2	1.70966222080212e-07	0.363802471634487	0.457	0.378	0.00402557066510066	0	SMARCC2
DNAJC7	1.84891836292981e-07	0.302403040402551	0.647	0.562	0.00435346317735453	0	DNAJC7
APP	2.00951081019783e-07	0.330163676333783	0.467	0.381	0.0047315941536918	0	APP
ARL16	2.041341689849e-07	0.294292578299562	0.625	0.518	0.00480654314291846	0	ARL16
EIF4B	2.12559674747981e-07	0.326391017122081	0.577	0.527	0.00500493010161595	0	EIF4B
ENDOV	2.16260572910223e-07	0.300350754316683	0.501	0.412	0.00509207144974411	0	ENDOV
GRIA2	2.33963559010402e-07	0.347210579338115	0.285	0.198	0.00550890596045892	0	GRIA2
GDAP1	2.61448608644543e-07	0.347675786698385	0.367	0.28	0.00615606893914442	0	GDAP1
PRMT2	2.65454770088379e-07	0.307757842746506	0.655	0.582	0.00625039801650098	0	PRMT2
SCPEP1	2.71267672902465e-07	0.486256656123645	0.355	0.279	0.00638726862616145	0	SCPEP1
TDG	2.95047121772297e-07	0.409469071130219	0.421	0.346	0.0069471795292505	0	TDG
CDC5L	2.96820928981254e-07	0.334873753895974	0.528	0.443	0.00698894559379261	0	CDC5L
IDS	3.08639814369137e-07	0.31335474253863	0.552	0.49	0.0072672330691357	0	IDS
SMARCA1	3.28962993032415e-07	0.319674470933817	0.336	0.245	0.00774576263394125	0	SMARCA1
SLC22A17	3.65339516437007e-07	0.519133272203552	0.302	0.223	0.00860228425402577	0	SLC22A17
TRMT112	3.87373403908631e-07	0.26887848595856	0.837	0.732	0.00912109416843262	0	TRMT112
SPSB3	3.99900541612492e-07	0.321085262414721	0.394	0.318	0.00941605815280774	0	SPSB3
UBE2B	4.03136445085899e-07	0.304245635062649	0.606	0.544	0.00949225073599257	0	UBE2B
GSTA4	4.10225215540517e-07	0.354962178543444	0.292	0.209	0.00965916292511702	0	GSTA4
LSP1P5	4.17821344518242e-07	0.399441875169308	0.316	0.233	0.00983802137802652	0	LSP1P5
POLR2J3.1	4.27452346580385e-07	0.284576748242494	0.647	0.564	0.0100647929525817	0	POLR2J3.1
RND2	4.36003172676881e-07	0.404270613820659	0.324	0.242	0.0102661307038498	0	RND2
EIF3H	4.39347478306383e-07	0.30983301082042	0.635	0.59	0.0103448757242021	0	EIF3H
FIS1	4.51128642876541e-07	0.349573020922738	0.608	0.565	0.010622275025171	0	FIS1
PDK2	4.56508068401641e-07	0.380377593144935	0.28	0.198	0.010748938978585	0	PDK2
DNMT3A	5.03919693993546e-07	0.349560731614614	0.47	0.381	0.011865293114772	0	DNMT3A
ZFAS1	5.15664329974381e-07	0.250996979104384	0.771	0.709	0.0121418323135768	0	ZFAS1
PSMD12	5.20871345799552e-07	0.338637447208842	0.521	0.444	0.0122644367081962	0	PSMD12
ZNF33A	5.68410538886077e-07	0.328128055253935	0.394	0.31	0.0133837945486116	0	ZNF33A
TXNL1	5.72073296150767e-07	0.335383327195055	0.586	0.518	0.013470037831166	0	TXNL1
ESD	6.01236738235345e-07	0.36662741970792	0.465	0.39	0.0141567202384894	0	ESD
CEP95	6.10551288411708e-07	0.361147419354544	0.438	0.356	0.0143760406369421	0	CEP95
RNMT	6.5943398436565e-07	0.317680759529469	0.509	0.429	0.0155270325958736	0	RNMT
MT-CO1	7.45338345964097e-07	0.281357316596685	1	0.999	0.0175497366940706	0	MT-CO1
SSBP2	7.57546908060393e-07	0.33403737674345	0.406	0.32	0.01783719949719	0	SSBP2
TAF7	7.58714722859554e-07	0.266895174368059	0.62	0.531	0.0178646968644511	0	TAF7
TSPAN3	9.00487484300494e-07	0.33601064386221	0.484	0.408	0.0212028783053394	0	TSPAN3
CRIPT	9.43096864755866e-07	0.341482540321812	0.375	0.3	0.0222061587775416	0	CRIPT
NCBP2	9.70276223943862e-07	0.299039602430586	0.484	0.412	0.0228461239689822	0	NCBP2
SLC26A11	9.8119708573615e-07	0.293973971955552	0.314	0.23	0.0231032665807434	0	SLC26A11
PPDPF	1.05385577571691e-06	0.275213320358938	0.83	0.78	0.0248140880950303	0	PPDPF
CNP	1.10830476251247e-06	0.337336068797683	0.516	0.431	0.0260961439381186	0	CNP
PAK3	1.1178352113819e-06	0.380654346758655	0.319	0.237	0.0263205478871983	0	PAK3
DTX3	1.11942309011665e-06	0.318040033380319	0.292	0.212	0.0263579360798866	0	DTX3
SYT5	1.15521118283602e-06	0.302770203605623	0.268	0.186	0.027200602511057	0	SYT5
TCEAL9	1.24871764863551e-06	0.401903109430494	0.465	0.393	0.0294023057547718	0	TCEAL9
CEP170	1.26667173066932e-06	0.326776643832403	0.496	0.422	0.0298250525703397	0	CEP170
SLC39A6	1.30237322927424e-06	0.318690180080029	0.501	0.422	0.0306656800564913	0	SLC39A6
DDX24	1.4057643834258e-06	0.323957149496666	0.608	0.552	0.0331001281721438	0	DDX24
PSMD4	1.49816277903361e-06	0.425811392427913	0.513	0.46	0.0352757407951253	0	PSMD4
FLOT1	1.6968955108819e-06	0.286894180217295	0.642	0.558	0.0399551016992252	0	FLOT1
EIF3D	1.69833230733022e-06	0.31745895007728	0.533	0.483	0.0399889325083974	0	EIF3D
EMC4	1.73271709174679e-06	0.311012878032027	0.54	0.472	0.0407985566422698	0	EMC4
LRRC4C	1.85970476028513e-06	0.348162020389705	0.367	0.285	0.0437886082856736	0	LRRC4C
PIK3R1	1.9525593228682e-06	0.315099286273531	0.472	0.395	0.0459749618162546	0	PIK3R1
NPEPPS	2.05555281478836e-06	0.308385269465122	0.467	0.401	0.0484000465770068	0	NPEPPS
SLC35B1	2.10944810235617e-06	0.325460985114096	0.586	0.516	0.0496690650180783	0	SLC35B1
NDUFB4	2.158380883528e-06	0.313765127925238	0.633	0.568	0.0508212362835503	0	NDUFB4
RETREG3	2.16646549645502e-06	0.316605406107606	0.302	0.224	0.05101159657953	0	RETREG3
LRRN3	2.16981902196213e-06	0.413665538421147	0.499	0.42	0.0510905586911202	0	LRRN3
MT-ND4	2.20439843118858e-06	0.309731532906019	0.998	0.997	0.0519047654607664	0	MT-ND4
CDH8	2.63670863652883e-06	0.401932475397112	0.253	0.179	0.0620839415557078	0	CDH8
FGF13	2.71360735291128e-06	0.339794504805965	0.363	0.286	0.063894598731649	0	FGF13
NBDY	2.79975377237005e-06	0.277476561114931	0.567	0.517	0.0659230023242252	0	NBDY
C12orf76	2.87925758970286e-06	0.33513368956059	0.302	0.23	0.0677949992071435	0	C12orf76
RRAGA	3.06798013567765e-06	0.3851958246402	0.343	0.272	0.072238660274666	0	RRAGA
SLC25A36	3.2828454422037e-06	0.313400692521658	0.501	0.442	0.0772978787821284	0	SLC25A36
RTL8C	3.36268474168975e-06	0.357614251276729	0.358	0.287	0.0791777749278268	0	RTL8C
ZRANB2	3.42299337577579e-06	0.314358287177677	0.44	0.375	0.0805978020260168	0	ZRANB2
ZNF608	3.49103228900199e-06	0.269850279970371	0.28	0.201	0.0821998462768409	0	ZNF608
GATA2	3.52547201950909e-06	0.328803393618268	0.414	0.331	0.083010764171361	0	GATA2
H2AFY2	3.56674287968877e-06	0.262363524761512	0.47	0.375	0.0839825278451517	0	H2AFY2
IRS2	3.56721278048637e-06	0.441272075828937	0.37	0.295	0.0839935921293321	0	IRS2
ATCAY	3.62485961247367e-06	0.277864850449939	0.38	0.296	0.0853509444353049	0	ATCAY
CAMK2G	3.64093217686103e-06	0.352863373162936	0.292	0.216	0.0857293890363698	0	CAMK2G
CCDC112	3.81222142286765e-06	0.34330831932084	0.367	0.298	0.0897625656228418	0	CCDC112
SF3B2	3.89333432591281e-06	0.272962175194161	0.696	0.605	0.0916724500379431	0	SF3B2
PDAP1	4.06949801915375e-06	0.270154582467528	0.672	0.599	0.0958204003589941	0	PDAP1
TBX2-AS1	4.11529291750798e-06	0.354326183852844	0.55	0.465	0.0968986870356429	0	TBX2-AS1
MACO1	4.19589771113318e-06	0.340056878550441	0.367	0.304	0.0987966075063418	0	MACO1
MAGEF1	4.48036236126556e-06	0.374524964675362	0.423	0.359	0.105494612158359	0	MAGEF1
PSMB1	4.6736736455941e-06	0.343238290904224	0.664	0.605	0.110046319659159	0	PSMB1
DCTN3	4.92229489055703e-06	0.320180278770722	0.669	0.587	0.115900355493056	0	DCTN3
SMARCB1	4.9570107149961e-06	0.32058828237938	0.555	0.499	0.116717774295298	0	SMARCB1
ERV3-1	4.95856145141643e-06	0.253025273770203	0.299	0.218	0.116754287935051	0	ERV3-1
TMOD2	5.06460174809138e-06	0.391780421035712	0.268	0.194	0.11925111276056	0	TMOD2
MAB21L1	5.08165093622622e-06	0.336352142142198	0.397	0.319	0.119652552944383	0	MAB21L1
FXR1	5.24813605008317e-06	0.305122358203098	0.462	0.394	0.123572611435258	0	FXR1
TIA1	5.27210916948072e-06	0.319844459675437	0.472	0.392	0.124137082504593	0	TIA1
KMT5B	5.37412563251497e-06	0.31898834833474	0.389	0.321	0.126539162143197	0	KMT5B
TRIM2	5.79071933953318e-06	0.341751599985518	0.341	0.265	0.136348277568648	0	TRIM2
AP4M1	6.12755240419752e-06	0.388219229528491	0.275	0.204	0.144279348909235	0	AP4M1
FBXO21	6.21033030741011e-06	0.398623709006262	0.353	0.282	0.146228437418278	0	FBXO21
ZNF397	6.49721258697776e-06	0.325456568212371	0.324	0.25	0.152983367572978	0	ZNF397
CEND1	6.64003111814912e-06	0.382740473662098	0.27	0.201	0.156346172707939	0	CEND1
L1CAM	6.71649645654759e-06	0.342537430183544	0.382	0.307	0.15814662556587	0	L1CAM
CHRNA3	6.75395947575672e-06	0.345397758926357	0.275	0.202	0.159028729816168	0	CHRNA3
TSPAN7	7.00723459168869e-06	0.42013619525176	0.275	0.207	0.164992345695902	0	TSPAN7
SUPT7L	7.16831305455142e-06	0.39448290690865	0.309	0.24	0.168785099182468	0	SUPT7L
POU2F2	7.49545734056141e-06	0.332518840285418	0.477	0.414	0.176488038540859	0	POU2F2
CBR4	7.87172926984072e-06	0.314093531263253	0.297	0.224	0.18534773738767	0	CBR4
ST13	8.14058175319437e-06	0.296039099470936	0.684	0.632	0.191678137960715	0	ST13
TCEAL4	9.39837196569864e-06	0.293895372219987	0.489	0.424	0.22129406630434	0	TCEAL4
BFAR	1.00293598342324e-05	0.350120770438541	0.348	0.28	0.236151306656836	0	BFAR
MBTD1	1.02080142622775e-05	0.286229398311413	0.275	0.204	0.240357903819585	0	MBTD1
SMARCE1	1.02223180440771e-05	0.318554967718589	0.392	0.323	0.24069470066584	0	SMARCE1
MEIS3	1.02907553853657e-05	0.296944490583333	0.277	0.206	0.24230612630382	0	MEIS3
FAM219B	1.04188222244946e-05	0.301501380381698	0.255	0.185	0.245321588097949	0	FAM219B
TMEM106B	1.12214683612453e-05	0.351355218507	0.282	0.213	0.264220694033882	0	TMEM106B
SNRPB2	1.12862988162499e-05	0.280052390121013	0.513	0.447	0.265747191927419	0	SNRPB2
PEX13	1.18709932165894e-05	0.332627023805826	0.299	0.232	0.279514406277814	0	PEX13
AKAP9	1.19648384855895e-05	0.278193283883742	0.652	0.597	0.281724086981691	0	AKAP9
RAB6B	1.20287439452079e-05	0.374564963053357	0.297	0.231	0.283228804933865	0	RAB6B
DST	1.27404974127756e-05	0.308686192398532	0.491	0.429	0.299987752081215	0	DST
POLR1D	1.29579328015153e-05	0.346596830895135	0.511	0.457	0.305107485744479	0	POLR1D
ARRDC3	1.30032788996345e-05	0.454417997720789	0.431	0.372	0.306175204970793	0	ARRDC3
NOL11	1.40304924929065e-05	0.377965013125596	0.336	0.272	0.330361976237976	0	NOL11
CCT8	1.46301276481061e-05	0.272617760483877	0.562	0.504	0.344480985602305	0	CCT8
NRXN1	1.51939760019078e-05	0.369986023617767	0.343	0.283	0.357757358940921	0	NRXN1
LRRC61	1.56666643486077e-05	0.277006194302234	0.528	0.445	0.368887278752317	0	LRRC61
SOD1	1.61853723303111e-05	0.288710309241007	0.766	0.727	0.381100776889505	0	SOD1
RAB2A	1.70415513000842e-05	0.26497846027094	0.599	0.556	0.401260366911783	0	RAB2A
TMCO1	1.72950181393455e-05	0.360375525367251	0.443	0.397	0.407228497109028	0	TMCO1
SERP2	1.73968943400244e-05	0.36779064257438	0.265	0.202	0.409627274130215	0	SERP2
PRMT1	1.77498585579834e-05	0.29413469694508	0.496	0.435	0.417938169606277	0	PRMT1
GPC2	1.80611251571306e-05	0.314335884723484	0.319	0.249	0.425267252949797	0	GPC2
RNF20	1.87526541923588e-05	0.271166494103386	0.307	0.236	0.44154999561328	0	RNF20
GSK3B	1.89639880260567e-05	0.344893936135568	0.348	0.288	0.446526062061531	0	GSK3B
STAU1	1.94928598893096e-05	0.285661555399788	0.56	0.497	0.458978878953685	0	STAU1
CAMLG	1.9630361387145e-05	0.439436748249975	0.465	0.423	0.462216489221715	0	CAMLG
VPS4B	1.99519110842384e-05	0.375752364834673	0.397	0.342	0.469787698389477	0	VPS4B
SGCB	2.02870283726656e-05	0.301990762861157	0.328	0.257	0.477678370062785	0	SGCB
EMC10	2.17683146525382e-05	0.279284531767447	0.547	0.49	0.512556736808665	0	EMC10
RAMP3	2.217635773196e-05	0.262501646650421	0.263	0.192	0.522164519156729	0	RAMP3
PITPNB	2.38415002482046e-05	0.280692922485919	0.433	0.374	0.561371964844227	0	PITPNB
TIPRL	2.43562746121441e-05	0.361578416977003	0.375	0.318	0.573492842017545	0	TIPRL
NDUFS2	2.4874950391853e-05	0.291123010683409	0.328	0.263	0.585705581926571	0	NDUFS2
POLR2G	2.58404216186598e-05	0.251168124565158	0.543	0.473	0.608438567432965	0	POLR2G
GNB5	2.64991192930149e-05	0.319419779310012	0.287	0.22	0.623948262873329	0	GNB5
ATL1	2.68286055141412e-05	0.282702272403641	0.297	0.229	0.631706345435968	0	ATL1
ZBTB38	2.68878713210521e-05	0.283779130156473	0.319	0.248	0.633101818125492	0	ZBTB38
GTF2I	2.69745407352958e-05	0.263575896887025	0.645	0.569	0.635142536153274	0	GTF2I
TUB	2.79245159084666e-05	0.31417377813616	0.302	0.23	0.657510651580755	0	TUB
LPIN1	2.92232814582673e-05	0.383115752124055	0.409	0.347	0.688091385216361	0	LPIN1
DLGAP4	2.9511671609785e-05	0.28592901080734	0.314	0.248	0.694881819723998	0	DLGAP4
RAB14	3.09262335011231e-05	0.279256426916897	0.457	0.395	0.728189094017444	0	RAB14
NRSN1	3.18502959911792e-05	0.379563199397379	0.292	0.23	0.749947069408306	0	NRSN1
CHD9	3.29976915275739e-05	0.264586940429242	0.56	0.51	0.776963644708256	0	CHD9
DTD1	3.31732828738225e-05	0.322915965343191	0.384	0.325	0.781098118547024	0	DTD1
SERINC3	3.41829786211077e-05	0.311394253903563	0.333	0.271	0.804872414612602	0	SERINC3
ABCD4	3.44471831962691e-05	0.295131971551546	0.38	0.322	0.811093375539353	0	ABCD4
RUNX1T1	3.71678267639738e-05	0.324194371131746	0.377	0.314	0.875153648984528	0	RUNX1T1
ATAD1	3.75897956080349e-05	0.300724645456614	0.307	0.241	0.885089327386789	0	ATAD1
VDAC2	3.88340656424473e-05	0.254287395032571	0.667	0.6	0.914386909617064	0	VDAC2
ZC2HC1A	4.17357284745843e-05	0.341490291554068	0.341	0.29	0.982709462662563	0	ZC2HC1A
MT-ND5	4.35312860072007e-05	0.568193900066511	0.983	0.968	1	0	MT-ND5
NELFCD	4.3991891101381e-05	0.274683380086556	0.414	0.36	1	0	NELFCD
PYURF	4.51057082719105e-05	0.254030447184869	0.538	0.494	1	0	PYURF
OCIAD1	4.58845558760705e-05	0.262985716201895	0.516	0.471	1	0	OCIAD1
ADH5	4.59430478561782e-05	0.346993323152167	0.328	0.27	1	0	ADH5
PSMG4	4.76827895643315e-05	0.301506862850587	0.365	0.306	1	0	PSMG4
PBX1	4.95088086174162e-05	0.277471889331697	0.377	0.315	1	0	PBX1
TM2D3	5.43381737989575e-05	0.354192276814149	0.358	0.295	1	0	TM2D3
PCBD1	5.86391070610824e-05	0.274132943796621	0.55	0.504	1	0	PCBD1
PRPF6	6.39752072833579e-05	0.298650666621091	0.348	0.292	1	0	PRPF6
RIMBP2	6.52330174146587e-05	0.258185767991197	0.285	0.221	1	0	RIMBP2
ATP5PO	6.66623900126781e-05	0.259370883837372	0.684	0.639	1	0	ATP5PO
ATRX	6.66776913239607e-05	0.262248361826995	0.62	0.591	1	0	ATRX
MAP9	6.78661342127975e-05	0.344623589427356	0.275	0.218	1	0	MAP9
ZNF3	7.09293564837396e-05	0.326098192735457	0.282	0.222	1	0	ZNF3
KIF5C	7.25936914927997e-05	0.329679123930033	0.394	0.335	1	0	KIF5C
SUDS3	7.71446493786087e-05	0.389058158545963	0.414	0.364	1	0	SUDS3
MAPK10	8.3006961493188e-05	0.308752580009304	0.302	0.239	1	0	MAPK10
SEC62	8.43485376118539e-05	0.281469399884041	0.618	0.583	1	0	SEC62
RND3	8.5455546244471e-05	0.33525283782717	0.304	0.243	1	0	RND3
TOB1	8.76033490668353e-05	0.360478715050301	0.44	0.388	1	0	TOB1
USP47	8.76415482796693e-05	0.283918099757591	0.404	0.347	1	0	USP47
SERINC1	9.34055376201741e-05	0.331976741003573	0.384	0.332	1	0	SERINC1
ZCCHC17	9.51988946143076e-05	0.313266998760752	0.392	0.34	1	0	ZCCHC17
CAMK4	9.93646485456109e-05	0.284215138334614	0.27	0.21	1	0	CAMK4
EIF3I	0.0001051699420473	0.251415723284371	0.557	0.509	1	0	EIF3I
RAB18	0.000105664091639115	0.29942701699752	0.365	0.311	1	0	RAB18
DYNC1I2	0.00010722033306077	0.306217634146612	0.372	0.316	1	0	DYNC1I2
MRPL27	0.000111003418723025	0.27662356335219	0.516	0.475	1	0	MRPL27
PTMS	0.000113043754728921	0.275228834198825	0.479	0.418	1	0	PTMS
AP1S1	0.000120364801057352	0.272160499548811	0.474	0.419	1	0	AP1S1
KIF1A	0.000133417800809938	0.296924221910618	0.416	0.363	1	0	KIF1A
VGLL4	0.000133821931208726	0.299046785288717	0.292	0.231	1	0	VGLL4
C11orf49	0.000137810027906553	0.295481972816803	0.258	0.203	1	0	C11orf49
ECH1	0.000138951360295165	0.348551807928845	0.44	0.398	1	0	ECH1
SOX5	0.000140961317284007	0.288526293450822	0.287	0.227	1	0	SOX5
LARS	0.000142034856427944	0.29287306335718	0.392	0.339	1	0	LARS
MUM1	0.000143361533094767	0.276084630460825	0.316	0.257	1	0	MUM1
ZC3H13	0.000146357380182778	0.259842989971162	0.489	0.439	1	0	ZC3H13
TTC14	0.000146944046297812	0.282872879226963	0.333	0.275	1	0	TTC14
SPAST	0.000148754571957599	0.341624467261793	0.255	0.201	1	0	SPAST
MAGED1	0.000153345759522087	0.342586834399904	0.292	0.238	1	0	MAGED1
CDH2	0.000162057144762319	0.263796396613551	0.448	0.384	1	0	CDH2
JARID2	0.000163191766268266	0.286646152742416	0.35	0.291	1	0	JARID2
SNX17	0.00016725336750038	0.309572838557452	0.465	0.429	1	0	SNX17
C12orf10	0.000172402926716246	0.286507960378549	0.358	0.309	1	0	C12orf10
UQCRC2	0.000173481739302021	0.301671468597719	0.428	0.385	1	0	UQCRC2
PREPL	0.000177397110747198	0.287024494376857	0.382	0.33	1	0	PREPL
RBM4B	0.000177398750278602	0.286899969217157	0.363	0.309	1	0	RBM4B
PSMD3	0.000180088228009753	0.322120571748666	0.382	0.331	1	0	PSMD3
PPA1	0.000186538588809045	0.258647171534313	0.562	0.528	1	0	PPA1
PSMD13	0.000190702159916391	0.251165889251101	0.421	0.37	1	0	PSMD13
SNRNP27	0.000192631277366277	0.311143249143444	0.416	0.376	1	0	SNRNP27
UBE2E3	0.000195678073382278	0.262735297617426	0.494	0.451	1	0	UBE2E3
CCNDBP1	0.000199320661677765	0.26783603646026	0.311	0.257	1	0	CCNDBP1
RSF1	0.000208715660966302	0.294766192152146	0.367	0.315	1	0	RSF1
NRCAM	0.000208768228014691	0.305623036332177	0.255	0.197	1	0	NRCAM
RNF24	0.000211717535713491	0.302280559259069	0.263	0.207	1	0	RNF24
HELZ	0.000222340723070743	0.327996377243337	0.409	0.36	1	0	HELZ
PRKCA	0.000228569042087993	0.312811825623509	0.416	0.361	1	0	PRKCA
EPN2	0.000235661486503209	0.313279731670704	0.309	0.256	1	0	EPN2
IAH1	0.000239230299827934	0.301518441795669	0.474	0.436	1	0	IAH1
RNASEH1-AS1	0.000246230166955298	0.286677786238303	0.251	0.199	1	0	RNASEH1-AS1
HTATSF1	0.000251738163509754	0.349330692681464	0.338	0.293	1	0	HTATSF1
EZH1	0.000266355449598936	0.284547431358432	0.282	0.226	1	0	EZH1
TSEN34	0.000274165358043446	0.261273110852421	0.363	0.309	1	0	TSEN34
IFT57	0.000274498218754976	0.272289299481724	0.319	0.265	1	0	IFT57
NUDT2	0.000275666135861933	0.375972945592537	0.263	0.209	1	0	NUDT2
HADHB	0.000283188825622074	0.303948734594448	0.333	0.286	1	0	HADHB
ATG12	0.0002978799376813	0.266300371549461	0.406	0.361	1	0	ATG12
BCL7A	0.000311288272782432	0.31932519464632	0.26	0.207	1	0	BCL7A
SINHCAF	0.000317235884058564	0.27970000559233	0.382	0.332	1	0	SINHCAF
PRKAG2-AS1	0.000322481777119957	0.269883539993703	0.372	0.319	1	0	PRKAG2-AS1
CFAP20	0.000333022545412307	0.279854718332129	0.445	0.395	1	0	CFAP20
ZFP90	0.000340881406365341	0.342643189573153	0.268	0.217	1	0	ZFP90
PFDN4	0.000349156189679932	0.278873950498079	0.353	0.308	1	0	PFDN4
PFN2	0.000365583046053325	0.291645522725004	0.418	0.376	1	0	PFN2
UBXN2A	0.00039999946270151	0.31066875354525	0.375	0.326	1	0	UBXN2A
TBCC	0.000410748926094831	0.290943830167411	0.336	0.288	1	0	TBCC
FAM57B	0.000413573082812913	0.262929149204012	0.414	0.363	1	0	FAM57B
ACTR10	0.000414313913565904	0.26097267732313	0.302	0.252	1	0	ACTR10
RHBDD2	0.000414731607870395	0.279509210597159	0.38	0.34	1	0	RHBDD2
PAG1	0.000417548671207591	0.27179193136966	0.404	0.355	1	0	PAG1
ATF6B	0.000433250004744392	0.267658047099266	0.414	0.366	1	0	ATF6B
ZEB1	0.000435587760417478	0.296473315459888	0.387	0.339	1	0	ZEB1
SRPK2	0.000439071744612706	0.285110544658065	0.421	0.382	1	0	SRPK2
FBXW2	0.00044772671102175	0.278750287193096	0.375	0.328	1	0	FBXW2
ZNF24	0.000455069195348197	0.25012020991264	0.406	0.36	1	0	ZNF24
TPR	0.0004572018082456	0.261153273501171	0.518	0.484	1	0	TPR
NFKBIL1	0.000458585800005991	0.267146911755478	0.258	0.206	1	0	NFKBIL1
SCN3B	0.000487002297600374	0.329146035690324	0.287	0.238	1	0	SCN3B
SYF2	0.000506166642110613	0.255314066886535	0.406	0.37	1	0	SYF2
EHMT2	0.000509847701279661	0.259166059696878	0.355	0.307	1	0	EHMT2
ARL17A	0.000521966930587422	0.281961299967035	0.285	0.236	1	0	ARL17A
FASTK	0.000529277157074086	0.255303495940555	0.433	0.39	1	0	FASTK
SYP	0.00053044284564381	0.353632869348478	0.358	0.31	1	0	SYP
SLC6A2	0.000536560096264106	0.287384709936249	0.367	0.313	1	0	SLC6A2
FBXO7	0.000589404946312591	0.306430914549526	0.363	0.327	1	0	FBXO7
MTSS1	0.000611740968921972	0.357929744581027	0.287	0.234	1	0	MTSS1
TAF11	0.000666809481260469	0.280878340338938	0.387	0.349	1	0	TAF11
MRPL21	0.000683612405346242	0.310515578930864	0.523	0.495	1	0	MRPL21
CHMP2A	0.000704036320660959	0.277134404891886	0.46	0.428	1	0	CHMP2A
GPANK1	0.000732308383601444	0.272571610819018	0.302	0.257	1	0	GPANK1
BECN1	0.000748249733171288	0.312846420570785	0.314	0.271	1	0	BECN1
GOLGA2	0.00078588854123397	0.311437949568661	0.319	0.275	1	0	GOLGA2
YIF1A	0.000821385553308645	0.264225200596714	0.445	0.413	1	0	YIF1A
CEBPZOS	0.000831705513645455	0.288697785261041	0.343	0.301	1	0	CEBPZOS
TCEAL8	0.000858059147006575	0.256356310780944	0.328	0.289	1	0	TCEAL8
NORAD	0.00091958372967152	0.252593674655854	0.494	0.463	1	0	NORAD
WRB	0.000920994515811	0.281452400453546	0.384	0.353	1	0	WRB
BTBD10	0.00100287922191025	0.250549780710003	0.348	0.305	1	0	BTBD10
KAT7	0.00102657872618748	0.287297801248159	0.345	0.297	1	0	KAT7
APBB1	0.00105829660474058	0.269569157861143	0.299	0.254	1	0	APBB1
GNAO1	0.0010628656541838	0.282194667220746	0.311	0.267	1	0	GNAO1
CDKN2C	0.00106347609564709	0.393639963549035	0.258	0.216	1	0	CDKN2C
GSTM3	0.00107481342457842	0.365423664475056	0.299	0.259	1	0	GSTM3
DHX36	0.00108369629213654	0.317216888667306	0.431	0.395	1	0	DHX36
TCEAL5	0.00111069343562837	0.282187626833682	0.287	0.241	1	0	TCEAL5
PSMB5	0.00113228813363567	0.252884329009067	0.586	0.542	1	0	PSMB5
FRG1	0.00115956778382194	0.28835914015942	0.326	0.286	1	0	FRG1
UBXN4	0.00127143841093112	0.261983418510604	0.564	0.551	1	0	UBXN4
CCDC28B	0.00133092919106181	0.357712550477649	0.333	0.293	1	0	CCDC28B
FOXO3	0.00133877687026997	0.360968530852997	0.292	0.247	1	0	FOXO3
SLC25A4	0.00137617751517511	0.3345794371773	0.348	0.313	1	0	SLC25A4
DMAP1	0.00147417764281084	0.407632721419618	0.273	0.237	1	0	DMAP1
GOLGA7	0.00152444927842064	0.251020578198807	0.421	0.384	1	0	GOLGA7
SQLE	0.00153019514041365	0.285014073685718	0.482	0.439	1	0	SQLE
TMEM9	0.00153768909873645	0.291780025248399	0.314	0.271	1	0	TMEM9
SMIM29	0.00156933610118161	0.32733930752043	0.363	0.326	1	0	SMIM29
SHISA5	0.00159979362917223	0.301431675085637	0.338	0.301	1	0	SHISA5
MAPKAPK5-AS1	0.00166567131476407	0.31524493798762	0.263	0.222	1	0	MAPKAPK5-AS1
ZMAT2	0.00170581755935322	0.260605064370713	0.389	0.352	1	0	ZMAT2
SECISBP2	0.00170984059166456	0.272260442451846	0.428	0.397	1	0	SECISBP2
NTRK3	0.00171036832849706	0.309181073802574	0.309	0.264	1	0	NTRK3
PJA2	0.00171873792972773	0.257159565624239	0.406	0.373	1	0	PJA2
YTHDC1	0.00172599088776561	0.254789028947638	0.431	0.407	1	0	YTHDC1
PCBP4	0.0017526199486347	0.353136985481849	0.314	0.276	1	0	PCBP4
MRPS33	0.00176814223545479	0.261209088754199	0.526	0.508	1	0	MRPS33
TNPO1	0.00185679494826074	0.305825077685115	0.389	0.357	1	0	TNPO1
CDK5RAP3	0.00187572731852277	0.281805185929145	0.562	0.526	1	0	CDK5RAP3
RSL1D1	0.00200718756690618	0.260354681872095	0.504	0.491	1	0	RSL1D1
DCTN6	0.00201252198582699	0.275403390769305	0.304	0.268	1	0	DCTN6
TCEAL2	0.00202032528088852	0.326584963640806	0.382	0.348	1	0	TCEAL2
C19orf12	0.00205224527624505	0.283201713832659	0.251	0.209	1	0	C19orf12
MRPS18B	0.00208276178175153	0.273713047057857	0.36	0.33	1	0	MRPS18B
YIPF5	0.00209215484826872	0.252414826497825	0.328	0.291	1	0	YIPF5
MARCH6	0.0023683655198836	0.260482047918924	0.453	0.413	1	0	MARCH6
PRPF31	0.0024324257691186	0.260588174342874	0.328	0.293	1	0	PRPF31
NRBP1	0.00244709074155593	0.307218986590237	0.333	0.303	1	0	NRBP1
DAAM1	0.00260208563127186	0.251398205350291	0.355	0.311	1	0	DAAM1
PCMTD1	0.00261440755226495	0.258673811241922	0.328	0.288	1	0	PCMTD1
CDC42EP3	0.0029171835588394	0.266883611063095	0.635	0.576	1	0	CDC42EP3
SLIT3	0.00318354520473437	0.288824517971708	0.394	0.35	1	0	SLIT3
PHF3	0.00328078367941796	0.254425661598422	0.375	0.347	1	0	PHF3
COASY	0.00360628312811455	0.26877615720906	0.333	0.304	1	0	COASY
PRAF2	0.00371919627922873	0.281979060775027	0.358	0.33	1	0	PRAF2
HSPB1	0.00425537310899363	0.571441039026463	0.689	0.709	1	0	HSPB1
GLCCI1	0.0042559563600436	0.270144291536024	0.345	0.311	1	0	GLCCI1
TP53BP1	0.00453148298900623	0.252743275070047	0.314	0.278	1	0	TP53BP1
XRN2	0.004586779167436	0.258098296459538	0.416	0.399	1	0	XRN2
SCCPDH	0.00509136996117987	0.265222115475699	0.285	0.249	1	0	SCCPDH
MT-CYB	0.00536601931542003	0.381004128241281	0.995	0.983	1	0	MT-CYB
KAT6B	0.005534516949452	0.269483572085817	0.324	0.29	1	0	KAT6B
PDIA4	0.00663912967135083	0.2682872770508	0.377	0.357	1	0	PDIA4
LINC00667	0.00680575751350516	0.254573828888774	0.297	0.265	1	0	LINC00667
SIX3	0.00712672698715575	0.315616394207879	0.328	0.294	1	0	SIX3
EIF2AK2	0.00716220711611233	0.255782936123125	0.384	0.358	1	0	EIF2AK2
GOPC	0.00720035663149385	0.262959833581628	0.326	0.294	1	0	GOPC
ZNHIT3	0.00955490604002014	0.302367578548231	0.397	0.387	1	0	ZNHIT3
OARD1	0.00987423891402988	0.260091388620244	0.326	0.298	1	0	OARD1
NSL1	0.0098804902093358	0.295916543909038	0.326	0.3	1	0	NSL1
STMN21	7.13871470740717e-54	0.7775254343627	0.997	0.816	1.68088176500609e-49	1	STMN2
HAND2-AS11	2.84565499347078e-49	0.822980182035367	0.925	0.63	6.7003792476263e-45	1	HAND2-AS1
MAP1B1	6.64255322768497e-45	0.722416625773183	0.968	0.708	1.5640555829907e-40	1	MAP1B
MLLT111	1.26964498261437e-43	0.697342329460005	0.973	0.717	2.9895060760638e-39	1	MLLT11
MAPT1	1.3889963693887e-43	0.765726499312793	0.874	0.543	3.27053085136264e-39	1	MAPT
SOX41	1.45242298883625e-42	0.8231821602645	0.925	0.69	3.41987516951384e-38	1	SOX4
PRPH1	6.2739786856217e-42	0.806109546090871	0.806	0.525	1.47727102131649e-37	1	PRPH
NPY1	1.51582483814349e-41	0.947999535371862	0.957	0.725	3.56916116389267e-37	1	NPY
MDK1	8.26829017504236e-41	0.800044916134704	0.968	0.743	1.94685160461547e-36	1	MDK
RTN11	9.04162465457647e-41	0.754577895150866	0.887	0.614	2.12894094116658e-36	1	RTN1
CCND11	1.90138506200422e-39	0.739680026359822	0.968	0.735	4.47700126699515e-35	1	CCND1
STMN41	5.22585576078077e-39	0.832190437096736	0.82	0.535	1.23047999743344e-34	1	STMN4
DBH1	6.07799433377772e-39	0.751646535071624	0.93	0.635	1.4311245458313e-34	1	DBH
CD241	1.37142343454293e-38	0.706352716823039	0.86	0.558	3.22915361897478e-34	1	CD24
RPL381	2.21171754472201e-37	0.487076127901297	0.992	0.948	5.20771013080244e-33	1	RPL38
H3F3B1	1.10239386040415e-36	0.522825286393896	0.997	0.984	2.59569658370761e-32	1	H3F3B
ISL11	3.0150701971589e-35	0.693348308939599	0.839	0.524	7.09928428623034e-31	1	ISL1
CHGB1	3.13920356222852e-35	0.785284406361254	0.855	0.572	7.39156870762327e-31	1	CHGB
LUC7L31	9.75028301481314e-34	0.611964235028659	0.954	0.754	2.2958016386679e-29	1	LUC7L3
TH1	1.30539904573754e-33	0.662679710333979	0.841	0.55	3.07369259309362e-29	1	TH
SYT12	1.46622468320284e-33	0.665948383106146	0.806	0.523	3.45237263906941e-29	1	SYT1
TUBB2B1	6.14098364542103e-33	0.664113523304028	0.976	0.723	1.44595600915083e-28	1	TUBB2B
GNG31	1.43755532099103e-32	0.682456916555647	0.825	0.546	3.38486775880548e-28	1	GNG3
RPL271	2.16101383410017e-32	0.391958112412615	0.997	0.975	5.08832317377226e-28	1	RPL27
GAP431	2.10304530471883e-31	0.659554721282741	0.852	0.568	4.95183047449095e-27	1	GAP43
GATA31	3.14091700848699e-31	0.645955221715328	0.879	0.593	7.39560318818348e-27	1	GATA3
SCG51	5.20820959422666e-31	0.684219949340112	0.567	0.308	1.22632503105661e-26	1	SCG5
TUBA1A1	1.77103664869499e-30	0.645038782633016	0.976	0.828	4.17008289301721e-26	1	TUBA1A
ATP6V1G11	9.09609265990772e-30	0.536340219567502	0.941	0.785	2.14176597770187e-25	1	ATP6V1G1
RPS71	9.73819375879856e-30	0.343480434553451	1	0.987	2.29295510244671e-25	1	RPS7
JPT11	1.07831243055607e-29	0.524123201253554	0.957	0.828	2.53899444898731e-25	1	JPT1
DDX51	1.31571603418067e-29	0.566045917746619	0.952	0.851	3.0979849740818e-25	1	DDX5
TCAF11	1.93285690813038e-29	0.624919567673534	0.796	0.506	4.55110487588378e-25	1	TCAF1
HSP90AB11	2.29921228966551e-29	0.535718868773895	0.973	0.881	5.41372525724641e-25	1	HSP90AB1
HAND21	3.52177758321387e-29	0.665533765128909	0.839	0.562	8.29237749743538e-25	1	HAND2
KRT191	5.07911167792201e-29	0.82600679586743	0.863	0.644	1.19592763568352e-24	1	KRT19
BEX11	6.71382740912559e-29	0.614556534183694	0.866	0.604	1.58083780175271e-24	1	BEX1
NNAT1	1.17686443671597e-28	0.625220734531875	0.868	0.581	2.77104500269143e-24	1	NNAT
EEF21	1.62905471367733e-27	0.484791288352501	0.938	0.865	3.83577222882463e-23	1	EEF2
NSG11	7.29020456548275e-27	0.552556671428009	0.79	0.509	1.71655156698857e-22	1	NSG1
UCHL11	4.52026951040427e-26	0.674342773396168	0.839	0.595	1.06434265891979e-21	1	UCHL1
SUMO21	4.5470766881535e-25	0.469596220998006	0.984	0.889	1.07065467699262e-20	1	SUMO2
CYB5611	7.60408764042168e-25	0.695677779965054	0.691	0.468	1.79045847581369e-20	1	CYB561
PRCD1	1.07592127342401e-24	0.63273696256112	0.75	0.517	2.53336423040417e-20	1	PRCD
EIF11	2.11936478959796e-24	0.321671243213875	0.995	0.986	4.99025633358735e-20	1	EIF1
RPS3A1	2.59538943668663e-24	0.263923182271563	0.997	0.989	6.11110396762234e-20	1	RPS3A
EEF1A11	3.51452420540843e-24	0.284327171897591	0.992	0.996	8.2752986940547e-20	1	EEF1A1
RGS41	3.69171618646322e-24	0.835627058815317	0.629	0.399	8.6925149326463e-20	1	RGS4
RPS131	6.43226284186673e-24	0.340021926090128	0.997	0.97	1.51454060874594e-19	1	RPS13
SOX111	1.52104179190197e-23	0.541122786084843	0.798	0.535	3.58144500321239e-19	1	SOX11
BTF31	3.4948055806107e-23	0.420027694519522	0.946	0.849	8.22886922010595e-19	1	BTF3
HNRNPA11	5.49912920968407e-23	0.46665732414506	0.935	0.845	1.29482496371221e-18	1	HNRNPA1
CRMP11	7.30989951628338e-23	0.507065088550221	0.653	0.418	1.72118894010408e-18	1	CRMP1
DCX1	8.60345547408139e-23	0.556122371992277	0.589	0.354	2.0257696259272e-18	1	DCX
VSTM2A1	1.3062917587429e-22	0.544454795737416	0.454	0.243	3.07579457513604e-18	1	VSTM2A
TTC31	1.45522888461509e-22	0.518642592519861	0.876	0.68	3.42648193171469e-18	1	TTC3
ATAT11	1.81202245210103e-22	0.559290983393522	0.597	0.379	4.26658806571708e-18	1	ATAT1
CHGA1	4.36877316561467e-22	0.57284169241108	0.524	0.314	1.02867132957563e-17	1	CHGA
RGS51	4.68266605612649e-22	0.665140185000659	0.882	0.696	1.10258054957554e-17	1	RGS5
ELAVL41	6.93920139812946e-22	0.558942361787141	0.772	0.545	1.63390436120356e-17	1	ELAVL4
MYT1L1	7.13832035043049e-22	0.545225697432809	0.683	0.454	1.68078890971236e-17	1	MYT1L
PTPRN21	7.7779976916673e-22	0.5457316108485	0.597	0.393	1.83140733647998e-17	1	PTPRN2
H1F01	1.35255045517991e-21	0.700910689444334	0.556	0.357	3.18471530176661e-17	1	H1F0
TCEAL71	2.43526389807063e-21	0.459087658566797	0.688	0.446	5.73407237439711e-17	1	TCEAL7
HIST3H2A1	2.74547502212925e-21	0.550468981423406	0.481	0.279	6.46449548710552e-17	1	HIST3H2A
RBP11	3.33258747175768e-21	0.585627158521626	0.847	0.647	7.84691046100064e-17	1	RBP1
PHF141	5.19405485890802e-21	0.484654214272539	0.755	0.555	1.22299215707848e-16	1	PHF14
VAT11	5.21611015394379e-21	0.52566646345472	0.71	0.533	1.2281852968476e-16	1	VAT1
KMT2E	6.11450835239275e-21	0.479878441789841	0.855	0.686	1.4397221366544e-16	1	KMT2E
VEZF1	7.26364067562235e-21	0.526822098455997	0.669	0.449	1.71029683348204e-16	1	VEZF1
EIF4A21	1.39020234578928e-20	0.427314484179065	0.925	0.798	3.27337044339543e-16	1	EIF4A2
STMN31	2.05082371678184e-20	0.533647921628615	0.723	0.482	4.82886952353451e-16	1	STMN3
FAM215B1	2.58671140964655e-20	0.491852861744415	0.728	0.499	6.09067068515377e-16	1	FAM215B
LMO11	3.7824066395374e-20	0.51757793245232	0.565	0.36	8.90605467345477e-16	1	LMO1
LINC006821	3.78509969163673e-20	0.461733061339114	0.858	0.612	8.91239573392783e-16	1	LINC00682
BEX31	1.44767546980661e-19	0.462670715717481	0.927	0.698	3.40869666120664e-15	1	BEX3
RPL51	1.56230308366548e-19	0.273986489617026	0.978	0.961	3.67859884079873e-15	1	RPL5
ZFHX31	1.60246697955246e-19	0.505107348984204	0.804	0.58	3.77316875005422e-15	1	ZFHX3
PHB	1.97093116579138e-19	0.507962222083281	0.804	0.604	4.64075452297238e-15	1	PHB
RTN31	2.48926091113022e-19	0.464191201505867	0.841	0.642	5.86121374134722e-15	1	RTN3
TFAP2B1	2.85274371119889e-19	0.565408687370608	0.589	0.39	6.71707034238891e-15	1	TFAP2B
MBTD11	2.88243710453031e-19	0.453717782927985	0.374	0.195	6.78698640632707e-15	1	MBTD1
BEX21	3.2436419556159e-19	0.486039110831785	0.64	0.429	7.63747934869319e-15	1	BEX2
MAOA1	7.70678732963775e-19	0.672029127109064	0.645	0.449	1.81464014463651e-14	1	MAOA
ALCAM1	8.51270262905041e-19	0.560256429780091	0.581	0.39	2.00440096103621e-14	1	ALCAM
CCNI1	1.04468231574508e-18	0.41196066846067	0.922	0.821	2.45980898065336e-14	1	CCNI
BPTF1	1.56483868125361e-18	0.542806028486603	0.758	0.584	3.68456915887976e-14	1	BPTF
H3F3A1	1.86989552016021e-18	0.344299475560612	0.978	0.964	4.40285599176923e-14	1	H3F3A
STRAP1	3.17952536605128e-18	0.512754737360232	0.78	0.589	7.48651042690434e-14	1	STRAP
SEZ6L21	3.55960795386414e-18	0.488437949074079	0.556	0.366	8.38145288816851e-14	1	SEZ6L2
ACTG11	4.30163290825579e-18	0.404637655029366	0.989	0.929	1.01286248457791e-13	1	ACTG1
GDI11	4.3771593670713e-18	0.450996927524464	0.685	0.479	1.03064594457061e-13	1	GDI1
BEX41	7.04384653510319e-18	0.43951066055814	0.731	0.554	1.6585441051554e-13	1	BEX4
CASC151	1.05417887263953e-17	0.507883449045578	0.543	0.35	2.48216957351704e-13	1	CASC15
SARAF1	1.11429206668644e-17	0.334061269358759	0.89	0.769	2.62371210021988e-13	1	SARAF
PCLO1	1.87674606572646e-17	0.508510321945697	0.47	0.285	4.41898628635953e-13	1	PCLO
NME1	2.06247224784415e-17	0.448179322591432	0.852	0.639	4.85629715477383e-13	1	NME1
MARCKSL11	2.46600486622191e-17	0.449027565365143	0.675	0.478	5.8064550580061e-13	1	MARCKSL1
SYT51	2.94711566105126e-17	0.432896994287504	0.347	0.179	6.9392785355113e-13	1	SYT5
STMN1	3.67405383568865e-17	0.391805021406777	0.997	0.847	8.65092716151249e-13	1	STMN1
TMEM14A1	3.90123202113511e-17	0.46601202059416	0.629	0.442	9.18584091696474e-13	1	TMEM14A
ZNF4281	7.25241504704868e-17	0.413547014142327	0.906	0.706	1.70765364697808e-12	1	ZNF428
PHYHIPL1	8.40703713911307e-17	0.462322099936871	0.567	0.368	1.97952096477556e-12	1	PHYHIPL
PEBP11	1.0459039484717e-16	0.440751030445695	0.898	0.743	2.46268543707146e-12	1	PEBP1
SCG31	2.81538962155486e-16	0.446601056737946	0.621	0.411	6.62911640291306e-12	1	SCG3
ATP5F1A1	2.86764540056281e-16	0.423351849033678	0.785	0.626	6.7521578601652e-12	1	ATP5F1A
LRRN31	4.45360008041793e-16	0.491372983453094	0.608	0.41	1.04864467493521e-11	1	LRRN3
POU2F21	4.47494653803976e-16	0.420395224916775	0.589	0.404	1.05367091184684e-11	1	POU2F2
SPAG91	4.99565692743977e-16	0.386879360695184	0.685	0.502	1.17627738013497e-11	1	SPAG9
CDH81	5.99177954831332e-16	0.45599826019253	0.328	0.172	1.41082441244585e-11	1	CDH8
KCNQ1OT11	8.22486803014417e-16	0.490750413259056	0.777	0.615	1.93662742637775e-11	1	KCNQ1OT1
SVBP1	9.29436760474886e-16	0.400247100074972	0.608	0.424	2.18845179621417e-11	1	SVBP
PNN1	9.39349013089349e-16	0.439782009508701	0.809	0.613	2.21179118622018e-11	1	PNN
SRP91	9.49185528124303e-16	0.437538158734444	0.809	0.658	2.23495224452148e-11	1	SRP9
YIPF31	9.73378203797583e-16	0.451541039458803	0.669	0.513	2.29191631866179e-11	1	YIPF3
DNAJB6	1.09498363652197e-15	0.383753073312323	0.858	0.727	2.57824847055464e-11	1	DNAJB6
KANSL11	1.11102260969251e-15	0.383022991726356	0.753	0.559	2.61601383678197e-11	1	KANSL1
CDK61	1.18048772550379e-15	0.410091005161593	0.688	0.506	2.77957639847123e-11	1	CDK6
ZKSCAN11	1.31889291497374e-15	0.423623551831375	0.61	0.434	3.10546525759717e-11	1	ZKSCAN1
KDM5B1	1.33702314474674e-15	0.343440814069835	0.487	0.295	3.14815469662068e-11	1	KDM5B
PNISR1	1.51772339640602e-15	0.365073533419896	0.863	0.702	3.57363150917761e-11	1	PNISR
PRDX51	1.71878220318204e-15	0.380953135976045	0.876	0.752	4.04704457561244e-11	1	PRDX5
RPL7L11	2.28872321535643e-15	0.448252170282442	0.68	0.506	5.38902768287826e-11	1	RPL7L1
ING41	2.49840011147226e-15	0.403763248129498	0.522	0.342	5.88273290247259e-11	1	ING4
APEX11	2.81433287783091e-15	0.448085671236372	0.626	0.462	6.62662819414066e-11	1	APEX1
VAMP21	2.98072597815673e-15	0.425795499872793	0.809	0.646	7.01841738816783e-11	1	VAMP2
CBX11	3.08114537397363e-15	0.388996063988164	0.874	0.617	7.25486489755832e-11	1	CBX1
RPL22	3.40322845977685e-15	0.316321048997037	0.957	0.888	8.01324173139058e-11	1	RPL22
ATP6V0E21	4.02639316452474e-15	0.403747555671968	0.726	0.533	9.48054534518995e-11	1	ATP6V0E2
ICA11	4.97100592068844e-15	0.461580640522785	0.664	0.478	1.1704730540853e-10	1	ICA1
HSP90AA1	5.35529823261819e-15	0.302444362651533	0.989	0.906	1.26095852185228e-10	1	HSP90AA1
PHB21	5.85569092847794e-15	0.417041415680758	0.769	0.596	1.37878098601942e-10	1	PHB2
YWHAQ1	7.69500067055194e-15	0.426953126237663	0.903	0.736	1.81186485788816e-10	1	YWHAQ
CXADR1	9.35530675034023e-15	0.456261053392497	0.492	0.321	2.20280052743511e-10	1	CXADR
SLIT31	9.36421011644334e-15	0.506648276814748	0.508	0.34	2.20489691401775e-10	1	SLIT3
ZBTB201	9.4872988752522e-15	0.354747026154163	0.761	0.572	2.23387939316688e-10	1	ZBTB20
SINHCAF1	9.61876813697033e-15	0.44804058412068	0.487	0.322	2.26483514553103e-10	1	SINHCAF
CCT31	1.05733061955128e-14	0.377956773853082	0.836	0.644	2.48959067679544e-10	1	CCT3
MIAT1	1.07418222981812e-14	0.415793508878917	0.495	0.32	2.52926947832975e-10	1	MIAT
MRPS231	1.17321414693851e-14	0.44282695236399	0.559	0.391	2.76245003038142e-10	1	MRPS23
TAGLN31	1.4769646962166e-14	0.425977320437032	0.54	0.372	3.47766107371161e-10	1	TAGLN3
MLF21	1.5477401440187e-14	0.379372036374141	0.844	0.653	3.64430894310642e-10	1	MLF2
MEST1	1.62831852802807e-14	0.466041347820052	0.546	0.372	3.83403880609489e-10	1	MEST
TUBB2A1	1.87896269992847e-14	0.332900862681634	0.812	0.559	4.42420557325157e-10	1	TUBB2A
RUFY31	1.89942499254058e-14	0.425875458984632	0.478	0.313	4.47238608743606e-10	1	RUFY3
UBE2E31	2.04227151536043e-14	0.4557132665658	0.602	0.441	4.80873251006766e-10	1	UBE2E3
FSCN11	2.93273454278268e-14	0.413765045807421	0.72	0.541	6.9054167544361e-10	1	FSCN1
DBN11	3.05181894120456e-14	0.481177857202685	0.527	0.369	7.18581287896025e-10	1	DBN1
CEP951	3.61605981017094e-14	0.425798515710368	0.516	0.349	8.51437442902849e-10	1	CEP95
MEX3A	3.64850506292649e-14	0.407487762487948	0.478	0.304	8.59077002116671e-10	1	MEX3A
KIDINS2201	3.93399807800564e-14	0.429804029431686	0.629	0.464	9.26299187447208e-10	1	KIDINS220
MTPN	4.29932346691813e-14	0.391966252361259	0.742	0.574	1.01231870352054e-09	1	MTPN
PSMB71	4.62128710194779e-14	0.339534131764077	0.828	0.621	1.08812826102463e-09	1	PSMB7
CDC42EP41	4.62155471208096e-14	0.451629333347022	0.573	0.414	1.08819127250658e-09	1	CDC42EP4
RPAIN1	5.19420841252569e-14	0.411065256826502	0.702	0.524	1.2230283128133e-09	1	RPAIN
STXBP11	5.36840483767454e-14	0.443501373661499	0.492	0.331	1.26404460307885e-09	1	STXBP1
KLF71	6.06942087982513e-14	0.447474197204527	0.522	0.358	1.42910584036363e-09	1	KLF7
PTMS1	7.27633112500257e-14	0.430535800558131	0.573	0.409	1.7132849266931e-09	1	PTMS
KDM5A	8.97681714310928e-14	0.392000887440758	0.556	0.389	2.11368136451651e-09	1	KDM5A
QDPR1	1.07752017933332e-13	0.440672680003762	0.559	0.406	2.53712901425823e-09	1	QDPR
NT5C3B	1.12932826123519e-13	0.398017153209928	0.737	0.517	2.65911632390438e-09	1	NT5C3B
COX7A2L1	1.19058838596045e-13	0.389996433184107	0.841	0.71	2.80335941358247e-09	1	COX7A2L
CDH21	1.95117042532426e-13	0.473238861831142	0.538	0.376	4.59422588346851e-09	1	CDH2
CALM21	1.99150058142265e-13	0.283855415060118	0.989	0.917	4.68918726901776e-09	1	CALM2
SRRM3	2.00346599814814e-13	0.346425936267443	0.312	0.171	4.71736103923961e-09	1	SRRM3
MEIS1	2.00853248224967e-13	0.46115655730705	0.53	0.36	4.72929058270507e-09	1	MEIS1
FLRT3	2.11842367970843e-13	0.469839337879562	0.403	0.257	4.98804039624147e-09	1	FLRT3
PRAME1	2.12839292196935e-13	0.465217526121899	0.5	0.339	5.01151397406903e-09	1	PRAME
BRD31	2.1527583624697e-13	0.417984002855938	0.616	0.441	5.06888484027116e-09	1	BRD3
MKRN11	2.33840650009201e-13	0.432877927698605	0.664	0.513	5.50601194511664e-09	1	MKRN1
KMT5B1	2.42758771421312e-13	0.43634287794492	0.468	0.314	5.7159980318862e-09	1	KMT5B
HSBP11	2.50704089414505e-13	0.374814303870798	0.86	0.69	5.90307848935395e-09	1	HSBP1
PRDX21	2.6720446956199e-13	0.42204185530463	0.825	0.612	6.29159644030662e-09	1	PRDX2
TBX2-AS11	2.72952513920333e-13	0.49065898556246	0.629	0.458	6.42693989276815e-09	1	TBX2-AS1
DPP61	2.91739505378262e-13	0.458431880767591	0.492	0.33	6.86929839363656e-09	1	DPP6
RUNDC3A1	3.08039242440535e-13	0.400474056549126	0.54	0.379	7.25309200250484e-09	1	RUNDC3A
PRKAR1A	3.14323323135957e-13	0.407394714826753	0.691	0.527	7.40105696655924e-09	1	PRKAR1A
CNGB11	3.5064548621104e-13	0.420308541875424	0.441	0.283	8.25629861832515e-09	1	CNGB1
RRP15	3.72295190098047e-13	0.330315764085033	0.261	0.13	8.76606254604863e-09	1	RRP15
SYT111	3.82923239825681e-13	0.434291541703183	0.565	0.405	9.01631060493548e-09	1	SYT11
SQLE1	4.16521058882792e-13	0.454114323968406	0.591	0.428	9.80740485245422e-09	1	SQLE
EIF4G2	4.77422570877965e-13	0.357992589579394	0.941	0.811	1.12413918538926e-08	1	EIF4G2
DNAJC71	4.89291685960688e-13	0.370751746933765	0.723	0.556	1.15208620376303e-08	1	DNAJC7
YWHAE	5.26256298101247e-13	0.359060265479928	0.882	0.701	1.2391230795092e-08	1	YWHAE
PHOX2B1	5.36573749357476e-13	0.391434683171104	0.591	0.411	1.26341655023711e-08	1	PHOX2B
EIF3F1	6.30681020791002e-13	0.346163090975332	0.858	0.719	1.48500153155449e-08	1	EIF3F
HNRNPK1	7.64027485139385e-13	0.387130228911245	0.82	0.69	1.7989791165092e-08	1	HNRNPK
MSI2	8.12966645760901e-13	0.416035552658576	0.608	0.445	1.91421126410862e-08	1	MSI2
RPL41	8.50607109633219e-13	0.27951058095129	0.957	0.907	2.00283950034238e-08	1	RPL4
CNOT41	8.60672441372466e-13	0.351518336862049	0.677	0.508	2.02653933045561e-08	1	CNOT4
ARL161	8.84576791458558e-13	0.378309302586845	0.707	0.511	2.08282451316832e-08	1	ARL16
CCT7	1.19808515250969e-12	0.383838357463665	0.702	0.511	2.82101130009932e-08	1	CCT7
AKR1B1	1.22047969726212e-12	0.39633633911648	0.758	0.599	2.8737414951734e-08	1	AKR1B1
PCP41	1.22480266895947e-12	0.622350572385351	0.478	0.323	2.88392036433196e-08	1	PCP4
CUTA1	1.24339052854209e-12	0.371653089359899	0.871	0.746	2.92768733850519e-08	1	CUTA
LRRC611	1.4714407358411e-12	0.413762204045643	0.602	0.438	3.46465435661146e-08	1	LRRC61
OCIAD21	1.47627816386598e-12	0.353899037227623	0.667	0.507	3.47604456463883e-08	1	OCIAD2
NSG21	1.57517809741643e-12	0.431362063841837	0.473	0.314	3.70891434817673e-08	1	NSG2
KIF5C1	1.60886258962167e-12	0.434098371450447	0.481	0.327	3.78822785352318e-08	1	KIF5C
CNN3	1.661405406888e-12	0.347145014067619	0.608	0.422	3.91194517105849e-08	1	CNN3
HMGCS1	1.71106791332016e-12	0.569921764715518	0.478	0.34	4.02888050870364e-08	1	HMGCS1
SCG21	1.81439452290242e-12	0.459520449285153	0.368	0.221	4.27217334362604e-08	1	SCG2
TSC22D11	2.50830612448523e-12	0.394453093931291	0.726	0.581	5.90605760071293e-08	1	TSC22D1
EFNB3	2.72750344317832e-12	0.364110462028819	0.384	0.239	6.42217960730768e-08	1	EFNB3
MAGED21	2.86195817972131e-12	0.41367100461945	0.516	0.372	6.73876672997179e-08	1	MAGED2
ATRX1	2.92533230821265e-12	0.428638498597787	0.737	0.58	6.88798745291749e-08	1	ATRX
SNF8	3.24103613871433e-12	0.37296184510768	0.79	0.588	7.63134369221675e-08	1	SNF8
SNRPN1	3.28513942829736e-12	0.378874536211898	0.677	0.528	7.73518929786896e-08	1	SNRPN
AP4M11	3.47241036460616e-12	0.366083709187536	0.336	0.199	8.17613744450167e-08	1	AP4M1
MPHOSPH10	4.01352152789222e-12	0.367095944810674	0.438	0.289	9.45023778957502e-08	1	MPHOSPH10
COX6A11	4.02314683538733e-12	0.361655426348122	0.957	0.87	9.472901538603e-08	1	COX6A1
PSMD121	4.11818392157958e-12	0.355709259221734	0.61	0.436	9.69667586175128e-08	1	PSMD12
GABPB1-AS11	4.24460773159146e-12	0.426382576685262	0.586	0.437	9.99435336480526e-08	1	GABPB1-AS1
HIST2H2BE1	4.75451841554975e-12	0.320944789804523	0.304	0.172	1.11949890612534e-07	1	HIST2H2BE
RIC31	4.84707751496153e-12	0.360056941412903	0.513	0.357	1.14129287167284e-07	1	RIC3
SLC35B11	6.8064261787342e-12	0.371227430299631	0.664	0.509	1.60264110804476e-07	1	SLC35B1
CLU1	7.23649444325547e-12	0.372878035140353	0.626	0.445	1.70390498160893e-07	1	CLU
BMPR1B1	7.29978577712257e-12	0.435099507665183	0.414	0.271	1.71880755908128e-07	1	BMPR1B
GABARAPL21	7.34585889085538e-12	0.375576419586332	0.804	0.684	1.72965593444081e-07	1	GABARAPL2
CMAS	7.67535992410844e-12	0.335414762358442	0.484	0.326	1.80724024773057e-07	1	CMAS
SSBP1	7.87915954892208e-12	0.342880079654194	0.763	0.572	1.85522690738919e-07	1	SSBP1
SRP141	8.48633896592889e-12	0.294658361630614	0.93	0.859	1.99819337291762e-07	1	SRP14
ZNF31	9.22552546110326e-12	0.398035717926254	0.349	0.216	2.17224222507137e-07	1	ZNF3
FADS1	9.27871707706226e-12	0.435658175030513	0.648	0.476	2.18476672296508e-07	1	FADS1
PDAP11	9.47504596554901e-12	0.391487290563977	0.747	0.592	2.23099432304817e-07	1	PDAP1
NTRK11	9.47638667938547e-12	0.31703648303704	0.288	0.156	2.2313100075281e-07	1	NTRK1
LYRM4	9.64939754499431e-12	0.356954494916979	0.519	0.37	2.27204714594436e-07	1	LYRM4
RIMBP21	1.051712509964e-11	0.410420885247971	0.349	0.215	2.47636227596123e-07	1	RIMBP2
SNAP251	1.1542830309616e-11	0.44788456803234	0.567	0.411	2.71787482470218e-07	1	SNAP25
STAT31	1.19691703447556e-11	0.32409958471198	0.656	0.51	2.81826084937615e-07	1	STAT3
ITM2C	1.2344405791031e-11	0.328712234471048	0.632	0.471	2.90661378755616e-07	1	ITM2C
TUSC31	1.34187217485293e-11	0.375846028633347	0.535	0.374	3.15957222290871e-07	1	TUSC3
WBP2	1.40855406127742e-11	0.408869359063148	0.562	0.417	3.31658139268382e-07	1	WBP2
GAL	1.46742210428779e-11	0.479597067431254	0.323	0.194	3.45519208675602e-07	1	GAL
TSG1011	1.64026260534153e-11	0.354744994399708	0.538	0.386	3.86216233053716e-07	1	TSG101
STMP11	1.70921387118603e-11	0.34829438867111	0.78	0.624	4.02451498109463e-07	1	STMP1
TIA11	1.86509092968667e-11	0.33582723325313	0.543	0.386	4.39154310304023e-07	1	TIA1
AC010478.11	2.07922083843529e-11	0.419333489492733	0.384	0.248	4.89573338617973e-07	1	AC010478.1
CCT41	2.32844146662904e-11	0.368610489770074	0.728	0.55	5.48254827732474e-07	1	CCT4
ARHGAP21	2.3814726318047e-11	0.398135410498938	0.371	0.238	5.60741545884735e-07	1	ARHGAP21
TROVE21	2.54444327398191e-11	0.31382483344366	0.567	0.413	5.9911461329178e-07	1	TROVE2
DDC1	2.57133273114989e-11	0.356974356395635	0.339	0.206	6.05446004876553e-07	1	DDC
CNTNAP21	2.7238940286773e-11	0.354642621980254	0.667	0.471	6.41368087992356e-07	1	CNTNAP2
DPYSL3	2.79180040330597e-11	0.447024702040721	0.425	0.288	6.57357322962423e-07	1	DPYSL3
HDAC21	2.79208244046637e-11	0.347992448688194	0.71	0.537	6.57423731432213e-07	1	HDAC2
CADM11	2.79423991446185e-11	0.4140273480966	0.567	0.432	6.57931730259186e-07	1	CADM1
L1CAM1	2.88161690153806e-11	0.395472673615963	0.449	0.302	6.78505515636153e-07	1	L1CAM
ATP6V0A11	3.15511676199917e-11	0.360759149888292	0.616	0.47	7.42903792780324e-07	1	ATP6V0A1
NOL4	3.42809415641011e-11	0.368397553465597	0.433	0.287	8.07179050068325e-07	1	NOL4
NCAM11	3.77932119264162e-11	0.465471018663958	0.551	0.405	8.89878968019396e-07	1	NCAM1
RBFOX21	3.95532464636592e-11	0.394379464345188	0.548	0.405	9.31320741233319e-07	1	RBFOX2
ELAVL3	4.01705433215325e-11	0.361818113462052	0.589	0.411	9.45855613048805e-07	1	ELAVL3
SLC39A61	4.12709246680855e-11	0.406926192259974	0.556	0.417	9.71765192234741e-07	1	SLC39A6
SELENOH1	4.21870791395604e-11	0.34946358754	0.858	0.721	9.93336965420089e-07	1	SELENOH
EXOC71	4.37609660189424e-11	0.403336074825315	0.556	0.421	1.03039570588202e-06	1	EXOC7
ENDOV1	4.75168585703125e-11	0.393246482194631	0.551	0.408	1.11883195189658e-06	1	ENDOV
SPOP1	4.90159735319526e-11	0.35512363059019	0.61	0.454	1.15413011278336e-06	1	SPOP
DUSP261	5.29925433318888e-11	0.418645623161305	0.395	0.263	1.24776242529265e-06	1	DUSP26
DNMT3A1	5.42968994545214e-11	0.381867314019538	0.522	0.376	1.27847479455616e-06	1	DNMT3A
COX111	5.75717826983218e-11	0.385356913560324	0.551	0.42	1.35558519541469e-06	1	COX11
SHD	5.93232622978194e-11	0.346885218098109	0.632	0.435	1.39682553406446e-06	1	SHD
FGF131	6.244302200513e-11	0.365851901104456	0.414	0.281	1.47028339613279e-06	1	FGF13
HSPH1	6.39645930088799e-11	0.378706150824508	0.715	0.571	1.50611030698709e-06	1	HSPH1
NTRK31	7.19048239358163e-11	0.430443253993799	0.39	0.256	1.69307098439273e-06	1	NTRK3
NCBP21	7.24660164602096e-11	0.352734904889638	0.556	0.405	1.7062848235721e-06	1	NCBP2
KIFAP31	8.60100560398575e-11	0.317501323432095	0.417	0.276	2.02519277951449e-06	1	KIFAP3
APOPT1	9.24664820143174e-11	0.31533109353035	0.54	0.397	2.17721578550912e-06	1	APOPT1
PLD31	9.86434144526758e-11	0.345503396409065	0.72	0.596	2.32265783670271e-06	1	PLD3
KLHDC3	1.01180008219186e-10	0.35112208678626	0.648	0.487	2.38238447352896e-06	1	KLHDC3
DDAH21	1.01645884106215e-10	0.343191635235762	0.815	0.652	2.39335398716494e-06	1	DDAH2
NREP1	1.01833792896217e-10	0.342853267257968	0.642	0.484	2.39777848753433e-06	1	NREP
CELF31	1.02792007293043e-10	0.351798868536483	0.347	0.215	2.42034060372198e-06	1	CELF3
FKBP3	1.03637294741846e-10	0.376138951076236	0.68	0.507	2.4402437419915e-06	1	FKBP3
NIPSNAP11	1.06380271743114e-10	0.407782296856538	0.414	0.284	2.50482987846337e-06	1	NIPSNAP1
KIF21A	1.07428006393807e-10	0.370949798345824	0.715	0.51	2.52949983854859e-06	1	KIF21A
PAIP21	1.13757587347843e-10	0.309920323991403	0.723	0.581	2.67853615169232e-06	1	PAIP2
GPATCH81	1.15274308247453e-10	0.386595232128448	0.672	0.511	2.71424886199454e-06	1	GPATCH8
DLGAP41	1.22762743433657e-10	0.345809706277356	0.368	0.244	2.89057155688888e-06	1	DLGAP4
TMEM35A1	1.3153350392147e-10	0.39139165915778	0.522	0.372	3.09708788333493e-06	1	TMEM35A
IP6K21	1.40366518468619e-10	0.363639439646976	0.602	0.459	3.3050700438621e-06	1	IP6K2
COA31	1.42284735207625e-10	0.309002758308183	0.715	0.561	3.35023637519873e-06	1	COA3
SECISBP21	1.52717976784789e-10	0.362403753945888	0.524	0.388	3.59589748137465e-06	1	SECISBP2
PMP221	1.69476397895466e-10	0.392344272931641	0.61	0.477	3.99049126484664e-06	1	PMP22
PEPD	1.74770007534526e-10	0.362341622964235	0.444	0.307	4.11513459740795e-06	1	PEPD
FNBP1L1	1.993334533064e-10	0.365402129193354	0.489	0.35	4.6935054915525e-06	1	FNBP1L
AP1S11	2.13967092258607e-10	0.405010765014965	0.548	0.413	5.03806915432115e-06	1	AP1S1
SLC25A361	2.29286353796827e-10	0.373891834068547	0.562	0.437	5.3987764865001e-06	1	SLC25A36
FAIM21	2.50051474793344e-10	0.430493664384985	0.29	0.175	5.88771202548408e-06	1	FAIM2
CFL1	2.81346339994051e-10	0.260533064747443	0.962	0.92	6.62458092149993e-06	1	CFL1
YIPF41	2.91204800645473e-10	0.325591417832064	0.589	0.451	6.8567082359983e-06	1	YIPF4
SOX51	3.33790655466075e-10	0.419696013862037	0.344	0.222	7.8594347736042e-06	1	SOX5
TBCB1	3.55721125951715e-10	0.296397113367727	0.796	0.625	8.37580963165908e-06	1	TBCB
GATA3-AS11	3.75213185325353e-10	0.420852450969388	0.457	0.324	8.83476966167077e-06	1	GATA3-AS1
JPH4	3.834141232556e-10	0.319103567235092	0.323	0.202	9.02786894617636e-06	1	JPH4
C12orf57	3.9768105242787e-10	0.287305134969145	0.917	0.743	9.36379806046663e-06	1	C12orf57
CHRNA31	4.32973025976148e-10	0.38859876200754	0.32	0.199	1.01947828696344e-05	1	CHRNA3
MOAP11	4.34652934750077e-10	0.336345634523122	0.433	0.297	1.02343380016253e-05	1	MOAP1
CDC42EP31	4.6420258710022e-10	0.380782355581175	0.712	0.569	1.09301141158618e-05	1	CDC42EP3
DDX11	4.65522314096066e-10	0.373853685795544	0.454	0.321	1.0961188407706e-05	1	DDX1
TERF2IP1	4.68900058659986e-10	0.340748729731835	0.594	0.457	1.1040720781208e-05	1	TERF2IP
NLN	4.7958064767709e-10	0.314668591582998	0.282	0.165	1.12922059302048e-05	1	NLN
KIF1A1	5.42544421699456e-10	0.3477801230904	0.495	0.356	1.27747509533354e-05	1	KIF1A
EIF3L1	5.70006447588236e-10	0.313634809412335	0.774	0.68	1.34213718149126e-05	1	EIF3L
PLXNA41	6.17401925521414e-10	0.358132422112821	0.309	0.187	1.45373457383272e-05	1	PLXNA4
KIF5A	6.26143190884536e-10	0.340794194378063	0.301	0.181	1.47431675725673e-05	1	KIF5A
GPC21	7.20158649657424e-10	0.366249398992848	0.371	0.245	1.69568555648337e-05	1	GPC2
ST131	7.25882341240604e-10	0.307665515812495	0.755	0.625	1.70916256068513e-05	1	ST13
TANC2	7.38183189376311e-10	0.393108479911638	0.5	0.365	1.73812613770546e-05	1	TANC2
SF3B21	7.73265475478939e-10	0.318578053801196	0.769	0.599	1.82073088856271e-05	1	SF3B2
MARCH61	8.04128161008692e-10	0.407785786427096	0.532	0.406	1.89340016791107e-05	1	MARCH6
ZNF3971	9.20228355256344e-10	0.381736887757099	0.368	0.246	2.16676968528659e-05	1	ZNF397
TRAPPC6B	9.60353612228684e-10	0.33956567720513	0.376	0.255	2.26124861535366e-05	1	TRAPPC6B
POLR2J3.11	1.05690261311512e-09	0.323007900163387	0.715	0.558	2.48858289284086e-05	1	POLR2J3.1
SKP11	1.07653655738766e-09	0.309801344484814	0.798	0.693	2.53481297802499e-05	1	SKP1
BAG6	1.14854302339492e-09	0.322100029222233	0.5	0.36	2.70435940288569e-05	1	BAG6
ZNF6081	1.17759873217497e-09	0.356452821476985	0.317	0.199	2.77277397477919e-05	1	ZNF608
SRSF1	1.25549549356427e-09	0.357393079271968	0.575	0.427	2.95618968914643e-05	1	SRSF1
LDHB	1.54016687312137e-09	0.320080838184655	0.815	0.674	3.62647691945158e-05	1	LDHB
MSMO1	1.56404608817527e-09	0.444733919198336	0.382	0.262	3.68270291921749e-05	1	MSMO1
ATP6V1G21	1.60508244446545e-09	0.319414226255697	0.462	0.328	3.77932712373835e-05	1	ATP6V1G2
GDAP1L11	1.66596458051861e-09	0.330791878487793	0.395	0.27	3.92268020128913e-05	1	GDAP1L1
MRPS331	1.81568276895917e-09	0.362665286885134	0.616	0.5	4.27520664779126e-05	1	MRPS33
C14orf1321	2.09846391410515e-09	0.335265190103745	0.508	0.375	4.94104313215198e-05	1	C14orf132
GRIA21	2.12381380859688e-09	0.380150712722566	0.309	0.196	5.00073199372222e-05	1	GRIA2
EPB41L4A-AS11	2.29867150116058e-09	0.345026249353485	0.511	0.389	5.41245191663269e-05	1	EPB41L4A-AS1
MTMR41	2.30298649858537e-09	0.3997553278554	0.446	0.325	5.42261200956911e-05	1	MTMR4
FLOT11	2.33491739774276e-09	0.302795633269568	0.699	0.553	5.4977965047251e-05	1	FLOT1
NKIRAS21	2.36649582870993e-09	0.296102851019756	0.64	0.498	5.57215107828039e-05	1	NKIRAS2
PRH1	2.52422420851732e-09	0.320210055900457	0.495	0.367	5.94353832137487e-05	1	PRH1
HNRNPDL1	2.64351937019521e-09	0.315503570105452	0.874	0.795	6.22443070906165e-05	1	HNRNPDL
MCRIP1	2.66144180704808e-09	0.271934925344724	0.847	0.669	6.26663087887541e-05	1	MCRIP1
MRPL33	2.96124454911017e-09	0.307131259722643	0.651	0.531	6.97254641533481e-05	1	MRPL33
AKAP91	3.46468584466724e-09	0.349873696532326	0.707	0.592	8.15794928985348e-05	1	AKAP9
PPM1G	3.54128117511685e-09	0.297959650276428	0.723	0.545	8.33830065493012e-05	1	PPM1G
ATP5F1B	3.69900820651981e-09	0.316667435714221	0.78	0.656	8.70968472307155e-05	1	ATP5F1B
GDAP11	3.89089807327744e-09	0.330767308617844	0.401	0.278	9.16150860333906e-05	1	GDAP1
NDUFB2	4.10016298253761e-09	0.306751706847898	0.933	0.825	9.65424375868305e-05	1	NDUFB2
ZNF84	4.28770350654256e-09	0.321004650120197	0.253	0.15	0.000100958266765051	1	ZNF84
RNMT1	4.49225885323951e-09	0.263109700464316	0.562	0.425	0.000105774726958377	1	RNMT
SUMO11	4.49854119688563e-09	0.313400432301639	0.755	0.665	0.000105922651021869	1	SUMO1
DDX42	4.55880748397679e-09	0.344521494998489	0.476	0.349	0.000107341681017717	1	DDX42
ZMYM2	4.70573877672626e-09	0.260967675890842	0.47	0.34	0.000110801325236797	1	ZMYM2
RRAGA1	4.71091456950035e-09	0.331024415863285	0.384	0.269	0.000110923194453455	1	RRAGA
ZNF667-AS1	4.97217870884855e-09	0.297169319043382	0.43	0.306	0.000117074919878548	1	ZNF667-AS1
MIF	5.31824710178231e-09	0.288061311926385	0.839	0.678	0.000125223446258566	1	MIF
TMEM14B	5.3404937165954e-09	0.257710604201955	0.747	0.598	0.000125747265050955	1	TMEM14B
CBR41	5.43822385948223e-09	0.32990565048315	0.336	0.22	0.000128048418995368	1	CBR4
AP2M11	5.61576225575036e-09	0.283369867570987	0.828	0.7	0.000132228738073898	1	AP2M1
ESCO1	5.77155112592511e-09	0.327293145768428	0.358	0.24	0.000135896942811033	1	ESCO1
CIRBP1	5.78533596871561e-09	0.274229708963623	0.909	0.824	0.000136221520719378	1	CIRBP
FMC11	6.17971325700934e-09	0.284519741295587	0.591	0.442	0.000145507528349542	1	FMC1
HNRNPH3	6.70170331292694e-09	0.293515729275844	0.685	0.537	0.000157798306206178	1	HNRNPH3
TMSB15A	6.88726250454321e-09	0.299819499795475	0.704	0.515	0.000162167482931974	1	TMSB15A
LAMP5	7.1388213761727e-09	0.330693476806579	0.344	0.23	0.000168090688123363	1	LAMP5
ATXN7L3B1	7.67029427965229e-09	0.322746366470788	0.492	0.363	0.000180604749108693	1	ATXN7L3B
TMEM246	7.68613978023175e-09	0.32444854172956	0.355	0.238	0.000180977847265337	1	TMEM246
WDR45B	8.55950798688945e-09	0.360653406178806	0.583	0.463	0.000201542175059299	1	WDR45B
TTL	9.26851866597206e-09	0.39805285775631	0.438	0.32	0.000218236540508978	1	TTL
SLC6A21	9.36206339956002e-09	0.342396477671205	0.427	0.308	0.00022043914480604	1	SLC6A2
KAT6B1	9.55421413640859e-09	0.296583061116928	0.401	0.283	0.000224963526055877	1	KAT6B
TNRC6C	9.8269282893258e-09	0.330749871784682	0.505	0.37	0.000231384853500465	1	TNRC6C
VPS25	9.88167747443424e-09	0.317493444112916	0.527	0.408	0.000232673977813029	1	VPS25
NRCAM1	1.00637439273793e-08	0.311422574761727	0.304	0.193	0.000236960914514073	1	NRCAM
RUFY21	1.05016753085048e-08	0.299832138333369	0.417	0.296	0.000247272446814053	1	RUFY2
TRMT1121	1.11191791394885e-08	0.343317064914708	0.863	0.731	0.000261812192018397	1	TRMT112
ZC2HC1A1	1.22141331490992e-08	0.322526410800308	0.401	0.284	0.00028759397912869	1	ZC2HC1A
EBF11	1.2304426353297e-08	0.361095492916862	0.387	0.266	0.000289720022914731	1	EBF1
FXYD61	1.23909494324966e-08	0.2896652930517	0.599	0.468	0.000291757295337565	1	FXYD6
ZNF462	1.44264847176734e-08	0.324126323806482	0.288	0.182	0.000339686009162338	1	ZNF462
ZNF638	1.48660047207289e-08	0.34810924577154	0.57	0.437	0.000350034947154282	1	ZNF638
MIR7-3HG	1.49804764038714e-08	0.333462307748947	0.269	0.166	0.000352730297405556	1	MIR7-3HG
NDUFS5	1.5281897769088e-08	0.276962424708803	0.852	0.731	0.000359827564870947	1	NDUFS5
VDAC21	1.74523419133979e-08	0.290501680659405	0.712	0.597	0.000410932842692867	1	VDAC2
ZNF195	1.84062156326179e-08	0.33521632503446	0.366	0.257	0.000433392753285621	1	ZNF195
TCEAL21	1.93269533787847e-08	0.325674774171736	0.468	0.34	0.000455072444256863	1	TCEAL2
TRIM21	2.11876062718557e-08	0.306732810689321	0.379	0.262	0.000498883377277114	1	TRIM2
KLHL241	2.15768500933466e-08	0.350153252862699	0.419	0.304	0.00050804851229794	1	KLHL24
U2SURP	2.17249741695998e-08	0.344364098169057	0.508	0.398	0.000511536241797398	1	U2SURP
H2AFY21	2.17535001724607e-08	0.36120774142424	0.492	0.374	0.000512207915060761	1	H2AFY2
MRFAP11	2.22251092822713e-08	0.302621252443639	0.785	0.643	0.00052331242316036	1	MRFAP1
CHRM2	2.24234802194948e-08	0.439680433186822	0.376	0.268	0.000527983265248224	1	CHRM2
TRIM441	2.49219671016064e-08	0.355080180260859	0.554	0.433	0.000586812637374424	1	TRIM44
LUC7L2	2.60014872202104e-08	0.286708848157283	0.629	0.484	0.000612231018087075	1	LUC7L2
HNRNPM	2.63274401589419e-08	0.319882246484947	0.586	0.464	0.000619905905982445	1	HNRNPM
KMT2C	2.66380708366988e-08	0.295352050201301	0.589	0.459	0.00062722001592091	1	KMT2C
LYRM2	3.02547725621934e-08	0.358542113509412	0.46	0.353	0.000712378874749405	1	LYRM2
TLN21	3.1192466363966e-08	0.312626521087852	0.43	0.311	0.000734457813005944	1	TLN2
DUSP12	3.14509514777921e-08	0.348959710683494	0.312	0.211	0.000740544103496093	1	DUSP12
CHD91	3.29990838952972e-08	0.26642253405163	0.624	0.504	0.000776996429398667	1	CHD9
UBXN11	3.4227870272992e-08	0.270343410907368	0.774	0.685	0.000805929433447869	1	UBXN1
CCT6A	3.44081622461171e-08	0.327834560381301	0.634	0.512	0.000810174588247073	1	CCT6A
MRPS35	3.65265427393674e-08	0.316880682321423	0.468	0.352	0.000860053975341146	1	MRPS35
WDR60	3.76968912919319e-08	0.311316542095055	0.422	0.308	0.00088761100235983	1	WDR60
RNPS1	3.86310123409581e-08	0.2979229807128	0.731	0.59	0.000909605816580199	1	RNPS1
FXYD7	3.92413444185286e-08	0.287399282362392	0.495	0.357	0.000923976695678673	1	FXYD7
RUNX1T11	4.08736613119648e-08	0.306464504437464	0.43	0.309	0.000962411229251524	1	RUNX1T1
CLSTN3	4.22167027868371e-08	0.282886608468947	0.25	0.152	0.000994034483818866	1	CLSTN3
ACP11	4.38265566105165e-08	0.294314448493962	0.731	0.609	0.00103194010195122	1	ACP1
GATA21	4.79619504879902e-08	0.445741389114509	0.446	0.329	0.00112931208619022	1	GATA2
PBX11	4.91276605594793e-08	0.30316746215018	0.43	0.31	0.0011567598955335	1	PBX1
CDC5L1	5.05155566639399e-08	0.286269577802683	0.57	0.44	0.00118943929720913	1	CDC5L
CELF4	5.05342682642864e-08	0.311278141406366	0.406	0.289	0.00118987988055089	1	CELF4
TMOD11	5.05544448551941e-08	0.394328327976217	0.409	0.302	0.0011903549585604	1	TMOD1
ZC3H131	5.36791772093057e-08	0.287461203936333	0.551	0.433	0.00126392990657031	1	ZC3H13
EIF4A1	5.55863840404571e-08	0.259741382921892	0.761	0.631	0.0013088369986166	1	EIF4A1
CHRNA71	5.71566283083333e-08	0.281719489456063	0.32	0.212	0.00134580997014801	1	CHRNA7
PRKCA1	5.84902259444406e-08	0.310500962886592	0.487	0.354	0.0013772108600878	1	PRKCA
PSMF1	5.96731265195218e-08	0.321901436508021	0.47	0.364	0.00140506343702866	1	PSMF1
CSDE1	6.06318194769743e-08	0.280647965342484	0.796	0.667	0.00142763682140484	1	CSDE1
VEZT	6.20016887736758e-08	0.369938937861144	0.452	0.353	0.00145989176386497	1	VEZT
C3orf14	6.35439872349039e-08	0.324941335199821	0.449	0.336	0.00149620672343305	1	C3orf14
JAKMIP2	6.59300824822047e-08	0.377126864791738	0.325	0.221	0.00155238972212599	1	JAKMIP2
GRIK2	6.69849066511923e-08	0.282360525482104	0.298	0.194	0.00157722661200897	1	GRIK2
TOB11	7.06515869932281e-08	0.309941784649876	0.497	0.383	0.00166356226734255	1	TOB1
PRRC2B	7.21918056254051e-08	0.26435946694036	0.513	0.39	0.00169982825525579	1	PRRC2B
COPS61	7.42955482643741e-08	0.295046487629347	0.613	0.493	0.00174936297943295	1	COPS6
NARF1	7.59577613560485e-08	0.281787505962994	0.578	0.476	0.00178850144888952	1	NARF
C11orf581	7.80752253375622e-08	0.278355331938239	0.774	0.654	0.00183835925579824	1	C11orf58
CCT21	8.16455244829054e-08	0.301735081285036	0.586	0.478	0.00192242551947449	1	CCT2
DTD11	8.18903321523009e-08	0.29667772548722	0.43	0.321	0.00192818976085808	1	DTD1
EMC101	8.27868202884861e-08	0.275056021051497	0.591	0.486	0.00194929847051269	1	EMC10
PCBP3	8.8221952791593e-08	0.343305105035408	0.293	0.196	0.00207727410043085	1	PCBP3
MT-ND21	9.8950516406554e-08	0.335476953881469	0.997	0.993	0.00232988885930872	1	MT-ND2
PKIB1	1.0098573125576e-07	0.29705408765445	0.401	0.285	0.00237781002814812	1	PKIB
PCNP	1.05463711760579e-07	0.288587218641394	0.626	0.521	0.00248324855711459	1	PCNP
DACT3	1.09376937699325e-07	0.277273086838958	0.25	0.153	0.0025753893750683	1	DACT3
CNOT7	1.09696597781028e-07	0.305847122066136	0.618	0.485	0.00258291609135208	1	CNOT7
OCIAD11	1.12305252872825e-07	0.316345955656855	0.562	0.467	0.00264433948414354	1	OCIAD1
CLIP3	1.13113501883058e-07	0.284698430204023	0.296	0.192	0.00266337051533849	1	CLIP3
BTBD101	1.16858738202928e-07	0.318628431164519	0.401	0.3	0.00275155584972615	1	BTBD10
UNK	1.18600069295248e-07	0.30408579392894	0.465	0.348	0.00279255723162591	1	UNK
DYNC1LI21	1.24963127790129e-07	0.296007550291763	0.543	0.432	0.00294238180694637	1	DYNC1LI2
FBXO211	1.25327843459283e-07	0.334604423300531	0.39	0.279	0.00295096940209228	1	FBXO21
COMMD9	1.27144015227314e-07	0.289017091704194	0.478	0.367	0.00299373298254233	1	COMMD9
DYNLT1	1.32401971950229e-07	0.273175764694569	0.71	0.58	0.0031175368315401	1	DYNLT1
RSRC2	1.33219232828319e-07	0.253065173709098	0.726	0.603	0.00313678005617559	1	RSRC2
MAB21L11	1.34791971027856e-07	0.331743636781198	0.427	0.317	0.00317381174982189	1	MAB21L1
SYT17	1.37008510474579e-07	0.297985344845565	0.298	0.197	0.00322600238763445	1	SYT17
SSTR2	1.38558705301329e-07	0.344004063215095	0.333	0.233	0.0032625032750251	1	SSTR2
ACLY	1.49706003343019e-07	0.298526799631958	0.414	0.301	0.00352497755471472	1	ACLY
KIAA1549	1.59417588193622e-07	0.290132903593416	0.401	0.288	0.00375364653160703	1	KIAA1549
HERC2	1.64356846426583e-07	0.286406062261994	0.449	0.342	0.00386994630596033	1	HERC2
HNRNPA0	1.65830954065997e-07	0.253667222713007	0.909	0.742	0.00390465564443796	1	HNRNPA0
PAG11	1.66633731384803e-07	0.341573892968555	0.457	0.351	0.00392355783918656	1	PAG1
C16orf45	1.69095571504566e-07	0.300379458581713	0.438	0.32	0.00398152432664652	1	C16orf45
PPP4R3B	1.72209006603291e-07	0.291734364401051	0.489	0.38	0.00405483326948109	1	PPP4R3B
HIPK2	1.80115271717363e-07	0.257382874509699	0.476	0.361	0.00424099418785702	1	HIPK2
LAPTM4A1	1.83114189294738e-07	0.294637216819185	0.707	0.597	0.0043116067011339	1	LAPTM4A
MKLN1	1.83576600189829e-07	0.293798556575801	0.425	0.316	0.00432249462806971	1	MKLN1
IL71	1.85676112769507e-07	0.371807097703987	0.457	0.347	0.00437192975127081	1	IL7
SYT14	1.98838868638848e-07	0.371445919049008	0.306	0.209	0.00468186000097032	1	SYT14
MAP4K4	1.99575145441142e-07	0.256539728855903	0.46	0.348	0.00469919637455714	1	MAP4K4
NDFIP11	2.03473637333671e-07	0.268568457707964	0.597	0.491	0.00479099026465862	1	NDFIP1
MED19	2.11462933817639e-07	0.340232074368738	0.43	0.326	0.00497910623967013	1	MED19
IRS21	2.2505781909984e-07	0.271559745562334	0.401	0.293	0.00529921140852483	1	IRS2
TMEM132A	2.25444598201969e-07	0.250726868204874	0.293	0.192	0.00530831850926356	1	TMEM132A
DCTN21	2.28802990331115e-07	0.287257076029145	0.599	0.489	0.00538739521033642	1	DCTN2
MRPS211	2.31860347318203e-07	0.260242799284887	0.694	0.595	0.0054593837379544	1	MRPS21
BBX	2.49742935548458e-07	0.284843669711195	0.422	0.323	0.005880447160424	1	BBX
PUM1	2.6256694213773e-07	0.278058683241886	0.368	0.258	0.00618240121957499	1	PUM1
FAM228B1	2.83633547901471e-07	0.311851128145615	0.331	0.232	0.00667843551888805	1	FAM228B
CELF1	2.84234680201147e-07	0.316372505355486	0.605	0.492	0.0066925897800162	1	CELF1
NDUFS3	2.84278284312904e-07	0.273942636202887	0.583	0.459	0.00669361648243163	1	NDUFS3
EIF1B1	2.86383324262941e-07	0.288878133215823	0.728	0.615	0.0067431817530952	1	EIF1B
NDUFV3	2.92314429156232e-07	0.255290674782904	0.511	0.404	0.00688283554891263	1	NDUFV3
MAGED11	2.92325548527614e-07	0.278495475631643	0.339	0.234	0.00688309736563119	1	MAGED1
MAPRE31	2.92570028982892e-07	0.3216602873628	0.349	0.25	0.00688885390243118	1	MAPRE3
TMCO11	2.94696437390853e-07	0.302675640913481	0.497	0.392	0.00693892231480502	1	TMCO1
HMGN1	2.95492144256803e-07	0.251697320611613	0.898	0.773	0.00695765802867067	1	HMGN1
ATP5MC1	3.00764362107454e-07	0.256036678945229	0.809	0.671	0.0070817976701821	1	ATP5MC1
CNTN11	3.23540124217016e-07	0.354804851816867	0.403	0.296	0.00761807576481387	1	CNTN1
OTUB1	3.38782878625625e-07	0.274825999554661	0.454	0.346	0.00797698166011897	1	OTUB1
LSP1P51	3.42418627968954e-07	0.363796536812501	0.331	0.233	0.008062589014157	1	LSP1P5
CCSER1	3.44012046766788e-07	0.32082076740158	0.296	0.199	0.00810010765317078	1	CCSER1
ANAPC11	3.55722115414128e-07	0.255308291068036	0.946	0.797	0.00837583292954106	1	ANAPC11
FABP5	3.59963260714964e-07	0.284025980174682	0.78	0.665	0.00847569493679454	1	FABP5
RPS10	3.68738199518681e-07	0.254833718403233	0.866	0.772	0.00868230964586686	1	RPS10
TPPP31	3.69690967565852e-07	0.264877153640943	0.366	0.259	0.00870474352230554	1	TPPP3
RBM4	3.9187928673121e-07	0.314613293871436	0.438	0.335	0.00922718968537307	1	RBM4
PFN21	3.97844109527747e-07	0.271545045289063	0.487	0.37	0.00936763740294033	1	PFN2
RTL8A1	4.12838335272361e-07	0.261536777416433	0.441	0.337	0.00972069144232302	1	RTL8A
MAPK1IP1L	4.28509246228928e-07	0.342571618276202	0.53	0.426	0.0100896787117063	1	MAPK1IP1L
ORAI2	4.43612720674875e-07	0.255370239742726	0.454	0.351	0.0104453051210106	1	ORAI2
ERV3-11	4.88870919839229e-07	0.265307545164492	0.317	0.218	0.0115109546785345	1	ERV3-1
MRPS71	4.90854607730434e-07	0.257677031618553	0.637	0.502	0.0115576625936208	1	MRPS7
NUB1	5.01587068121368e-07	0.308901196564654	0.435	0.334	0.0118103691059857	1	NUB1
LRRC4C1	5.03093687703289e-07	0.296970905146738	0.39	0.284	0.0118458439706616	1	LRRC4C
UBE2N	5.07670551596447e-07	0.257532583321402	0.597	0.488	0.01195361080789	1	UBE2N
GOSR2	5.35245694644136e-07	0.280308363391438	0.444	0.339	0.0126028951260908	1	GOSR2
ELP2	5.56046903575049e-07	0.269073581699065	0.358	0.257	0.0130926803915781	1	ELP2
JUN	5.67655968179583e-07	0.300547179483715	0.772	0.679	0.0133660274267565	1	JUN
KLHDC8B	5.7658614673158e-07	0.25594723424302	0.433	0.33	0.0135762974109418	1	KLHDC8B
SEZ6L	5.99220249952554e-07	0.253576943902232	0.261	0.167	0.0141092400053828	1	SEZ6L
RAB6B1	6.27488048440297e-07	0.272907336559431	0.328	0.229	0.0147748335885752	1	RAB6B
EFHC1	6.52588377791479e-07	0.25838441395857	0.349	0.248	0.0153658459434782	1	EFHC1
SMARCE11	6.61284982606742e-07	0.283009447562697	0.425	0.321	0.0155706162004584	1	SMARCE1
RNF201	6.95798847659167e-07	0.262096254102586	0.333	0.234	0.0163832796669828	1	RNF20
THRA1	7.21465487959881e-07	0.27105755039685	0.312	0.218	0.0169876263795034	1	THRA
IFT571	7.24086514305935e-07	0.257228404712773	0.363	0.261	0.0170493410658475	1	IFT57
ZNHIT1	7.45050719706437e-07	0.251613763856849	0.653	0.554	0.0175429642462078	1	ZNHIT1
FAM57B1	7.54720920736945e-07	0.296209197450299	0.47	0.358	0.0177706587996721	1	FAM57B
MAP21	7.70828046536308e-07	0.30191930171379	0.481	0.373	0.0181499171837439	1	MAP2
POLR2G1	8.08762560296029e-07	0.260436194195079	0.581	0.47	0.0190431232447303	1	POLR2G
SMARCC1	8.27002699641151e-07	0.257765674366838	0.43	0.33	0.0194726055657506	1	SMARCC1
PPIL4	8.30741590241184e-07	0.288489064242195	0.323	0.228	0.0195606414838189	1	PPIL4
NEMF	8.58077192936662e-07	0.291994426127796	0.46	0.362	0.0202042855848866	1	NEMF
ACTR101	8.79117460467896e-07	0.292014357363852	0.344	0.248	0.0206996997241771	1	ACTR10
GCSH	8.93928994489939e-07	0.333999424907615	0.379	0.281	0.0210484521042601	1	GCSH
PDIA41	9.04141595906937e-07	0.29480368163132	0.446	0.35	0.0212889180172247	1	PDIA4
HSPA51	9.86101410570474e-07	0.262227041010739	0.54	0.45	0.0232187438132924	1	HSPA5
FAM241B	1.00207104041222e-06	0.313594793477375	0.325	0.231	0.0235947647175461	1	FAM241B
BCL2	1.00643860200537e-06	0.272605482132769	0.355	0.259	0.0236976033228184	1	BCL2
HDAC51	1.09575582286386e-06	0.271049233100447	0.36	0.26	0.0258006666051524	1	HDAC5
SLC35B4	1.10061620652909e-06	0.306708028819361	0.409	0.304	0.0259151091989339	1	SLC35B4
AC060780.1	1.13537032824262e-06	0.260482709677032	0.355	0.257	0.0267334297488008	1	AC060780.1
ATAD11	1.14766423382692e-06	0.282502897824145	0.333	0.239	0.0270229020496885	1	ATAD1
PAFAH1B1	1.20149666243166e-06	0.303959422370596	0.567	0.482	0.0282904404136158	1	PAFAH1B1
BCL11A	1.21620260538177e-06	0.294696628506711	0.301	0.209	0.0286367065463192	1	BCL11A
PSMD41	1.37104557031138e-06	0.256707945933609	0.556	0.456	0.0322826389985517	1	PSMD4
SV2A	1.38921246973158e-06	0.272663253480822	0.293	0.202	0.0327103968122997	1	SV2A
LINC006671	1.42348292878642e-06	0.255891411818704	0.358	0.26	0.0335173290412051	1	LINC00667
LEPROT	1.43994199402493e-06	0.25432758589941	0.46	0.37	0.033904874191311	1	LEPROT
SNCA	1.44889357801108e-06	0.313987897575954	0.411	0.314	0.034115648187849	1	SNCA
ZNF562	1.57558115768512e-06	0.258896323291139	0.263	0.173	0.0370986339388539	1	ZNF562
MAGEF11	1.64157228377751e-06	0.290759060640104	0.452	0.357	0.0386524609938254	1	MAGEF1
MRPL10	1.68618438551086e-06	0.267817793339104	0.435	0.335	0.0397028975412387	1	MRPL10
ARMCX31	1.77769351689024e-06	0.302703280237747	0.487	0.407	0.0418575715486975	1	ARMCX3
YTHDF2	1.87409637678525e-06	0.25623025579168	0.497	0.403	0.0441274732877854	1	YTHDF2
PNPT1	2.02438301366867e-06	0.264909798390673	0.309	0.217	0.0476661224398425	1	PNPT1
FKBP81	2.04258738896826e-06	0.264603997564775	0.707	0.618	0.0480947626606467	1	FKBP8
SCN9A1	2.15062936996508e-06	0.300266132006624	0.476	0.37	0.0506387191451978	1	SCN9A
ARHGEF28	2.1858133020467e-06	0.278597832056076	0.293	0.203	0.0514671600099915	1	ARHGEF28
DCTN31	2.26615298710428e-06	0.310258480018489	0.694	0.586	0.0533588382343575	1	DCTN3
SSBP21	2.28377916579662e-06	0.297149236802606	0.417	0.32	0.0537738642378473	1	SSBP2
SRRM41	2.34048482773147e-06	0.271354620715009	0.304	0.212	0.0551090557537651	1	SRRM4
DAAM11	2.43270181086251e-06	0.260864543073322	0.406	0.306	0.0572803968385686	1	DAAM1
PPA11	2.49567141620951e-06	0.250674528870436	0.616	0.523	0.0587630791660691	1	PPA1
TSSC4	2.6005045413471e-06	0.308143023405712	0.47	0.383	0.0612314799305588	1	TSSC4
MMD	2.61101587149024e-06	0.282537373068839	0.632	0.511	0.0614789797101092	1	MMD
SF3B61	2.61433930838731e-06	0.276516417402141	0.726	0.641	0.0615572333552877	1	SF3B6
ZNF493	2.67899638586925e-06	0.32803683498725	0.298	0.21	0.0630796489016774	1	ZNF493
ATP1A3	2.70943703517374e-06	0.292406803161977	0.344	0.249	0.063796404430201	1	ATP1A3
MLX	2.71148662627334e-06	0.261752134241738	0.548	0.443	0.063844664102232	1	MLX
TLE4	2.71361850299522e-06	0.371096095251525	0.487	0.395	0.0638948612715254	1	TLE4
RNF150	2.74563986736319e-06	0.257480282914943	0.32	0.227	0.0646488363169336	1	RNF150
MAPK101	2.80414001886869e-06	0.305024625070523	0.328	0.237	0.0660262808842823	1	MAPK10
SLC26A111	2.86456595934114e-06	0.267283097044081	0.323	0.23	0.0674490700786465	1	SLC26A11
APH1A	2.87091554278952e-06	0.280803777963383	0.597	0.504	0.0675985773705221	1	APH1A
TMEM101	3.1626426569681e-06	0.297824918540915	0.387	0.293	0.0744675840009708	1	TMEM101
ARL3	3.18149222091849e-06	0.258159106133724	0.409	0.314	0.0749114158337467	1	ARL3
SNRNP271	3.39016183788533e-06	0.253411168254531	0.462	0.371	0.0798247506348479	1	SNRNP27
CLVS2	3.43269254651807e-06	0.305720744857557	0.261	0.178	0.0808261787003145	1	CLVS2
TUBGCP4	3.47554738568099e-06	0.27586869851485	0.325	0.238	0.0818352387432445	1	TUBGCP4
FAM32A1	3.48047883001968e-06	0.284556960790776	0.503	0.417	0.0819513545316435	1	FAM32A
HAND1	3.58124871893971e-06	0.327822844206573	0.323	0.234	0.0843240823361545	1	HAND1
HSD17B10	3.60818213594627e-06	0.252936202962414	0.54	0.432	0.0849582565729909	1	HSD17B10
ZNF3021	3.73582494481338e-06	0.277958637078392	0.438	0.344	0.0879637341505758	1	ZNF302
GNB2	3.85666438203725e-06	0.256057266795248	0.543	0.431	0.0908090195394491	1	GNB2
GFRA2	3.9532260195701e-06	0.310537912145425	0.46	0.355	0.0930826598567976	1	GFRA2
DHX40	4.00579159166447e-06	0.299189239525016	0.298	0.213	0.0943203688173315	1	DHX40
ANKRD13D	4.09438915303707e-06	0.332096342110051	0.376	0.293	0.0964064869974108	1	ANKRD13D
SPOCK11	4.15460429820779e-06	0.282084971302883	0.347	0.252	0.0978243128056006	1	SPOCK1
LSM12	4.2800073224202e-06	0.26224101740518	0.618	0.506	0.100777052413706	1	LSM12
PUF60	4.34386623748279e-06	0.272173013588525	0.403	0.31	0.10228067442777	1	PUF60
TMEM242	4.39097048699232e-06	0.287789016246959	0.28	0.195	0.103389791086721	1	TMEM242
COPS3	4.46828554023258e-06	0.258633815040955	0.438	0.351	0.105210251330316	1	COPS3
DPYSL4	4.58977382823077e-06	0.294734002153973	0.261	0.179	0.108070814559522	1	DPYSL4
CRYZL1	4.63116952457087e-06	0.25838704292144	0.298	0.211	0.109045517625546	1	CRYZL1
PRPF40A	5.3882828833807e-06	0.260849527172259	0.495	0.403	0.126872508772082	1	PRPF40A
GABRB3	5.59131571062162e-06	0.27272764784254	0.333	0.246	0.131653119722297	1	GABRB3
GSTA41	5.63987297699272e-06	0.250221393276835	0.293	0.209	0.132796449116271	1	GSTA4
MYL6B1	5.88019835471266e-06	0.271719206042348	0.589	0.506	0.138455150460064	1	MYL6B
PEX131	6.04543163878431e-06	0.272306998536399	0.317	0.231	0.142345733366815	1	PEX13
ZMAT21	6.39269990583305e-06	0.286326296052406	0.427	0.349	0.150522511982745	1	ZMAT2
NUDT3	6.72507312979326e-06	0.250825386630097	0.395	0.301	0.158348571914112	1	NUDT3
CEP41	6.76359274041787e-06	0.293069601237745	0.454	0.354	0.159255554665879	1	CEP41
DNAJC8	8.14761013902733e-06	0.25086349766988	0.527	0.433	0.191843628333538	1	DNAJC8
MPP3	8.44366186634625e-06	0.260492734605061	0.441	0.343	0.198814462304989	1	MPP3
SLC25A39	8.55868870226302e-06	0.259355295880842	0.661	0.543	0.201522884183485	1	SLC25A39
SH2D3C	8.85761771320838e-06	0.256339638133117	0.261	0.178	0.208561466675204	1	SH2D3C
TRIB2	9.76304942019316e-06	0.300170716340385	0.306	0.218	0.229880761647868	1	TRIB2
ATP1B11	1.02269891029505e-05	0.33388726909708	0.492	0.399	0.240804685418073	1	ATP1B1
BEND51	1.08444897970374e-05	0.254189685950728	0.349	0.263	0.255344356761042	1	BEND5
INSIG1	1.18500005594105e-05	0.369201875869429	0.618	0.531	0.279020113171879	1	INSIG1
PARVA	1.21717676099836e-05	0.276938309286083	0.296	0.214	0.286596440144674	1	PARVA
ARHGEF1	1.2470068466403e-05	0.250737595640078	0.387	0.298	0.293620232109925	1	ARHGEF1
PSME3	1.25976604627458e-05	0.302097778136193	0.344	0.266	0.296624513255811	1	PSME3
DPF2	1.31398449659224e-05	0.254579303784537	0.401	0.319	0.309390789567608	1	DPF2
REC8	1.36516178553694e-05	0.259333229168629	0.401	0.307	0.321440994022527	1	REC8
PYCR1	1.36578409594135e-05	0.25020132916204	0.36	0.274	0.321587523230351	1	PYCR1
SUPT7L1	1.41530724496823e-05	0.276707437722453	0.323	0.24	0.33324824390022	1	SUPT7L
SFSWAP	1.4818079557128e-05	0.290096810421843	0.384	0.302	0.348906501252136	1	SFSWAP
MORF4L2	1.50219756404739e-05	0.261089239367849	0.632	0.552	0.353707438430597	1	MORF4L2
CHD8	1.51637337531681e-05	0.302662595641453	0.288	0.209	0.357045274952095	1	CHD8
RTRAF	1.61292817456189e-05	0.255854672254339	0.699	0.612	0.379780067982343	1	RTRAF
PCBP41	2.01125054802121e-05	0.294040593991704	0.352	0.273	0.473569054037073	1	PCBP4
C1D	2.03841082932447e-05	0.272838949610493	0.435	0.358	0.47996421387274	1	C1D
ALK	2.11131227412867e-05	0.320389072297568	0.269	0.192	0.497129588066337	1	ALK
CCDC1121	2.11616398828082e-05	0.253437574603944	0.379	0.297	0.498271972680601	1	CCDC112
KCNIP4	2.28745040538149e-05	0.346981529900762	0.25	0.177	0.538603072451126	1	KCNIP4
CCDC184	2.34566685712914e-05	0.286428966493451	0.293	0.218	0.552310718179628	1	CCDC184
METTL2A	2.43867054674608e-05	0.264380140882103	0.398	0.316	0.574209366936832	1	METTL2A
ARFGAP2	2.53460331848493e-05	0.288582991052243	0.444	0.364	0.596797697370461	1	ARFGAP2
SBF2	2.54571238310487e-05	0.291548364566791	0.341	0.264	0.599413437725873	1	SBF2
FASTK1	2.5621092763803e-05	0.271662274042688	0.476	0.386	0.603274250216506	1	FASTK
MRPS18B1	2.68389351038416e-05	0.27014861278444	0.411	0.325	0.631949565955054	1	MRPS18B
NOP56	2.75285543100694e-05	0.267850281505968	0.562	0.466	0.648187339784895	1	NOP56
JPX	3.05022491637087e-05	0.281680271434674	0.409	0.325	0.718205958808684	1	JPX
POLR2B	3.31283059946867e-05	0.264036803026001	0.414	0.338	0.780039092950894	1	POLR2B
NRSN11	3.38333390231462e-05	0.2641776719902	0.309	0.229	0.796639800639001	1	NRSN1
CCDC43	3.44146858556549e-05	0.258766508450316	0.39	0.31	0.810328193157251	1	CCDC43
DNAAF2	3.73475257894475e-05	0.256844835174481	0.285	0.212	0.879384842238332	1	DNAAF2
PHIP	3.81092833884035e-05	0.313098932199985	0.522	0.451	0.89732118666335	1	PHIP
MAP3K13	4.18963689757097e-05	0.27132919039204	0.476	0.404	0.986491903902061	1	MAP3K13
PREPL1	4.2375134228376e-05	0.276998435135567	0.406	0.328	0.997764910541341	1	PREPL
PRKAG2-AS11	4.5284708391439e-05	0.294709621623321	0.39	0.318	1	1	PRKAG2-AS1
CEND11	4.53813033575594e-05	0.2514830171918	0.277	0.201	1	1	CEND1
RETREG31	4.56794263456958e-05	0.253950918476087	0.301	0.225	1	1	RETREG3
RND21	4.76306199404479e-05	0.2525864959453	0.32	0.243	1	1	RND2
SLC31A1	4.77992746180005e-05	0.251736565623681	0.36	0.285	1	1	SLC31A1
SRPK21	4.79210261892328e-05	0.259004074197053	0.454	0.379	1	1	SRPK2
ANKRD36C	6.47644341633713e-05	0.33550934049043	0.382	0.308	1	1	ANKRD36C
CCDC144NL-AS1	7.0799755682289e-05	0.264375814975669	0.263	0.191	1	1	CCDC144NL-AS1
NCBP2-AS2	7.08589269023634e-05	0.259371836350491	0.309	0.237	1	1	NCBP2-AS2
ABI2	7.74674529671399e-05	0.261646683352231	0.532	0.432	1	1	ABI2
CLASP2	7.83950850164038e-05	0.268505085915035	0.355	0.283	1	1	CLASP2
PSMC4	8.1806440816203e-05	0.302471175593567	0.395	0.32	1	1	PSMC4
RAMP11	9.0328122794772e-05	0.281622340216708	0.36	0.282	1	1	RAMP1
ZNF532	9.51923840855184e-05	0.280320400341694	0.28	0.209	1	1	ZNF532
RBM6	0.000103615999114027	0.252003547567347	0.487	0.418	1	1	RBM6
HIST1H1C	0.000106796698928006	0.350346015311262	0.444	0.357	1	1	HIST1H1C
PPID	0.000107475701015313	0.269965846775732	0.328	0.255	1	1	PPID
ZNF512	0.000111212004118391	0.300158549893539	0.266	0.197	1	1	ZNF512
NXPH1	0.000119672201276208	0.253045743799764	0.258	0.188	1	1	NXPH1
NRXN2	0.00013072344751039	0.27748940726002	0.288	0.216	1	1	NRXN2
ELAVL21	0.000130811232659427	0.270254556915948	0.435	0.358	1	1	ELAVL2
FAM50B	0.000154632748263612	0.302660245874186	0.272	0.205	1	1	FAM50B
RHBDD21	0.00018743544602425	0.252466926944909	0.406	0.338	1	1	RHBDD2
SLC22A171	0.000204433057047628	0.279303591177046	0.29	0.225	1	1	SLC22A17
EPM2AIP1	0.000227655321593325	0.281140596227555	0.355	0.287	1	1	EPM2AIP1
ATP8A1	0.000242230542903613	0.253150641667917	0.263	0.199	1	1	ATP8A1
TEAD1	0.000256175496669116	0.283237114201159	0.331	0.264	1	1	TEAD1
PGM2L1	0.000259465213304742	0.362706227309021	0.333	0.267	1	1	PGM2L1
MAP71	0.000273829057638717	0.251977476095428	0.25	0.185	1	1	MAP7
ATP5PO1	0.000318923781468041	0.253187337754913	0.702	0.638	1	1	ATP5PO
ZNF33A1	0.000330945260699294	0.259920679138621	0.382	0.312	1	1	ZNF33A
RAC3	0.000385159279483281	0.25248182984837	0.323	0.253	1	1	RAC3
METTL9	0.000430424145967405	0.268095366143018	0.444	0.385	1	1	METTL9
ACTL6B	0.000516593668220674	0.277882975314909	0.347	0.28	1	1	ACTL6B
CCDC137	0.000550972221930228	0.279507209435752	0.352	0.291	1	1	CCDC137
TESC	0.000627361183730961	0.278020195412828	0.344	0.285	1	1	TESC
LUC7L	0.000652683966527994	0.266751140924446	0.368	0.308	1	1	LUC7L
ZNF738	0.000671984824787055	0.259369854995062	0.358	0.292	1	1	ZNF738
SET	0.000808848564122483	0.261096653882176	0.758	0.66	1	1	SET
SYP1	0.00124763733546002	0.280667847699675	0.368	0.31	1	1	SYP
PRSS3	0.00140441328655137	0.307274921360125	0.363	0.305	1	1	PRSS3
SYNC	0.00168321640395363	0.254992449498159	0.263	0.207	1	1	SYNC
ADAM22	0.00190182812582692	0.256452645105665	0.274	0.222	1	1	ADAM22
CCDC68	0.00307767331228324	0.254365031838032	0.336	0.282	1	1	CCDC68
PRPF61	0.00495831743779527	0.252235777642193	0.341	0.293	1	1	PRPF6
XRCC2	1.5008772000774e-68	0.97145040004131	0.777	0.311	3.53396545530225e-64	2	XRCC2
DUT	1.09859954075316e-57	1.02718728931913	0.906	0.538	2.58676247865739e-53	2	DUT
CDCA5	1.99229151667822e-57	0.81062652893521	0.774	0.316	4.69104960517054e-53	2	CDCA5
GAPDH	4.79614224886615e-56	0.740499429305772	1	0.973	1.12929965391802e-51	2	GAPDH
GINS2	7.88090186531523e-54	0.828453663180953	0.729	0.32	1.85563715320712e-49	2	GINS2
PCLAF	1.52906573374961e-53	0.820247733757022	0.761	0.334	3.60033817668683e-49	2	PCLAF
DHFR	4.66453709206711e-53	0.887108993372334	0.681	0.291	1.09831190369812e-48	2	DHFR
TUBA1B	9.50842298448687e-52	0.830109101134846	0.997	0.886	2.23885327592728e-47	2	TUBA1B
HMGB1	1.24249807811477e-51	0.757701889903664	0.994	0.877	2.92558597472904e-47	2	HMGB1
TUBB	1.34387207619467e-51	0.820392398349896	0.994	0.847	3.16428119060796e-47	2	TUBB
BRCA1	2.36895384536444e-51	0.84606042888418	0.777	0.356	5.57793872429512e-47	2	BRCA1
TK1	6.91066681008612e-51	0.806261211685392	0.752	0.318	1.62718560710288e-46	2	TK1
CLSPN	4.31371795738752e-50	0.69434610444082	0.658	0.259	1.01570803024647e-45	2	CLSPN
RAD51AP1	2.38524410461481e-49	0.749189986652481	0.752	0.332	5.61629576872603e-45	2	RAD51AP1
DEK	2.02785521573838e-47	0.825717477728416	0.942	0.636	4.77478789097759e-43	2	DEK
PSMC3IP	7.97025389160313e-47	0.725911881452558	0.71	0.305	1.87667598131687e-42	2	PSMC3IP
HELLS	8.12350870763091e-46	0.773127583973513	0.677	0.309	1.91276136029877e-41	2	HELLS
LSM4	8.3012984817453e-46	0.787870164956097	0.935	0.598	1.95462374051175e-41	2	LSM4
CENPU	4.00465516656934e-45	0.640862875968496	0.7	0.298	9.42936105520416e-41	2	CENPU
H2AFZ	8.92276599825027e-45	0.673866819634708	0.984	0.848	2.10095448194801e-40	2	H2AFZ
ZWINT	9.95555060625232e-45	0.705012314342013	0.655	0.28	2.34413394574817e-40	2	ZWINT
KPNB1	4.24814179348603e-44	0.720834974898001	0.961	0.656	1.00026746669422e-39	2	KPNB1
TMSB15A1	1.40540262442189e-43	0.76027366766706	0.89	0.503	3.30916101946377e-39	2	TMSB15A
HMGB2	4.89856598667614e-43	0.643465763601555	0.984	0.684	1.15341634722276e-38	2	HMGB2
FOXM1	1.24465977631617e-42	0.614446054036853	0.645	0.258	2.93067590931405e-38	2	FOXM1
HMGN2	3.64343665048123e-40	0.697772154326419	0.987	0.841	8.57883593722312e-36	2	HMGN2
SUMO22	1.21902573040142e-39	0.60867839641858	0.99	0.89	2.87031798480317e-35	2	SUMO2
RANBP1	2.4869250618013e-39	0.733810659842318	0.897	0.61	5.85571375051734e-35	2	RANBP1
STMN11	1.08877513013136e-38	0.687784263615733	1	0.849	2.56362992140731e-34	2	STMN1
TUBB2B2	3.48048473537217e-38	0.724648722238848	0.987	0.726	8.1951493579073e-34	2	TUBB2B
SHD1	4.38734539991462e-38	0.665895563097728	0.826	0.423	1.0330443478639e-33	2	SHD
FAM111B	4.49577432959976e-38	0.549948299907789	0.497	0.185	1.05857502364756e-33	2	FAM111B
NME11	5.53674757257009e-38	0.745239189415235	0.929	0.636	1.30368258343735e-33	2	NME1
SMC2	6.3839600221095e-38	0.677508143316237	0.771	0.382	1.5031672268059e-33	2	SMC2
NNAT2	9.19296454091816e-38	0.736309232870687	0.929	0.581	2.16457543080459e-33	2	NNAT
MCM3	1.45838573951744e-37	0.644659357724067	0.581	0.254	3.43391506226777e-33	2	MCM3
GMNN	3.55427493127676e-37	0.689851199536452	0.677	0.33	8.36889575318425e-33	2	GMNN
CHCHD3	6.13296969084201e-37	0.684571923549242	0.826	0.47	1.44406904340566e-32	2	CHCHD3
ORC6	9.54177287454236e-37	0.59635711552251	0.645	0.301	2.24670584103974e-32	2	ORC6
ELAVL31	1.21364203006027e-36	0.657007973019305	0.794	0.397	2.85764152397992e-32	2	ELAVL3
PTN	1.44668791335678e-36	0.689749954748882	0.868	0.463	3.40637136078986e-32	2	PTN
FEN1	2.44790977721434e-36	0.642349998695483	0.629	0.285	5.76384836142888e-32	2	FEN1
CENPX	5.54832734446502e-36	0.710684157305843	0.9	0.573	1.30640915652773e-31	2	CENPX
WDR34	1.58298481650187e-35	0.592813911260096	0.681	0.325	3.7272960489353e-31	2	WDR34
BIRC5	1.82054962534891e-35	0.455077345089869	0.855	0.397	4.28666614784654e-31	2	BIRC5
HIST1H4C	1.22697866714833e-34	0.544828608255351	0.91	0.575	2.88904396966746e-30	2	HIST1H4C
ARPC1A	1.79598809122589e-34	0.622811835462395	0.871	0.538	4.22883355960048e-30	2	ARPC1A
EZH2	1.80514760659456e-34	0.581375932501081	0.803	0.412	4.25040055448755e-30	2	EZH2
SNRPD1	1.82884012337839e-34	0.62264267609747	0.884	0.586	4.30618695450675e-30	2	SNRPD1
CHCHD2	4.15765038835696e-34	0.519043231851939	0.974	0.859	9.7896036044253e-30	2	CHCHD2
COX8A	1.12313239601054e-33	0.582024452893037	0.99	0.834	2.64452753964641e-29	2	COX8A
NDUFB21	1.38818027267868e-33	0.558022877987711	0.955	0.825	3.26860927004921e-29	2	NDUFB2
KIF21A1	1.42368985764158e-33	0.663383427282866	0.868	0.501	3.35222013880286e-29	2	KIF21A
CBX12	1.84372502917339e-33	0.64450945496674	0.948	0.616	4.34123495369167e-29	2	CBX1
CCDC34	2.15938669578839e-33	0.5506635230328	0.684	0.332	5.08449191390336e-29	2	CCDC34
SSRP1	2.9177837429638e-33	0.601846051444492	0.852	0.48	6.87021360118256e-29	2	SSRP1
MCM4	3.02413620327416e-33	0.505342985559588	0.481	0.193	7.12063110422933e-29	2	MCM4
CDC45	3.26765944153757e-33	0.469864679956587	0.435	0.164	7.69403092104437e-29	2	CDC45
DTL	4.43842200045331e-33	0.477728314021591	0.377	0.131	1.04507084422674e-28	2	DTL
SIVA1	7.23382752631744e-33	0.632041399516205	0.913	0.63	1.7032770293467e-28	2	SIVA1
NSG12	8.04548165744208e-33	0.676940023935192	0.855	0.508	1.89438911106131e-28	2	NSG1
CCND12	8.23819156934563e-33	0.669785221902272	0.987	0.737	1.93976458691812e-28	2	CCND1
CU634019.6	1.27935470857486e-32	0.41837030870061	0.358	0.121	3.01236859681036e-28	2	CU634019.6
MCM7	2.47284096355025e-32	0.653036536167148	0.781	0.438	5.82255133277541e-28	2	MCM7
MAD2L1	4.5577022284588e-32	0.5002986014209	0.665	0.311	1.07315656671291e-27	2	MAD2L1
MLLT112	6.93780560796331e-32	0.570274204936069	0.971	0.721	1.63357570845104e-27	2	MLLT11
CENPN	9.38664889460052e-32	0.530298788142349	0.568	0.251	2.21018034872264e-27	2	CENPN
TPI1	1.02319794077316e-31	0.594393639003749	0.977	0.799	2.40922187134448e-27	2	TPI1
ATAD2	1.04843641010557e-31	0.520814247423273	0.587	0.264	2.46864837123458e-27	2	ATAD2
ASRGL1	2.09482827364561e-31	0.58645961837721	0.768	0.401	4.93248265312595e-27	2	ASRGL1
GTSE1	2.12520967711294e-31	0.463381756096043	0.632	0.279	5.00401870573013e-27	2	GTSE1
ANAPC111	2.21485449427821e-31	0.552393979900395	0.977	0.797	5.21509639222748e-27	2	ANAPC11
PCNA	2.57613176776085e-31	0.550027512516073	0.61	0.283	6.0657598603697e-27	2	PCNA
HMGN11	2.77669451642137e-31	0.558841463919525	0.968	0.77	6.53800490836575e-27	2	HMGN1
CKB	3.88165041634944e-31	0.618128156230908	0.916	0.556	9.13973407033639e-27	2	CKB
HSP90AA11	3.91351151360018e-31	0.575899419671006	0.997	0.907	9.21475420992298e-27	2	HSP90AA1
FKBP31	7.08742017212579e-31	0.615819517085191	0.823	0.499	1.66880395372874e-26	2	FKBP3
NASP	1.94648267991455e-30	0.609143089673522	0.845	0.542	4.5831881181268e-26	2	NASP
MIF1	2.49333218004451e-30	0.602659847105972	0.923	0.674	5.87079995113279e-26	2	MIF
MCM10	2.54666182409144e-30	0.449087720464464	0.439	0.175	5.9963699310057e-26	2	MCM10
USP1	2.66223602530651e-30	0.574344839311843	0.739	0.397	6.26850094518672e-26	2	USP1
HSP90AB12	3.35648927918923e-30	0.554139942855599	0.994	0.881	7.90318965677895e-26	2	HSP90AB1
SMC4	3.50513287819881e-30	0.489450338549233	0.835	0.434	8.25318587500692e-26	2	SMC4
ANP32B	5.72414797726951e-30	0.593741983612581	0.926	0.662	1.34780788272788e-25	2	ANP32B
TCF19	6.26785965123078e-30	0.437018464673334	0.432	0.17	1.4758302334788e-25	2	TCF19
NT5C3B1	6.66485822588868e-30	0.597651851527508	0.848	0.511	1.56930751786775e-25	2	NT5C3B
PTMA	7.59245869348798e-30	0.42948158309191	0.994	0.993	1.78772032396868e-25	2	PTMA
ATAD5	1.27280628600528e-29	0.496913898887564	0.613	0.296	2.99694968102802e-25	2	ATAD5
LINC006822	2.03531031570417e-29	0.617226074147004	0.945	0.609	4.79234166935705e-25	2	LINC00682
TUBA1A2	2.03570607780026e-29	0.681547222976078	1	0.828	4.7932735307885e-25	2	TUBA1A
UHRF1	6.95013976926356e-29	0.429148392909233	0.455	0.187	1.6364799100708e-24	2	UHRF1
CENPH	7.6674766963941e-29	0.560310066326379	0.519	0.238	1.80538406293296e-24	2	CENPH
DSCC1	7.91842106140688e-29	0.440205338299192	0.326	0.112	1.86447142311886e-24	2	DSCC1
TBX2-AS12	8.12754330060341e-29	0.603256551630248	0.803	0.447	1.91371134556008e-24	2	TBX2-AS1
CBX5	9.397286726745e-29	0.569085274592517	0.826	0.459	2.21268513267938e-24	2	CBX5
PRDX22	1.00187354086228e-28	0.613083260164906	0.903	0.609	2.35901143931431e-24	2	PRDX2
MDK2	1.26557799533341e-28	0.547470216468969	0.984	0.745	2.97992994781204e-24	2	MDK
NPY2	1.79006492010699e-28	0.565889547547743	0.984	0.727	4.21488686088392e-24	2	NPY
SNRNP25	3.2184765097206e-28	0.545335084168659	0.71	0.393	7.57822478978813e-24	2	SNRNP25
ZIM2-AS1	3.47375761444234e-28	0.409150671273956	0.348	0.125	8.17930967896593e-24	2	ZIM2-AS1
GATA32	4.772956855736e-28	0.571252102342831	0.961	0.591	1.1238404212516e-23	2	GATA3
ISL12	5.71255662229364e-28	0.546901491629657	0.884	0.526	1.34507858228526e-23	2	ISL1
TCAF12	6.52748320856738e-28	0.599111113467824	0.852	0.506	1.53696119628928e-23	2	TCAF1
CXADR2	7.19581594180183e-28	0.557345725438267	0.619	0.314	1.69432682165666e-23	2	CXADR
CNTNAP22	7.97492754897897e-28	0.566189488923432	0.803	0.463	1.87777644068259e-23	2	CNTNAP2
CHEK1	8.96848678073382e-28	0.425933068271301	0.377	0.143	2.11171989739159e-23	2	CHEK1
HNRNPA12	1.29810694895673e-27	0.502082555722508	0.984	0.843	3.05652262201353e-23	2	HNRNPA1
CKS1B	1.32039723350365e-27	0.467499493966018	0.894	0.505	3.1090073260077e-23	2	CKS1B
CSRP2	1.38105394630069e-27	0.451237045116313	0.503	0.231	3.25182962195961e-23	2	CSRP2
HINT1	1.58441286739433e-27	0.444772480037082	0.994	0.901	3.73065853756668e-23	2	HINT1
WDR76	1.75943816526114e-27	0.43402428545691	0.461	0.201	4.14277310392389e-23	2	WDR76
C3orf141	1.8494435626298e-27	0.472538727323268	0.632	0.323	4.35469981256812e-23	2	C3orf14
POP7	1.88033321261787e-27	0.537804027544831	0.742	0.432	4.42743258243003e-23	2	POP7
RRM1	2.31525130972311e-27	0.525377208615995	0.6	0.296	5.45149073387404e-23	2	RRM1
RFC4	2.37473951325659e-27	0.496452717780425	0.565	0.275	5.59156165791397e-23	2	RFC4
CD242	3.2202078424653e-27	0.518039382075295	0.906	0.559	7.5823013858688e-23	2	CD24
CCNI2	4.45479353386603e-27	0.518098661035214	0.965	0.819	1.04892568548409e-22	2	CCNI
ZGRF1	4.50184227601226e-27	0.438342611074681	0.368	0.139	1.06000378230985e-22	2	ZGRF1
MCRIP11	5.86463570525692e-27	0.561377079610852	0.935	0.664	1.3808871231598e-22	2	MCRIP1
LRRC612	7.92463670387684e-27	0.514603383221242	0.755	0.429	1.86593495829484e-22	2	LRRC61
RPSA	9.34466936056909e-27	0.403835231156117	0.994	0.94	2.2002958476396e-22	2	RPSA
FADS11	1.12989043747015e-26	0.501526239271782	0.826	0.464	2.6604400240672e-22	2	FADS1
TOP2A	1.13511715296295e-26	0.283556619375574	0.742	0.345	2.67274684836656e-22	2	TOP2A
PRXL2A	3.75357478476397e-26	0.553134446377318	0.806	0.495	8.83816718820524e-22	2	PRXL2A
CDCA7L	4.04268166070012e-26	0.388389246171232	0.332	0.12	9.51889823828451e-22	2	CDCA7L
ATP6V0E22	4.46463526837175e-26	0.555205252437661	0.845	0.526	1.05124302029081e-21	2	ATP6V0E2
UNG	4.58411718046098e-26	0.44311527325032	0.474	0.212	1.07937623131134e-21	2	UNG
ICA12	4.87251706569568e-26	0.492157343123056	0.797	0.471	1.14728286828871e-21	2	ICA1
MEST2	6.33548940171357e-26	0.492065605632315	0.694	0.363	1.49175433452748e-21	2	MEST
RPL272	6.59755952837213e-26	0.357060710884275	1	0.975	1.5534613665505e-21	2	RPL27
MEIS11	7.36425127731413e-26	0.507823504887263	0.674	0.351	1.73398660575639e-21	2	MEIS1
MCM6	8.04593453377751e-26	0.406559025078773	0.4	0.164	1.89449574532325e-21	2	MCM6
MSH2	8.56568155847493e-26	0.43031846888502	0.516	0.243	2.01687537975851e-21	2	MSH2
BRIP1	9.34768920186925e-26	0.499739446734621	0.387	0.16	2.20100689947213e-21	2	BRIP1
C19orf48	1.14027821071689e-25	0.480942284420027	0.619	0.322	2.68489907495399e-21	2	C19orf48
LRRN32	1.14550113306201e-25	0.488960445256598	0.732	0.403	2.69719696790782e-21	2	LRRN3
PKMYT1	1.18790311139864e-25	0.43892120584695	0.394	0.16	2.79703666609925e-21	2	PKMYT1
INIP	1.62220868874774e-25	0.455789998424496	0.626	0.327	3.81965257852543e-21	2	INIP
MCM2	1.69585149226336e-25	0.386229962872704	0.319	0.116	3.99305192368332e-21	2	MCM2
MAP1B2	2.33453473715179e-25	0.536895321287192	0.99	0.711	5.49689549209761e-21	2	MAP1B
SLC1A2	2.37430515121508e-25	0.436801430544332	0.484	0.218	5.59053890905103e-21	2	SLC1A2
RTN32	2.93666650303715e-25	0.573371496162645	0.923	0.639	6.91467494805127e-21	2	RTN3
DBH2	3.3408607522071e-25	0.516481648770386	0.955	0.637	7.86639072714684e-21	2	DBH
ACTG12	3.6436236897737e-25	0.422724015657938	0.997	0.93	8.57927633994116e-21	2	ACTG1
DDX111	4.1361677778738e-25	0.490604380171325	0.455	0.204	9.73902064978165e-21	2	DDX11
RPL382	4.17540087429765e-25	0.41884659171472	1	0.949	9.83139889862125e-21	2	RPL38
CASP2	4.40110099653416e-25	0.494103935126776	0.552	0.275	1.03628324064393e-20	2	CASP2
ARL162	4.47030735679352e-25	0.492374315863607	0.829	0.505	1.0525785702306e-20	2	ARL16
STRAP2	9.08876601893293e-25	0.505645599692242	0.868	0.585	2.14004084681795e-20	2	STRAP
MRPL51	1.1398858706452e-24	0.505095000446685	0.897	0.665	2.68397527102118e-20	2	MRPL51
CNP1	1.16601537000887e-24	0.485221657201242	0.726	0.416	2.74549979022288e-20	2	CNP
GFRA21	1.93092772954937e-24	0.44833122583537	0.655	0.341	4.54656243199695e-20	2	GFRA2
SOX112	2.20514899214201e-24	0.479078647960901	0.89	0.532	5.19224381689758e-20	2	SOX11
DERA	2.22730413265538e-24	0.436738185694054	0.629	0.334	5.24441031075036e-20	2	DERA
GCSH1	3.05962009431493e-24	0.406908601511839	0.539	0.27	7.20418147407393e-20	2	GCSH
RBBP8	3.94834179772902e-24	0.449403608588451	0.439	0.202	9.29676559693275e-20	2	RBBP8
HAUS1	4.27043279794688e-24	0.402957196589638	0.594	0.304	1.00551610660457e-19	2	HAUS1
C12orf571	5.74522231522814e-24	0.516967705823256	0.942	0.744	1.35277004634362e-19	2	C12orf57
SLC6A22	1.10015645603971e-23	0.471135659970007	0.574	0.298	2.5904283913911e-19	2	SLC6A2
MCM5	1.41544763310282e-23	0.406189320432913	0.448	0.204	3.33281299690391e-19	2	MCM5
TMEM237	1.51474283582782e-23	0.373160512453007	0.484	0.226	3.56661348124018e-19	2	TMEM237
YWHAQ2	1.52316659206042e-23	0.51406422903938	0.977	0.733	3.58644805766548e-19	2	YWHAQ
FKBP4	1.5315667399909e-23	0.445085954776536	0.739	0.419	3.60622704598258e-19	2	FKBP4
ZFHX32	1.65740149921931e-23	0.524944506998676	0.881	0.577	3.9025175700618e-19	2	ZFHX3
CDC42EP32	1.75607431024526e-23	0.493711192507763	0.881	0.558	4.13485257090348e-19	2	CDC42EP3
ATP5MF	1.96576291638994e-23	0.515224402510792	0.916	0.667	4.62858536293176e-19	2	ATP5MF
SRSF11	2.19760394974275e-23	0.491943411768636	0.71	0.418	5.17447826006428e-19	2	SRSF1
MCM8	2.19956987712305e-23	0.402155595982192	0.342	0.137	5.17910723267392e-19	2	MCM8
CDK4	2.30665628535857e-23	0.525002530070291	0.729	0.449	5.43125288950528e-19	2	CDK4
LINC01224	3.0753011269267e-23	0.470091694220621	0.41	0.182	7.2411040334616e-19	2	LINC01224
SET1	4.3139361562784e-23	0.551830043266801	0.903	0.649	1.01575940735731e-18	2	SET
KLHL23	4.50178464380139e-23	0.411909015917413	0.574	0.296	1.05999021222948e-18	2	KLHL23
CDCA4	4.91928869095557e-23	0.3936108547099	0.506	0.243	1.1582957151724e-18	2	CDCA4
MMD1	5.2905716628404e-23	0.481210105398248	0.797	0.499	1.2457180037324e-18	2	MMD
H2AFY22	7.0821093410473e-23	0.407324110832324	0.668	0.362	1.667553465443e-18	2	H2AFY2
RPLP2	7.20563719973616e-23	0.288224474436219	1	0.994	1.69663933504988e-18	2	RPLP2
SNRPB	8.95910426775646e-23	0.502317985986214	0.858	0.587	2.10951069088594e-18	2	SNRPB
MPP31	9.4395980652306e-23	0.430668010070735	0.626	0.33	2.2226477604392e-18	2	MPP3
MAP22	1.03843030931821e-22	0.471188158809506	0.655	0.361	2.44508800632066e-18	2	MAP2
MASTL	1.10105001155086e-22	0.342867143478181	0.339	0.134	2.59253235719766e-18	2	MASTL
DCX2	1.17694507185227e-22	0.430941876413137	0.645	0.353	2.77123486618336e-18	2	DCX
BANF1	1.21337567443711e-22	0.493800881341703	0.91	0.647	2.85701436302962e-18	2	BANF1
PNN2	1.26927995992586e-22	0.478799290604789	0.887	0.61	2.98864659364143e-18	2	PNN
RHEB	1.33814468402048e-22	0.439048069603457	0.919	0.657	3.15079547299462e-18	2	RHEB
FAM215B2	1.48794031520757e-22	0.492452026203705	0.787	0.498	3.50350426618775e-18	2	FAM215B
TCTEX1D2	1.49332883740509e-22	0.4793664527245	0.526	0.27	3.51619208055403e-18	2	TCTEX1D2
SNRPC	1.69403092204232e-22	0.507025524080247	0.768	0.494	3.98876520904085e-18	2	SNRPC
PRKDC	1.7148584805614e-22	0.423855902369341	0.613	0.338	4.03780577832987e-18	2	PRKDC
HAND22	1.72680347373251e-22	0.485035310104333	0.894	0.562	4.06593145925058e-18	2	HAND2
PPP1CA	2.32756809552327e-22	0.483869433862884	0.887	0.634	5.4804918377191e-18	2	PPP1CA
HSPB11	2.43289519598119e-22	0.413547984639643	0.619	0.336	5.72849502845731e-18	2	HSPB11
RPA3	2.62107229782204e-22	0.443085021537811	0.645	0.359	6.17157683245177e-18	2	RPA3
ESCO2	2.64770116269736e-22	0.381270066202135	0.426	0.189	6.2342771576872e-18	2	ESCO2
GAL1	2.82854622257055e-22	0.370405644641892	0.423	0.188	6.66009493566462e-18	2	GAL
ACTN2	3.15642492184402e-22	0.430388851115324	0.535	0.271	7.43211812097392e-18	2	ACTN2
CDCA7	3.60394005546762e-22	0.337100404322611	0.358	0.147	8.48583725460406e-18	2	CDCA7
WDR45B1	3.90179728836364e-22	0.454583549297708	0.748	0.451	9.18717189518102e-18	2	WDR45B
DTYMK	3.93552032151312e-22	0.469207187395263	0.658	0.358	9.2665761490348e-18	2	DTYMK
SRSF10	4.82870511398771e-22	0.436665932580355	0.858	0.566	1.13696690613955e-17	2	SRSF10
SRSF2	4.92557093498709e-22	0.405931537282096	0.984	0.787	1.15977493235206e-17	2	SRSF2
LSM121	5.35551551154138e-22	0.454137044104827	0.79	0.494	1.26100968234753e-17	2	LSM12
NUP160	6.51622248902555e-22	0.412576453271276	0.568	0.299	1.53430974726596e-17	2	NUP160
LUC7L32	6.80373003167722e-22	0.446351884585069	0.977	0.756	1.60200627325872e-17	2	LUC7L3
SLC25A391	7.11665809353444e-22	0.472569153852763	0.806	0.533	1.67568831470362e-17	2	SLC25A39
EIF4G21	8.48068040452662e-22	0.45693975152452	0.981	0.81	1.99686100804984e-17	2	EIF4G2
GATA3-AS12	8.65976552933487e-22	0.390492629308554	0.594	0.315	2.03902839153719e-17	2	GATA3-AS1
HDAC22	8.85173396900595e-22	0.490584986564726	0.81	0.531	2.08422928034214e-17	2	HDAC2
NSD2	9.82812078189705e-22	0.487843063053128	0.613	0.334	2.31412931930548e-17	2	NSD2
NUDT1	1.00906710807719e-21	0.424236628262637	0.639	0.354	2.37594941267856e-17	2	NUDT1
HSPE1	1.15111433016286e-21	0.443743449598975	0.955	0.759	2.71041380180146e-17	2	HSPE1
CDH22	1.30066347355751e-21	0.432874229738007	0.668	0.368	3.06254221483852e-17	2	CDH2
ACYP1	1.48276431734484e-21	0.449030024108106	0.594	0.321	3.49131686162017e-17	2	ACYP1
TRIM37	1.48602896793096e-21	0.481144628781925	0.626	0.363	3.49900380789024e-17	2	TRIM37
SLIT32	1.80621197812725e-21	0.486965445703034	0.61	0.334	4.25290672369842e-17	2	SLIT3
PIN1	2.03222837426187e-21	0.493422524032969	0.777	0.531	4.78508493003699e-17	2	PIN1
HNRNPA01	2.33919439619577e-21	0.462825661021519	0.952	0.741	5.50786712528256e-17	2	HNRNPA0
NCAPG2	2.43143515363026e-21	0.482330511394261	0.429	0.199	5.72505721273781e-17	2	NCAPG2
BUD31	2.96546783420995e-21	0.525915392741786	0.832	0.568	6.98249056243074e-17	2	BUD31
FAM161A	3.04959032013286e-21	0.389042872915886	0.458	0.222	7.18056536778484e-17	2	FAM161A
TUSC32	3.14452972008337e-21	0.411612111387273	0.665	0.366	7.40410967890831e-17	2	TUSC3
KIF1A2	3.52534623925933e-21	0.42463315683388	0.629	0.347	8.30078025496002e-17	2	KIF1A
BOLA3	3.57657363700176e-21	0.388551864705395	0.574	0.307	8.42140028568435e-17	2	BOLA3
YWHAE1	3.58652194064991e-21	0.483648266735526	0.926	0.701	8.44482456145427e-17	2	YWHAE
RFC2	3.82225161470245e-21	0.381944831369199	0.458	0.222	8.99987365197839e-17	2	RFC2
MPP6	3.90423092286804e-21	0.420906055995443	0.539	0.275	9.19290213098509e-17	2	MPP6
CENPW	3.91140327826448e-21	0.356166683756403	0.516	0.255	9.20979015900155e-17	2	CENPW
POLE3	4.29561505764924e-21	0.463273003793529	0.658	0.386	1.01144552147409e-16	2	POLE3
METTL2A1	4.69950934665086e-21	0.418202502161864	0.568	0.303	1.10654647076241e-16	2	METTL2A
PFN22	5.68039736012849e-21	0.397382454543134	0.648	0.359	1.33750636241585e-16	2	PFN2
ACTL6B1	5.77610622620111e-21	0.431306759583997	0.519	0.268	1.36004197202131e-16	2	ACTL6B
SNRPG	5.92039173378657e-21	0.477211453787999	0.887	0.655	1.39401543763739e-16	2	SNRPG
IFT22	6.26727376125963e-21	0.407691261640859	0.577	0.321	1.47569227982619e-16	2	IFT22
CRMP12	6.54117318991464e-21	0.403479204636583	0.723	0.416	1.5401846392973e-16	2	CRMP1
TTC32	6.98252174762e-21	0.469878791542962	0.942	0.678	1.6441045706946e-16	2	TTC3
EEF1E1	7.26474547754485e-21	0.41513176452555	0.616	0.347	1.71055697014271e-16	2	EEF1E1
MTCH1	7.30523170347928e-21	0.427128295124851	0.742	0.447	1.72008985690123e-16	2	MTCH1
LMO12	7.63228253689166e-21	0.377697591652619	0.655	0.356	1.79709724613651e-16	2	LMO1
FHL11	8.04189055682058e-21	0.409517019084037	0.545	0.286	1.89354355050897e-16	2	FHL1
TYMS	8.68890359331185e-21	0.421153104623345	0.403	0.189	2.04588924008121e-16	2	TYMS
LINC00221	9.03787041387081e-21	0.430839892527431	0.594	0.324	2.12805696765002e-16	2	LINC00221
FXYD71	9.69267939092948e-21	0.453482721185716	0.632	0.348	2.28223828938826e-16	2	FXYD7
MFSD14C	1.05781123869583e-20	0.359507097299588	0.51	0.258	2.49072234263319e-16	2	MFSD14C
ACAT2	1.08313485403745e-20	0.451081005821967	0.574	0.311	2.55034932731657e-16	2	ACAT2
ILF3	1.12896179730448e-20	0.469800634402014	0.81	0.527	2.65825344793312e-16	2	ILF3
SYNE2	1.39469497736422e-20	0.462614647124157	0.69	0.415	3.2839487937018e-16	2	SYNE2
ZNF704	1.43465910730368e-20	0.411900771286683	0.626	0.344	3.37804833405725e-16	2	ZNF704
MEA1	1.45113137071918e-20	0.455765133345292	0.765	0.496	3.41683392549537e-16	2	MEA1
SNRPE	1.55445640012789e-20	0.435827203714838	0.89	0.623	3.66012303974114e-16	2	SNRPE
CENPK	1.5684937640245e-20	0.383330326269968	0.455	0.222	3.69317541677209e-16	2	CENPK
HSBP12	1.61070615149812e-20	0.47145499265082	0.916	0.689	3.79256870431748e-16	2	HSBP1
STMN32	1.74243504866004e-20	0.415545857778611	0.79	0.48	4.10273756557492e-16	2	STMN3
KCNQ1OT12	1.83632004556339e-20	0.501162598617981	0.897	0.608	4.32379917928356e-16	2	KCNQ1OT1
FMC12	1.83870586650872e-20	0.429040489726481	0.732	0.433	4.32941683328143e-16	2	FMC1
ACOT7	1.85263391998113e-20	0.491784563777759	0.606	0.347	4.36221182798757e-16	2	ACOT7
LRRC4C2	1.92033217228245e-20	0.37422605102968	0.539	0.274	4.52161413285626e-16	2	LRRC4C
RHNO1	2.18217072357287e-20	0.375666027489266	0.59	0.312	5.13813918572469e-16	2	RHNO1
ERH	2.31714863387758e-20	0.452114055549957	0.932	0.674	5.45595817332816e-16	2	ERH
HAND2-AS12	2.52059498734282e-20	0.376684833772453	0.952	0.633	5.9349929571974e-16	2	HAND2-AS1
SPTSSA	2.67860602404732e-20	0.441862614677204	0.716	0.437	6.30704574422182e-16	2	SPTSSA
CTNNAL1	2.98515353022745e-20	0.422948289542908	0.539	0.286	7.02884250227356e-16	2	CTNNAL1
SKA1	3.19771021895925e-20	0.374262180041704	0.41	0.189	7.52932848156145e-16	2	SKA1
RAC31	3.29420363529462e-20	0.350799808832454	0.487	0.241	7.75653187966471e-16	2	RAC3
CDC6	3.29459080910265e-20	0.440386867848949	0.348	0.153	7.7574435191131e-16	2	CDC6
CASP8AP2	3.37057426640757e-20	0.425452252962523	0.497	0.258	7.93635416768327e-16	2	CASP8AP2
STMP12	3.52877333532682e-20	0.414622971234746	0.868	0.62	8.30884969536054e-16	2	STMP1
DNMT1	3.80039224493132e-20	0.406781079280602	0.69	0.396	8.94840357991528e-16	2	DNMT1
TMEM35A2	3.93182113575456e-20	0.432330790340099	0.652	0.364	9.25786604624769e-16	2	TMEM35A
CAMTA1	4.34139719010835e-20	0.447537483472429	0.868	0.614	1.02222538238291e-15	2	CAMTA1
YEATS4	4.72179133813357e-20	0.429958963009054	0.497	0.259	1.11179298847693e-15	2	YEATS4
ENO21	4.99022744319906e-20	0.44168804060331	0.745	0.437	1.17499895377565e-15	2	ENO2
NAP1L4	5.2013668432053e-20	0.442056395869981	0.768	0.473	1.22471383690112e-15	2	NAP1L4
HSPA8	6.62868653388046e-20	0.427687248201684	0.955	0.796	1.56079053126749e-15	2	HSPA8
PTMS2	7.24831313595119e-20	0.431527239516391	0.687	0.403	1.70668781099107e-15	2	PTMS
HNRNPA3	7.55646420571819e-20	0.443705659572071	0.939	0.698	1.77924506187841e-15	2	HNRNPA3
CDKN2AIPNL	8.80056701743546e-20	0.424564122657836	0.571	0.318	2.07218150992535e-15	2	CDKN2AIPNL
MLF22	1.0038366930287e-19	0.452069385495038	0.9	0.651	2.36363387740537e-15	2	MLF2
STMN22	1.18459849842461e-19	0.405062684997237	0.997	0.819	2.78925562439059e-15	2	STMN2
FANCA	1.21241099343274e-19	0.38202846660426	0.413	0.197	2.85474292513672e-15	2	FANCA
RNPS11	1.26292958849564e-19	0.434026686217805	0.845	0.583	2.97369400907182e-15	2	RNPS1
FLRT31	1.27322745151877e-19	0.387425580846524	0.497	0.252	2.99794135734609e-15	2	FLRT3
KLHDC31	1.34487248699255e-19	0.449678956389211	0.765	0.48	3.16663675787266e-15	2	KLHDC3
ZNF519	1.36719973820251e-19	0.396590883297264	0.423	0.206	3.21920850357163e-15	2	ZNF519
SLF1	1.56471947762113e-19	0.357864381685688	0.429	0.208	3.68428848200672e-15	2	SLF1
TMEM14B1	1.75227299803214e-19	0.460181197878059	0.852	0.592	4.12590200116648e-15	2	TMEM14B
SMC1A	1.89827520632041e-19	0.363004724748455	0.697	0.401	4.46967880080204e-15	2	SMC1A
MRPS232	1.97642952374622e-19	0.418218265788927	0.665	0.385	4.65370095661286e-15	2	MRPS23
AC011447.3	2.01230810155106e-19	0.354668591011042	0.41	0.195	4.73818065591213e-15	2	AC011447.3
RBBP4	2.19597770732467e-19	0.402270826244638	0.758	0.477	5.17064910966666e-15	2	RBBP4
PAICS	2.55103308228566e-19	0.330310117184081	0.416	0.198	6.00666249554981e-15	2	PAICS
POLR2J	2.73601258913795e-19	0.46661576497118	0.861	0.628	6.44221524238421e-15	2	POLR2J
CFL11	2.7956607494566e-19	0.417850379844019	0.987	0.919	6.58266280067052e-15	2	CFL1
TMEM106C	2.84488737511595e-19	0.408146700647232	0.529	0.284	6.69857181344803e-15	2	TMEM106C
CDK62	2.88053398794874e-19	0.437602131985191	0.781	0.501	6.78250532802411e-15	2	CDK6
NUCKS1	2.99074172869904e-19	0.427812151087742	0.971	0.718	7.04200047439476e-15	2	NUCKS1
MSH6	2.99148552745134e-19	0.41085280445168	0.545	0.29	7.04375182293692e-15	2	MSH6
SMKR1	3.35819906792815e-19	0.312112173001079	0.348	0.15	7.90721552534361e-15	2	SMKR1
GAP432	3.40532941542516e-19	0.433987925615134	0.884	0.57	8.01818864156009e-15	2	GAP43
MYBL2	3.63177331153613e-19	0.28005465022655	0.316	0.132	8.55137343934298e-15	2	MYBL2
POLR2K	3.8428606004134e-19	0.422183298932008	0.787	0.513	9.04839956973338e-15	2	POLR2K
UBTF	4.17632645470864e-19	0.354426715545641	0.645	0.371	9.83357827025696e-15	2	UBTF
MTHFD1	4.39719689426434e-19	0.294561226480966	0.265	0.101	1.03536398072348e-14	2	MTHFD1
NDUFS8	4.63171427846453e-19	0.446280181547295	0.919	0.672	1.09058344400726e-14	2	NDUFS8
BEX32	4.65521027022448e-19	0.423211422115739	0.955	0.7	1.09611581022706e-14	2	BEX3
PPP2R2B	4.79966748842881e-19	0.343909665197433	0.435	0.21	1.13012970682545e-14	2	PPP2R2B
PRKRA	5.2108895424746e-19	0.363203159228629	0.6	0.34	1.22695605167107e-14	2	PRKRA
CEP78	6.0172413063413e-19	0.371116950902649	0.448	0.226	1.41681963799112e-14	2	CEP78
PTPRN22	6.06732172745273e-19	0.330503409187814	0.671	0.39	1.42861157394602e-14	2	PTPRN2
FSD1L	6.06828862843521e-19	0.341306847299202	0.406	0.191	1.42883924045136e-14	2	FSD1L
CENPM	7.11948195407149e-19	0.369906902044284	0.506	0.263	1.67635322090567e-14	2	CENPM
MARCKSL12	7.32763469861363e-19	0.351740344953519	0.787	0.472	1.72536486613557e-14	2	MARCKSL1
PPM1G1	7.42917716534693e-19	0.423599101741513	0.803	0.541	1.74927405535259e-14	2	PPM1G
SCN9A2	7.79771871166953e-19	0.385156990945799	0.619	0.36	1.83605084784971e-14	2	SCN9A
PBK	7.91897609145122e-19	0.341175433848107	0.477	0.228	1.8646021104931e-14	2	PBK
FABP51	7.99730167602656e-19	0.451998248122318	0.906	0.656	1.88304465263721e-14	2	FABP5
RAD51C	8.00412839284423e-19	0.382209252459045	0.674	0.393	1.8846520713791e-14	2	RAD51C
TMEM179	9.00805315904241e-19	0.330121041711158	0.384	0.178	2.12103619682813e-14	2	TMEM179
FAM57B2	1.12054598494927e-18	0.414495387064277	0.603	0.349	2.63843757616154e-14	2	FAM57B
FAM136A	1.13580837867388e-18	0.410981559121689	0.652	0.396	2.67437440842552e-14	2	FAM136A
ZNF43	1.45194595865768e-18	0.3450705835456	0.465	0.238	3.41875195425537e-14	2	ZNF43
MEIS31	1.46633679894551e-18	0.323014032930947	0.413	0.197	3.4526366267971e-14	2	MEIS3
C21orf58	1.54295153600541e-18	0.393415064830191	0.435	0.217	3.63303368667835e-14	2	C21orf58
METTL91	1.75171188195923e-18	0.33471454337225	0.639	0.37	4.12458079726121e-14	2	METTL9
RBFA	1.89871583827777e-18	0.387007451064102	0.49	0.264	4.47071631280884e-14	2	RBFA
TUBB2A2	1.89912763720973e-18	0.472923346447472	0.868	0.559	4.47168593457403e-14	2	TUBB2A
GLO1	1.91083688269133e-18	0.412947994073113	0.652	0.389	4.49925652398501e-14	2	GLO1
CCDC1371	1.96362851368518e-18	0.352636190652047	0.519	0.279	4.62355969832312e-14	2	CCDC137
CENPJ	2.10521618177799e-18	0.375328036364127	0.41	0.2	4.95694202161446e-14	2	CENPJ
PPP4C	2.3251158539544e-18	0.39903672457723	0.758	0.479	5.47471778972104e-14	2	PPP4C
SOX42	2.51730166104417e-18	0.382122835215705	0.958	0.692	5.9272384910946e-14	2	SOX4
DIAPH3	2.62371197764543e-18	0.304684718263521	0.297	0.123	6.17779222256394e-14	2	DIAPH3
RTKN2	3.03640332583717e-18	0.362440894144558	0.355	0.161	7.1495152710162e-14	2	RTKN2
CEP952	3.15096705252807e-18	0.346326965111996	0.61	0.344	7.41926702188259e-14	2	CEP95
FADS2	3.17197289301803e-18	0.380004709200709	0.477	0.251	7.46872737390025e-14	2	FADS2
NKIRAS22	3.44775418104799e-18	0.38747389152294	0.771	0.489	8.1180819946956e-14	2	NKIRAS2
VPS251	3.5154521716778e-18	0.395240778826959	0.671	0.398	8.27748368343254e-14	2	VPS25
LDHB1	3.88872858661155e-18	0.453922560736084	0.884	0.67	9.15640033003556e-14	2	LDHB
TTLL7	3.90024965109868e-18	0.389447393684641	0.481	0.255	9.18352782847695e-14	2	TTLL7
PEG10	3.97976316465595e-18	0.325240131764396	0.452	0.227	9.37075034749891e-14	2	PEG10
PSMB72	4.05075996295271e-18	0.432460499287597	0.852	0.622	9.53791940876845e-14	2	PSMB7
ABI21	4.28536987752075e-18	0.38770021975755	0.687	0.421	1.00903319136104e-13	2	ABI2
SNF81	4.57415353231743e-18	0.401644690068295	0.861	0.585	1.07703019071946e-13	2	SNF8
PRKCA2	4.83431663135856e-18	0.388840604928911	0.61	0.346	1.13828819401969e-13	2	PRKCA
PRCD2	6.23233858810823e-18	0.351880853599244	0.835	0.514	1.46746644395596e-13	2	PRCD
RECQL	6.70760183972873e-18	0.372110041213811	0.532	0.293	1.57937192918253e-13	2	RECQL
DNAJC9	7.1417098801435e-18	0.398493302579705	0.632	0.374	1.68158700837859e-13	2	DNAJC9
PARP1	7.18084337701247e-18	0.388130345248652	0.839	0.544	1.69080138155136e-13	2	PARP1
PEBP12	8.37465486956805e-18	0.321154124056643	0.942	0.742	1.97189623558849e-13	2	PEBP1
IFI27L1	8.44517145490975e-18	0.325633286498732	0.555	0.315	1.98850007077305e-13	2	IFI27L1
DCTPP1	8.45681873590788e-18	0.367363880805527	0.535	0.299	1.99124253955687e-13	2	DCTPP1
FLOT12	8.50419891416869e-18	0.403941969967874	0.832	0.545	2.00239867633016e-13	2	FLOT1
SF3B22	8.76984371323422e-18	0.388115641522995	0.868	0.593	2.06494740071813e-13	2	SF3B2
CIP2A	9.24168962348879e-18	0.334978280276655	0.335	0.151	2.17604823874667e-13	2	CIP2A
TRMT1122	9.58291411572692e-18	0.406690484448445	0.935	0.727	2.25639295768906e-13	2	TRMT112
MIS18BP1	1.09570526871937e-17	0.357691241306334	0.635	0.369	2.57994762572662e-13	2	MIS18BP1
REC81	1.10995685291326e-17	0.357304465095255	0.548	0.297	2.61350440586956e-13	2	REC8
DPM2	1.23900547222883e-17	0.332926843260452	0.684	0.41	2.91736228490999e-13	2	DPM2
RNASEH2B	1.24255864696512e-17	0.397974570804149	0.6	0.352	2.92572859014406e-13	2	RNASEH2B
FAU	1.25219820468468e-17	0.265320013477006	1	0.978	2.94842589275056e-13	2	FAU
ATP6V1G12	1.37866349016899e-17	0.373429166680488	0.939	0.787	3.24620105395189e-13	2	ATP6V1G1
MAPT2	1.51516742978612e-17	0.402015685694587	0.861	0.549	3.56761323017439e-13	2	MAPT
WDHD1	1.61191096293808e-17	0.308660869856978	0.303	0.131	3.795405553334e-13	2	WDHD1
PHB1	1.72239618361842e-17	0.416417310790655	0.855	0.603	4.05555405394794e-13	2	PHB
TPGS2	2.00313722703793e-17	0.404835596138046	0.761	0.487	4.71658691478352e-13	2	TPGS2
ADAM221	2.27076874158038e-17	0.324880168441648	0.426	0.211	5.34675207892517e-13	2	ADAM22
MZT2B	2.2815811726699e-17	0.403008495624244	0.929	0.68	5.37221102916854e-13	2	MZT2B
RIF1	2.35452617676728e-17	0.344387025255204	0.561	0.318	5.54396733581623e-13	2	RIF1
LRRC59	2.35691912362492e-17	0.399182179650278	0.671	0.426	5.54960176848724e-13	2	LRRC59
SPC24	2.38221398305308e-17	0.361962365678909	0.319	0.143	5.60916104449679e-13	2	SPC24
UBE2T	2.5282779301827e-17	0.31390848455085	0.597	0.33	5.9530832144082e-13	2	UBE2T
MELK	2.55880712714789e-17	0.307148393529579	0.326	0.147	6.02496726158242e-13	2	MELK
UQCC2	2.71405437627095e-17	0.373488245340732	0.7	0.441	6.39051243436758e-13	2	UQCC2
BRD32	2.80289331781728e-17	0.415880924119437	0.706	0.437	6.59969260613258e-13	2	BRD3
CNOT71	2.99238429650013e-17	0.389919318300986	0.739	0.477	7.04586806453922e-13	2	CNOT7
DGUOK	3.14592615158343e-17	0.356006283415137	0.771	0.508	7.40739771651835e-13	2	DGUOK
MIS18A	3.26250775832842e-17	0.36684614174172	0.361	0.172	7.68190076776009e-13	2	MIS18A
FGF132	3.43142499517379e-17	0.353756764039133	0.513	0.275	8.0796332936362e-13	2	FGF13
PPP2R3C	3.47020186083278e-17	0.362118821037234	0.548	0.307	8.17093730151685e-13	2	PPP2R3C
ZNF7381	3.81072493771809e-17	0.362221588523749	0.51	0.28	8.97273293835102e-13	2	ZNF738
LUC7L21	4.14531148690872e-17	0.404053165412198	0.745	0.477	9.76055042707527e-13	2	LUC7L2
GSTP1	4.33920289532537e-17	0.364062710032938	0.977	0.853	1.02170871373331e-12	2	GSTP1
OCIAD22	4.99326169551457e-17	0.320187747060786	0.768	0.502	1.17571339882586e-12	2	OCIAD2
SRP92	5.08037394401517e-17	0.415377366517486	0.897	0.653	1.19622484885781e-12	2	SRP9
RFC5	5.39314905172422e-17	0.367997970616398	0.348	0.16	1.26987087571899e-12	2	RFC5
SMARCA4	5.45820128008467e-17	0.358179387363328	0.671	0.406	1.28518807340874e-12	2	SMARCA4
COA32	5.54356645141975e-17	0.402881420993264	0.832	0.554	1.30528815665129e-12	2	COA3
SSBP11	5.86461183261841e-17	0.441119273030168	0.816	0.57	1.38088150210833e-12	2	SSBP1
AHCY	5.95593575416129e-17	0.327151220668954	0.487	0.262	1.40238463267482e-12	2	AHCY
TMEM14C1	6.25091957438796e-17	0.390748294111276	0.823	0.578	1.47184152298539e-12	2	TMEM14C
ZNF4282	6.30098163836161e-17	0.389718128120259	0.935	0.707	1.48362913656862e-12	2	ZNF428
MAGOHB	6.40068893324349e-17	0.351749123371123	0.532	0.295	1.50710621622151e-12	2	MAGOHB
CDC42EP42	6.49359681721368e-17	0.360776048143189	0.681	0.408	1.52898230658113e-12	2	CDC42EP4
PRKAG2-AS12	7.80756948506266e-17	0.365195927107503	0.545	0.307	1.83837031095285e-12	2	PRKAG2-AS1
PAFAH1B3	7.94112914888741e-17	0.382380113123899	0.829	0.539	1.86981826939703e-12	2	PAFAH1B3
RIC32	8.50257735300063e-17	0.310447000267238	0.613	0.351	2.00201686353753e-12	2	RIC3
C16orf451	8.72274741433754e-17	0.333952732213986	0.558	0.313	2.05385810617992e-12	2	C16orf45
PKIB2	8.73166851893773e-17	0.362252459069079	0.516	0.277	2.05595866946908e-12	2	PKIB
TNRC6C1	9.84690321404246e-17	0.367735913440642	0.623	0.363	2.31855183077844e-12	2	TNRC6C
SVIP	9.94311069465753e-17	0.3381115147025	0.458	0.246	2.34120484416406e-12	2	SVIP
AKR1B11	1.09535945943478e-16	0.474382325915105	0.816	0.597	2.57913338318514e-12	2	AKR1B1
MRPS26	1.12014775357761e-16	0.372704177243639	0.694	0.444	2.63749990057385e-12	2	MRPS26
PCNP1	1.14077199233194e-16	0.369257319709092	0.758	0.512	2.68606173314479e-12	2	PCNP
KMT2C1	1.18311773028293e-16	0.369498309388051	0.71	0.451	2.78576900772419e-12	2	KMT2C
CCT42	1.18902858116132e-16	0.391133828235988	0.81	0.546	2.79968669720245e-12	2	CCT4
RAB5C	1.33014657857853e-16	0.372494834731734	0.9	0.654	3.13196313392101e-12	2	RAB5C
TCP1	1.33424392184261e-16	0.351631937500812	0.794	0.527	3.14161073837062e-12	2	TCP1
SELENOH2	1.33986933848321e-16	0.387640765823587	0.91	0.719	3.15485634439257e-12	2	SELENOH
AC011043.1	1.42229569651305e-16	0.265455939940037	0.297	0.127	3.34893744700963e-12	2	AC011043.1
DLEU2	1.47056135126803e-16	0.334276534887113	0.365	0.175	3.4625837576957e-12	2	DLEU2
ATP5MC11	1.49349675808776e-16	0.389128832386618	0.884	0.667	3.51658746659344e-12	2	ATP5MC1
CEP411	1.66672309730086e-16	0.371730807391341	0.606	0.343	3.92446620490461e-12	2	CEP41
FAM241B1	1.66861148051879e-16	0.290019808421698	0.442	0.223	3.92891259202954e-12	2	FAM241B
MMS22L	1.76679539397219e-16	0.267602411234274	0.329	0.149	4.16009643464692e-12	2	MMS22L
B3GAT3	1.85168651361126e-16	0.320432498132246	0.668	0.413	4.35998106494908e-12	2	B3GAT3
SNRPF	1.87987842274933e-16	0.38364993309847	0.797	0.533	4.42636173420558e-12	2	SNRPF
DDX55	1.8820430212941e-16	0.308230009844343	0.323	0.146	4.43145849793909e-12	2	DDX55
C1QL1	1.9081467652165e-16	0.321204614038363	0.423	0.216	4.49292237337878e-12	2	C1QL1
HSPH11	1.92587536719326e-16	0.320408212192572	0.842	0.563	4.53466613959324e-12	2	HSPH1
RPA2	2.13299164098334e-16	0.345874454281081	0.474	0.256	5.02234211785936e-12	2	RPA2
GGCT	2.35634902909285e-16	0.361948904551208	0.535	0.308	5.54825942390202e-12	2	GGCT
PRH11	2.5937558021103e-16	0.360637378235114	0.616	0.359	6.1072574116489e-12	2	PRH1
GMCL1	2.63769191887732e-16	0.288819716180055	0.506	0.275	6.21070939218853e-12	2	GMCL1
RGS52	2.64694286203728e-16	0.36553329763147	0.926	0.696	6.23249166295299e-12	2	RGS5
SFXN1	2.90152537395416e-16	0.323239387744755	0.513	0.29	6.83193164551247e-12	2	SFXN1
TOPBP1	2.94534351525815e-16	0.333121627882543	0.474	0.257	6.93510584102685e-12	2	TOPBP1
MRPL12	2.95471764826707e-16	0.379319913798085	0.745	0.495	6.95717817460964e-12	2	MRPL12
TMPO	3.11190582458326e-16	0.321164245690251	0.71	0.418	7.32729345456374e-12	2	TMPO
ZNF804A	3.50572122982426e-16	0.32299484236864	0.365	0.175	8.25457120774421e-12	2	ZNF804A
RRM2	3.56692622695819e-16	0.30987010691537	0.452	0.228	8.39868449399575e-12	2	RRM2
SLC35B12	3.80208208669303e-16	0.338752048307273	0.765	0.504	8.95238248132741e-12	2	SLC35B1
CAP2	3.93982286744671e-16	0.292044920242602	0.448	0.234	9.27670692369001e-12	2	CAP2
UCHL12	4.03289924145795e-16	0.394457011573277	0.858	0.598	9.4958645539369e-12	2	UCHL1
PSMA1	4.03514806235714e-16	0.389386794785544	0.784	0.545	9.50115962762613e-12	2	PSMA1
IFRD2	4.4604587710209e-16	0.307105670537456	0.416	0.217	1.05025962222458e-11	2	IFRD2
PRSS31	4.55164986283531e-16	0.335295111331902	0.519	0.293	1.0717314767032e-11	2	PRSS3
NELL2	4.67221922253777e-16	0.305094949926699	0.426	0.216	1.10012073813874e-11	2	NELL2
POLA2	4.933655292051e-16	0.288686414272937	0.252	0.102	1.16167847506633e-11	2	POLA2
SAAL1	4.97981022997037e-16	0.320118980464686	0.342	0.162	1.17254611674882e-11	2	SAAL1
CNBP	5.04334340983024e-16	0.380156584160526	0.839	0.613	1.18750563927863e-11	2	CNBP
FAM111A	5.37081651465401e-16	0.30633663983876	0.439	0.228	1.26461245654043e-11	2	FAM111A
THAP5	5.5544475028614e-16	0.386226077115817	0.426	0.224	1.30785020902375e-11	2	THAP5
TH2	5.62424106474826e-16	0.338894282054316	0.858	0.553	1.32428380110563e-11	2	TH
PSMC5	5.765013658706e-16	0.390836750993971	0.845	0.577	1.35743011607891e-11	2	PSMC5
LSM7	5.89678424767693e-16	0.377927575121535	0.845	0.602	1.38845681895801e-11	2	LSM7
TBX2	6.44351518748043e-16	0.40755024009211	0.458	0.247	1.51719008604414e-11	2	TBX2
H2AFV	6.45969295025048e-16	0.332065591340548	0.816	0.525	1.52099930206598e-11	2	H2AFV
C14orf1322	6.51579795240604e-16	0.353379507238826	0.613	0.369	1.53420978587353e-11	2	C14orf132
C22orf39	6.52930169300404e-16	0.306530089400912	0.545	0.31	1.53738937663473e-11	2	C22orf39
ASF1B	6.59866988217307e-16	0.325034472863447	0.339	0.161	1.55372281045647e-11	2	ASF1B
RFC3	6.66844447692516e-16	0.286019658058818	0.377	0.184	1.5701519365368e-11	2	RFC3
BAG61	6.97134339358603e-16	0.305250100381414	0.597	0.354	1.64147251545377e-11	2	BAG6
ZNF1951	7.01943141280157e-16	0.309850808686105	0.474	0.25	1.65279532045826e-11	2	ZNF195
MYH10	7.12490050082538e-16	0.305321546935761	0.432	0.225	1.67762907192435e-11	2	MYH10
COA1	7.76179006546576e-16	0.389460245041752	0.652	0.406	1.82759108881457e-11	2	COA1
RTN12	7.8433879229881e-16	0.347222807649688	0.923	0.616	1.84680412034678e-11	2	RTN1
ATAT12	9.08364333150487e-16	0.336292886092748	0.629	0.38	2.13883465883614e-11	2	ATAT1
HSPA1B	9.55270420101957e-16	0.362246625820154	0.8	0.517	2.24927973117207e-11	2	HSPA1B
USP37	1.00450203217072e-15	0.259858996890327	0.313	0.142	2.36520048494918e-11	2	USP37
GNG4	1.01833456475688e-15	0.294611727105518	0.513	0.282	2.39777056617655e-11	2	GNG4
BRCA2	1.12376316182742e-15	0.355076566450403	0.374	0.189	2.64601274083884e-11	2	BRCA2
HERC21	1.18882847864908e-15	0.335466211099495	0.565	0.334	2.79921553582712e-11	2	HERC2
THAP9-AS1	1.28516164843921e-15	0.295281437620233	0.555	0.315	3.02604161741497e-11	2	THAP9-AS1
CCDC681	1.35765833204627e-15	0.389435090152199	0.484	0.271	3.19674230863615e-11	2	CCDC68
NABP2	1.39781505531838e-15	0.321797490986377	0.452	0.248	3.29129532925266e-11	2	NABP2
FANCL	1.45205214949937e-15	0.386914647921502	0.429	0.232	3.41900199121121e-11	2	FANCL
ELAVL42	1.47069285573183e-15	0.366921867721576	0.874	0.54	3.46289339810616e-11	2	ELAVL4
H2AFY	1.4902368311931e-15	0.38263151579221	0.884	0.641	3.50891164272728e-11	2	H2AFY
NUBP2	1.50988313752532e-15	0.310461639142633	0.594	0.346	3.55517083561712e-11	2	NUBP2
ATP5PD	1.51018617364063e-15	0.38695131865415	0.861	0.606	3.55588436445422e-11	2	ATP5PD
QDPR2	1.57740769542723e-15	0.34300846607413	0.658	0.4	3.71416415965295e-11	2	QDPR
XRCC5	1.59360269926415e-15	0.416884793157991	0.742	0.505	3.75229691568736e-11	2	XRCC5
HIRIP3	1.66599722048156e-15	0.325092024797323	0.487	0.266	3.92275705534588e-11	2	HIRIP3
APBB11	1.78537761156112e-15	0.333975566741278	0.455	0.243	4.20385012418182e-11	2	APBB1
EEF22	1.7932294884675e-15	0.324433821403074	0.974	0.864	4.22233815354557e-11	2	EEF2
ZWILCH	1.81606666346927e-15	0.335448488748603	0.361	0.18	4.27611056580475e-11	2	ZWILCH
FSCN12	1.8579699682305e-15	0.389843718034571	0.819	0.536	4.37477608719553e-11	2	FSCN1
SQLE2	1.88810833811042e-15	0.33248132110883	0.69	0.423	4.44573989291481e-11	2	SQLE
PHB22	1.8994789152125e-15	0.380349869751096	0.826	0.595	4.47251305375935e-11	2	PHB2
ZNF146	1.97925492920126e-15	0.313150742407605	0.452	0.246	4.66035365629728e-11	2	ZNF146
ERCC6L2	2.0917536830597e-15	0.343903952573638	0.487	0.27	4.92524322213238e-11	2	ERCC6L2
MYL12B	2.16122297557566e-15	0.390294853098623	0.855	0.628	5.08881561829045e-11	2	MYL12B
PTGES3	2.21875953213741e-15	0.416730564209934	0.887	0.674	5.22429119437074e-11	2	PTGES3
AC106895.2	2.33129679928905e-15	0.312956619722357	0.342	0.162	5.48927144360599e-11	2	AC106895.2
CEP152	2.38604750707929e-15	0.377099335039656	0.355	0.176	5.6181874601689e-11	2	CEP152
SNRPD2	2.48814540967982e-15	0.343226819645244	0.935	0.737	5.8585871816321e-11	2	SNRPD2
TRIM442	2.55996418129458e-15	0.341967936625666	0.684	0.424	6.02769166127621e-11	2	TRIM44
RUNDC3A2	2.63354803299719e-15	0.284530070702809	0.632	0.374	6.20095219849517e-11	2	RUNDC3A
MRPL18	2.65815434234091e-15	0.353028090872815	0.671	0.428	6.2588902144759e-11	2	MRPL18
CBX3	2.74617461213816e-15	0.358444322200614	0.668	0.436	6.4661427417405e-11	2	CBX3
SMIM10L1	3.04294622157064e-15	0.296876169469885	0.629	0.382	7.16492117331022e-11	2	SMIM10L1
ATXN7L3B2	3.11954900012768e-15	0.290348608372331	0.603	0.356	7.34529007570063e-11	2	ATXN7L3B
NPM1	3.15183465895083e-15	0.351132701868829	0.945	0.798	7.42130988796562e-11	2	NPM1
TMA7	3.27038068798169e-15	0.368156005976393	0.948	0.797	7.70043836792168e-11	2	TMA7
CDK5RAP2	3.27637871968702e-15	0.282469210988195	0.458	0.239	7.71456133337505e-11	2	CDK5RAP2
POLR2I	3.52181825295533e-15	0.355307705153878	0.794	0.55	8.29247325840862e-11	2	POLR2I
RIMKLB	3.53219070337502e-15	0.315462559195304	0.477	0.26	8.31689623016682e-11	2	RIMKLB
SKA2	3.62093428677379e-15	0.303458621946975	0.681	0.41	8.52585187163756e-11	2	SKA2
CNN31	3.64231008288957e-15	0.342602412823617	0.687	0.419	8.57618332117179e-11	2	CNN3
TMEM183A	3.70980251804975e-15	0.337447644216154	0.655	0.409	8.73510100899994e-11	2	TMEM183A
TCEAL22	3.97323744500803e-15	0.333582008198528	0.571	0.334	9.35538488801592e-11	2	TCEAL2
CARHSP1	4.29237216738668e-15	0.332929269201803	0.748	0.483	1.01068195053287e-10	2	CARHSP1
NFIB	4.62721388402895e-15	0.334199043115541	0.623	0.375	1.08952378113346e-10	2	NFIB
CCP110	4.7376367780123e-15	0.327627142672726	0.49	0.276	1.11552395575078e-10	2	CCP110
PARPBP	4.87303684236508e-15	0.286213922062074	0.284	0.125	1.14740525490328e-10	2	PARPBP
KIF2A	4.94342993987433e-15	0.295201517162051	0.639	0.385	1.16398001364281e-10	2	KIF2A
NUDT15	4.96247187868052e-15	0.329518449078182	0.381	0.2	1.16846362855412e-10	2	NUDT15
TG	5.03798147353969e-15	0.309335495736161	0.342	0.165	1.18624311775966e-10	2	TG
CNTLN	5.07496697008252e-15	0.300501616716266	0.429	0.232	1.19495172277563e-10	2	CNTLN
HNRNPH31	5.48056283291931e-15	0.360882489369098	0.803	0.53	1.29045332463918e-10	2	HNRNPH3
MRPL331	5.53544514920392e-15	0.351408036052012	0.771	0.523	1.30337591483156e-10	2	MRPL33
KTN1	5.67478527891677e-15	0.378092570245006	0.774	0.514	1.33618494177374e-10	2	KTN1
IER3IP1	5.95329696008165e-15	0.362684227542313	0.665	0.427	1.40176330222083e-10	2	IER3IP1
CUTA2	5.95706447315277e-15	0.363234578701293	0.916	0.745	1.40265040084855e-10	2	CUTA
MKI67	5.96981711128749e-15	0.358036504009599	0.484	0.259	1.40565313702375e-10	2	MKI67
PDAP12	6.10199798391047e-15	0.351913564153744	0.839	0.587	1.43677644529156e-10	2	PDAP1
NSD1	6.35103400771396e-15	0.255480805642143	0.603	0.363	1.49541446745633e-10	2	NSD1
PKIA	7.41327177563728e-15	0.250321950866263	0.342	0.162	1.74552897229156e-10	2	PKIA
HNRNPA2B1	7.4745637199464e-15	0.35432028827298	0.977	0.821	1.75996077349858e-10	2	HNRNPA2B1
CCT22	7.51941972417812e-15	0.375024191342582	0.735	0.468	1.77052256825498e-10	2	CCT2
CDC5L2	7.98830192707676e-15	0.345535843634939	0.69	0.432	1.88092557174949e-10	2	CDC5L
RNF157	8.18127399334972e-15	0.282687112572498	0.49	0.266	1.92636277447412e-10	2	RNF157
DSN1	8.26421264673975e-15	0.329294092466773	0.31	0.148	1.94589150980134e-10	2	DSN1
NHP2	8.42919864502841e-15	0.358144206365565	0.784	0.533	1.98473911295839e-10	2	NHP2
TCEAL91	8.50681135723322e-15	0.269007572223419	0.632	0.381	2.00301380217413e-10	2	TCEAL9
NOL41	8.55076823803302e-15	0.333406730484537	0.5	0.284	2.01336388932726e-10	2	NOL4
FAM171B	8.90730745205507e-15	0.316889682484271	0.377	0.19	2.09731461266089e-10	2	FAM171B
ARPP19	9.06223084216667e-15	0.284316828566433	0.752	0.499	2.13379287409656e-10	2	ARPP19
CSTF3	9.23355688584599e-15	0.320012819748708	0.606	0.377	2.1741333043413e-10	2	CSTF3
RPS21	9.44894637884693e-15	0.287340987535184	0.987	0.928	2.2248489143633e-10	2	RPS21
CLU2	9.71694549378075e-15	0.371215268139444	0.687	0.443	2.28795198596562e-10	2	CLU
CHRM21	9.86929383680349e-15	0.347841856220678	0.474	0.261	2.32382392681375e-10	2	CHRM2
SCG32	9.92944448551034e-15	0.327681413872935	0.674	0.41	2.33798699855826e-10	2	SCG3
UBE2V2	1.00153271778989e-14	0.341060670121696	0.632	0.396	2.35820893730809e-10	2	UBE2V2
IPO9	1.02899208373164e-14	0.305250556627187	0.487	0.274	2.42286476035451e-10	2	IPO9
CSNK2B	1.02987276601184e-14	0.386418344074813	0.768	0.54	2.42493841485148e-10	2	CSNK2B
OLA1	1.04503547677909e-14	0.390236716413021	0.671	0.418	2.46064053362405e-10	2	OLA1
SLC38A1	1.12428937606978e-14	0.278387070656423	0.703	0.439	2.64725176489389e-10	2	SLC38A1
CNRIP1	1.12695352408772e-14	0.277956207610547	0.555	0.321	2.65352476781694e-10	2	CNRIP1
NSD3	1.25412728474291e-14	0.29711087461298	0.787	0.528	2.95296810465565e-10	2	NSD3
TULP4	1.29332288146145e-14	0.301913503875692	0.568	0.336	3.04525805668912e-10	2	TULP4
ARHGDIA	1.32081928195424e-14	0.416632531813885	0.842	0.61	3.11000108128946e-10	2	ARHGDIA
FBXO5	1.33159401659355e-14	0.363201504207731	0.41	0.214	3.13537127147117e-10	2	FBXO5
PHF5A	1.42258442886219e-14	0.315454054569117	0.632	0.392	3.34961729619892e-10	2	PHF5A
ZNF680	1.44966731099065e-14	0.260830899345705	0.306	0.142	3.41338665045859e-10	2	ZNF680
MLX1	1.47002255164973e-14	0.338664719377678	0.661	0.436	3.46131510011445e-10	2	MLX
KLHL42	1.53342178591329e-14	0.289144092137955	0.406	0.216	3.61059493711144e-10	2	KLHL42
NDUFS31	1.64488649730348e-14	0.378136504765768	0.687	0.452	3.87304974655077e-10	2	NDUFS3
KANSL12	1.65518511807025e-14	0.331850561592216	0.813	0.558	3.89729887900821e-10	2	KANSL1
ZNF770	1.6576509085144e-14	0.353185762650962	0.439	0.237	3.90310482918801e-10	2	ZNF770
CERS6	1.67990293794713e-14	0.30678546369349	0.471	0.261	3.95549945769031e-10	2	CERS6
HNRNPR	1.69520601289691e-14	0.381137879547432	0.848	0.59	3.99153207796706e-10	2	HNRNPR
MRFAP12	1.70692061270114e-14	0.384286859427652	0.877	0.638	4.0191152746661e-10	2	MRFAP1
MTMR42	1.78755474005863e-14	0.281158259241318	0.545	0.319	4.20897639094204e-10	2	MTMR4
C9orf16	1.78995019523895e-14	0.362310285456497	0.903	0.758	4.21461672970963e-10	2	C9orf16
NRXN21	1.79983360343135e-14	0.267845440604573	0.403	0.208	4.23788820263945e-10	2	NRXN2
TAF71	1.8832112954968e-14	0.347299781239681	0.787	0.52	4.43420931637677e-10	2	TAF7
SEZ6L22	2.14773235686548e-14	0.326607428083369	0.6	0.366	5.05705060747546e-10	2	SEZ6L2
CCT32	2.21553715115352e-14	0.388166505594044	0.868	0.644	5.21670377610608e-10	2	CCT3
HNRNPUL1	2.31072566934851e-14	0.349161487010628	0.677	0.44	5.44083466104801e-10	2	HNRNPUL1
HMGCS11	2.34416152984565e-14	0.412124591139333	0.555	0.336	5.51956273817458e-10	2	HMGCS1
GDI12	2.38031796895147e-14	0.40121095022029	0.719	0.48	5.60469668969314e-10	2	GDI1
NR2C2AP	2.3969234492747e-14	0.268852176536387	0.329	0.16	5.64379595366222e-10	2	NR2C2AP
CAMK2N1	2.43002323845233e-14	0.279916834745403	0.384	0.196	5.72173271725987e-10	2	CAMK2N1
NUF2	2.67241457433757e-14	0.263346674020609	0.458	0.241	6.29246735673523e-10	2	NUF2
GRIA22	2.78479487358876e-14	0.261268137620356	0.381	0.192	6.5570780093521e-10	2	GRIA2
CELF41	2.83830968221105e-14	0.267223064008428	0.51	0.283	6.68308397773415e-10	2	CELF4
NDUFAB1	3.07195993434571e-14	0.343485637122653	0.768	0.527	7.23323686141042e-10	2	NDUFAB1
ACP12	3.0913516183277e-14	0.333516689124584	0.839	0.602	7.27889652051441e-10	2	ACP1
STIP1	3.0943694895027e-14	0.33849242244998	0.603	0.36	7.28600239998306e-10	2	STIP1
ADGRL3	3.14517615325873e-14	0.324856577858548	0.348	0.176	7.40563177046301e-10	2	ADGRL3
SMARCB11	3.19346240442591e-14	0.337923796887412	0.732	0.486	7.51932657746126e-10	2	SMARCB1
GTSF1	3.29844312058499e-14	0.281361035958984	0.403	0.213	7.76651417172942e-10	2	GTSF1
CEP1701	3.5849804418172e-14	0.333553727384508	0.665	0.411	8.44119494830279e-10	2	CEP170
FDPS	3.60508042377294e-14	0.269381625655789	0.713	0.461	8.48852236581576e-10	2	FDPS
HIPK21	3.67464579046002e-14	0.358034891069212	0.577	0.354	8.65232097821717e-10	2	HIPK2
DDAH22	3.75745575559133e-14	0.372405842733934	0.881	0.649	8.84730532211534e-10	2	DDAH2
MKRN12	3.88696411416852e-14	0.32178858320014	0.781	0.506	9.15224570322119e-10	2	MKRN1
SGCB1	3.99588574687419e-14	0.329283359671394	0.452	0.249	9.40871257958997e-10	2	SGCB
SLC39A62	4.00503512683061e-14	0.337802445763594	0.655	0.412	9.43025570963536e-10	2	SLC39A6
MSMO11	4.15674588645184e-14	0.258001703931099	0.471	0.257	9.78747386423951e-10	2	MSMO1
POLR2F	4.28233583878237e-14	0.331287961226841	0.732	0.5	1.0083187965997e-09	2	POLR2F
LSM5	4.30186718271455e-14	0.373804495869355	0.806	0.555	1.01291764684197e-09	2	LSM5
CEP162	4.34214155634675e-14	0.265346723013771	0.329	0.16	1.02240065085741e-09	2	CEP162
CCDC144NL-AS11	4.39732986441019e-14	0.285633200179016	0.365	0.184	1.03539528987402e-09	2	CCDC144NL-AS1
TARDBP	4.78994660536544e-14	0.273284210610038	0.516	0.3	1.12784082769935e-09	2	TARDBP
CENPO	4.9019912380364e-14	0.277885333421608	0.294	0.14	1.15422285690805e-09	2	CENPO
HSPD1	5.10098332242314e-14	0.351585236563781	0.874	0.63	1.20107753309775e-09	2	HSPD1
CCT71	5.13838431907794e-14	0.355485449738765	0.765	0.509	1.20988397177009e-09	2	CCT7
AHSA1	5.38305057350604e-14	0.292786766082535	0.652	0.408	1.26749308803773e-09	2	AHSA1
EPB41	5.57149872775849e-14	0.272376949461781	0.455	0.256	1.31186509043801e-09	2	EPB41
IDH2	5.94477364533908e-14	0.388822248713068	0.719	0.5	1.39975640253154e-09	2	IDH2
NONO	5.95255668976808e-14	0.337028067875842	0.765	0.523	1.40158899817279e-09	2	NONO
CCT6A1	5.97111188976337e-14	0.347863993319877	0.726	0.507	1.40595800556368e-09	2	CCT6A
GEN1	6.30068893812354e-14	0.288554676079725	0.323	0.158	1.48356021737057e-09	2	GEN1
FAM50B1	6.41810692140226e-14	0.258734608829547	0.381	0.198	1.51120745571338e-09	2	FAM50B
NCAM12	6.49505489222505e-14	0.309398493911374	0.648	0.399	1.52932562492331e-09	2	NCAM1
KIAA1841	6.49654241903787e-14	0.29684372749294	0.352	0.179	1.52967587798666e-09	2	KIAA1841
KIF15	6.62258830960356e-14	0.329822289940668	0.326	0.163	1.55935464337926e-09	2	KIF15
STK25	6.74981856114289e-14	0.290859121831026	0.574	0.353	1.5893122784067e-09	2	STK25
ATP1A31	6.88232095196285e-14	0.269046867879329	0.442	0.243	1.62051129134917e-09	2	ATP1A3
ATP6V1G22	6.92674491505488e-14	0.293028263876647	0.545	0.323	1.63097135769882e-09	2	ATP6V1G2
ENOPH1	6.9718056138602e-14	0.32436003893706	0.468	0.266	1.64158134983952e-09	2	ENOPH1
LYRM41	7.17520386223369e-14	0.303682131391059	0.59	0.366	1.68947350140154e-09	2	LYRM4
PITPNB1	7.37672452320891e-14	0.327913981236221	0.584	0.364	1.73692355623477e-09	2	PITPNB
NTNG1	7.47200146235342e-14	0.251265649070653	0.329	0.161	1.75935746432574e-09	2	NTNG1
BTBD102	7.56257035707571e-14	0.287626438175043	0.513	0.293	1.78068281627705e-09	2	BTBD10
PHYHIPL2	7.6719783207475e-14	0.304489230346485	0.613	0.367	1.80644401540321e-09	2	PHYHIPL
SRSF3	7.78667124164615e-14	0.361061932623311	0.939	0.764	1.833449610558e-09	2	SRSF3
SEM1	7.90412674921712e-14	0.334454077589359	0.894	0.666	1.86110568437066e-09	2	SEM1
RRP1B	7.92430274760344e-14	0.253987608511361	0.371	0.191	1.86585632495071e-09	2	RRP1B
SYNC1	8.16627733272106e-14	0.284741914429685	0.381	0.198	1.9228316607625e-09	2	SYNC
EIF4EBP1	8.17972615295362e-14	0.320327818774172	0.69	0.461	1.92599831997446e-09	2	EIF4EBP1
MRPS332	8.38104724311503e-14	0.326746185488861	0.706	0.494	1.97340138386387e-09	2	MRPS33
ENDOV2	8.53674094417261e-14	0.299780694963873	0.652	0.403	2.01006102271488e-09	2	ENDOV
PHF142	8.63088740311256e-14	0.284389608320293	0.806	0.554	2.03222874793688e-09	2	PHF14
TRRAP	8.96022889619321e-14	0.255518153657901	0.31	0.149	2.10977549589765e-09	2	TRRAP
SLIRP	9.01535450001169e-14	0.321861155516238	0.713	0.485	2.12275537057275e-09	2	SLIRP
PDE6D	9.28129041832669e-14	0.263186042530966	0.332	0.166	2.1853726418992e-09	2	PDE6D
CEP97	9.29719996994316e-14	0.250076678472379	0.368	0.19	2.18911870492282e-09	2	CEP97
MYT1L2	9.75705950724916e-14	0.329847946350458	0.713	0.455	2.29739723157689e-09	2	MYT1L
ADGRL1	9.80778346004219e-14	0.309469464602794	0.342	0.172	2.30934069350153e-09	2	ADGRL1
PRDX52	1.00263896561815e-13	0.319672833860287	0.942	0.748	2.36081370844451e-09	2	PRDX5
KIFAP32	1.00791414283175e-13	0.25916987649911	0.487	0.273	2.37323464071163e-09	2	KIFAP3
MPLKIP	1.09018773522336e-13	0.30127332824533	0.606	0.388	2.56695604135692e-09	2	MPLKIP
EIF1AX	1.10663031848199e-13	0.296735455183965	0.755	0.536	2.6056717478977e-09	2	EIF1AX
RGS42	1.11935884508235e-13	0.295902703874104	0.658	0.401	2.63564233663091e-09	2	RGS4
PA2G4	1.16078964733862e-13	0.340599012583668	0.765	0.524	2.73319530362352e-09	2	PA2G4
MTF2	1.16389447548148e-13	0.282904698835193	0.626	0.383	2.74050593196869e-09	2	MTF2
RAD21	1.1954227498299e-13	0.265815823226565	0.723	0.446	2.81474240674947e-09	2	RAD21
IMMP1L	1.21357733163007e-13	0.301888724627534	0.5	0.295	2.85748918505617e-09	2	IMMP1L
ATXN10	1.21487544768016e-13	0.30274795649237	0.623	0.392	2.86054572910769e-09	2	ATXN10
L1CAM2	1.23760134687818e-13	0.342457479603544	0.506	0.299	2.91405613135936e-09	2	L1CAM
EIF3F2	1.23929205470161e-13	0.361297020307013	0.897	0.718	2.9180370720004e-09	2	EIF3F
RAD9A	1.32108141070659e-13	0.325070866517443	0.455	0.263	3.11061828964975e-09	2	RAD9A
STMN42	1.48803712538399e-13	0.344651520450204	0.81	0.54	3.50373221542914e-09	2	STMN4
RACGAP1	1.49730087241637e-13	0.317527946244834	0.323	0.158	3.52554463419158e-09	2	RACGAP1
HDHD2	1.50877206576187e-13	0.308529733585286	0.448	0.252	3.5525547060429e-09	2	HDHD2
NUTF2	1.64221367490312e-13	0.369155053912915	0.71	0.475	3.86675631892689e-09	2	NUTF2
SNCA1	1.65865048183098e-13	0.339092320711845	0.523	0.306	3.90545842451923e-09	2	SNCA
ZC3H14	1.69628495917385e-13	0.258060186737909	0.481	0.271	3.99407256487075e-09	2	ZC3H14
ILF3-DT	1.72373638109591e-13	0.278014660698556	0.539	0.323	4.05870968292844e-09	2	ILF3-DT
MAPK1IP1L1	1.76221031771906e-13	0.323743809677594	0.642	0.418	4.14930041410131e-09	2	MAPK1IP1L
E2F3	1.80295836925088e-13	0.256242518341842	0.368	0.192	4.24524577623813e-09	2	E2F3
FANCG	1.81941004874257e-13	0.263625466976632	0.29	0.139	4.28398290076925e-09	2	FANCG
MORF4L21	1.85142194818528e-13	0.331972841599	0.803	0.539	4.35935811919705e-09	2	MORF4L2
GRIK21	1.89447599741377e-13	0.317225579079241	0.368	0.19	4.46073318351045e-09	2	GRIK2
MPHOSPH9	1.92317641668505e-13	0.258051770564448	0.506	0.291	4.52831119072663e-09	2	MPHOSPH9
ACAA2	2.05867597764458e-13	0.278023214343042	0.487	0.282	4.84735845696193e-09	2	ACAA2
COMMD91	2.10351288347321e-13	0.298606255859167	0.584	0.36	4.95293143542603e-09	2	COMMD9
UQCRQ	2.19253545834417e-13	0.309385881411553	0.923	0.74	5.16254399021719e-09	2	UQCRQ
PAG12	2.22100689645991e-13	0.309778310107091	0.561	0.344	5.22958283840451e-09	2	PAG1
DNM1	2.23632055016662e-13	0.287927325811493	0.423	0.23	5.26564036742232e-09	2	DNM1
PRRT2	2.39624347462461e-13	0.281806834995017	0.448	0.249	5.64219488535111e-09	2	PRRT2
PRKAR2B	2.39772912324133e-13	0.254531385603103	0.3	0.143	5.64569299358404e-09	2	PRKAR2B
POLR2J3.12	2.53462398731721e-13	0.315395076719115	0.803	0.553	5.96802564053711e-09	2	POLR2J3.1
TXNL4A	2.58800516894773e-13	0.279776655381132	0.439	0.252	6.09371697080432e-09	2	TXNL4A
ANKRD13D1	2.65459369775292e-13	0.279023185304318	0.487	0.286	6.25050632072904e-09	2	ANKRD13D
SYP2	2.78120292318735e-13	0.305385674698569	0.51	0.299	6.54862040293694e-09	2	SYP
DPP62	2.81694707593654e-13	0.275261603395042	0.555	0.328	6.63278358500018e-09	2	DPP6
ORC4	3.10362804215001e-13	0.271751930781553	0.406	0.219	7.3078025880464e-09	2	ORC4
MTPN1	3.12650095381944e-13	0.34639302079986	0.81	0.571	7.36165914586325e-09	2	MTPN
THRAP3	3.32576656650604e-13	0.254882669294311	0.745	0.492	7.83084995749512e-09	2	THRAP3
RPRD1A	3.34055542328174e-13	0.25463571151928	0.477	0.27	7.86567179965919e-09	2	RPRD1A
GPATCH82	3.40375496522592e-13	0.279323317058702	0.774	0.506	8.01448144112096e-09	2	GPATCH8
C11orf582	3.43981939825489e-13	0.352298575118127	0.874	0.648	8.09939875513097e-09	2	C11orf58
MTX2	3.51313710306016e-13	0.287997848201268	0.558	0.341	8.27203262286546e-09	2	MTX2
[truncated: 12,556 more rows]
