# Supplementary material for: Tertiary lymphoid structures-driven immune infiltration patterns and their association with survival in neuroblastoma
Source: PeerJ. 2025 Jul 22;13:e19767. doi: 10.7717/peerj.19767 (PMC12292307; doi:10.7717/peerj.19767)
Supplement: Supplemental Information 6 [file peerj-13-19767-s006.zip › Raw Data/scRNA analyse-code/3RR-NB/07.singleR.celltype_anno_SingleR.csv]

	ClusterID	celltype
1	0	Neurons
2	1	Neurons
3	2	Neurons
4	3	Neurons
5	4	Neurons
6	5	Neurons
7	6	Macrophage
8	7	Macrophage
9	8	Neurons
10	9	Neurons
11	10	T_cells
12	11	Endothelial_cells
13	12	Macrophage
14	13	B_cell
15	14	Tissue_stem_cells
16	15	Neurons
17	16	Neurons
18	17	T_cells
19	18	B_cell
20	19	Neurons
21	20	Endothelial_cells
22	21	T_cells
