# Supplementary material for: Tertiary lymphoid structures-driven immune infiltration patterns and their association with survival in neuroblastoma
Source: PeerJ. 2025 Jul 22;13:e19767. doi: 10.7717/peerj.19767 (PMC12292307; doi:10.7717/peerj.19767)
Supplement: Supplemental Information 6 [file peerj-13-19767-s006.zip › Raw Data/scRNA analyse-code/3RR-NB/08.cell_markers.csv]

	p_val	avg_log2FC	pct.1	pct.2	p_val_adj	cluster	gene
NPY	0	2.56441635720714	0.922	0.448	0	Neurons	NPY
CCND1	0	2.46065891614755	0.94	0.445	0	Neurons	CCND1
DBH	0	2.23743963557439	0.881	0.29	0	Neurons	DBH
TUBB2B	0	2.17605967603308	0.941	0.416	0	Neurons	TUBB2B
HAND2-AS1	0	2.11651022706401	0.884	0.273	0	Neurons	HAND2-AS1
SOX4	0	1.95230322926163	0.916	0.366	0	Neurons	SOX4
MLLT11	0	1.9281223629979	0.924	0.429	0	Neurons	MLLT11
RTN1	0	1.9236689326201	0.865	0.256	0	Neurons	RTN1
STMN2	0	1.92312563019856	0.975	0.592	0	Neurons	STMN2
NNAT	0	1.92168749014114	0.83	0.229	0	Neurons	NNAT
TUBA1A	0	1.9036668447284	0.972	0.62	0	Neurons	TUBA1A
MDK	0	1.83748363575459	0.929	0.483	0	Neurons	MDK
CD24	0	1.78959726042408	0.809	0.207	0	Neurons	CD24
MAP1B	0	1.78302075138145	0.944	0.371	0	Neurons	MAP1B
LUC7L3	0	1.64087369471864	0.923	0.516	0	Neurons	LUC7L3
STMN1	0	1.57584216921737	0.974	0.668	0	Neurons	STMN1
SUMO2	0	1.52441809531314	0.962	0.79	0	Neurons	SUMO2
H3F3B	0	1.25095563578716	0.995	0.968	0	Neurons	H3F3B
RPL38	0	1.13864660942519	0.982	0.902	0	Neurons	RPL38
ISL1	2.84309690932492e-303	1.87717264370984	0.778	0.171	6.69435598269645e-299	Neurons	ISL1
HSP90AB1	2.39586021815101e-297	1.41662924441948	0.956	0.777	5.64129246965838e-293	Neurons	HSP90AB1
TUBB	3.09425206515169e-294	1.51838052827604	0.958	0.688	7.28572591260618e-290	Neurons	TUBB
MAPT	3.83951435025372e-290	1.62742552608821	0.791	0.203	9.04052048910741e-286	Neurons	MAPT
GATA3	1.20868486804025e-289	1.67798243412024	0.842	0.241	2.84596939028758e-285	Neurons	GATA3
STMN4	1.07870983335288e-287	1.78032702320058	0.776	0.196	2.53993017361268e-283	Neurons	STMN4
LINC00682	9.50124255162435e-285	1.61684308140535	0.843	0.282	2.23716257120547e-280	Neurons	LINC00682
GAP43	2.49917259977008e-283	1.61292443975217	0.805	0.235	5.88455180341864e-279	Neurons	GAP43
HAND2	2.40495488968084e-281	1.59834210847175	0.806	0.215	5.66270678324251e-277	Neurons	HAND2
TH	3.52436909163381e-279	1.6265281554948	0.789	0.217	8.29847946316097e-275	Neurons	TH
CHGB	1.83183546477303e-278	2.2089475764778	0.798	0.258	4.31323978535457e-274	Neurons	CHGB
NSG1	2.35368465339255e-277	1.55901242603776	0.746	0.176	5.5419858848781e-273	Neurons	NSG1
CBX1	2.22015142871557e-272	1.53910820336261	0.845	0.294	5.22756855405369e-268	Neurons	CBX1
HSP90AA1	1.45632477784388e-269	1.3397389907066	0.971	0.817	3.4290623219112e-265	Neurons	HSP90AA1
BEX3	6.93918585600684e-269	1.38020164525389	0.901	0.411	1.63390070165537e-264	Neurons	BEX3
ELAVL4	3.16559993794483e-266	1.55275405842432	0.777	0.206	7.45372161388489e-262	Neurons	ELAVL4
RPL27	6.90804901497015e-265	0.809435094013919	0.987	0.959	1.62656922106487e-260	Neurons	RPL27
BEX1	6.11406944318052e-258	1.43394348821541	0.842	0.264	1.43961879109129e-253	Neurons	BEX1
UCHL1	3.06536513162071e-257	1.63227430439929	0.813	0.286	7.21770873891413e-253	Neurons	UCHL1
YWHAQ	4.52622442714686e-256	1.3586731404904	0.896	0.506	1.065744803616e-251	Neurons	YWHAQ
CNTNAP2	1.87362154456442e-245	1.47893117075124	0.689	0.149	4.41162928883138e-241	Neurons	CNTNAP2
GAPDH	1.2449752544835e-242	1.15111786788659	0.987	0.954	2.93141873420684e-238	Neurons	GAPDH
RGS5	9.25591085523005e-241	1.78337695221399	0.863	0.459	2.17939676997247e-236	Neurons	RGS5
TCAF1	3.86176323171418e-236	1.43447050903074	0.733	0.191	9.09290770539421e-232	Neurons	TCAF1
ANAPC11	1.42864034627986e-235	1.21834108477059	0.908	0.646	3.36387655935056e-231	Neurons	ANAPC11
PRPH	2.47150917923129e-235	1.56049767878086	0.743	0.224	5.81941551341799e-231	Neurons	PRPH
CCNI	7.91167161842121e-231	1.19219522040752	0.905	0.701	1.86288219927346e-226	Neurons	CCNI
NT5C3B	4.48433476083034e-230	1.36604759887465	0.727	0.214	1.05588146278511e-225	Neurons	NT5C3B
STMN3	4.96533087619287e-229	1.34714258521514	0.696	0.178	1.16913680810837e-224	Neurons	STMN3
ATP6V0E2	1.42985315975555e-226	1.36289634838801	0.735	0.238	3.36673224996041e-222	Neurons	ATP6V0E2
JPT1	7.7259409179944e-226	0.994417368458384	0.94	0.67	1.81915004855096e-221	Neurons	JPT1
KCNQ1OT1	2.05401583270614e-225	1.57900249302397	0.803	0.335	4.83638567968987e-221	Neurons	KCNQ1OT1
PRCD	4.21285743389617e-224	1.35318014449929	0.731	0.211	9.91959411385191e-220	Neurons	PRCD
SHD	4.44501320684422e-223	1.41950708413285	0.646	0.126	1.04662280968354e-218	Neurons	SHD
SOX11	9.34430500296325e-222	1.3592824607821	0.762	0.214	2.20021005599773e-217	Neurons	SOX11
SYT1	1.30645519884366e-219	1.32228291121819	0.746	0.213	3.07617941119729e-215	Neurons	SYT1
ZNF428	2.36089760146852e-217	1.17638243562302	0.872	0.473	5.55896949241777e-213	Neurons	ZNF428
ACTG1	4.15787412830521e-217	0.966294255472913	0.972	0.872	9.79013042250745e-213	Neurons	ACTG1
MYT1L	5.68088530996791e-217	1.26930080470923	0.664	0.152	1.33762125508504e-212	Neurons	MYT1L
PRDX2	7.55541121942265e-214	1.36926568260573	0.792	0.358	1.77899712572526e-209	Neurons	PRDX2
NME1	9.45423863952877e-211	1.32545133996042	0.806	0.407	2.22609503006345e-206	Neurons	NME1
TMSB15A	1.27643868118452e-210	1.28771621480061	0.72	0.214	3.00550251871708e-206	Neurons	TMSB15A
MCRIP1	3.38636728032451e-210	1.24702329322926	0.827	0.444	7.9735403982521e-206	Neurons	MCRIP1
RTN3	7.01557752817583e-210	1.27687443103725	0.813	0.401	1.65188788478428e-205	Neurons	RTN3
TUBB2A	7.73090465116616e-210	1.28354251993314	0.778	0.249	1.82031880916358e-205	Neurons	TUBB2A
H3F3A	8.55721493118469e-209	0.831797625491645	0.988	0.927	2.01488182769675e-204	Neurons	H3F3A
TCEAL7	6.8639216240122e-208	1.28617957431803	0.653	0.154	1.61617898558991e-203	Neurons	TCEAL7
DDX5	6.90798013604214e-208	1.11945378260374	0.933	0.738	1.62655300283248e-203	Neurons	DDX5
ICA1	2.45350103600828e-207	1.23839205187073	0.679	0.184	5.7770135393851e-203	Neurons	ICA1
KRT19	2.02064774429072e-206	1.51392803650958	0.834	0.376	4.75781717870694e-202	Neurons	KRT19
HNRNPA1	4.91501094411236e-206	1.03040624061845	0.92	0.741	1.1572884769007e-201	Neurons	HNRNPA1
PTMA	1.13661813718389e-204	0.773552288138541	0.996	0.988	2.67628106581318e-200	Neurons	PTMA
PTN	5.38388714416068e-204	1.38999864018603	0.687	0.165	1.26769006696407e-199	Neurons	PTN
KPNB1	4.20243701783675e-201	1.23547697243952	0.822	0.437	9.89505820219841e-197	Neurons	KPNB1
CYB561	3.59526862547461e-199	1.4112463251958	0.662	0.194	8.46541950554251e-195	Neurons	CYB561
TTC3	1.34974290684704e-195	1.15064390636929	0.838	0.459	3.17810464846203e-191	Neurons	TTC3
YWHAE	3.68343208470677e-195	1.15341172238368	0.852	0.49	8.67300918665056e-191	Neurons	YWHAE
FAM215B	2.41332338695044e-192	1.24977552585167	0.695	0.223	5.6824112469135e-188	Neurons	FAM215B
HNRNPA0	2.50320630935336e-189	1.07884476320794	0.876	0.557	5.89404957600341e-185	Neurons	HNRNPA0
GNG3	8.69579005671573e-189	1.20245850534684	0.75	0.269	2.04751072675429e-184	Neurons	GNG3
STRAP	4.1404955373457e-187	1.23146748450377	0.756	0.353	9.74921079223417e-183	Neurons	STRAP
CLU	7.57991119884968e-187	1.24489752314183	0.635	0.168	1.78476589088115e-182	Neurons	CLU
RPS7	1.27795158047411e-186	0.600166592724642	0.995	0.975	3.00906479138434e-182	Neurons	RPS7
ZFHX3	2.61171120961345e-186	1.17692991269212	0.773	0.307	6.14953521415583e-182	Neurons	ZFHX3
CDK6	3.7397017504098e-186	1.1907095393294	0.69	0.239	8.80550174151491e-182	Neurons	CDK6
MLF2	1.38210393909095e-185	1.11106915848517	0.812	0.43	3.25430193498356e-181	Neurons	MLF2
HMGN1	5.47611609455907e-185	1.02368963091585	0.884	0.617	1.28940629562488e-180	Neurons	HMGN1
CDC42EP4	1.30588813041261e-184	1.17460372991507	0.597	0.142	3.07484419186954e-180	Neurons	CDC42EP4
TBX2-AS1	1.17818923296063e-183	1.22325142125312	0.651	0.172	2.77416436792911e-179	Neurons	TBX2-AS1
CRMP1	1.4522223763799e-183	1.07398414489268	0.613	0.145	3.41940280742412e-179	Neurons	CRMP1
LRRN3	1.47849949642147e-183	1.20598031121284	0.601	0.135	3.48127491427399e-179	Neurons	LRRN3
ATP6V1G1	1.62963579655009e-183	0.975656371367684	0.887	0.65	3.83714044655685e-179	Neurons	ATP6V1G1
MARCKSL1	1.76172761914796e-183	1.13248548131189	0.666	0.207	4.14816385204578e-179	Neurons	MARCKSL1
SCG3	2.77223998365061e-183	1.13077550582265	0.601	0.141	6.52751626550372e-179	Neurons	SCG3
SNAP25	3.74675663159004e-183	1.18183076849914	0.597	0.134	8.82211316474191e-179	Neurons	SNAP25
HMGB1	3.77955462737286e-183	1.00665371703871	0.945	0.786	8.89933932561214e-179	Neurons	HMGB1
CKB	3.41017773678336e-182	1.22097705295957	0.752	0.297	8.02960449903011e-178	Neurons	CKB
ELAVL3	6.67589210185752e-182	1.17845079820924	0.6	0.134	1.57190555430337e-177	Neurons	ELAVL3
ARL16	9.65190513636249e-182	1.10410343962174	0.697	0.244	2.27263758340791e-177	Neurons	ARL16
MAOA	1.75467230826235e-181	1.22544536543886	0.637	0.179	4.13155141703454e-177	Neurons	MAOA
KIF21A	1.88754961486685e-181	1.20822972649306	0.706	0.227	4.44442432316548e-177	Neurons	KIF21A
C12orf57	2.94053185002223e-180	1.03292527199832	0.88	0.554	6.92377629406235e-176	Neurons	C12orf57
MCM7	6.2748795327064e-180	1.24347560351961	0.632	0.179	1.47748313477105e-175	Neurons	MCM7
HMGN2	8.81702431665996e-180	1.06716751323954	0.927	0.725	2.07605654560075e-175	Neurons	HMGN2
ENO2	9.32561542586231e-180	1.13870213247464	0.63	0.174	2.19580940817354e-175	Neurons	ENO2
PHYHIPL	8.39002710914037e-179	1.07808099972527	0.55	0.108	1.97551578311819e-174	Neurons	PHYHIPL
MEST	7.57916672380608e-177	1.12650261150766	0.551	0.11	1.78459059678738e-172	Neurons	MEST
DEK	3.07735423558748e-176	1.23350845727292	0.802	0.417	7.24593828311428e-172	Neurons	DEK
PTPRN2	1.7595590610358e-175	1.10127755031586	0.574	0.135	4.14305776511489e-171	Neurons	PTPRN2
LRRC61	2.41209736494467e-175	1.1271487364033	0.616	0.177	5.67952445549871e-171	Neurons	LRRC61
DCX	4.42430085437894e-175	1.11800039111836	0.535	0.104	1.04174587917207e-170	Neurons	DCX
STMP1	5.20998883076016e-175	1.11872668356334	0.781	0.398	1.22674397009079e-170	Neurons	STMP1
DUT	2.25402121209712e-173	1.43604579693402	0.714	0.315	5.30731834600388e-169	Neurons	DUT
HSBP1	4.92494677732605e-173	1.03806812237689	0.835	0.487	1.15962796818919e-168	Neurons	HSBP1
FSCN1	6.91450722707836e-173	1.09908779388037	0.729	0.266	1.62808987168787e-168	Neurons	FSCN1
PNN	5.65235100928879e-172	1.07901051293494	0.782	0.374	1.33090256864714e-167	Neurons	PNN
TPI1	2.35751727384462e-171	1.03150642311094	0.895	0.672	5.55101017299454e-167	Neurons	TPI1
ATAT1	2.61970383815023e-170	1.06992447851813	0.557	0.131	6.16835465730854e-166	Neurons	ATAT1
LMO1	3.11092339178712e-170	1.07247738366256	0.536	0.111	7.32498021830195e-166	Neurons	LMO1
EEF2	1.30819847860067e-169	0.856965276255656	0.92	0.791	3.08028413771314e-165	Neurons	EEF2
PAFAH1B3	2.13799725539869e-169	1.04416358569184	0.726	0.28	5.03412833756175e-165	Neurons	PAFAH1B3
RBP1	2.41888896061009e-169	1.09886586958071	0.821	0.4	5.69551594665253e-165	Neurons	RBP1
SCG5	1.89793077959543e-167	1.17093683067549	0.482	0.077	4.4688678136354e-163	Neurons	SCG5
EIF1	3.19645133562994e-167	0.568045525338708	0.991	0.979	7.52636431487425e-163	Neurons	EIF1
HDAC2	9.56464998147294e-167	1.07986741264239	0.707	0.29	2.25209248463762e-162	Neurons	HDAC2
PEBP1	9.27959776425059e-165	1.07790234819977	0.864	0.576	2.18497408957044e-160	Neurons	PEBP1
PHB	2.95428264068578e-164	1.0601767788237	0.761	0.388	6.95615390575873e-160	Neurons	PHB
CCT3	4.95732478570104e-164	1.01818413361207	0.801	0.425	1.16725169404117e-159	Neurons	CCT3
TMEM35A	2.20085417048038e-163	1.10160966198676	0.543	0.119	5.1821312298131e-159	Neurons	TMEM35A
TUSC3	2.20731334947067e-163	1.00099763064971	0.546	0.122	5.19734001266364e-159	Neurons	TUSC3
CALM2	3.43486606558549e-163	0.745310434708129	0.971	0.843	8.08773563802759e-159	Neurons	CALM2
BRD3	7.12083916769563e-163	1.04506346203007	0.618	0.185	1.67667279042561e-158	Neurons	BRD3
GPATCH8	1.9784622995193e-162	1.04024204488179	0.683	0.26	4.65848733044815e-158	Neurons	GPATCH8
CHCHD3	1.3010090997072e-161	1.08732117083291	0.653	0.231	3.06335602617057e-157	Neurons	CHCHD3
SCN9A	5.33497556901333e-161	1.00658560269705	0.534	0.118	1.25617334747988e-156	Neurons	SCN9A
RGS4	8.92894209871078e-161	1.27544827893119	0.579	0.151	2.10240870656244e-156	Neurons	RGS4
CDC42EP3	1.05311489238404e-160	1.09366294204531	0.74	0.315	2.47966432560746e-156	Neurons	CDC42EP3
RIC3	1.68207903647567e-160	1.02485932166849	0.524	0.112	3.96062329928562e-156	Neurons	RIC3
TRMT112	5.5488560360713e-160	0.959248517657502	0.847	0.567	1.30653364225335e-155	Neurons	TRMT112
FKBP3	7.34097671665947e-160	1.10103576244596	0.673	0.269	1.72850637770464e-155	Neurons	FKBP3
H2AFY2	5.73778440914502e-159	0.95740003827484	0.541	0.12	1.35101871697729e-154	Neurons	H2AFY2
BPTF	2.31307190401931e-158	1.01851119217329	0.761	0.326	5.44635910520386e-154	Neurons	BPTF
EIF4G2	5.21193495892658e-158	0.888840815170557	0.908	0.678	1.22720220542885e-153	Neurons	EIF4G2
RANBP1	5.67110241310159e-158	1.12212311246609	0.763	0.409	1.3353177741889e-153	Neurons	RANBP1
DDAH2	1.37774776021238e-157	1.01063732535449	0.805	0.433	3.24404487619606e-153	Neurons	DDAH2
BEX2	2.53677248213846e-157	0.986171068303212	0.607	0.179	5.97308448644323e-153	Neurons	BEX2
MAP2	6.20479570736233e-157	0.959846442671416	0.539	0.119	1.46098119725553e-152	Neurons	MAP2
CENPX	1.83306320388823e-156	1.07952707371938	0.735	0.367	4.31613061987524e-152	Neurons	CENPX
NDUFB2	9.35535848069234e-155	0.912930853560877	0.893	0.736	2.20281270786382e-150	Neurons	NDUFB2
CXADR	4.40534881671409e-153	0.977004117864601	0.483	0.089	1.0372834323835e-148	Neurons	CXADR
SEZ6L2	8.22755396975582e-153	0.959978509362799	0.536	0.125	1.93725985771871e-148	Neurons	SEZ6L2
FXYD7	1.04702357550958e-152	1.03878933917323	0.52	0.114	2.46532171089485e-148	Neurons	FXYD7
MIF	1.28099601806338e-152	0.981419578217327	0.814	0.486	3.01623322413203e-148	Neurons	MIF
CASC15	2.36061486676368e-152	1.1028034105235	0.517	0.113	5.55830376528177e-148	Neurons	CASC15
ARPC1A	4.39160757473858e-152	1.01999778038617	0.702	0.328	1.03404791954795e-147	Neurons	ARPC1A
SSRP1	8.30366998682872e-152	1.05197005560669	0.658	0.254	1.95518213509869e-147	Neurons	SSRP1
SF3B2	9.18838220137565e-152	0.974568826189555	0.754	0.378	2.16349647313591e-147	Neurons	SF3B2
SRP9	9.7557478968047e-152	0.97903400067498	0.795	0.462	2.29708839978163e-147	Neurons	SRP9
NKIRAS2	1.16005906491549e-151	0.991262871231742	0.661	0.256	2.73147507425002e-147	Neurons	NKIRAS2
MKRN1	1.07956238746827e-150	1.05265586612482	0.675	0.276	2.5419375975328e-146	Neurons	MKRN1
KANSL1	6.37524801867948e-150	0.899006256760434	0.733	0.312	1.50111589847827e-145	Neurons	KANSL1
TUBA1B	1.65421011083579e-149	1.05389722698738	0.954	0.793	3.89500312697395e-145	Neurons	TUBA1B
GATA3-AS1	2.23263069547146e-148	0.942590565464302	0.481	0.091	5.25695223555711e-144	Neurons	GATA3-AS1
PHOX2B	3.31706424504818e-148	0.979397674452774	0.584	0.162	7.81035947139045e-144	Neurons	PHOX2B
TFAP2B	3.46590521431913e-148	1.01224845944794	0.56	0.15	8.16082041763582e-144	Neurons	TFAP2B
DPP6	3.41119255499788e-147	1.00249117870873	0.488	0.102	8.03199398999801e-143	Neurons	DPP6
POLR2J3.1	5.29968386237354e-147	0.971783702094604	0.721	0.32	1.24786356223447e-142	Neurons	POLR2J3.1
RPSA	7.92120880649793e-147	0.604908836818113	0.966	0.907	1.865127825578e-142	Neurons	RPSA
CDH2	9.76323881211536e-146	0.946281868333656	0.542	0.135	2.29885221070068e-141	Neurons	CDH2
RPAIN	2.52747779231258e-145	0.955884014959655	0.687	0.29	5.9511992097792e-141	Neurons	RPAIN
PHF14	3.95121706131516e-145	0.90568428373135	0.726	0.315	9.30353569257269e-141	Neurons	PHF14
BANF1	4.24278763025837e-145	0.970615014555146	0.791	0.455	9.99006775420635e-141	Neurons	BANF1
GFRA2	5.21502732525642e-145	0.964364701378131	0.512	0.115	1.22793033400488e-140	Neurons	GFRA2
LUC7L2	1.08210358058653e-144	0.962398387647727	0.65	0.238	2.54792109084904e-140	Neurons	LUC7L2
SSBP1	1.62150732834418e-144	0.994913095378839	0.724	0.36	3.81800115531922e-140	Neurons	SSBP1
PRDX5	2.61754912765724e-144	0.877094519633333	0.858	0.602	6.16328117598174e-140	Neurons	PRDX5
RPL7L1	2.67766561968025e-144	0.954937566441245	0.673	0.267	6.30483146809912e-140	Neurons	RPL7L1
KIF1A	4.98717490509295e-144	0.921155019009676	0.514	0.122	1.17428020315319e-139	Neurons	KIF1A
DNAJC7	6.11982654886793e-144	0.948927165793107	0.712	0.333	1.44097435919644e-139	Neurons	DNAJC7
CNN3	1.22221687273325e-143	0.888164228660116	0.594	0.177	2.87783184853771e-139	Neurons	CNN3
PSMB7	3.95772033154526e-143	0.94907802114042	0.769	0.421	9.31884829265648e-139	Neurons	PSMB7
ENDOV	4.27406963559333e-143	0.923143123121356	0.57	0.169	1.00637243639681e-138	Neurons	ENDOV
PHB2	5.59809906036828e-142	0.951095884388603	0.738	0.398	1.31812840475431e-137	Neurons	PHB2
ATP6V1G2	1.55745929784957e-141	0.917770363378361	0.482	0.1	3.66719366271659e-137	Neurons	ATP6V1G2
PSMC3IP	2.34418252322533e-141	1.04051349744007	0.475	0.099	5.51961216918636e-137	Neurons	PSMC3IP
PPM1G	3.16032086644172e-141	0.960647586787222	0.699	0.327	7.44129151212368e-137	Neurons	PPM1G
FADS1	5.75731009175269e-141	0.947427038708675	0.648	0.227	1.35561623420409e-136	Neurons	FADS1
RUNDC3A	1.68056158243535e-140	0.929485566296622	0.538	0.149	3.95705030200228e-136	Neurons	RUNDC3A
MPP3	2.19517640435324e-140	0.911238509949465	0.495	0.111	5.16876236169013e-136	Neurons	MPP3
TMEM14A	3.23145405401664e-140	0.912246782025181	0.606	0.209	7.60878171558759e-136	Neurons	TMEM14A
PRXL2A	7.8014959928023e-140	0.94430919078879	0.667	0.268	1.83694024646523e-135	Neurons	PRXL2A
GDI1	1.44845415485856e-139	0.949567699327479	0.645	0.249	3.41053015302997e-135	Neurons	GDI1
C14orf132	2.09249650177116e-139	0.941420005969177	0.531	0.143	4.92699226307037e-135	Neurons	C14orf132
H2AFZ	2.2055999146755e-139	0.823304249449515	0.928	0.739	5.19330555909493e-135	Neurons	H2AFZ
CNOT4	6.42248654097344e-139	0.912960386890374	0.672	0.27	1.51223868093761e-134	Neurons	CNOT4
TPGS2	1.77014485535118e-138	0.951375447666259	0.652	0.264	4.16798307640988e-134	Neurons	TPGS2
FMC1	9.75717883628809e-138	0.870878156510592	0.607	0.198	2.29742532879239e-133	Neurons	FMC1
SLIT3	1.18318497447015e-137	1.01289605104496	0.496	0.115	2.78592734088741e-133	Neurons	SLIT3
CCT7	2.01106206639428e-137	0.986830961985393	0.675	0.281	4.73524674153196e-133	Neurons	CCT7
COX6A1	4.56223035595594e-137	0.852892744719425	0.943	0.768	1.07422275961339e-132	Neurons	COX6A1
EIF4A2	8.56414650015068e-137	0.823569325002848	0.889	0.674	2.01651393492548e-132	Neurons	EIF4A2
XRCC2	1.40982778237957e-136	1.12317719622506	0.484	0.113	3.31958049639093e-132	Neurons	XRCC2
BEX4	3.77387348655301e-136	0.944383814331961	0.711	0.33	8.88596251143772e-132	Neurons	BEX4
OCIAD2	8.62598277941042e-136	0.887615138598787	0.663	0.282	2.03107390523998e-131	Neurons	OCIAD2
RPS13	3.19290853367679e-135	0.549276036930743	0.983	0.955	7.51802243339536e-131	Neurons	RPS13
COX11	5.06226023229137e-135	0.892649759873639	0.574	0.19	1.19195979429533e-130	Neurons	COX11
GINS2	1.90726393625168e-134	0.992842925271936	0.487	0.119	4.4908436642982e-130	Neurons	GINS2
FAU	2.0305476908198e-134	0.470275630497018	0.99	0.963	4.78112759280429e-130	Neurons	FAU
CNP	3.074828321048e-134	0.914501035147763	0.579	0.201	7.23999076473961e-130	Neurons	CNP
RBFOX2	3.15422117427183e-134	0.860311339842905	0.569	0.164	7.42692917694045e-130	Neurons	RBFOX2
MEIS1	3.52548856752084e-134	0.915098690656753	0.52	0.131	8.30111538108457e-130	Neurons	MEIS1
COX8A	4.25078659581932e-134	0.81606022285909	0.903	0.749	1.00089021185162e-129	Neurons	COX8A
BRCA1	5.00175516237994e-134	1.08181957064772	0.527	0.15	1.17771327053398e-129	Neurons	BRCA1
DBN1	6.61319029459014e-134	0.885655030206546	0.526	0.142	1.55714178676419e-129	Neurons	DBN1
PRKCA	9.01298658211174e-134	0.90370285761519	0.508	0.126	2.12219782062403e-129	Neurons	PRKCA
FXYD6	2.94102298604988e-133	0.884311565289471	0.625	0.234	6.92493272295306e-129	Neurons	FXYD6
TLN2	3.62755860474351e-133	0.940313702405997	0.457	0.094	8.54144949072907e-129	Neurons	TLN2
VAMP2	1.95351078704376e-132	0.876486489663685	0.788	0.444	4.59973649917324e-128	Neurons	VAMP2
NCAM1	2.76980149998817e-132	0.919795306253521	0.565	0.169	6.52177461187214e-128	Neurons	NCAM1
ZBTB20	4.57911317966149e-132	0.931565195504857	0.741	0.331	1.07819798928309e-127	Neurons	ZBTB20
NDUFS8	1.63830863704543e-131	0.909097962488655	0.799	0.507	3.85756151678716e-127	Neurons	NDUFS8
PTMS	8.54433243109829e-131	0.895434719132948	0.567	0.182	2.0118485142264e-126	Neurons	PTMS
RNPS1	1.52298740971637e-130	0.880605804073652	0.731	0.387	3.58602615491817e-126	Neurons	RNPS1
SLC6A2	2.36009530920214e-130	0.861849122601523	0.453	0.092	5.55708041504737e-126	Neurons	SLC6A2
KLHDC3	2.38822466134156e-130	0.927226944639289	0.635	0.277	5.62331378759484e-126	Neurons	KLHDC3
PKIB	2.80015565020062e-130	0.956642872487912	0.426	0.074	6.59324649396238e-126	Neurons	PKIB
COA3	3.31153605331937e-130	0.874847048596534	0.708	0.35	7.79734279114579e-126	Neurons	COA3
PDAP1	3.72848858838218e-130	0.856626104156157	0.732	0.392	8.77909923020467e-126	Neurons	PDAP1
SPOP	9.81779968520452e-130	0.880422154134864	0.611	0.225	2.31169911387826e-125	Neurons	SPOP
FLOT1	1.25346165829134e-129	0.882999910095228	0.7	0.339	2.95140082061279e-125	Neurons	FLOT1
CFL1	1.7661328176204e-129	0.695217787288853	0.952	0.876	4.15853633236899e-125	Neurons	CFL1
CNGB1	4.29103122096961e-129	0.872759539409729	0.426	0.078	1.01036621128951e-124	Neurons	CNGB1
RPLP2	7.19553857737904e-129	0.436501573841417	0.997	0.991	1.69426151342967e-124	Neurons	RPLP2
TBCB	4.49723263996678e-128	0.845000802144876	0.768	0.426	1.05891839740658e-123	Neurons	TBCB
H1F0	8.13613874409708e-128	1.04641850301973	0.51	0.147	1.9157352286851e-123	Neurons	H1F0
ZKSCAN1	1.76201220471597e-127	0.899791170214123	0.59	0.212	4.14883393722422e-123	Neurons	ZKSCAN1
SLC35B1	3.08821508008984e-127	0.895615143023804	0.652	0.304	7.27151122757954e-123	Neurons	SLC35B1
CDC5L	4.71123574116235e-127	0.872616683837656	0.594	0.21	1.10930756761409e-122	Neurons	CDC5L
CAMTA1	4.94939017341092e-127	0.884181492721915	0.755	0.427	1.16538341023134e-122	Neurons	CAMTA1
SYT11	2.5469030834323e-126	0.931797618712192	0.56	0.182	5.99693800024969e-122	Neurons	SYT11
FAM57B	3.36757278981036e-126	0.859391403243596	0.504	0.138	7.92928689088748e-122	Neurons	FAM57B
SORBS2	6.5048240823801e-126	0.87866620418197	0.541	0.161	1.53162587843722e-121	Neurons	SORBS2
GABPB1-AS1	7.31939096059301e-126	0.887650167435111	0.588	0.218	1.72342379558123e-121	Neurons	GABPB1-AS1
AP1S1	2.97213746209654e-125	0.863796340406515	0.559	0.198	6.9981948682525e-121	Neurons	AP1S1
KLF7	2.98220624447068e-125	0.851005025227134	0.509	0.142	7.02190282323066e-121	Neurons	KLF7
HMGB2	9.76506777108377e-125	0.565499273095352	0.847	0.47	2.29928285737938e-120	Neurons	HMGB2
SQLE	1.81139983858602e-124	0.963753917296986	0.579	0.212	4.26512205993464e-120	Neurons	SQLE
VEZF1	1.90333808952826e-124	0.847200068920678	0.616	0.218	4.48159986560323e-120	Neurons	VEZF1
LRRC4C	3.40113585504095e-124	0.814274328219297	0.421	0.077	8.00831448427941e-120	Neurons	LRRC4C
C11orf58	3.63904353794108e-124	0.836820499174994	0.781	0.468	8.56849191443606e-120	Neurons	C11orf58
ERH	3.7903790857946e-124	0.829824204350904	0.807	0.502	8.92482659541196e-120	Neurons	ERH
TSC22D1	4.14025671626684e-124	0.88845203209611	0.738	0.35	9.7486484641219e-120	Neurons	TSC22D1
MMD	4.78762429240845e-124	0.90557385518688	0.661	0.286	1.12729401589049e-119	Neurons	MMD
IL7	1.69639188497227e-123	0.940078330344127	0.489	0.133	3.99432433235572e-119	Neurons	IL7
ASRGL1	3.74820662991303e-123	0.882267651233846	0.57	0.189	8.82552733079322e-119	Neurons	ASRGL1
TCEAL2	9.19023100138978e-123	0.842824291526222	0.485	0.126	2.16393179158724e-118	Neurons	TCEAL2
EXOC7	1.92843016228498e-121	0.836255656607484	0.571	0.201	4.54068166011621e-117	Neurons	EXOC7
CCT4	2.85035399739719e-121	0.846340314505404	0.702	0.336	6.71144352227142e-117	Neurons	CCT4
MRFAP1	3.86718886374832e-121	0.821009153393266	0.781	0.444	9.10568289858181e-117	Neurons	MRFAP1
NREP	4.01975157284265e-121	0.907158470745754	0.639	0.26	9.46490705341529e-117	Neurons	NREP
PFN2	4.06361916021197e-121	0.823391052272615	0.517	0.15	9.5681976746351e-117	Neurons	PFN2
LSM12	5.37894462557773e-121	0.868150592236915	0.651	0.289	1.26652630153853e-116	Neurons	LSM12
LINC00221	5.72744684562837e-121	0.845693080419812	0.474	0.124	1.34858463427166e-116	Neurons	LINC00221
PCLO	7.06447640666083e-121	0.878707577973369	0.427	0.089	1.66340161471236e-116	Neurons	PCLO
PSMC5	8.75505261885804e-121	0.868877049012298	0.723	0.383	2.06146468963631e-116	Neurons	PSMC5
HIST1H4C	8.75887269539035e-121	1.03656175887344	0.732	0.377	2.06236416485661e-116	Neurons	HIST1H4C
HNRNPR	9.08106806929032e-121	0.822593931885207	0.745	0.379	2.1382282875951e-116	Neurons	HNRNPR
NAP1L4	1.05750218123139e-120	0.858755569863613	0.627	0.271	2.48999463592743e-116	Neurons	NAP1L4
LSM4	1.24277815597891e-120	0.952763829368279	0.736	0.432	2.92624544606794e-116	Neurons	LSM4
FGF13	1.25332297784015e-120	0.783619211122128	0.418	0.082	2.95107428362241e-116	Neurons	FGF13
SELENOH	1.89910249787857e-120	0.811987080403272	0.818	0.589	4.47162674150487e-116	Neurons	SELENOH
SNF8	6.19118602800498e-120	0.843963503699632	0.733	0.391	1.45777666215405e-115	Neurons	SNF8
MRPS23	1.22752556844343e-119	0.833810726847368	0.537	0.186	2.8903317034569e-115	Neurons	MRPS23
STXBP1	3.13953762177814e-119	0.806004314707676	0.476	0.124	7.3923552842388e-115	Neurons	STXBP1
WDR45B	4.64461924766011e-119	0.86340846078554	0.608	0.246	1.09362204805405e-114	Neurons	WDR45B
CBX5	5.3899411651741e-119	0.846621924383056	0.628	0.246	1.26911554675189e-114	Neurons	CBX5
ATP6V0A1	3.95335261530726e-118	0.847099787875506	0.622	0.248	9.30856406800248e-114	Neurons	ATP6V0A1
SNRPE	4.19703096772178e-118	0.817641217865371	0.762	0.441	9.88232911659771e-114	Neurons	SNRPE
C3orf14	4.28438877046559e-118	0.80583482893681	0.474	0.13	1.00880217989383e-113	Neurons	C3orf14
HACD3	7.7711908755702e-118	0.847263707173065	0.571	0.204	1.82980460356176e-113	Neurons	HACD3
TMEM14C	1.31115981267493e-117	0.846077277136074	0.716	0.394	3.08725689492438e-113	Neurons	TMEM14C
QDPR	1.71628981822278e-117	0.823877775078962	0.549	0.2	4.04117600598736e-113	Neurons	QDPR
SNRPD1	2.42501327696567e-117	0.851750043491823	0.732	0.4	5.70993626194336e-113	Neurons	SNRPD1
HNRNPK	3.22281755176921e-117	0.845661238129741	0.812	0.516	7.58844620739577e-113	Neurons	HNRNPK
ACP1	4.71593007976888e-117	0.817796645133911	0.739	0.417	1.11041289658238e-112	Neurons	ACP1
SRSF1	1.46471291636551e-116	0.803033609402325	0.579	0.205	3.44881303287423e-112	Neurons	SRSF1
ING4	1.54652874017319e-116	0.79394442922243	0.487	0.141	3.6414565716118e-112	Neurons	ING4
PRH1	2.99063867498012e-116	0.797684262338892	0.509	0.157	7.04175782410819e-112	Neurons	PRH1
CUTA	9.01151896645163e-116	0.774135242252455	0.839	0.62	2.1218522558407e-111	Neurons	CUTA
ALCAM	5.2888959043057e-115	1.01367304158154	0.537	0.188	1.24532342962782e-110	Neurons	ALCAM
DCAF7	1.04507841956311e-114	0.741347438289396	0.735	0.34	2.46074164670329e-110	Neurons	DCAF7
PSMD12	1.05030116657345e-114	0.846625467438553	0.583	0.231	2.47303912681385e-110	Neurons	PSMD12
DNAJB6	7.82908216269212e-114	0.821386372659088	0.83	0.585	1.84343568602749e-109	Neurons	DNAJB6
FKBP4	8.58693573700815e-114	0.855234386806273	0.577	0.216	2.02187988863594e-109	Neurons	FKBP4
TMEM14B	1.60598278511892e-113	0.80954603280134	0.726	0.419	3.78144706584102e-109	Neurons	TMEM14B
ATP5MC1	3.46653768614075e-113	0.831571792882907	0.784	0.513	8.16230963578701e-109	Neurons	ATP5MC1
CNOT7	5.78610112516338e-113	0.840194178016065	0.622	0.286	1.36239537093097e-108	Neurons	CNOT7
CDK5RAP3	6.46841023940253e-113	0.85103205831228	0.658	0.312	1.52305187496972e-108	Neurons	CDK5RAP3
TAGLN3	1.24617936748762e-112	0.774940638162869	0.523	0.157	2.93425393868635e-108	Neurons	TAGLN3
KIDINS220	1.97262650316955e-112	0.800078293154337	0.614	0.249	4.64474636436303e-108	Neurons	KIDINS220
MSI2	3.49268090844546e-112	0.827464374719784	0.591	0.238	8.22386646702567e-108	Neurons	MSI2
NOL4	3.58519212129651e-112	0.781103074832619	0.422	0.094	8.44169336880476e-108	Neurons	NOL4
RAD51C	7.21513314239953e-112	0.798385936655406	0.549	0.186	1.69887524970939e-107	Neurons	RAD51C
COX7A2L	2.93849276506893e-111	0.753366233476843	0.821	0.553	6.9189750646313e-107	Neurons	COX7A2L
MZT2B	2.95537713174178e-111	0.791081672365327	0.808	0.514	6.9587309943992e-107	Neurons	MZT2B
CHGA	4.01510805627077e-111	0.838846435050754	0.455	0.124	9.45397342929515e-107	Neurons	CHGA
MTPN	5.68371959263927e-111	0.852755798561497	0.709	0.385	1.33828861528284e-106	Neurons	MTPN
CEP41	2.30242999627942e-110	0.758504651344553	0.494	0.141	5.42130166923952e-106	Neurons	CEP41
ABI2	3.74368027362104e-110	0.779550764680985	0.573	0.217	8.8148695722681e-106	Neurons	ABI2
GTF2I	5.52296709171292e-110	0.789617781064342	0.711	0.348	1.30043783141472e-105	Neurons	GTF2I
POU2F2	1.40300310223949e-109	0.817080115971185	0.546	0.208	3.3035111045331e-105	Neurons	POU2F2
CADM1	4.20622078385977e-109	0.857544393767654	0.57	0.231	9.90396745767621e-105	Neurons	CADM1
ARHGDIA	5.21837027033842e-109	0.824895146622096	0.737	0.441	1.22871746385389e-104	Neurons	ARHGDIA
CSTF3	2.38464948834095e-108	0.77740979018457	0.521	0.179	5.61489568524761e-104	Neurons	CSTF3
HNRNPH3	2.51291377446261e-108	0.765844905952624	0.684	0.324	5.91690677334967e-104	Neurons	HNRNPH3
LDHB	5.47651946361083e-108	0.823425993666436	0.787	0.516	1.28950127290181e-103	Neurons	LDHB
TRIM44	1.06280163443162e-107	0.826135395812233	0.569	0.232	2.50247272843269e-103	Neurons	TRIM44
MAB21L1	1.49587536230973e-107	0.852313188924267	0.448	0.121	3.5221881280945e-103	Neurons	MAB21L1
HELLS	1.83398851737445e-107	0.759453612439185	0.46	0.127	4.31830936300989e-103	Neurons	HELLS
CALM1	3.20007060874496e-107	0.583685145729021	0.939	0.784	7.53488625535088e-103	Neurons	CALM1
FHL1	5.3745584828556e-107	0.701349631053559	0.424	0.103	1.26549354037318e-102	Neurons	FHL1
ILF3	8.61458082538108e-107	0.777934687662455	0.675	0.332	2.02838920114423e-102	Neurons	ILF3
UBB	1.22653405326179e-106	0.666296988787769	0.936	0.815	2.88799708181021e-102	Neurons	UBB
TANC2	1.91448643363692e-106	0.830905157476904	0.503	0.165	4.5078497566415e-102	Neurons	TANC2
SLC39A6	2.57057803226458e-106	0.796967668885689	0.556	0.216	6.05268303477018e-102	Neurons	SLC39A6
AC010478.1	3.96987275470009e-106	0.759852089966862	0.371	0.072	9.34746238821682e-102	Neurons	AC010478.1
TNRC6C	6.8877608880676e-106	0.763429470770797	0.513	0.161	1.6217921787044e-101	Neurons	TNRC6C
RBFOX1	7.82506584487503e-106	0.769783271138288	0.398	0.087	1.84249000383427e-101	Neurons	RBFOX1
GABARAPL2	5.19209539054201e-105	0.779782765755121	0.801	0.514	1.22253078065702e-100	Neurons	GABARAPL2
NUCKS1	5.50402075203669e-105	0.699836843782683	0.858	0.532	1.29597672627456e-100	Neurons	NUCKS1
TMOD1	8.44213973331461e-105	0.782613425427273	0.428	0.113	1.98778622160626e-100	Neurons	TMOD1
BMPR1B	1.81642254022712e-104	0.862170063609763	0.399	0.088	4.27694851321879e-100	Neurons	BMPR1B
L1CAM	2.0089802538779e-104	0.770779428449222	0.435	0.112	4.7303449057809e-100	Neurons	L1CAM
C16orf45	2.22954896244809e-104	0.7381994679656	0.452	0.126	5.24969598698028e-100	Neurons	C16orf45
SMARCB1	2.28361029722591e-104	0.786600194363956	0.627	0.297	5.37698880584812e-100	Neurons	SMARCB1
GDAP1	2.63875130940623e-104	0.745632340761656	0.404	0.095	6.21320383312792e-100	Neurons	GDAP1
MTMR4	3.91974648908864e-104	0.764755651742344	0.454	0.135	9.2294350832081e-100	Neurons	MTMR4
KLHL23	5.42734833179874e-104	0.750693633284331	0.435	0.117	1.27792343820533e-99	Neurons	KLHL23
BUD31	8.95436075998059e-104	0.790831624840654	0.703	0.392	2.10839378454503e-99	Neurons	BUD31
POLE3	2.04272452471117e-103	0.79672191154257	0.526	0.204	4.80979916588492e-99	Neurons	POLE3
MRPS7	2.05114697754483e-103	0.779078007838147	0.639	0.303	4.82963067332705e-99	Neurons	MRPS7
VSTM2A	3.64910006897443e-103	0.780993031222261	0.373	0.075	8.59217102240719e-99	Neurons	VSTM2A
ZNF704	3.78324712312888e-103	0.775675583573492	0.491	0.152	8.90803367611927e-99	Neurons	ZNF704
PCNP	6.73378082523086e-103	0.763144422869033	0.648	0.331	1.58553603310886e-98	Neurons	PCNP
METTL2A	8.39883733613048e-103	0.712852672671726	0.441	0.123	1.97759023916528e-98	Neurons	METTL2A
EID1	8.49910743441526e-103	0.773190326020313	0.742	0.426	2.00119983650742e-98	Neurons	EID1
ATP5MF	1.15689919493494e-102	0.798190557431878	0.783	0.521	2.72403484439381e-98	Neurons	ATP5MF
VAT1	1.17757178623225e-102	0.791370742735255	0.671	0.341	2.77271052786246e-98	Neurons	VAT1
SMARCA4	1.33527067182523e-102	0.737681496102806	0.553	0.21	3.14402832387969e-98	Neurons	SMARCA4
PPDPF	1.88050943934699e-102	0.716837190120468	0.859	0.659	4.42784752588643e-98	Neurons	PPDPF
GLO1	3.49799571224576e-102	0.79775147983664	0.529	0.205	8.23638070405386e-98	Neurons	GLO1
REC8	1.15429703877222e-101	0.69842788908688	0.432	0.119	2.71790780749306e-97	Neurons	REC8
FNBP1L	1.65797466992934e-101	0.771425547590884	0.484	0.157	3.90386715781562e-97	Neurons	FNBP1L
APEX1	2.65273250239779e-101	0.759686175054426	0.598	0.272	6.24612395014584e-97	Neurons	APEX1
BTF3	3.05195390448826e-101	0.586780942905783	0.912	0.764	7.18613066350806e-97	Neurons	BTF3
PRAME	3.46244095296825e-101	0.822260714901679	0.475	0.147	8.15266346785904e-97	Neurons	PRAME
WDR34	5.3461171205799e-101	0.788189418039699	0.47	0.153	1.25879673721174e-96	Neurons	WDR34
PPP1CA	6.70804988816288e-101	0.809539100440366	0.75	0.488	1.57947742666683e-96	Neurons	PPP1CA
RUFY2	1.31349059695903e-100	0.742463250134024	0.42	0.116	3.09274495959973e-96	Neurons	RUFY2
VPS25	2.41328280424858e-100	0.745239455704561	0.541	0.212	5.6823156908837e-96	Neurons	VPS25
IP6K2	4.17925450097675e-100	0.721376808153168	0.598	0.259	9.84047264799987e-96	Neurons	IP6K2
HNRNPA3	4.20811352115826e-100	0.722586517660471	0.814	0.549	9.90842409691923e-96	Neurons	HNRNPA3
ATP5PD	6.40924643616297e-100	0.771410403433261	0.74	0.43	1.50912116585893e-95	Neurons	ATP5PD
ATXN10	8.27323578274606e-100	0.776595159163481	0.529	0.207	1.94801609740539e-95	Neurons	ATXN10
PARP1	9.2862059531478e-100	0.760429708700291	0.686	0.362	2.18653005372818e-95	Neurons	PARP1
MRPS33	9.76568285102683e-100	0.812166731198252	0.623	0.319	2.29942768410278e-95	Neurons	MRPS33
MRPL33	1.46695062091069e-99	0.742620267934497	0.663	0.336	3.45408193199632e-95	Neurons	MRPL33
RAD51AP1	1.62433456156772e-99	0.907163697538511	0.484	0.161	3.82465815866735e-95	Neurons	RAD51AP1
ATP5F1A	2.01489795447234e-99	0.78150739428309	0.746	0.463	4.74427872360058e-95	Neurons	ATP5F1A
CHRM2	2.19835500223182e-99	0.796261178073329	0.388	0.089	5.17624668825503e-95	Neurons	CHRM2
ANP32B	2.28153389605124e-99	0.794633231534813	0.781	0.514	5.37209971164224e-95	Neurons	ANP32B
ACTN2	2.39919174404424e-99	0.729214499759891	0.402	0.102	5.64913688052657e-95	Neurons	ACTN2
PGRMC1	2.63718795291934e-99	0.718730661758526	0.511	0.183	6.20952275394389e-95	Neurons	PGRMC1
PRSS3	2.63987408651886e-99	0.773600613135506	0.424	0.118	6.2158475241173e-95	Neurons	PRSS3
XRCC5	3.86576975714901e-99	0.772593760975487	0.644	0.316	9.10234147018306e-95	Neurons	XRCC5
UBTF	3.88182202962308e-99	0.73983888993722	0.512	0.187	9.14013815095051e-95	Neurons	UBTF
KMT2C	3.94097651907047e-99	0.75909403173779	0.594	0.262	9.27942331180333e-95	Neurons	KMT2C
NRXN1	4.79874300413293e-99	0.734474950484435	0.4	0.1	1.12991202775314e-94	Neurons	NRXN1
ACTL6B	6.58061421298318e-99	0.682766922775536	0.399	0.096	1.54947142258902e-94	Neurons	ACTL6B
RPL37A	7.0464176445304e-99	0.452850509274981	0.98	0.948	1.65914949858113e-94	Neurons	RPL37A
KIF3A	8.05711452958043e-99	0.708800963867717	0.47	0.148	1.89712818713501e-94	Neurons	KIF3A
MRPL51	9.42395354859504e-99	0.712302113962015	0.782	0.513	2.21896410255219e-94	Neurons	MRPL51
BEND5	1.97326246568961e-98	0.678763344744047	0.38	0.085	4.64624380171274e-94	Neurons	BEND5
CRYBA2	2.58391034403118e-98	0.697812511238671	0.375	0.081	6.08407529605582e-94	Neurons	CRYBA2
TIA1	2.77480322573147e-98	0.692418926502568	0.523	0.192	6.53355167530731e-94	Neurons	TIA1
MT-ND2	6.42183058544943e-98	0.712527119335681	0.998	0.987	1.51208422964992e-93	Neurons	MT-ND2
KIF5C	7.9329893880792e-98	0.717414598992153	0.46	0.139	1.86790168131713e-93	Neurons	KIF5C
SSBP2	8.19754351759477e-98	0.660896826278785	0.447	0.13	1.93019359665286e-93	Neurons	SSBP2
SNRPC	9.04936132691085e-98	0.759533115776305	0.634	0.312	2.13076261803443e-93	Neurons	SNRPC
RHEB	9.5168616335549e-98	0.701953526893917	0.781	0.501	2.24084024023684e-93	Neurons	RHEB
AP2M1	1.309094617907e-97	0.695587336394994	0.807	0.549	3.08239418732382e-93	Neurons	AP2M1
EFNB3	1.42774704816751e-97	0.658166807699147	0.359	0.073	3.36177319961523e-93	Neurons	EFNB3
SET	2.1860396005897e-97	0.913690729949941	0.772	0.494	5.1472488435485e-93	Neurons	SET
GNAO1	2.74232902846939e-97	0.683041168335361	0.38	0.087	6.45708793043404e-93	Neurons	GNAO1
ACYP1	2.98861019429377e-97	0.693385597229896	0.458	0.142	7.03698156348411e-93	Neurons	ACYP1
KMT2E	1.51679446248541e-96	0.660619221069884	0.802	0.531	3.57144424136815e-92	Neurons	KMT2E
SRSF10	1.52764129882131e-96	0.718325949680925	0.712	0.377	3.59698420220466e-92	Neurons	SRSF10
SCOC	1.53565083595099e-96	0.760801304571348	0.554	0.229	3.6158434583302e-92	Neurons	SCOC
CELF4	1.63805962708795e-96	0.75010987203572	0.413	0.108	3.8569751979413e-92	Neurons	CELF4
RAB5C	2.97454248510371e-96	0.707266307801334	0.773	0.502	7.00385773542519e-92	Neurons	RAB5C
DERA	3.36747083495946e-96	0.741494653697165	0.468	0.166	7.92904682799554e-92	Neurons	DERA
CDCA5	4.74552283397407e-96	0.862828014179227	0.468	0.15	1.11738080648753e-91	Neurons	CDCA5
AKR1B1	1.0144711744e-95	0.788751460750541	0.718	0.436	2.38867382724223e-91	Neurons	AKR1B1
MEA1	1.17125070857212e-95	0.753781327152158	0.63	0.325	2.75782691840392e-91	Neurons	MEA1
IFT22	1.58036045158313e-95	0.678898255831693	0.455	0.146	3.72111671929765e-91	Neurons	IFT22
NHP2	1.99923792980209e-95	0.72586362869641	0.666	0.36	4.70740562951201e-91	Neurons	NHP2
KIAA1549	2.2944080101091e-95	0.694914744250764	0.41	0.109	5.4024131006029e-91	Neurons	KIAA1549
EEF1E1	3.03105349021968e-95	0.682204622308457	0.482	0.172	7.13691854807125e-91	Neurons	EEF1E1
RNF165	4.12906375621426e-95	0.753315665584198	0.395	0.1	9.72229352038209e-91	Neurons	RNF165
RAN	4.88126421015416e-95	0.637190782266496	0.87	0.634	1.1493424709229e-90	Neurons	RAN
MPP6	7.55824392200502e-95	0.716674821182414	0.406	0.106	1.7796641138753e-90	Neurons	MPP6
INIP	9.83072556830735e-95	0.673710573925616	0.464	0.155	2.31474264231365e-90	Neurons	INIP
MTCH1	1.01967262032225e-94	0.694223807110846	0.589	0.266	2.40092115181077e-90	Neurons	MTCH1
PNISR	1.76498428987073e-94	0.639260303487766	0.822	0.538	4.15583200892962e-90	Neurons	PNISR
DUSP26	1.84149933994099e-94	0.689397270480141	0.383	0.093	4.33599434582505e-90	Neurons	DUSP26
ZNF667-AS1	2.2830885343163e-94	0.67692729002738	0.43	0.125	5.37576026290117e-90	Neurons	ZNF667-AS1
CEP95	3.2183968071913e-94	0.688264875884999	0.482	0.165	7.57803712221263e-90	Neurons	CEP95
FLRT3	4.4315995146703e-94	0.745624261375489	0.378	0.089	1.04346442172427e-89	Neurons	FLRT3
SVBP	1.06584947157488e-93	0.692005561970675	0.563	0.234	2.50964916577021e-89	Neurons	SVBP
SYP	1.07363857900099e-93	0.777161138838122	0.427	0.125	2.52798939811573e-89	Neurons	SYP
NUP160	1.11905929601448e-93	0.691569209495656	0.43	0.13	2.63493701839569e-89	Neurons	NUP160
DCTN2	1.12542184807962e-93	0.7496421601211	0.612	0.306	2.64991828348827e-89	Neurons	DCTN2
CFAP20	1.17494794383982e-93	0.72906051448288	0.517	0.202	2.76653242856523e-89	Neurons	CFAP20
ZNF638	1.21715581537809e-93	0.716602517025808	0.572	0.242	2.86591508288925e-89	Neurons	ZNF638
PCP4	1.57000085289449e-93	0.973204935665249	0.452	0.142	3.69672400822536e-89	Neurons	PCP4
SRSF3	4.26494364209837e-93	0.653525235197591	0.852	0.65	1.00422362996848e-88	Neurons	SRSF3
SPAG9	1.5200075441297e-92	0.685587980518863	0.644	0.306	3.57900976340779e-88	Neurons	SPAG9
HDGFL3	1.55936364603837e-92	0.674847263305003	0.462	0.15	3.67167764096194e-88	Neurons	HDGFL3
TTL	1.62964146533107e-92	0.706341533583752	0.444	0.14	3.83715379426854e-88	Neurons	TTL
GAL	4.87675638146786e-92	0.711896274848398	0.302	0.042	1.14828105758042e-87	Neurons	GAL
NONO	7.74127072591063e-92	0.690894749830414	0.658	0.343	1.82275960512292e-87	Neurons	NONO
PRPSAP1	8.0131203170901e-92	0.671052620760474	0.552	0.216	1.88676930986204e-87	Neurons	PRPSAP1
CCT2	9.85919994238136e-92	0.714672142749869	0.609	0.284	2.32144721843311e-87	Neurons	CCT2
PMP22	2.14048013372565e-91	0.831227649840601	0.61	0.284	5.03997452287042e-87	Neurons	PMP22
ACOT7	2.44863660789036e-91	0.710668500149601	0.482	0.17	5.76555975693865e-87	Neurons	ACOT7
TSPAN3	3.05872230264536e-91	0.699044843350191	0.531	0.222	7.20206753380877e-87	Neurons	TSPAN3
MLX	3.54660508765879e-91	0.665393142828533	0.569	0.256	8.3508363394014e-87	Neurons	MLX
RBMS3	3.82100069051342e-91	0.708011681147828	0.45	0.144	8.99692822588289e-87	Neurons	RBMS3
SNRPN	4.08221904745794e-91	0.704778604013252	0.653	0.352	9.61199296914446e-87	Neurons	SNRPN
SNRPB	4.48158473784806e-91	0.768827636678245	0.71	0.433	1.0552339423737e-86	Neurons	SNRPB
POLR2J	6.95450546859416e-91	0.712076879960516	0.739	0.486	1.63750785763518e-86	Neurons	POLR2J
TAF7	8.95602049285529e-91	0.698925680590724	0.656	0.343	2.10878458524771e-86	Neurons	TAF7
HSPH1	3.3352528139394e-90	0.771160061080617	0.705	0.378	7.85318627570172e-86	Neurons	HSPH1
CASP2	4.23944690201733e-90	0.687698124202009	0.404	0.112	9.98220167549e-86	Neurons	CASP2
TRIM37	4.6129125537801e-90	0.699502331687672	0.499	0.187	1.08615638991306e-85	Neurons	TRIM37
RUNX1T1	6.42037655498775e-90	0.692314460008973	0.431	0.133	1.51174186363742e-85	Neurons	RUNX1T1
SLC38A1	7.07506923145054e-90	0.539012004381756	0.581	0.251	1.66589580123735e-85	Neurons	SLC38A1
UNK	9.33167816698962e-90	0.693573215358149	0.473	0.165	2.19723694119938e-85	Neurons	UNK
HSPA1B	1.09965511487223e-89	0.695440708338204	0.666	0.323	2.58924793347816e-85	Neurons	HSPA1B
NIPSNAP1	1.30926518255187e-89	0.656588403978935	0.401	0.116	3.08279579883664e-85	Neurons	NIPSNAP1
NASP	1.57306382986796e-89	0.736056594414674	0.672	0.383	3.70393609380711e-85	Neurons	NASP
NFIB	5.13999381001683e-89	0.715277784761539	0.512	0.191	1.21026294250656e-84	Neurons	NFIB
MSH6	7.36999104196212e-89	0.653548386772472	0.417	0.127	1.7353380907404e-84	Neurons	MSH6
SLC25A39	7.42740707570232e-89	0.753063410783229	0.653	0.385	1.74885727004487e-84	Neurons	SLC25A39
MRPS26	1.09335229905914e-88	0.625560523249335	0.576	0.271	2.57440732336464e-84	Neurons	MRPS26
PIN1	1.36394685264689e-88	0.718419905701094	0.656	0.37	3.21154925924236e-84	Neurons	PIN1
NRSN1	1.85750394775083e-88	0.636017703289837	0.335	0.069	4.37367879537411e-84	Neurons	NRSN1
YIPF4	2.04384472394274e-88	0.705873019526346	0.579	0.267	4.81243678699556e-84	Neurons	YIPF4
OLA1	2.2865027288022e-88	0.693887659667342	0.551	0.244	5.38379932523767e-84	Neurons	OLA1
SF3B6	2.71574414985987e-88	0.684434699104151	0.751	0.476	6.39449117526004e-84	Neurons	SF3B6
MEX3A	2.76091470113058e-88	0.674230657289068	0.431	0.131	6.50084975528206e-84	Neurons	MEX3A
SMC2	3.12381070887202e-88	0.73607458854986	0.533	0.205	7.35532469511006e-84	Neurons	SMC2
NUTF2	3.30040116485897e-88	0.693035383651757	0.605	0.303	7.77112458277693e-84	Neurons	NUTF2
YIPF3	5.03350232804655e-88	0.690784236424667	0.635	0.344	1.18518845816184e-83	Neurons	YIPF3
VDAC2	9.66724584641055e-88	0.711134176466062	0.71	0.433	2.27624970699583e-83	Neurons	VDAC2
SECISBP2	9.76820564474506e-88	0.695244526921	0.51	0.215	2.30002170111167e-83	Neurons	SECISBP2
NARF	1.02397588691968e-87	0.666802612178262	0.598	0.295	2.41105362334108e-83	Neurons	NARF
HAND1	1.25008402474763e-87	0.651782784205967	0.341	0.073	2.94344784467076e-83	Neurons	HAND1
CSDE1	1.34259073112903e-87	0.683946966983742	0.777	0.51	3.16126413551642e-83	Neurons	CSDE1
EHMT2	1.81087809154291e-87	0.620407968668355	0.419	0.13	4.26389355434694e-83	Neurons	EHMT2
DHFR	3.13803211186588e-87	0.777947716846085	0.427	0.139	7.3888104105994e-83	Neurons	DHFR
MAPK10	5.13880725334945e-87	0.662127060203549	0.345	0.076	1.20998355587366e-82	Neurons	MAPK10
EZH2	5.99041397646482e-87	0.623945532006887	0.568	0.227	1.41050287489841e-82	Neurons	EZH2
SOX5	7.9959736428904e-87	0.659599163030531	0.33	0.069	1.88273195395497e-82	Neurons	SOX5
DGUOK	9.78921619092666e-87	0.648610607347652	0.638	0.343	2.30496884431559e-82	Neurons	DGUOK
UBE2V2	1.1872402148265e-86	0.636165122671802	0.526	0.223	2.79547580983048e-82	Neurons	UBE2V2
ATAD5	1.23361776277e-86	0.710515088415186	0.428	0.135	2.90467638421824e-82	Neurons	ATAD5
FN3KRP	1.27603661560134e-86	0.67187894590573	0.423	0.141	3.00455581509492e-82	Neurons	FN3KRP
SRP14	1.58374004239325e-86	0.551520089202473	0.917	0.777	3.72907430381914e-82	Neurons	SRP14
BAG6	1.86520349690898e-86	0.639823600421651	0.484	0.183	4.39180815382189e-82	Neurons	BAG6
CNRIP1	2.23264469048748e-86	0.636641680565092	0.448	0.154	5.25698518822182e-82	Neurons	CNRIP1
MIAT	2.50797710767152e-86	0.763353382076682	0.443	0.153	5.90528289772335e-82	Neurons	MIAT
NTRK3	2.50902724312308e-86	0.700136545019809	0.371	0.095	5.90775554665759e-82	Neurons	NTRK3
FEN1	2.65630178958541e-86	0.754829057590482	0.416	0.132	6.25452819375782e-82	Neurons	FEN1
TCP1	3.16428374414438e-86	0.656574370074631	0.659	0.357	7.45062250396235e-82	Neurons	TCP1
CLSPN	5.50543595626283e-86	0.688563465527832	0.393	0.111	1.29630995026165e-81	Neurons	CLSPN
PNMA2	6.91007689470033e-86	0.6151554221553	0.347	0.079	1.62704670562614e-81	Neurons	PNMA2
HNRNPA2B1	1.14990503875371e-85	0.578564817264711	0.899	0.72	2.70756640424948e-81	Neurons	HNRNPA2B1
GNG4	1.5213911784438e-85	0.613656697127075	0.408	0.117	3.58226766876377e-81	Neurons	GNG4
KTN1	1.56292683543574e-85	0.703788740088994	0.646	0.344	3.68006752671699e-81	Neurons	KTN1
DYNC1LI2	2.37321361706252e-85	0.662457440340301	0.557	0.247	5.5879687827354e-81	Neurons	DYNC1LI2
CARHSP1	2.40944339642595e-85	0.653714933902324	0.619	0.306	5.67327542122455e-81	Neurons	CARHSP1
DYNLT1	3.06089089051077e-85	0.628335124852091	0.702	0.404	7.20717369079667e-81	Neurons	DYNLT1
ORC6	1.85165846552843e-84	0.691759237762504	0.434	0.147	4.35991502293324e-80	Neurons	ORC6
RPL22	2.00596059274181e-84	0.508705872336007	0.928	0.835	4.72323481166987e-80	Neurons	RPL22
PSMC3	2.02607751714027e-84	0.676671836540631	0.589	0.284	4.77060212185847e-80	Neurons	PSMC3
DPY30	2.46130538934801e-84	0.67310711277907	0.611	0.302	5.79538966975883e-80	Neurons	DPY30
SMARCC2	3.88481295135522e-84	0.60876953021176	0.499	0.194	9.14718057526101e-80	Neurons	SMARCC2
HINT1	5.63740720082228e-84	0.516071078493439	0.946	0.843	1.32738389950561e-79	Neurons	HINT1
ATP1A3	9.09451205959561e-84	0.642488303837403	0.357	0.091	2.14139380955238e-79	Neurons	ATP1A3
TMEM246	9.18263893634924e-84	0.606067609618675	0.346	0.084	2.16214416395279e-79	Neurons	TMEM246
NCBP2	1.72545566969638e-83	0.648159055516476	0.53	0.231	4.06275791986709e-79	Neurons	NCBP2
ATXN7L3B	2.23937460247942e-83	0.666130845018301	0.485	0.188	5.27283143899803e-79	Neurons	ATXN7L3B
CNTN1	2.47083228963873e-83	0.707878875394715	0.411	0.128	5.81782170918336e-79	Neurons	CNTN1
KIFAP3	2.5612807810876e-83	0.656384779344568	0.391	0.115	6.03079172714885e-79	Neurons	KIFAP3
PHF5A	2.74890997603164e-83	0.632319860097857	0.516	0.231	6.47258342956409e-79	Neurons	PHF5A
HNRNPDL	3.8067895505945e-83	0.582301330245691	0.876	0.677	8.9634666758298e-79	Neurons	HNRNPDL
CHD9	5.07962214090898e-83	0.617235832566817	0.628	0.323	1.19604782929843e-78	Neurons	CHD9
ILF2	5.97589653231701e-83	0.604981287939568	0.666	0.345	1.40708459749936e-78	Neurons	ILF2
SNCA	6.18804623290404e-83	0.706228595984774	0.427	0.145	1.45703736599959e-78	Neurons	SNCA
PRKAG2-AS1	6.88125287552504e-83	0.655678080677606	0.43	0.147	1.62025980207113e-78	Neurons	PRKAG2-AS1
RBM4B	7.01062250063331e-83	0.65963860253185	0.419	0.136	1.65072117399912e-78	Neurons	RBM4B
NSD2	7.01568288635005e-83	0.661186445040013	0.466	0.167	1.65191269241998e-78	Neurons	NSD2
BAD	8.47081054488529e-83	0.643582678620138	0.607	0.319	1.99453705089869e-78	Neurons	BAD
FABP5	9.28901295947265e-83	0.700586012561519	0.776	0.505	2.18719099143743e-78	Neurons	FABP5
RNMT	9.3458442003853e-83	0.590119102962951	0.553	0.241	2.20057247542272e-78	Neurons	RNMT
RNF150	9.60281110830034e-83	0.638737359138317	0.33	0.074	2.2610779035604e-78	Neurons	RNF150
MSH2	1.13771112694047e-82	0.614743827958701	0.363	0.096	2.67885461949403e-78	Neurons	MSH2
ACAT2	4.93947459151591e-82	0.672335517737144	0.435	0.152	1.16304868731834e-77	Neurons	ACAT2
COPS6	5.71818892147069e-82	0.660818458956028	0.617	0.312	1.34640476344949e-77	Neurons	COPS6
PRRC2B	6.16169689741745e-82	0.647503154737802	0.513	0.212	1.45083315146591e-77	Neurons	PRRC2B
CCT6A	6.31498882154992e-82	0.663104132053195	0.631	0.34	1.48692726792215e-77	Neurons	CCT6A
EIF3F	8.5963704981153e-82	0.641668068509142	0.815	0.59	2.02410139748623e-77	Neurons	EIF3F
DCTN3	9.81152578141068e-82	0.664708442993087	0.71	0.402	2.31022186049096e-77	Neurons	DCTN3
RFC4	1.76268157846473e-81	0.62273897757416	0.398	0.124	4.15041004465305e-77	Neurons	RFC4
UBE2E3	2.43059381639692e-81	0.652778071616209	0.564	0.272	5.7230762000882e-77	Neurons	UBE2E3
NELL2	2.58411205468378e-81	0.576095286262524	0.326	0.072	6.08455024395843e-77	Neurons	NELL2
RTL8A	3.08906468665862e-81	0.614460916898684	0.452	0.168	7.27351171120638e-77	Neurons	RTL8A
GPS1	4.46688102607064e-81	0.662774969855232	0.522	0.231	1.05177180639859e-76	Neurons	GPS1
DDX42	4.89656457267431e-81	0.657021162318361	0.467	0.179	1.15294509428189e-76	Neurons	DDX42
C19orf48	5.12679635524042e-81	0.639400685342446	0.448	0.169	1.20715546980491e-76	Neurons	C19orf48
CMAS	5.3525896396145e-81	0.639796889044463	0.444	0.164	1.26032075654363e-76	Neurons	CMAS
TROVE2	6.1398266136467e-81	0.636223571018633	0.537	0.241	1.44568357444925e-76	Neurons	TROVE2
CAP2	8.22251095205072e-81	0.598335794894588	0.347	0.085	1.93607242876986e-76	Neurons	CAP2
MSMO1	1.01877919039062e-80	0.685576621715185	0.372	0.106	2.39881748169375e-76	Neurons	MSMO1
GALNT11	1.09472755622846e-80	0.605458685801636	0.412	0.135	2.57764550389554e-76	Neurons	GALNT11
MAPK1IP1L	1.16504595117781e-80	0.650468745625368	0.543	0.253	2.74321719664327e-76	Neurons	MAPK1IP1L
NSG2	1.33323503528853e-80	0.780576948877933	0.436	0.146	3.13923521409037e-76	Neurons	NSG2
PRMT2	1.40884319609765e-80	0.629486901778421	0.698	0.405	3.31726218953153e-76	Neurons	PRMT2
EIF1B	1.61566346635339e-80	0.643214630570188	0.735	0.439	3.8042411978757e-76	Neurons	EIF1B
MRPS35	2.54533523179787e-80	0.646674087183509	0.468	0.183	5.99324633679127e-76	Neurons	MRPS35
CCDC184	2.56763673905604e-80	0.587125440586483	0.317	0.069	6.04575746578134e-76	Neurons	CCDC184
WBP11	2.84279642752557e-80	0.640498470973545	0.611	0.313	6.6936484682517e-76	Neurons	WBP11
EGLN3	2.86281141316581e-80	0.619220151238421	0.313	0.064	6.74077575344022e-76	Neurons	EGLN3
POLR2G	4.64334880439075e-80	0.652841979172876	0.591	0.291	1.09332290948185e-75	Neurons	POLR2G
GABRB3	5.14739270260389e-80	0.575990494163754	0.351	0.09	1.21200508575511e-75	Neurons	GABRB3
RUFY3	1.13507904467622e-79	0.630895185920216	0.433	0.15	2.67265711859463e-75	Neurons	RUFY3
PPP4C	1.4409275645262e-79	0.601207867541755	0.609	0.317	3.39280804343338e-75	Neurons	PPP4C
TCTEX1D2	1.54715371962485e-79	0.600111669587831	0.39	0.119	3.64292814822866e-75	Neurons	TCTEX1D2
WDR60	1.72495073324061e-79	0.623396379943399	0.422	0.142	4.06156899648833e-75	Neurons	WDR60
UNG	4.08029017312878e-79	0.538500041508783	0.326	0.073	9.60745124164902e-75	Neurons	UNG
PCBP2	4.63684619558811e-79	0.600026989961491	0.836	0.641	1.09179180521318e-74	Neurons	PCBP2
NPEPPS	4.87605894062164e-79	0.586244884301848	0.519	0.219	1.14811683815877e-74	Neurons	NPEPPS
CHRNA3	7.55368723326789e-79	0.584363951821114	0.299	0.058	1.77859119594526e-74	Neurons	CHRNA3
PRKAR1A	7.89737993088904e-79	0.661079364807132	0.653	0.354	1.85951707852713e-74	Neurons	PRKAR1A
TERF2IP	9.21825375919772e-79	0.557731400363961	0.582	0.278	2.1705300301407e-74	Neurons	TERF2IP
MRPL21	1.16153705988754e-78	0.635153474136029	0.605	0.316	2.73495516121121e-74	Neurons	MRPL21
NDUFS3	1.31529393021328e-78	0.679051856675872	0.575	0.292	3.09699108808019e-74	Neurons	NDUFS3
SUMO1	1.32240696124197e-78	0.607321008832137	0.766	0.517	3.11373943094035e-74	Neurons	SUMO1
PHIP	1.33456929745654e-78	0.629716489521076	0.565	0.275	3.14237686779118e-74	Neurons	PHIP
PSMB5	1.61187950443874e-78	0.640327915298123	0.651	0.37	3.79533148115146e-74	Neurons	PSMB5
CCDC68	1.71114164286649e-78	0.653055476371147	0.388	0.115	4.02905411229343e-74	Neurons	CCDC68
POP7	2.14895829720238e-78	0.63496270785827	0.561	0.276	5.05993720659272e-74	Neurons	POP7
TAF11	2.59911423803386e-78	0.600238377500101	0.459	0.174	6.11987438487453e-74	Neurons	TAF11
SGCB	2.73026703529129e-78	0.596593389261872	0.36	0.1	6.42868676129686e-74	Neurons	SGCB
CCDC34	2.76524192839668e-78	0.623222982448031	0.469	0.17	6.51103864460281e-74	Neurons	CCDC34
MDH1	2.9253482407014e-78	0.632877030633056	0.579	0.273	6.88802496755551e-74	Neurons	MDH1
RRM1	3.61118061902127e-78	0.673744902165772	0.421	0.147	8.50288588554749e-74	Neurons	RRM1
MAP9	4.08252669211631e-78	0.61984573710593	0.314	0.07	9.61271734925706e-74	Neurons	MAP9
DDC	4.70298822945957e-78	0.604802762124134	0.308	0.065	1.10736560850855e-73	Neurons	DDC
FAM161A	5.78108847886151e-78	0.574630573715079	0.332	0.082	1.36121509323273e-73	Neurons	FAM161A
CDKN2AIPNL	5.79218883522253e-78	0.62183609546363	0.438	0.165	1.3638287831415e-73	Neurons	CDKN2AIPNL
MCM3	6.21622961610452e-78	0.646748810367088	0.377	0.113	1.46367342540797e-73	Neurons	MCM3
MAGOHB	6.5924520498803e-78	0.612549001174707	0.412	0.143	1.55225875966482e-73	Neurons	MAGOHB
CNBP	1.07173778509573e-77	0.597153319356632	0.723	0.472	2.5235137887864e-73	Neurons	CNBP
SIX3	1.16056994210495e-77	0.663446412580117	0.399	0.124	2.73267798568031e-73	Neurons	SIX3
ATP5F1B	2.63740008493925e-77	0.620118503189524	0.766	0.501	6.21002223999797e-73	Neurons	ATP5F1B
FAM241B	2.67762203898044e-77	0.56474217213642	0.332	0.082	6.30472885298335e-73	Neurons	FAM241B
GNAS	3.07898281488266e-77	0.603015651084317	0.773	0.508	7.24977293592272e-73	Neurons	GNAS
VBP1	5.67883335515192e-77	0.624512610494146	0.501	0.214	1.33713810180407e-72	Neurons	VBP1
MYL6B	6.0090120380731e-77	0.634734210606597	0.62	0.334	1.41488197448469e-72	Neurons	MYL6B
JPH4	7.24821507922992e-77	0.537281279990931	0.302	0.062	1.70666472255548e-72	Neurons	JPH4
RBMX	7.79747170925702e-77	0.59043123312046	0.697	0.396	1.83599268866166e-72	Neurons	RBMX
TESC	1.01503100207184e-76	0.577212418232271	0.391	0.12	2.38999199747835e-72	Neurons	TESC
CHCHD2	1.13489670962771e-76	0.509499405883227	0.904	0.805	2.67222779248941e-72	Neurons	CHCHD2
POLR2I	1.35989537183845e-76	0.622251898539487	0.664	0.404	3.20200964253081e-72	Neurons	POLR2I
SIVA1	1.54071425903033e-76	0.699748398950368	0.735	0.511	3.62776579431283e-72	Neurons	SIVA1
DPYSL3	1.79507230664513e-76	0.610031433803149	0.401	0.131	4.22667725322662e-72	Neurons	DPYSL3
GRIA2	3.26046580764618e-76	0.58131749914676	0.294	0.058	7.67709279068369e-72	Neurons	GRIA2
EIF3L	3.92760171791454e-76	0.623159248931389	0.775	0.541	9.24793100500158e-72	Neurons	EIF3L
ZSCAN18	3.95136777138577e-76	0.591879847183204	0.386	0.119	9.30389055450494e-72	Neurons	ZSCAN18
SLC35B4	4.31955421841872e-76	0.597180063501351	0.414	0.144	1.01708223626887e-71	Neurons	SLC35B4
TSG101	4.36357471274813e-76	0.661075568579591	0.502	0.227	1.02744730186367e-71	Neurons	TSG101
MAGEF1	4.80796379150033e-76	0.636172253344112	0.469	0.19	1.13208315434667e-71	Neurons	MAGEF1
KDM5A	6.13643071044619e-76	0.61078070590855	0.511	0.223	1.44488397508166e-71	Neurons	KDM5A
RAMP1	7.43786148169103e-76	0.653212356598176	0.388	0.122	1.75131886447897e-71	Neurons	RAMP1
LSM7	9.73039861744047e-76	0.635463188987537	0.712	0.465	2.29111965846253e-71	Neurons	LSM7
GPC2	1.12204693644398e-75	0.583814498998587	0.351	0.096	2.64197171655099e-71	Neurons	GPC2
UBE2I	1.18879753399421e-75	0.610225760204124	0.699	0.44	2.79914267354276e-71	Neurons	UBE2I
TSSC4	1.40765640616841e-75	0.60325516565882	0.495	0.215	3.31446777396415e-71	Neurons	TSSC4
EXOC4	1.56352175040677e-75	0.680323050660004	0.444	0.171	3.68146831350779e-71	Neurons	EXOC4
METTL9	1.73144846029498e-75	0.598195286190892	0.493	0.218	4.07686854461055e-71	Neurons	METTL9
RPS21	1.89134546092713e-75	0.444749051287907	0.957	0.89	4.45336202229903e-71	Neurons	RPS21
NSD3	2.09803053147809e-75	0.533694765036385	0.656	0.363	4.9400226894183e-71	Neurons	NSD3
RIMKLB	2.35479195567371e-75	0.558441419604129	0.373	0.113	5.54459313882931e-71	Neurons	RIMKLB
SPTSSA	2.82338980683788e-75	0.57919386796157	0.563	0.28	6.64795363918047e-71	Neurons	SPTSSA
CCSER1	2.88758436543459e-75	0.574657809698744	0.295	0.06	6.79910614685228e-71	Neurons	CCSER1
SLC25A36	3.65121658110078e-75	0.625245605770694	0.553	0.271	8.59715456185989e-71	Neurons	SLC25A36
PITPNB	4.08268478091624e-75	0.590403668772162	0.483	0.205	9.61308958514537e-71	Neurons	PITPNB
FDPS	4.30188724318387e-75	0.660666675798965	0.586	0.301	1.01292237028007e-70	Neurons	FDPS
CELF1	4.47987547490115e-75	0.61650133222174	0.612	0.316	1.05483147932022e-70	Neurons	CELF1
AHSA1	6.01799015428234e-75	0.644997313179882	0.531	0.248	1.41699596172732e-70	Neurons	AHSA1
TULP4	6.79103010729911e-75	0.605479593707435	0.456	0.179	1.59901594906465e-70	Neurons	TULP4
MEIS3	1.02448049683002e-74	0.55327098923499	0.3	0.065	2.41224177783596e-70	Neurons	MEIS3
CELF3	1.08277543141106e-74	0.544999053033183	0.317	0.075	2.54950303080048e-70	Neurons	CELF3
TUT4	1.22659878324014e-74	0.57631265112155	0.555	0.266	2.88814949501723e-70	Neurons	TUT4
PRRT2	1.24062179354821e-74	0.590664898576406	0.359	0.104	2.92116807508861e-70	Neurons	PRRT2
CASP8AP2	1.46618986471533e-74	0.555936248851572	0.372	0.113	3.45229065545872e-70	Neurons	CASP8AP2
RAB6B	1.47904802647291e-74	0.560550979227995	0.329	0.083	3.48256648313311e-70	Neurons	RAB6B
NXPH1	1.50252287119874e-74	0.540052754883625	0.279	0.051	3.53784035252455e-70	Neurons	NXPH1
SNRPF	2.27949675164117e-74	0.624780791555775	0.656	0.377	5.3673030514143e-70	Neurons	SNRPF
GMNN	2.4534126816999e-74	0.690251833730946	0.457	0.185	5.77680550033058e-70	Neurons	GMNN
DNM1	2.45393463311085e-74	0.548819921073899	0.336	0.089	5.77803448712281e-70	Neurons	DNM1
SNRNP27	2.81493154824113e-74	0.623177118819044	0.482	0.207	6.62803782348857e-70	Neurons	SNRNP27
HSPA1A	2.8292729001265e-74	0.385197943558578	0.742	0.441	6.66180597063785e-70	Neurons	HSPA1A
DDX1	2.83912160418984e-74	0.627224325415971	0.434	0.163	6.6849957292254e-70	Neurons	DDX1
CENPU	3.63008786649463e-74	0.679378385016325	0.43	0.155	8.54740489044825e-70	Neurons	CENPU
RIF1	5.08640643263252e-74	0.628240138172628	0.434	0.17	1.19764525862765e-69	Neurons	RIF1
PRMT1	5.13623209474779e-74	0.615965887437405	0.543	0.27	1.20937720902932e-69	Neurons	PRMT1
DNMT3A	7.1503565097049e-74	0.653829772558285	0.497	0.207	1.68362294377512e-69	Neurons	DNMT3A
PCLAF	8.49800934380809e-74	0.732702626267888	0.468	0.194	2.00094128009305e-69	Neurons	PCLAF
B3GAT3	1.08578982371787e-73	0.623266516172574	0.534	0.26	2.55660071892609e-69	Neurons	B3GAT3
PPP4R3B	1.19655827688051e-73	0.550344420489869	0.495	0.212	2.81741611874284e-69	Neurons	PPP4R3B
TK1	1.36088299308253e-73	0.820975221910779	0.452	0.179	3.20433509551214e-69	Neurons	TK1
MRPL12	1.57145775192924e-73	0.655661602528332	0.61	0.35	3.70015442269258e-69	Neurons	MRPL12
EIF5	2.31409556445019e-73	0.585528083845166	0.804	0.586	5.44876941605441e-69	Neurons	EIF5
BTBD10	2.48925785195413e-73	0.544017078572489	0.41	0.139	5.86120653821119e-69	Neurons	BTBD10
HAUS1	2.49759369828881e-73	0.59528923896034	0.424	0.16	5.88083412199084e-69	Neurons	HAUS1
STIP1	2.64703793151832e-73	0.582681187192037	0.483	0.201	6.23271551355305e-69	Neurons	STIP1
MRPL10	2.87397099588911e-73	0.582625342438641	0.444	0.175	6.76705210692051e-69	Neurons	MRPL10
PAK3	3.11958873204136e-73	0.597582081787862	0.336	0.091	7.34538362846459e-69	Neurons	PAK3
C5orf24	3.16245991710198e-73	0.563270976103433	0.545	0.251	7.44632812080833e-69	Neurons	C5orf24
ZNF195	3.22069123410547e-73	0.565357323842907	0.36	0.11	7.58343957982474e-69	Neurons	ZNF195
MBOAT2	3.33624151332792e-73	0.554372390444433	0.374	0.115	7.85551426728192e-69	Neurons	MBOAT2
GRIK2	3.8725891012273e-73	0.571610280610815	0.288	0.06	9.11839829774981e-69	Neurons	GRIK2
PAXIP1-AS1	5.88308769666395e-73	0.562441169118309	0.359	0.108	1.38523182905649e-68	Neurons	PAXIP1-AS1
GATA2	6.91797323334347e-73	0.662325216507834	0.44	0.168	1.62890597752305e-68	Neurons	GATA2
RSRC2	6.93934255599357e-73	0.56657951235912	0.718	0.439	1.63393759823425e-68	Neurons	RSRC2
ZNF804A	8.14697037475486e-73	0.573122833169528	0.271	0.049	1.91828564443978e-68	Neurons	ZNF804A
SNRPD2	8.24508287980729e-73	0.577424682641485	0.825	0.628	1.94138721487942e-68	Neurons	SNRPD2
SPOCK1	9.43787583143168e-73	0.631431857074339	0.354	0.103	2.2222422432689e-68	Neurons	SPOCK1
DTNA	1.00500734925066e-72	0.524115864418485	0.285	0.057	2.3663903045456e-68	Neurons	DTNA
CHRNA7	1.03225394867095e-72	0.662045778804827	0.309	0.073	2.43054514754061e-68	Neurons	CHRNA7
NDUFS5	1.28985635765029e-72	0.537935050128445	0.825	0.602	3.03709577972337e-68	Neurons	NDUFS5
RIMBP2	1.30253409922014e-72	0.557422880502737	0.316	0.076	3.06694679002375e-68	Neurons	RIMBP2
DPF2	1.60793516064543e-72	0.535819770341025	0.426	0.158	3.78604412925572e-68	Neurons	DPF2
ZNF33B	1.74085779277589e-72	0.59163860713	0.351	0.104	4.09902375887011e-68	Neurons	ZNF33B
MRPL27	1.7937858590739e-72	0.602351119322364	0.58	0.308	4.22364818377541e-68	Neurons	MRPL27
APBB1	1.8296281054603e-72	0.566946938713414	0.35	0.104	4.30804233711683e-68	Neurons	APBB1
SRSF2	2.47711019425524e-72	0.429621594080067	0.859	0.705	5.83260366339338e-68	Neurons	SRSF2
ZNF302	2.81306534823411e-72	0.609146984169735	0.453	0.182	6.62364366895203e-68	Neurons	ZNF302
TP53BP1	2.89670774375494e-72	0.55752444732002	0.378	0.12	6.82058805344538e-68	Neurons	TP53BP1
PCBP3	3.13000163807802e-72	0.514655823122867	0.29	0.061	7.36990185701849e-68	Neurons	PCBP3
ZC2HC1A	4.15282169400384e-72	0.594437850368422	0.389	0.135	9.77823396070145e-68	Neurons	ZC2HC1A
RBBP4	4.32058349088833e-72	0.58201102920068	0.602	0.322	1.01732458876457e-67	Neurons	RBBP4
FANCL	5.15604329448999e-72	0.564818165795233	0.337	0.093	1.21404195412061e-67	Neurons	FANCL
EFHC1	5.21599223659662e-72	0.520892553038145	0.35	0.102	1.22815753202904e-67	Neurons	EFHC1
UBA2	8.30789478034625e-72	0.583155568891757	0.507	0.235	1.95617690498033e-67	Neurons	UBA2
SGCE	8.62543123284101e-72	0.550460030811409	0.346	0.099	2.03094403808475e-67	Neurons	SGCE
PAIP2	1.30128824894017e-71	0.58731439881151	0.69	0.431	3.06401331095453e-67	Neurons	PAIP2
ARL6IP6	1.334800902836e-71	0.533062910943669	0.387	0.128	3.14292220581765e-67	Neurons	ARL6IP6
HNRNPM	1.43025577969584e-71	0.607704732609552	0.581	0.295	3.36768025887182e-67	Neurons	HNRNPM
MALAT1	1.5816014259982e-71	0.463088951794925	0.999	1	3.72403871765536e-67	Neurons	MALAT1
FADS2	2.03459640475983e-71	0.562541948966016	0.361	0.11	4.79066069464749e-67	Neurons	FADS2
HIPK2	2.25674004334028e-71	0.645188846584925	0.469	0.206	5.31372010604903e-67	Neurons	HIPK2
POLR2K	2.30452666647198e-71	0.572312899662353	0.634	0.363	5.42623848887492e-67	Neurons	POLR2K
MTX2	2.39886920229435e-71	0.603206058989191	0.455	0.192	5.64837742372227e-67	Neurons	MTX2
DPM2	2.47840830686873e-71	0.625454780434709	0.528	0.264	5.83566019935311e-67	Neurons	DPM2
APPBP2	2.62097198343574e-71	0.591927997969591	0.409	0.149	6.17134063219779e-67	Neurons	APPBP2
SRPK1	3.06320079726727e-71	0.574134200932189	0.453	0.19	7.2126125972455e-67	Neurons	SRPK1
FRRS1L	3.28200407730852e-71	0.555420198669697	0.311	0.078	7.72780680043063e-67	Neurons	FRRS1L
TMA7	5.01730361733191e-71	0.553950779894548	0.856	0.729	1.18137430973697e-66	Neurons	TMA7
VEZT	5.09056213566493e-71	0.57467723608507	0.462	0.194	1.19862376046366e-66	Neurons	VEZT
KMT5B	5.78471194351039e-71	0.6222724025499	0.423	0.165	1.36206827421896e-66	Neurons	KMT5B
DNAJC9	6.84565533626523e-71	0.576935858356766	0.497	0.218	1.61187800547701e-66	Neurons	DNAJC9
KCNH2	7.12517161702708e-71	0.536351250592065	0.291	0.065	1.6776929089452e-66	Neurons	KCNH2
GSTP1	8.24156891322229e-71	0.507053536131192	0.915	0.773	1.94055981630732e-66	Neurons	GSTP1
GDAP1L1	1.01352787156023e-70	0.550755282361679	0.376	0.122	2.38645272637573e-66	Neurons	GDAP1L1
CSNK2B	1.73572292553514e-70	0.587600829816645	0.654	0.394	4.08693320046505e-66	Neurons	CSNK2B
NOP56	1.81838637604085e-70	0.580428143855143	0.577	0.301	4.28157256102578e-66	Neurons	NOP56
NUDC	2.63699471667269e-70	0.599308639234503	0.586	0.313	6.20906775987752e-66	Neurons	NUDC
CTNNAL1	3.45654800343804e-70	0.591605801604938	0.398	0.147	8.13878792889522e-66	Neurons	CTNNAL1
SCN3B	3.74597347533675e-70	0.559077162767409	0.332	0.093	8.82026914502792e-66	Neurons	SCN3B
COX7A2	4.06009216836401e-70	0.522645318322316	0.89	0.737	9.5598930196299e-66	Neurons	COX7A2
DNMT1	4.20974973164845e-70	0.614220967947119	0.521	0.244	9.91227671813944e-66	Neurons	DNMT1
WDR76	5.64374681451647e-70	0.515515917697726	0.306	0.074	1.32887662494605e-65	Neurons	WDR76
PPP2R1A	5.77753888117709e-70	0.608746620016792	0.522	0.251	1.36037930496196e-65	Neurons	PPP2R1A
ARL17A	6.43740920640864e-70	0.547073199706127	0.329	0.092	1.51575237174098e-65	Neurons	ARL17A
AC060780.1	6.53807921427256e-70	0.55805267497346	0.357	0.111	1.53945613179262e-65	Neurons	AC060780.1
PARK7	6.71032867110395e-70	0.551714584925195	0.806	0.582	1.58001398889814e-65	Neurons	PARK7
CLVS2	6.80471140969985e-70	0.532373207564106	0.265	0.049	1.60223734852793e-65	Neurons	CLVS2
NOL11	7.20163495423084e-70	0.525657225312975	0.372	0.12	1.69569696632319e-65	Neurons	NOL11
ZNF24	7.20185895592961e-70	0.554167013371609	0.466	0.191	1.69574970976319e-65	Neurons	ZNF24
DTD1	7.99384403108738e-70	0.538702867547541	0.429	0.165	1.88223051555984e-65	Neurons	DTD1
CCDC43	1.12791386665545e-69	0.58344760799589	0.412	0.156	2.65578599042691e-65	Neurons	CCDC43
GLOD4	1.45292667845897e-69	0.607769024911311	0.417	0.161	3.42106115709948e-65	Neurons	GLOD4
NPM1	1.48376314339116e-69	0.521800583972383	0.87	0.705	3.49366869742883e-65	Neurons	NPM1
MOAP1	1.56797238714231e-69	0.557165896808031	0.405	0.146	3.69194778276529e-65	Neurons	MOAP1
PBX1	1.59855307028265e-69	0.542796303527345	0.419	0.155	3.76395305928754e-65	Neurons	PBX1
CDK5	1.88108711015345e-69	0.55297768601983	0.375	0.129	4.42920770956731e-65	Neurons	CDK5
RPS3A	2.18472508431797e-69	0.313088571271033	0.995	0.981	5.1441536835351e-65	Neurons	RPS3A
TCEAL5	2.54023885305467e-69	0.558044839509954	0.334	0.097	5.98124640340253e-65	Neurons	TCEAL5
PCM1	2.5848537096519e-69	0.563357410791837	0.646	0.359	6.08629654474636e-65	Neurons	PCM1
LSM2	3.65208877214901e-69	0.610175217969814	0.644	0.392	8.59920822290205e-65	Neurons	LSM2
SCG2	3.67364132325764e-69	0.828361691552268	0.321	0.088	8.64995585974243e-65	Neurons	SCG2
HMGCS1	4.75400489399755e-69	0.725784097429089	0.449	0.19	1.11937799234066e-64	Neurons	HMGCS1
TRIM2	4.78543770970255e-69	0.552385732214493	0.365	0.117	1.12677916312656e-64	Neurons	TRIM2
ATCAY	4.79605192155513e-69	0.505453307367676	0.404	0.135	1.12927838544937e-64	Neurons	ATCAY
ZNF738	4.84948931217458e-69	0.548125933858782	0.393	0.137	1.14186075344463e-64	Neurons	ZNF738
USP1	5.22787320239047e-69	0.584242890507568	0.528	0.244	1.23095502423486e-64	Neurons	USP1
HERC2	7.94169732894421e-69	0.54955190650164	0.448	0.187	1.8699520530732e-64	Neurons	HERC2
ZNF397	7.96240524450535e-69	0.614198016219352	0.346	0.108	1.87482793887123e-64	Neurons	ZNF397
CAPRIN1	1.05726233443477e-68	0.55783452254657	0.465	0.199	2.4894298926601e-64	Neurons	CAPRIN1
CDK4	1.08572750286052e-68	0.630713567960246	0.563	0.312	2.55645397823539e-64	Neurons	CDK4
BIRC5	1.2997914479236e-68	0.433935759784465	0.553	0.226	3.0604889432809e-64	Neurons	BIRC5
MPLKIP	1.35187360604329e-68	0.528834667629445	0.506	0.231	3.18312159278954e-64	Neurons	MPLKIP
ATP5MPL	2.33372724913391e-68	0.539641484697722	0.834	0.645	5.4949941808107e-64	Neurons	ATP5MPL
RAC3	2.58927110568761e-68	0.601002645670944	0.348	0.109	6.09669774545205e-64	Neurons	RAC3
PLXNA4	2.73823542280322e-68	0.601678300196264	0.279	0.06	6.44744912653247e-64	Neurons	PLXNA4
RPL8	3.43887569082352e-68	0.311747809815848	0.996	0.972	8.09717670161306e-64	Neurons	RPL8
TTLL7	3.92273851070457e-68	0.551574968378296	0.363	0.119	9.23648009730498e-64	Neurons	TTLL7
EIF2AK2	5.511345117921e-68	0.588334693015526	0.457	0.198	1.29770132146568e-63	Neurons	EIF2AK2
RPS6KL1	5.53181381182769e-68	0.561963849375639	0.314	0.084	1.30252088013295e-63	Neurons	RPS6KL1
MEAF6	5.64990482085357e-68	0.538297309860585	0.556	0.28	1.33032658911818e-63	Neurons	MEAF6
NCL	6.56803191176304e-68	0.550479484393428	0.805	0.576	1.54650879394372e-63	Neurons	NCL
ELAVL2	6.90444661752083e-68	0.762259735030387	0.466	0.194	1.62572100056146e-63	Neurons	ELAVL2
TMEM97	8.09821204428141e-68	0.579898691858234	0.405	0.149	1.9068050079465e-63	Neurons	TMEM97
GNB2	8.09995607953835e-68	0.599762637469569	0.541	0.273	1.9072156584881e-63	Neurons	GNB2
CCZ1	8.32828951026377e-68	0.53690303317494	0.418	0.165	1.96097904808671e-63	Neurons	CCZ1
XPO1	8.89053164286788e-68	0.588190223535003	0.549	0.261	2.09336458062967e-63	Neurons	XPO1
AKAP9	1.09111629145516e-67	0.602842616463863	0.697	0.442	2.56914241986032e-63	Neurons	AKAP9
RPS18	1.40390202104653e-67	0.265602849376297	0.999	0.998	3.30562769875615e-63	Neurons	RPS18
CDH8	1.45664801878999e-67	0.571056253758305	0.265	0.052	3.4298234250429e-63	Neurons	CDH8
SEM1	1.60106439245611e-67	0.565601553791587	0.769	0.536	3.76986621847716e-63	Neurons	SEM1
NECAP1	1.96502853479103e-67	0.536102789524035	0.493	0.228	4.62685618801895e-63	Neurons	NECAP1
MORF4L1	2.56265512341974e-67	0.527274645142314	0.839	0.638	6.03402775360412e-63	Neurons	MORF4L1
SMARCC1	3.87128742174168e-67	0.523008326042704	0.435	0.176	9.11533336323296e-63	Neurons	SMARCC1
CACYBP	4.95086860664838e-67	0.630801712205454	0.632	0.361	1.16573152212143e-62	Neurons	CACYBP
ERCC6L2	6.78825278088839e-67	0.549027488897314	0.379	0.131	1.59836199978798e-62	Neurons	ERCC6L2
SLC1A2	9.15403444717519e-67	0.527614584215196	0.324	0.092	2.15540895093187e-62	Neurons	SLC1A2
NRXN2	9.25894873455071e-67	0.542789419925475	0.306	0.08	2.18011206903731e-62	Neurons	NRXN2
BCL7A	1.1294043106891e-66	0.523902971309126	0.295	0.072	2.65929538994855e-62	Neurons	BCL7A
ADD2	1.49107088784831e-66	0.509360550177823	0.354	0.109	3.51087551252763e-62	Neurons	ADD2
TSN	1.62992331076122e-66	0.567596870268786	0.449	0.189	3.83781742751837e-62	Neurons	TSN
GLCCI1	1.80109071102961e-66	0.574380163021186	0.407	0.159	4.24084818819031e-62	Neurons	GLCCI1
PJA1	1.94929721315447e-66	0.480485927948201	0.318	0.089	4.58981521809351e-62	Neurons	PJA1
ERGIC2	2.29951480203505e-66	0.589428310438044	0.504	0.252	5.41443755287172e-62	Neurons	ERGIC2
RPL35	2.41098695612033e-66	0.325074687747258	0.982	0.959	5.67690988688092e-62	Neurons	RPL35
POLR2F	2.43842352226744e-66	0.562778784286929	0.612	0.358	5.7415120255309e-62	Neurons	POLR2F
EMC4	2.4504264621016e-66	0.58686504334336	0.576	0.314	5.76977414766443e-62	Neurons	EMC4
ANKRD13D	2.56017833827651e-66	0.476230482474823	0.394	0.142	6.02819591530588e-62	Neurons	ANKRD13D
WBP2	2.743740275665e-66	0.569724090010502	0.528	0.264	6.46041085308082e-62	Neurons	WBP2
TOMM22	3.26400380824999e-66	0.557172848289743	0.607	0.351	7.68542336690543e-62	Neurons	TOMM22
JPX	3.59516647386248e-66	0.55198930957143	0.426	0.174	8.46517897935659e-62	Neurons	JPX
SMC1A	3.73851505386089e-66	0.589523405568087	0.522	0.255	8.80270754582085e-62	Neurons	SMC1A
UBXN1	3.82199190695247e-66	0.579685795321807	0.777	0.552	8.99926214411028e-62	Neurons	UBXN1
TEAD1	4.44060029703257e-66	0.560777958327081	0.36	0.119	1.04558374593929e-61	Neurons	TEAD1
C1QL1	4.64532726020341e-66	0.534877786829798	0.317	0.087	1.09378875668749e-61	Neurons	C1QL1
SMIM10L1	5.04832739402328e-66	0.582895546898111	0.495	0.24	1.18867916819672e-61	Neurons	SMIM10L1
SF1	5.33926758270179e-66	0.518745540160131	0.73	0.462	1.25718394502296e-61	Neurons	SF1
NEMF	5.79523977020689e-66	0.568674650138939	0.469	0.205	1.36454715629291e-61	Neurons	NEMF
BPHL	6.06961468529465e-66	0.514570057342839	0.332	0.099	1.42915147379948e-61	Neurons	BPHL
NUB1	6.42396007697004e-66	0.488679350470341	0.439	0.18	1.51258563972337e-61	Neurons	NUB1
C9orf78	6.88971413771847e-66	0.504027371097735	0.62	0.35	1.62225209086719e-61	Neurons	C9orf78
ENAH	1.01119468125626e-65	0.568712430086165	0.442	0.175	2.380958996486e-61	Neurons	ENAH
TG	1.01355902635075e-65	0.537908860075762	0.255	0.049	2.38652608344547e-61	Neurons	TG
PRAF2	1.11081347786857e-65	0.52325513480476	0.427	0.173	2.61552141498933e-61	Neurons	PRAF2
SMARCE1	1.12273900694852e-65	0.559750082522422	0.425	0.169	2.64360126576098e-61	Neurons	SMARCE1
COIL	1.29423539550762e-65	0.533486379644167	0.388	0.139	3.04740666226225e-61	Neurons	COIL
EMC10	1.3003899073918e-65	0.547954965517646	0.593	0.331	3.06189807594473e-61	Neurons	EMC10
ASPHD1	1.73371670033128e-65	0.520178782265229	0.299	0.077	4.08220934260003e-61	Neurons	ASPHD1
KCNIP4	1.76453872861156e-65	0.510618565809312	0.262	0.052	4.15478289038877e-61	Neurons	KCNIP4
DPYSL5	1.84027812976938e-65	0.511431489716948	0.352	0.108	4.33311888435499e-61	Neurons	DPYSL5
RND2	2.01838431783428e-65	0.560125435148235	0.336	0.106	4.7524877147726e-61	Neurons	RND2
ZNF3	2.02344879335729e-65	0.522797455481227	0.312	0.087	4.76441252883908e-61	Neurons	ZNF3
GCSH	2.41851651649717e-65	0.510073707499858	0.38	0.137	5.69463898974425e-61	Neurons	GCSH
PTGES3	2.6185160117798e-65	0.535999303526161	0.775	0.545	6.16555780133673e-61	Neurons	PTGES3
TIMM17B	2.70761097141073e-65	0.597307457504388	0.524	0.273	6.3753407932837e-61	Neurons	TIMM17B
SARAF	3.90115111759397e-65	0.388277578578219	0.851	0.66	9.18565042148676e-61	Neurons	SARAF
CKS1B	4.09565420762845e-65	0.435348855885699	0.654	0.331	9.64362739728196e-61	Neurons	CKS1B
ARFGAP2	4.37002620092703e-65	0.537672726226501	0.468	0.209	1.02896636927028e-60	Neurons	ARFGAP2
RBM4	4.65076977466708e-65	0.561698862882554	0.439	0.185	1.09507025114311e-60	Neurons	RBM4
PSMC6	5.54718264065719e-65	0.546356819618767	0.501	0.241	1.30613962456914e-60	Neurons	PSMC6
SYT5	5.72409920287386e-65	0.531536900078506	0.273	0.06	1.34779639830868e-60	Neurons	SYT5
C9orf16	6.39641557498214e-65	0.544052900064217	0.828	0.669	1.5061000112853e-60	Neurons	C9orf16
FAM104A	7.96811307057505e-65	0.496367546668805	0.453	0.196	1.8761719035976e-60	Neurons	FAM104A
SNRPG	8.18872133760126e-65	0.562225268268816	0.756	0.532	1.92811632615159e-60	Neurons	SNRPG
MAPRE3	9.05410168503026e-65	0.588951740955608	0.346	0.112	2.13187878275723e-60	Neurons	MAPRE3
TMX2	1.07657343945371e-64	0.528227011485427	0.463	0.202	2.5348998205377e-60	Neurons	TMX2
AUTS2	1.12384386008706e-64	0.505087551125089	0.384	0.138	2.64620275296099e-60	Neurons	AUTS2
PSMB2	1.12844258924472e-64	0.567591052620813	0.618	0.358	2.65703092063562e-60	Neurons	PSMB2
TCEAL6	1.1450860582618e-64	0.489443063545443	0.287	0.071	2.69621963278324e-60	Neurons	TCEAL6
KIF2A	1.47296839908332e-64	0.506238306525368	0.506	0.233	3.46825139248158e-60	Neurons	KIF2A
ZNF43	2.615742762364e-64	0.527635567332147	0.342	0.108	6.15902790826227e-60	Neurons	ZNF43
SCN2A	2.72417102810683e-64	0.554416734573271	0.272	0.063	6.41433310278033e-60	Neurons	SCN2A
RND3	2.72779751510931e-64	0.534729978180678	0.336	0.102	6.42287202907638e-60	Neurons	RND3
SYT17	2.89235642701662e-64	0.48498640324864	0.286	0.071	6.81034244305334e-60	Neurons	SYT17
CEND1	3.05400062261351e-64	0.497218740778857	0.288	0.072	7.19094986600576e-60	Neurons	CEND1
AP4M1	3.12713111133832e-64	0.486520412009648	0.292	0.073	7.36314291475721e-60	Neurons	AP4M1
NMNAT3	3.15569591761344e-64	0.515146668279546	0.295	0.078	7.43040160761261e-60	Neurons	NMNAT3
STAU1	3.80371165276081e-64	0.562049726271059	0.597	0.343	8.9562194575906e-60	Neurons	STAU1
AC106895.2	4.26673508208934e-64	0.494417634907419	0.25	0.048	1.00464544242876e-59	Neurons	AC106895.2
PRCC	4.89540622369777e-64	0.543227926055839	0.484	0.228	1.15267234943188e-59	Neurons	PRCC
THRAP3	5.7258813869036e-64	0.56717721492163	0.608	0.345	1.34821603136032e-59	Neurons	THRAP3
PRKDC	6.83224567031214e-64	0.560398132986249	0.452	0.2	1.6087205655317e-59	Neurons	PRKDC
SCD5	7.17409823932719e-64	0.518544245086172	0.309	0.085	1.68921317143198e-59	Neurons	SCD5
MFSD14C	7.77842218388672e-64	0.563674274533601	0.364	0.13	1.83150728741797e-59	Neurons	MFSD14C
TCEAL9	7.79749774914488e-64	0.546215807345581	0.499	0.233	1.83599882001365e-59	Neurons	TCEAL9
MTF2	8.14330654381732e-64	0.521288114007645	0.501	0.232	1.91742295880723e-59	Neurons	MTF2
PEG10	8.15311306897481e-64	0.493986364383109	0.329	0.1	1.91973200322081e-59	Neurons	PEG10
TMEM258	9.6193695103458e-64	0.533344451600448	0.8	0.585	2.26497674490602e-59	Neurons	TMEM258
TUBG1	9.87677389790097e-64	0.582312381359282	0.455	0.195	2.32558518199976e-59	Neurons	TUBG1
SAP30BP	1.20559680859196e-63	0.550699171162823	0.467	0.214	2.83869824551063e-59	Neurons	SAP30BP
ANKRD36C	1.35166809521056e-63	0.539961043973428	0.405	0.162	3.18263769698278e-59	Neurons	ANKRD36C
PHPT1	1.35791140579618e-63	0.599179538362176	0.759	0.551	3.19733819608769e-59	Neurons	PHPT1
HIST3H2A	1.56194906478077e-63	0.642045198306774	0.386	0.146	3.6777652679328e-59	Neurons	HIST3H2A
SRSF6	1.61688784942088e-63	0.528333432654341	0.536	0.271	3.80712413024641e-59	Neurons	SRSF6
NELFCD	2.28308731924584e-63	0.454114801052899	0.46	0.205	5.37575740189626e-59	Neurons	NELFCD
TMEM209	2.46484240107041e-63	0.483295518374577	0.313	0.087	5.8037179175604e-59	Neurons	TMEM209
PRKRA	2.46576632703145e-63	0.53836302222474	0.452	0.205	5.80589339362826e-59	Neurons	PRKRA
PPP2R3C	2.74296852078941e-63	0.538485701374759	0.416	0.171	6.45859367905075e-59	Neurons	PPP2R3C
ATRX	3.35867263298922e-63	0.528075918145987	0.696	0.423	7.90833058163641e-59	Neurons	ATRX
TUB	3.77971793684387e-63	0.554840694028663	0.321	0.095	8.89972385409257e-59	Neurons	TUB
ADAM22	4.47380164936606e-63	0.503220863613294	0.309	0.087	1.05340133635973e-58	Neurons	ADAM22
GOSR2	4.52422791637588e-63	0.546441096153552	0.439	0.195	1.06527470518987e-58	Neurons	GOSR2
MCM4	4.56318043007283e-63	0.485501029136062	0.296	0.078	1.07444646406495e-58	Neurons	MCM4
ERC1	1.0114475744481e-62	0.533383702097066	0.402	0.161	2.3815544587955e-58	Neurons	ERC1
RTF1	1.16195761459462e-62	0.506190544418112	0.588	0.321	2.7359453993245e-58	Neurons	RTF1
ALK	1.32049559252551e-62	0.537506258765253	0.277	0.069	3.10923892216056e-58	Neurons	ALK
CCDC144NL-AS1	2.27539831214738e-62	0.512838951417358	0.275	0.066	5.35765286578221e-58	Neurons	CCDC144NL-AS1
SINHCAF	2.55630155592624e-62	0.518365500638823	0.429	0.181	6.01906764358393e-58	Neurons	SINHCAF
MAN1A2	2.71307481872167e-62	0.59000177007414	0.488	0.241	6.38820596816204e-58	Neurons	MAN1A2
SYT14	4.18736879131689e-62	0.507021673338723	0.298	0.081	9.85957855603474e-58	Neurons	SYT14
ZNF22	4.69742480797885e-62	0.511412101979108	0.499	0.24	1.1060556452867e-57	Neurons	ZNF22
MAGED2	5.17350254972736e-62	0.569521238885029	0.48	0.225	1.2181529103588e-57	Neurons	MAGED2
POLD2	5.387102247069e-62	0.536033145314478	0.451	0.207	1.26844709509487e-57	Neurons	POLD2
UBE3A	5.84516726858309e-62	0.531922620890728	0.547	0.282	1.37630308506057e-57	Neurons	UBE3A
C6orf48	1.03424480284094e-61	0.531516578723508	0.736	0.512	2.43523281276928e-57	Neurons	C6orf48
RNF5	1.13452600853791e-61	0.491513337824543	0.551	0.277	2.67135493970336e-57	Neurons	RNF5
UBE2T	1.14390893394013e-61	0.459183967205101	0.453	0.177	2.69344797585543e-57	Neurons	UBE2T
SERP2	1.73046174795721e-61	0.458464507233122	0.288	0.074	4.07454523174005e-57	Neurons	SERP2
TSPAN7	1.73253081494189e-61	0.555810413296782	0.293	0.08	4.07941705686218e-57	Neurons	TSPAN7
CIAO2B	1.86849523472431e-61	0.537480709471391	0.73	0.512	4.39955887968185e-57	Neurons	CIAO2B
SKP1	2.00287956424634e-61	0.52761777282536	0.786	0.56	4.71598022197444e-57	Neurons	SKP1
POLR2B	2.04688700757757e-61	0.492710101998622	0.437	0.188	4.81960014804215e-57	Neurons	POLR2B
ZNF462	2.08338486631424e-61	0.492416278423115	0.268	0.062	4.9055380062235e-57	Neurons	ZNF462
CEP170	2.22919174732298e-61	0.561535721730142	0.529	0.262	5.2488548882467e-57	Neurons	CEP170
MRPS34	2.56399818097399e-61	0.551005894862393	0.57	0.331	6.03719011692136e-57	Neurons	MRPS34
NOVA1	2.59931826137027e-61	0.475959192558476	0.267	0.061	6.12035477822244e-57	Neurons	NOVA1
KIF5A	3.36541329721693e-61	0.583531755062671	0.268	0.063	7.92420214962699e-57	Neurons	KIF5A
SYNE2	3.47161684115131e-61	0.490521473219923	0.535	0.267	8.17426901417487e-57	Neurons	SYNE2
SUDS3	5.2167247171793e-61	0.581936904434919	0.46	0.216	1.22833000190704e-56	Neurons	SUDS3
USP22	6.01289798120517e-61	0.543338081838083	0.474	0.212	1.41579695865457e-56	Neurons	USP22
H2AFY	7.17261115364798e-61	0.555429699163337	0.747	0.51	1.68886302223795e-56	Neurons	H2AFY
ZNF608	8.19463397911887e-61	0.515176793202196	0.287	0.077	1.92950851672333e-56	Neurons	ZNF608
EEF1A1	8.26648776166113e-61	0.295974285093092	0.997	0.992	1.94642720836073e-56	Neurons	EEF1A1
ZNF33A	8.53738171877194e-61	0.516366957323896	0.408	0.168	2.01021189950204e-56	Neurons	ZNF33A
TLE4	1.05219400012585e-60	0.552829116424139	0.499	0.241	2.47749599269634e-56	Neurons	TLE4
RNF157	1.96826851901449e-60	0.488820397977778	0.371	0.133	4.63448505487151e-56	Neurons	RNF157
PSMA1	1.97806249008558e-60	0.528614179387334	0.652	0.413	4.65754593915551e-56	Neurons	PSMA1
NAT9	2.02957418213001e-60	0.512785527822895	0.388	0.155	4.77883536924333e-56	Neurons	NAT9
ARHGEF28	2.09402184001439e-60	0.508732830839372	0.29	0.079	4.93058382449787e-56	Neurons	ARHGEF28
POLR2C	2.32636335020295e-60	0.555058369366747	0.424	0.188	5.47765514438786e-56	Neurons	POLR2C
CUL1	2.39534308526638e-60	0.477277376217896	0.379	0.142	5.64007482856823e-56	Neurons	CUL1
DPF1	3.04179070278739e-60	0.446600553382252	0.26	0.059	7.16220038878319e-56	Neurons	DPF1
TUBGCP4	4.15452127626913e-60	0.483822600177154	0.329	0.106	9.7822357971033e-56	Neurons	TUBGCP4
NDUFV1	4.66596469575499e-60	0.58272161347853	0.579	0.343	1.09864804726247e-55	Neurons	NDUFV1
ORC4	4.77751615572346e-60	0.508589109599567	0.313	0.098	1.12491395402665e-55	Neurons	ORC4
PCNA	5.30382883690778e-60	0.629381226938844	0.395	0.159	1.24883953793831e-55	Neurons	PCNA
FAM32A	5.38121598098889e-60	0.492477142336396	0.517	0.269	1.26706111488364e-55	Neurons	FAM32A
PPP1R9A	6.51236881283103e-60	0.527552370868457	0.283	0.076	1.5334023606692e-55	Neurons	PPP1R9A
DCTPP1	7.10450609515705e-60	0.501036249194049	0.405	0.167	1.67282700516568e-55	Neurons	DCTPP1
STK25	8.275346756194e-60	0.506305953231019	0.462	0.215	1.94851314721344e-55	Neurons	STK25
FAM171B	9.56306209405087e-60	0.523225490397554	0.28	0.074	2.25171860066522e-55	Neurons	FAM171B
FBXW2	1.12263049723781e-59	0.481139130427334	0.422	0.181	2.64334576879614e-55	Neurons	FBXW2
TMPO	1.17182300438792e-59	0.430112777799347	0.551	0.252	2.75917444613179e-55	Neurons	TMPO
PTPRN	1.44947211997124e-59	0.472651967800337	0.263	0.063	3.41292705368428e-55	Neurons	PTPRN
USP11	1.49714028831805e-59	0.478512128477875	0.444	0.194	3.52516652287369e-55	Neurons	USP11
KAT7	1.7407104993455e-59	0.521772412275898	0.39	0.153	4.09867694175891e-55	Neurons	KAT7
TMEM178B	1.85370325162444e-59	0.498850585541403	0.29	0.082	4.3647296762749e-55	Neurons	TMEM178B
ZNF620	2.35581982076336e-59	0.456668826455827	0.26	0.062	5.54701334996941e-55	Neurons	ZNF620
HMGB3	2.38268639923106e-59	0.450025074865852	0.466	0.192	5.61027339562946e-55	Neurons	HMGB3
DHX40	2.38411254068615e-59	0.510066746548825	0.3	0.087	5.61363138829961e-55	Neurons	DHX40
ZWINT	2.50374311489195e-59	0.567539075722528	0.397	0.157	5.89531353832458e-55	Neurons	ZWINT
FAM228B	4.84719652192761e-59	0.514730486504036	0.321	0.106	1.14132089305308e-54	Neurons	FAM228B
UBXN2A	7.03021800948093e-59	0.533550360260056	0.42	0.18	1.65533513251238e-54	Neurons	UBXN2A
IRS2	7.88315493136504e-59	0.548857510425646	0.391	0.152	1.85616766013921e-54	Neurons	IRS2
SYNJ2BP	7.9760588690111e-59	0.512796495023805	0.381	0.146	1.87804282129735e-54	Neurons	SYNJ2BP
TMEM183A	8.87357556815629e-59	0.546401219938297	0.517	0.277	2.08937210327808e-54	Neurons	TMEM183A
CCDC137	9.23234769568839e-59	0.523985270177499	0.382	0.152	2.17384858842679e-54	Neurons	CCDC137
PPIA	1.21387772626677e-58	0.471607729972182	0.939	0.855	2.85819649426775e-54	Neurons	PPIA
MAD2L1	1.31934683085469e-58	0.455425342977393	0.437	0.17	3.10653404793046e-54	Neurons	MAD2L1
TMEM179	1.41045796296787e-58	0.437881757673693	0.268	0.068	3.32106431960415e-54	Neurons	TMEM179
DOK4	1.4535654859107e-58	0.482817594159748	0.283	0.078	3.42256529312532e-54	Neurons	DOK4
USP14	1.71348652764766e-58	0.521665169785408	0.428	0.192	4.03457537799919e-54	Neurons	USP14
ZNF519	2.00891710714455e-58	0.532328594514528	0.3	0.091	4.73019622048257e-54	Neurons	ZNF519
EPN2	2.65843665427475e-58	0.509697926374053	0.342	0.124	6.25955494615532e-54	Neurons	EPN2
CPSF7	2.88742792466424e-58	0.463879774396945	0.349	0.126	6.79873779141442e-54	Neurons	CPSF7
EIF3I	2.89205088328558e-58	0.532543924423121	0.603	0.363	6.80962300978423e-54	Neurons	EIF3I
ST13	3.44678763029642e-58	0.559829078963715	0.723	0.492	8.11580615429596e-54	Neurons	ST13
THRA	3.66151159341912e-58	0.482263276916502	0.306	0.092	8.62139519786465e-54	Neurons	THRA
COASY	3.85989038744774e-58	0.508594864818736	0.391	0.166	9.08849790628444e-54	Neurons	COASY
PEPD	4.73630832778924e-58	0.499996687988555	0.406	0.173	1.11521115886126e-53	Neurons	PEPD
PCBP4	5.10050018917667e-58	0.54698394209362	0.363	0.14	1.20096377454354e-53	Neurons	PCBP4
RBFA	5.21912398857015e-58	0.470572653370309	0.364	0.14	1.22889493434873e-53	Neurons	RBFA
CFDP1	7.3693145441963e-58	0.46610712689854	0.461	0.21	1.73517880257646e-53	Neurons	CFDP1
SRSF11	8.36828766240099e-58	0.491561916997545	0.666	0.424	1.97039701298894e-53	Neurons	SRSF11
RPRD1A	9.06240132767926e-58	0.484498739059267	0.369	0.143	2.13383301661536e-53	Neurons	RPRD1A
ZNF146	9.68020768712892e-58	0.486613695481235	0.342	0.124	2.27930170201137e-53	Neurons	ZNF146
PSMG4	1.05481896702138e-57	0.525899183906609	0.398	0.168	2.48367673974855e-53	Neurons	PSMG4
BTF3L4	1.06802325743642e-57	0.511287603133664	0.563	0.313	2.5147675619598e-53	Neurons	BTF3L4
UBN2	1.0905840854967e-57	0.526440675900565	0.336	0.118	2.56788928771052e-53	Neurons	UBN2
ZNF91	1.11991033417226e-57	0.499269389369086	0.352	0.13	2.636940872842e-53	Neurons	ZNF91
COQ4	1.14484803268637e-57	0.527641435818872	0.434	0.203	2.69565917776332e-53	Neurons	COQ4
MKLN1	1.34766357118215e-57	0.473165054273478	0.416	0.172	3.17320864470549e-53	Neurons	MKLN1
SLC37A3	1.70764358960563e-57	0.489898456700469	0.298	0.092	4.02081759608542e-53	Neurons	SLC37A3
HDHD2	1.80822655082462e-57	0.493231769166892	0.349	0.129	4.25765023657165e-53	Neurons	HDHD2
LRRC59	1.84346153140614e-57	0.563583031840331	0.532	0.296	4.34061452184889e-53	Neurons	LRRC59
CAMK2N1	1.97026659915979e-57	0.480159353185082	0.286	0.082	4.63918973438165e-53	Neurons	CAMK2N1
DPH7	2.3065912083646e-57	0.481183570084228	0.337	0.122	5.43109965921528e-53	Neurons	DPH7
APOPT1	2.70092901276669e-57	0.498274222414269	0.499	0.257	6.35960745346044e-53	Neurons	APOPT1
SMC6	2.81516680958356e-57	0.514903391774205	0.379	0.155	6.62859176984545e-53	Neurons	SMC6
TMEM101	2.84206668529884e-57	0.499341910667832	0.387	0.157	6.69193021720464e-53	Neurons	TMEM101
VPS4B	2.85263625045002e-57	0.497618926755753	0.437	0.197	6.71681731530962e-53	Neurons	VPS4B
SKA2	2.91562727007315e-57	0.477398815816842	0.533	0.257	6.86513597011423e-53	Neurons	SKA2
ADCY1	3.16631244377142e-57	0.471727541193517	0.259	0.062	7.45539928010419e-53	Neurons	ADCY1
SRRM4	3.19669013263637e-57	0.538360145780956	0.298	0.089	7.52692658630559e-53	Neurons	SRRM4
COMMD9	3.57849318723944e-57	0.530605837261201	0.465	0.227	8.42592005867399e-53	Neurons	COMMD9
IPO9	3.61398631461412e-57	0.504626881769623	0.375	0.148	8.50949217639041e-53	Neurons	IPO9
CSGALNACT1	3.62437391385412e-57	0.487410832152446	0.307	0.093	8.53395081756091e-53	Neurons	CSGALNACT1
RNASEH1	3.85318272163238e-57	0.487991983442499	0.407	0.176	9.07270403635561e-53	Neurons	RNASEH1
HSPD1	4.38717858057022e-57	0.521264360149886	0.737	0.498	1.03300506858106e-52	Neurons	HSPD1
SFXN1	4.86761345950133e-57	0.421437744167752	0.393	0.161	1.14612826517418e-52	Neurons	SFXN1
ZFP90	5.40882309994485e-57	0.480775554074284	0.3	0.091	1.27356148711302e-52	Neurons	ZFP90
ABCF2.1	8.91976629969267e-57	0.432088376466259	0.272	0.073	2.10024817292564e-52	Neurons	ABCF2.1
LSP1P5	9.02183717770637e-57	0.49775991833527	0.322	0.106	2.12428178186274e-52	Neurons	LSP1P5
MUM1	9.48202166032185e-57	0.48513440682163	0.346	0.124	2.23263682013938e-52	Neurons	MUM1
SRRM3	1.00093118865789e-56	0.456312926507437	0.255	0.062	2.35679257681386e-52	Neurons	SRRM3
LYRM4	1.10932158770682e-56	0.495483930919757	0.473	0.231	2.61200861041448e-52	Neurons	LYRM4
DPYSL4	1.19195332962913e-56	0.454186934561727	0.259	0.063	2.80657330994476e-52	Neurons	DPYSL4
GSTT2B	1.33153132214159e-56	0.419330269082412	0.254	0.062	3.13522365111459e-52	Neurons	GSTT2B
MYL12B	1.52521315057394e-56	0.477102006798922	0.732	0.497	3.59126688434139e-52	Neurons	MYL12B
BUD23	2.45462660321009e-56	0.505434660379852	0.448	0.215	5.77966379991847e-52	Neurons	BUD23
SLC25A4	2.45996483232582e-56	0.531399426108305	0.397	0.18	5.79223319419437e-52	Neurons	SLC25A4
FBXO21	2.58435004755516e-56	0.48968618127457	0.375	0.144	6.08511062197338e-52	Neurons	FBXO21
MT-ND4L	2.6577976811447e-56	0.429799616181568	0.974	0.892	6.2580504200233e-52	Neurons	MT-ND4L
PAG1	2.78546242640058e-56	0.481701256630446	0.45	0.208	6.5586498292028e-52	Neurons	PAG1
NOM1	3.16758895028495e-56	0.486367991321096	0.331	0.115	7.45840494234093e-52	Neurons	NOM1
RBM6	3.18281244972762e-56	0.496741582688536	0.516	0.269	7.49425019412866e-52	Neurons	RBM6
LRP6	3.97445722095668e-56	0.492136680965306	0.318	0.105	9.35825697246461e-52	Neurons	LRP6
PEX13	4.48616656475257e-56	0.467996307828801	0.317	0.106	1.05631277933664e-51	Neurons	PEX13
HSD17B10	4.72297216090223e-56	0.479093474523366	0.53	0.293	1.11207102500604e-51	Neurons	HSD17B10
ACLY	5.1784022121958e-56	0.530946707504907	0.395	0.168	1.21930658488362e-51	Neurons	ACLY
LARS	7.72427939489139e-56	0.509825429594069	0.432	0.196	1.81875882632113e-51	Neurons	LARS
RBM25	8.56316927641004e-56	0.468435470216934	0.657	0.402	2.01628383782351e-51	Neurons	RBM25
MRPL49	9.68090915738327e-56	0.483480299558638	0.357	0.141	2.27946687019747e-51	Neurons	MRPL49
SUCLA2	9.89794467289387e-56	0.434007043588863	0.342	0.122	2.33057005267959e-51	Neurons	SUCLA2
SRPK2	1.02633672350791e-55	0.511828410076538	0.474	0.236	2.41661244917172e-51	Neurons	SRPK2
ABCD4	1.06241598332014e-55	0.450202016113556	0.415	0.179	2.5015646743256e-51	Neurons	ABCD4
PEG3	1.0806050317454e-55	0.504307399365971	0.286	0.084	2.54439260774773e-51	Neurons	PEG3
JMJD6	1.09984626290137e-55	0.435275151810954	0.51	0.264	2.58969801062755e-51	Neurons	JMJD6
C11orf49	1.13975551815832e-55	0.432084400771409	0.283	0.082	2.68366834305557e-51	Neurons	C11orf49
CHMP5	1.14144691952499e-55	0.491089057722452	0.561	0.318	2.68765091671354e-51	Neurons	CHMP5
SYNC	1.40593807664656e-55	0.463668834426333	0.288	0.083	3.310421795272e-51	Neurons	SYNC
NDUFA9	1.46393253122054e-55	0.53609851759952	0.441	0.212	3.44697553801188e-51	Neurons	NDUFA9
MORF4L2	1.5649382343519e-55	0.492785293154178	0.654	0.399	3.68480356660498e-51	Neurons	MORF4L2
VAPB	1.61551432732655e-55	0.442421412435828	0.362	0.138	3.80389003512309e-51	Neurons	VAPB
NELFE	1.87992710886516e-55	0.531711728491005	0.516	0.277	4.42647637053391e-51	Neurons	NELFE
FAM111B	1.88325229863125e-55	0.465769610971812	0.284	0.08	4.43430586235714e-51	Neurons	FAM111B
LINC01224	2.48500446122071e-55	0.463382394971904	0.272	0.075	5.85119150439028e-51	Neurons	LINC01224
CCT5	2.69340361381109e-55	0.567158354841995	0.474	0.229	6.34188814907959e-51	Neurons	CCT5
FEV	3.06429346502555e-55	0.468312375361613	0.275	0.078	7.21518539274917e-51	Neurons	FEV
PPP2R2B	3.49788354887858e-55	0.438196943476071	0.304	0.095	8.2361166041895e-51	Neurons	PPP2R2B
NDRG4	4.04289548287146e-55	0.522543157627803	0.282	0.083	9.51940170396913e-51	Neurons	NDRG4
NRCAM	4.66412282341422e-55	0.469779983871188	0.278	0.077	1.09821436000111e-50	Neurons	NRCAM
ZEB1	4.83200484151699e-55	0.520748777945756	0.432	0.194	1.13774385998359e-50	Neurons	ZEB1
FASTK	5.32497081424573e-55	0.482351066771888	0.483	0.244	1.2538176279223e-50	Neurons	FASTK
COPS3	6.25453979461493e-55	0.498321833528912	0.444	0.214	1.47269394004003e-50	Neurons	COPS3
BCL2	6.5726453059267e-55	0.496620233750984	0.348	0.132	1.5475950637335e-50	Neurons	BCL2
ZC3H13	6.67263697779523e-55	0.491572881613032	0.535	0.288	1.57113910279166e-50	Neurons	ZC3H13
SPAG16	6.70288397925213e-55	0.455960986475645	0.29	0.089	1.57826106175471e-50	Neurons	SPAG16
GTF2A2	6.92124158872441e-55	0.497432623376172	0.585	0.341	1.62967554448105e-50	Neurons	GTF2A2
SRP68	7.66171720022536e-55	0.507345585485787	0.377	0.157	1.80402793196506e-50	Neurons	SRP68
RSBN1L	8.66439691474889e-55	0.468089744205772	0.509	0.267	2.04011889754677e-50	Neurons	RSBN1L
CCP110	1.06504591515849e-54	0.463643935971043	0.376	0.15	2.50775711183217e-50	Neurons	CCP110
DDX39B	1.13712065924299e-54	0.419680361090533	0.471	0.226	2.67746430425355e-50	Neurons	DDX39B
TXNL1	1.57034925135296e-54	0.526259493573458	0.612	0.376	3.69754434723567e-50	Neurons	TXNL1
GNL1	1.7238400694962e-54	0.463029618311812	0.416	0.186	4.05895382763575e-50	Neurons	GNL1
LDLRAD3	1.74187600746593e-54	0.429216612052	0.259	0.067	4.10142124717927e-50	Neurons	LDLRAD3
FSD1	1.8680084061421e-54	0.422140321451487	0.275	0.077	4.3984125931022e-50	Neurons	FSD1
NAE1	1.88437502018751e-54	0.473012100656651	0.382	0.159	4.4369494225335e-50	Neurons	NAE1
MED21	2.0035739630108e-54	0.474260162811781	0.419	0.182	4.71761525330522e-50	Neurons	MED21
CD200	2.28621561839289e-54	0.473944551948922	0.335	0.119	5.38312329506791e-50	Neurons	CD200
KCNK3	2.43019852797802e-54	0.475597231197614	0.265	0.071	5.72214545397704e-50	Neurons	KCNK3
RAB3B	3.1544850828898e-54	0.465912149374119	0.252	0.064	7.42755057617231e-50	Neurons	RAB3B
ZBED5	3.58634001558085e-54	0.460040337437657	0.334	0.12	8.44439620068668e-50	Neurons	ZBED5
GNG2	3.63119718879087e-54	0.369508002978818	0.482	0.238	8.55001690072699e-50	Neurons	GNG2
FSD1L	4.35199941562455e-54	0.445032539828258	0.281	0.084	1.02472178240296e-49	Neurons	FSD1L
ARPP19	4.48029140596371e-54	0.479484830297827	0.607	0.367	1.05492941444821e-49	Neurons	ARPP19
MAP7	5.15737838832152e-54	0.619028650722185	0.262	0.072	1.21435631531418e-49	Neurons	MAP7
LYRM2	5.26645167016152e-54	0.482182813579753	0.449	0.216	1.24003871025623e-49	Neurons	LYRM2
MED19	5.40089437155645e-54	0.427719250534513	0.423	0.186	1.27169458872668e-49	Neurons	MED19
TMEM237	5.63803330801574e-54	0.454197796244571	0.324	0.113	1.32753132270539e-49	Neurons	TMEM237
RPA3	7.02323359491961e-54	0.516245274516641	0.467	0.233	1.65369058225977e-49	Neurons	RPA3
MTUS1	7.41751583516736e-54	0.460666487110003	0.368	0.141	1.74652827854851e-49	Neurons	MTUS1
DDX17	8.6514513687003e-54	0.39220865664036	0.777	0.549	2.03707073927417e-49	Neurons	DDX17
TDRD12	8.73806661782918e-54	0.506102999329868	0.259	0.07	2.05746516583406e-49	Neurons	TDRD12
DYNC1I2	1.08333778162434e-53	0.452744047201595	0.406	0.178	2.55082714061268e-49	Neurons	DYNC1I2
PRPF19	1.12031580554853e-53	0.503497614039131	0.355	0.141	2.63789559574457e-49	Neurons	PRPF19
EZH1	1.68370084622207e-53	0.439320741373783	0.308	0.101	3.96444201251449e-49	Neurons	EZH1
SNHG7	1.78349472401333e-53	0.496521890726112	0.407	0.187	4.19941667716179e-49	Neurons	SNHG7
USP5	1.79915994783958e-53	0.467615300202223	0.327	0.119	4.23630201318308e-49	Neurons	USP5
ORAI2	1.88192602037291e-53	0.452477918756447	0.445	0.217	4.43118300757005e-49	Neurons	ORAI2
NBDY	1.88246599675782e-53	0.470083175308763	0.606	0.38	4.43245443596597e-49	Neurons	NBDY
ATAD2	1.91533194891027e-53	0.479665172273253	0.372	0.147	4.50984060690411e-49	Neurons	ATAD2
SLC22A17	2.18111755564741e-53	0.553919782605006	0.306	0.104	5.1356593965274e-49	Neurons	SLC22A17
GNB5	3.78764621873647e-53	0.442691286526501	0.301	0.1	8.91839178663688e-49	Neurons	GNB5
PSMD2	4.84049806266898e-53	0.513984944685238	0.471	0.238	1.13974367383604e-48	Neurons	PSMD2
NDUFS2	5.28377284714663e-53	0.478565590318578	0.348	0.138	1.24411715458915e-48	Neurons	NDUFS2
AMZ2	5.47614550190214e-53	0.517884871020355	0.473	0.25	1.28941321987788e-48	Neurons	AMZ2
HIRIP3	5.9103707648948e-53	0.473645280156644	0.362	0.146	1.39165590030213e-48	Neurons	HIRIP3
KRAS	8.11377042301301e-53	0.487948690054884	0.481	0.245	1.91046838380264e-48	Neurons	KRAS
SRI	8.38542338030885e-53	0.554940466661504	0.621	0.402	1.97443178912752e-48	Neurons	SRI
PREPL	9.44407338145297e-53	0.482179902492435	0.422	0.189	2.22370151839692e-48	Neurons	PREPL
SOD1	1.09072107589761e-52	0.459697135629432	0.805	0.606	2.56821184530851e-48	Neurons	SOD1
TSEN34	1.2333392123639e-52	0.432851690860977	0.396	0.176	2.90402050943203e-48	Neurons	TSEN34
SUPT7L	1.23964914799424e-52	0.505881383439126	0.323	0.119	2.91887788386724e-48	Neurons	SUPT7L
TET1	1.43621469656658e-52	0.448707639983596	0.27	0.079	3.38171112453566e-48	Neurons	TET1
TPPP3	1.53553376516063e-52	0.343677975990969	0.35	0.13	3.61556780344722e-48	Neurons	TPPP3
OTUB1	1.64463868193663e-52	0.471351969874871	0.438	0.216	3.872466240488e-48	Neurons	OTUB1
SPTBN1	1.69754111069332e-52	0.385634686435558	0.515	0.26	3.99703029923849e-48	Neurons	SPTBN1
TSHZ2	1.71283756089973e-52	0.521392501800881	0.338	0.124	4.0330473208945e-48	Neurons	TSHZ2
NUBP2	1.79233463996017e-52	0.445731641816513	0.449	0.222	4.22023114325021e-48	Neurons	NUBP2
SNRPB2	1.81650781082893e-52	0.505472638699457	0.543	0.302	4.2771492913778e-48	Neurons	SNRPB2
HP1BP3	2.11415492824101e-52	0.402810683068276	0.732	0.451	4.97798919403629e-48	Neurons	HP1BP3
FAM92A	2.26897515237648e-52	0.430417940882113	0.276	0.084	5.34252889378566e-48	Neurons	FAM92A
GSTA4	2.57322754760653e-52	0.424720257420112	0.291	0.092	6.05892158359434e-48	Neurons	GSTA4
REXO4	2.78939231949794e-52	0.442198380490273	0.31	0.108	6.56790315548984e-48	Neurons	REXO4
RNASEH1-AS1	3.10219911251929e-52	0.404999446596984	0.276	0.082	7.30443803033791e-48	Neurons	RNASEH1-AS1
C11orf74	3.1085159868236e-52	0.453189064070727	0.343	0.133	7.31931174257485e-48	Neurons	C11orf74
CCNB1IP1	3.56821301514311e-52	0.428422262687641	0.337	0.127	8.40171436545597e-48	Neurons	CCNB1IP1
MUC20-OT1	3.80708746827761e-52	0.479906497038547	0.527	0.293	8.96416815280647e-48	Neurons	MUC20-OT1
SCAPER	4.04594225418734e-52	0.42100842422159	0.339	0.13	9.52657563170952e-48	Neurons	SCAPER
SNRPD3	5.1534793884315e-52	0.494939034227017	0.506	0.275	1.21343825680008e-47	Neurons	SNRPD3
RNF20	5.15472436479343e-52	0.507856488330088	0.318	0.115	1.21373139893426e-47	Neurons	RNF20
CSNK2A1	5.26492836733328e-52	0.47499184574932	0.439	0.213	1.23968003337229e-47	Neurons	CSNK2A1
THAP5	5.35633232626795e-52	0.482482246204296	0.313	0.113	1.26120200954305e-47	Neurons	THAP5
MACO1	6.21642881957744e-52	0.458615401707333	0.391	0.174	1.4637203298577e-47	Neurons	MACO1
CAMK4	6.65061809439497e-52	0.425335814372279	0.29	0.091	1.56595453650624e-47	Neurons	CAMK4
RTRAF	6.74212969821559e-52	0.50744584830435	0.7	0.484	1.58750185874184e-47	Neurons	RTRAF
RAB11B	7.55140165408739e-52	0.454854959397058	0.497	0.266	1.77805303347142e-47	Neurons	RAB11B
SMC3	7.55899164139107e-52	0.465185827725654	0.554	0.302	1.77984017188194e-47	Neurons	SMC3
WDR54	8.21467471922025e-52	0.44408735378982	0.358	0.143	1.9342273093876e-47	Neurons	WDR54
FKBP1B	9.22741649498809e-52	0.541046711123571	0.32	0.115	2.1726874879099e-47	Neurons	FKBP1B
SLC31A1	1.02029618589065e-51	0.493817373540819	0.37	0.159	2.40238939929813e-47	Neurons	SLC31A1
DTX3	1.03774599745006e-51	0.41812266353194	0.293	0.095	2.44347672559592e-47	Neurons	DTX3
MDH2	1.03924736066962e-51	0.459022558665727	0.601	0.367	2.44701183543269e-47	Neurons	MDH2
DNAJA1	1.11597934754143e-51	0.376237645909702	0.759	0.521	2.62768497172106e-47	Neurons	DNAJA1
SUPT16H	1.21517013789186e-51	0.485376048909578	0.453	0.219	2.86123960668018e-47	Neurons	SUPT16H
DENR	1.55512725019178e-51	0.487763111993507	0.477	0.244	3.66170262330157e-47	Neurons	DENR
UTP18	1.57765177168728e-51	0.482458574486525	0.383	0.17	3.71473886161487e-47	Neurons	UTP18
MED4	2.00493536295861e-51	0.464764079887475	0.417	0.196	4.72082080562235e-47	Neurons	MED4
USP34	2.03811008730589e-51	0.447443575667127	0.448	0.213	4.79893401157045e-47	Neurons	USP34
SPATS2	2.10603206555598e-51	0.487405980704361	0.448	0.228	4.95886310155811e-47	Neurons	SPATS2
SLC26A11	2.62474302601205e-51	0.428098411425158	0.314	0.11	6.18021992904798e-47	Neurons	SLC26A11
MRPL32	3.42011213246831e-51	0.466890756339086	0.413	0.197	8.05299602710989e-47	Neurons	MRPL32
GTSF1	3.80077311927101e-51	0.398149884444716	0.301	0.102	8.94930038663553e-47	Neurons	GTSF1
EIF4A1	3.99095596993532e-51	0.410045702432033	0.722	0.508	9.39710492680971e-47	Neurons	EIF4A1
ADGRL1	3.99851784376112e-51	0.42353033123316	0.253	0.068	9.41491011491994e-47	Neurons	ADGRL1
JAKMIP2	4.19580195797448e-51	0.464596698049827	0.304	0.105	9.87943529024671e-47	Neurons	JAKMIP2
BPGM	4.34385307469495e-51	0.421342740979293	0.338	0.13	1.02280364496767e-46	Neurons	BPGM
CCT8	4.53298175651207e-51	0.48197105724084	0.595	0.365	1.06733588438833e-46	Neurons	CCT8
ADGRL3	4.68395856413512e-51	0.446250589197337	0.257	0.073	1.10288488351125e-46	Neurons	ADGRL3
NSD1	5.04292679487749e-51	0.452909764442525	0.466	0.236	1.18740754312185e-46	Neurons	NSD1
DYNLL1	5.4937275730226e-51	0.427195608012396	0.898	0.766	1.2935530943439e-46	Neurons	DYNLL1
MBTD1	5.69230019139719e-51	0.462506231118499	0.282	0.091	1.34030900306638e-46	Neurons	MBTD1
MPHOSPH10	5.81334887982504e-51	0.465387296845242	0.383	0.167	1.3688111272436e-46	Neurons	MPHOSPH10
APP	5.81484688401037e-51	0.425283714597137	0.483	0.231	1.36916384730908e-46	Neurons	APP
DTYMK	6.20775879596058e-51	0.469263643723914	0.472	0.225	1.46167888609688e-46	Neurons	DTYMK
KAT2A	6.30972877364974e-51	0.415235607705809	0.298	0.099	1.48568873704357e-46	Neurons	KAT2A
CDC45	7.29654970683352e-51	0.415495252300884	0.252	0.069	1.71804559397102e-46	Neurons	CDC45
KIAA0895L	8.16158093186324e-51	0.401711234562135	0.252	0.067	1.92172584621652e-46	Neurons	KIAA0895L
HNRNPUL1	8.77955255278763e-51	0.446668381117674	0.547	0.308	2.06723344407937e-46	Neurons	HNRNPUL1
NDUFA8	9.15245383195002e-51	0.486501227062479	0.468	0.249	2.15503677927095e-46	Neurons	NDUFA8
XRCC6	9.55815332040903e-51	0.477067065010714	0.538	0.295	2.25056278082351e-46	Neurons	XRCC6
HELZ	9.60591580018294e-51	0.417569235763688	0.452	0.216	2.26180893431108e-46	Neurons	HELZ
SCAI	1.09336306913827e-50	0.399778066971917	0.255	0.07	2.57443268259296e-46	Neurons	SCAI
FANCA	1.11230967370667e-50	0.441037610185782	0.284	0.092	2.61904435770972e-46	Neurons	FANCA
DAAM1	1.19714593374437e-50	0.480284999114633	0.4	0.172	2.8187998155945e-46	Neurons	DAAM1
AC011447.3	1.26821980695399e-50	0.455528988983372	0.282	0.091	2.98615035745386e-46	Neurons	AC011447.3
CSRP2	1.47291139077786e-50	0.364608515562049	0.33	0.119	3.46811716072555e-46	Neurons	CSRP2
EML5	1.50607805131892e-50	0.45532799767417	0.275	0.085	3.54621137963553e-46	Neurons	EML5
FAM136A	1.54836264985119e-50	0.528647348822186	0.494	0.281	3.64577469533962e-46	Neurons	FAM136A
HGS	1.59886153156667e-50	0.431328142593314	0.381	0.163	3.76467936222689e-46	Neurons	HGS
RECQL	1.72971973036305e-50	0.464622188180998	0.392	0.174	4.07279807711283e-46	Neurons	RECQL
IFT57	1.76237724747415e-50	0.42816465025066	0.347	0.141	4.14969346690264e-46	Neurons	IFT57
TBX2	1.80141386730407e-50	0.459773351564626	0.342	0.128	4.24160909195415e-46	Neurons	TBX2
CREB1	1.88615108052708e-50	0.48797076972392	0.421	0.203	4.44113133420906e-46	Neurons	CREB1
FAM50B	2.01456052975987e-50	0.423614241471139	0.282	0.092	4.74348422337259e-46	Neurons	FAM50B
TSPYL4	2.2549720757399e-50	0.426000207468397	0.256	0.073	5.30955724953716e-46	Neurons	TSPYL4
TOB1	3.89866125763905e-50	0.498412462649004	0.478	0.251	9.1797877972369e-46	Neurons	TOB1
TRIM24	3.99452340766414e-50	0.46313768496189	0.367	0.151	9.40550481568598e-46	Neurons	TRIM24
CENPH	4.0294338896463e-50	0.497843143211201	0.336	0.13	9.48770503656119e-46	Neurons	CENPH
ENOPH1	4.52878340432873e-50	0.422545107252508	0.358	0.151	1.06634734038324e-45	Neurons	ENOPH1
TMOD2	5.16007205153611e-50	0.413369091511389	0.273	0.082	1.21499056525469e-45	Neurons	TMOD2
WRB	5.44827867079031e-50	0.46922577732387	0.439	0.217	1.28285169582429e-45	Neurons	WRB
DHX9	6.7825187344597e-50	0.44435697772838	0.416	0.196	1.59701186121588e-45	Neurons	DHX9
TARDBP	6.94241383121778e-50	0.467518773905589	0.395	0.183	1.63466076069854e-45	Neurons	TARDBP
CCDC112	8.0016212678636e-50	0.495000232548811	0.382	0.174	1.88406174373116e-45	Neurons	CCDC112
THOC3	9.69900258719192e-50	0.430105392687554	0.297	0.104	2.28372714918021e-45	Neurons	THOC3
KIAA1841	1.02451983620106e-49	0.440496049893694	0.259	0.078	2.41233440631902e-45	Neurons	KIAA1841
GTF3C5	1.19548567181732e-49	0.425043289600051	0.334	0.131	2.81489056286106e-45	Neurons	GTF3C5
ELP2	1.28798911729442e-49	0.397005202525956	0.344	0.136	3.03269917558144e-45	Neurons	ELP2
AIP	1.35318821209504e-49	0.463060690108143	0.47	0.247	3.18621696419899e-45	Neurons	AIP
MRPL9	1.37338489372267e-49	0.491981789745297	0.427	0.212	3.23377207075939e-45	Neurons	MRPL9
PPIL1	2.32344079966057e-49	0.443382486064674	0.278	0.092	5.47077370688077e-45	Neurons	PPIL1
HID1	2.50459986714271e-49	0.509565862735404	0.309	0.116	5.89733084717422e-45	Neurons	HID1
CLASP2	2.59055570033033e-49	0.420943993413328	0.368	0.155	6.0997224519978e-45	Neurons	CLASP2
CEP68	2.62007371950157e-49	0.425852437070051	0.312	0.112	6.1692255799384e-45	Neurons	CEP68
LRPPRC	2.87584384540047e-49	0.441956984230332	0.321	0.121	6.77146191837994e-45	Neurons	LRPPRC
TRAPPC6B	2.96571474453276e-49	0.433406988514096	0.342	0.138	6.98307193747684e-45	Neurons	TRAPPC6B
ARL3	3.11705223754751e-49	0.442850374242676	0.402	0.187	7.33941119852938e-45	Neurons	ARL3
BLCAP	4.45017229471922e-49	0.414057419088935	0.372	0.163	1.04783756851459e-44	Neurons	BLCAP
RPS5	5.08793144063176e-49	0.306880886808106	0.987	0.946	1.19800433701115e-44	Neurons	RPS5
CANT1	5.22285811134464e-49	0.439078831716312	0.36	0.153	1.22977417089721e-44	Neurons	CANT1
ZNF148	5.51256690066819e-49	0.430087219807684	0.404	0.188	1.29798900243133e-44	Neurons	ZNF148
PSMD13	5.55003033406931e-49	0.431034274041109	0.457	0.236	1.30681014245996e-44	Neurons	PSMD13
FAIM2	6.35656286031948e-49	0.503066738557111	0.252	0.073	1.49671629109082e-44	Neurons	FAIM2
MARCH11	6.38496602267137e-49	0.422012894250617	0.255	0.074	1.5034040996982e-44	Neurons	MARCH11
AKAP12	6.44255696507514e-49	0.454928212686771	0.369	0.152	1.51696446299659e-44	Neurons	AKAP12
NDUFB7	7.04832990875137e-49	0.483982633703777	0.793	0.611	1.6595997603146e-44	Neurons	NDUFB7
RAB11A	7.07946487707854e-49	0.461448484191877	0.525	0.301	1.66693079995691e-44	Neurons	RAB11A
SV2A	7.08993067114342e-49	0.419908690698982	0.281	0.091	1.66939507582743e-44	Neurons	SV2A
OARD1	7.31582776376152e-49	0.444077041817084	0.379	0.169	1.72258480525529e-44	Neurons	OARD1
RING1	7.78946282788204e-49	0.422294460286306	0.363	0.157	1.83410691745311e-44	Neurons	RING1
MYH10	8.26659304740389e-49	0.420108732187433	0.316	0.112	1.94645199894172e-44	Neurons	MYH10
KLHL13	8.9387235295716e-49	0.436676382253454	0.256	0.077	2.10471184227293e-44	Neurons	KLHL13
RAB14	9.05600289980753e-49	0.442064440112675	0.485	0.259	2.13232644278868e-44	Neurons	RAB14
UBE2G2	9.91027593193006e-49	0.440288217641664	0.398	0.186	2.33347357093225e-44	Neurons	UBE2G2
ATL1	1.08643321830739e-48	0.428134497366564	0.311	0.109	2.55811565582657e-44	Neurons	ATL1
MYEF2	1.17528196564407e-48	0.46265817784288	0.328	0.122	2.76731891630554e-44	Neurons	MYEF2
MCM10	1.46906326541573e-48	0.423460829649758	0.262	0.08	3.45905636474787e-44	Neurons	MCM10
BEX5	1.57113087971589e-48	0.442961836560179	0.296	0.108	3.69938476937903e-44	Neurons	BEX5
PSMD4	1.64554370423741e-48	0.500447652225783	0.55	0.323	3.8745972059974e-44	Neurons	PSMD4
UBE2N	1.80800208650014e-48	0.414910947084813	0.584	0.35	4.25712171287322e-44	Neurons	UBE2N
ZC3H14	1.93751721247958e-48	0.439905819568984	0.365	0.155	4.56207802850442e-44	Neurons	ZC3H14
RIOK1	2.01483994942062e-48	0.430643228896792	0.329	0.13	4.74414214490579e-44	Neurons	RIOK1
YIF1A	2.045857740283e-48	0.453049001072674	0.495	0.282	4.81717663527036e-44	Neurons	YIF1A
PYCR1	2.09767728903788e-48	0.492216305301105	0.355	0.157	4.9391909447686e-44	Neurons	PYCR1
PFDN4	2.19129287202434e-48	0.455639339120701	0.392	0.178	5.15961819646852e-44	Neurons	PFDN4
ZNF512	2.54496465732902e-48	0.435455224031491	0.272	0.086	5.99237378214691e-44	Neurons	ZNF512
MRPL42	2.69113922987581e-48	0.462432601202761	0.408	0.198	6.33655643066557e-44	Neurons	MRPL42
IFI27L1	2.94852184793135e-48	0.474253685897898	0.412	0.199	6.94258954313916e-44	Neurons	IFI27L1
UQCRH	3.29916276366802e-48	0.427614924564229	0.848	0.698	7.76820864333271e-44	Neurons	UQCRH
PAK1IP1	3.52980850897639e-48	0.412254192264927	0.283	0.095	8.31128711523581e-44	Neurons	PAK1IP1
ZNHIT3	4.69567325529375e-48	0.47416351145563	0.47	0.249	1.10564322469147e-43	Neurons	ZNHIT3
PLEKHA5	5.3807451185918e-48	0.413799312377537	0.314	0.115	1.26695024562363e-43	Neurons	PLEKHA5
SMARCD1	5.39392061885576e-48	0.420604099718649	0.4	0.181	1.27005254891578e-43	Neurons	SMARCD1
NUP107	5.61943475730111e-48	0.41808069089467	0.277	0.092	1.32315210795412e-43	Neurons	NUP107
C1D	5.6467358083322e-48	0.4375201346825	0.447	0.225	1.3295804134299e-43	Neurons	C1D
FOXM1	5.81201038275249e-48	0.454284804819234	0.37	0.148	1.3684959647229e-43	Neurons	FOXM1
GMCL1	6.44913568221909e-48	0.345216139483734	0.372	0.158	1.51851348773531e-43	Neurons	GMCL1
BDP1	6.4609966254779e-48	0.423120600404888	0.515	0.288	1.52130626543503e-43	Neurons	BDP1
TSPAN13	7.47236072310774e-48	0.460102381723947	0.412	0.202	1.75944205586295e-43	Neurons	TSPAN13
NORAD	7.56797173188242e-48	0.457106309237565	0.552	0.321	1.78195462398904e-43	Neurons	NORAD
PRRC2A	7.65774982378528e-48	0.394126187870636	0.41	0.187	1.80309377350848e-43	Neurons	PRRC2A
BCLAF1	8.92283872958292e-48	0.433080982992283	0.607	0.371	2.10097160726759e-43	Neurons	BCLAF1
ATF6B	9.41972653027147e-48	0.445107278574851	0.454	0.23	2.21796880881772e-43	Neurons	ATF6B
SBNO1	1.09689895678435e-47	0.429664950734026	0.444	0.222	2.58275828364443e-43	Neurons	SBNO1
ILF3-DT	1.18603358261191e-47	0.401165319690592	0.421	0.201	2.79263467361801e-43	Neurons	ILF3-DT
PMPCB	1.40212842421726e-47	0.439404914537805	0.393	0.187	3.30145158766197e-43	Neurons	PMPCB
JPT2	1.40397905631544e-47	0.405801459580031	0.288	0.102	3.30580908600034e-43	Neurons	JPT2
EXOSC8	1.47529235864397e-47	0.439286963338568	0.368	0.159	3.47372338766309e-43	Neurons	EXOSC8
IAH1	1.74516929320057e-47	0.424367516312532	0.527	0.293	4.10917561777006e-43	Neurons	IAH1
DDX46	1.79862348763756e-47	0.424780392342367	0.638	0.4	4.2350388639914e-43	Neurons	DDX46
SMARCAD1	1.9655622176583e-47	0.406248035091228	0.301	0.109	4.62811279769823e-43	Neurons	SMARCAD1
UHRF1	2.06596961534397e-47	0.427645355316993	0.275	0.091	4.86453205628892e-43	Neurons	UHRF1
HSPE1	2.07393495690581e-47	0.415417460905301	0.833	0.673	4.88328724953042e-43	Neurons	HSPE1
NSL1	2.36262724140102e-47	0.413344487513376	0.381	0.17	5.56304210260284e-43	Neurons	NSL1
PNPT1	2.38108189393518e-47	0.420890470622991	0.295	0.106	5.60649542745978e-43	Neurons	PNPT1
MARCH6	2.43410168885126e-47	0.489708696233935	0.5	0.277	5.73133583656919e-43	Neurons	MARCH6
PA2G4	2.54629670730716e-47	0.43026663299082	0.627	0.398	5.99551022702543e-43	Neurons	PA2G4
OCIAD1	3.35625074335353e-47	0.479520413270332	0.555	0.341	7.90262800030021e-43	Neurons	OCIAD1
RPS26	3.83290699895662e-47	0.342988897050844	0.886	0.779	9.02496281974325e-43	Neurons	RPS26
CBX3	4.28393087380219e-47	0.444624029140442	0.538	0.309	1.00869436354546e-42	Neurons	CBX3
KLHDC10	4.32154577317949e-47	0.446229035050968	0.311	0.119	1.01755116775284e-42	Neurons	KLHDC10
ZNF431	4.98702950031747e-47	0.443041157270483	0.352	0.146	1.17424596614475e-42	Neurons	ZNF431
ERVK3-1	5.5816070294834e-47	0.395237740420766	0.273	0.092	1.31424519116216e-42	Neurons	ERVK3-1
TTC17	6.32594730825924e-47	0.435064737411632	0.363	0.16	1.48950755320272e-42	Neurons	TTC17
TTF1	6.63364335425112e-47	0.421887521804371	0.293	0.102	1.56195766419197e-42	Neurons	TTF1
DDX11	6.94476918228692e-47	0.432723184491249	0.292	0.104	1.63521535166128e-42	Neurons	DDX11
PSD3	7.10528638473634e-47	0.432613639624107	0.273	0.089	1.67301073215002e-42	Neurons	PSD3
TYMS	7.37582712482133e-47	0.447871968203663	0.273	0.09	1.73671225481043e-42	Neurons	TYMS
NDUFA4L2	7.87477448366513e-47	0.460301862389779	0.378	0.17	1.85419439992379e-42	Neurons	NDUFA4L2
EIF4A3	8.14956804315372e-47	0.429343758284562	0.416	0.198	1.91889729144098e-42	Neurons	EIF4A3
PRPF6	8.91281859957454e-47	0.443470726609867	0.374	0.169	2.09861226745582e-42	Neurons	PRPF6
MRPS21	9.03738351418252e-47	0.421943653227952	0.687	0.463	2.12794232224942e-42	Neurons	MRPS21
TMEM18	9.52341949498421e-47	0.453631844080462	0.409	0.197	2.24238435428898e-42	Neurons	TMEM18
TCEAL3	9.97964628941181e-47	0.474951801733449	0.426	0.206	2.3498075153049e-42	Neurons	TCEAL3
HTATSF1	1.15212362948069e-46	0.435688980964614	0.374	0.167	2.71279029797522e-42	Neurons	HTATSF1
MCM5	1.19136793167468e-46	0.405122231917753	0.292	0.103	2.80519493192121e-42	Neurons	MCM5
U2SURP	1.19583650329374e-46	0.480651878503581	0.489	0.271	2.81571663065545e-42	Neurons	U2SURP
TMEM132A	1.21633546415702e-46	0.420301227577843	0.268	0.086	2.86398348390411e-42	Neurons	TMEM132A
ZNF326	1.25287891075625e-46	0.457592733943554	0.401	0.193	2.95002868326668e-42	Neurons	ZNF326
TMUB2	1.27743615482827e-46	0.425622511808464	0.411	0.198	3.00785117015864e-42	Neurons	TMUB2
ACTR10	1.31004164057404e-46	0.442701075295121	0.33	0.134	3.08462404689564e-42	Neurons	ACTR10
SSTR2	1.51246145301405e-46	0.44559590855334	0.313	0.121	3.56124173726688e-42	Neurons	SSTR2
TDG	1.7612035041418e-46	0.397326181074452	0.435	0.214	4.14692977085229e-42	Neurons	TDG
SSB	1.93368427637974e-46	0.411936792988844	0.485	0.264	4.55305299716372e-42	Neurons	SSB
NOL7	2.09632114697471e-46	0.453991427106019	0.548	0.333	4.93599777266665e-42	Neurons	NOL7
RBM23	2.10115313240901e-46	0.438189990431443	0.385	0.178	4.94737516557025e-42	Neurons	RBM23
ATG12	2.31190377097338e-46	0.398773588035072	0.447	0.229	5.44360861913393e-42	Neurons	ATG12
GATAD2B	2.32121078271928e-46	0.444576015006842	0.309	0.117	5.46552290899081e-42	Neurons	GATAD2B
CSNK1D	2.32370917708241e-46	0.418467070480019	0.538	0.302	5.47140562835824e-42	Neurons	CSNK1D
PRPF31	2.6397766534744e-46	0.428998649188605	0.372	0.169	6.21561810827082e-42	Neurons	PRPF31
ITGB1BP1	3.40429336135664e-46	0.431485482084459	0.553	0.329	8.01574914865035e-42	Neurons	ITGB1BP1
CIRBP	3.88200693807654e-46	0.433578032405389	0.882	0.745	9.14057353639501e-42	Neurons	CIRBP
C1orf43	4.13106825349645e-46	0.455924080063105	0.632	0.418	9.72701330968274e-42	Neurons	C1orf43
PDCL	4.38869487265357e-46	0.457935759094276	0.382	0.177	1.03336209471501e-41	Neurons	PDCL
TUFM	4.70679670235424e-46	0.426962622671383	0.705	0.5	1.10826235153633e-41	Neurons	TUFM
DNAJC8	5.15748412378325e-46	0.461644684307608	0.526	0.298	1.21438121178601e-41	Neurons	DNAJC8
LRRC42	5.23423234528577e-46	0.406673416968045	0.259	0.084	1.23245234802099e-41	Neurons	LRRC42
HPF1	5.47341376480234e-46	0.45506296661459	0.347	0.152	1.28877000506036e-41	Neurons	HPF1
NUP85	5.99416718550145e-46	0.402388958064396	0.251	0.076	1.41138660549817e-41	Neurons	NUP85
RIC8A	7.66995166877635e-46	0.382566160446781	0.347	0.152	1.80596681993008e-41	Neurons	RIC8A
MRPL11	7.69733422131114e-46	0.426367242965722	0.521	0.308	1.81241431574992e-41	Neurons	MRPL11
TCERG1	8.81186062382257e-46	0.433888161155758	0.359	0.159	2.07484070248526e-41	Neurons	TCERG1
AARSD1	9.25856812485814e-46	0.370082728820341	0.274	0.093	2.1800224506791e-41	Neurons	AARSD1
EIPR1	9.26280323670776e-46	0.464344354713704	0.344	0.152	2.18101965011521e-41	Neurons	EIPR1
GOLGA7	9.87674274393393e-46	0.39509055280158	0.469	0.25	2.32557784648668e-41	Neurons	GOLGA7
ZRANB2	1.09859258570842e-45	0.433574534273856	0.461	0.247	2.58674610230903e-41	Neurons	ZRANB2
TBCC	1.11647635710901e-45	0.374216290687165	0.368	0.164	2.62885523044888e-41	Neurons	TBCC
CCDC88A	1.11999072828413e-45	0.446961610158567	0.601	0.357	2.63713016881781e-41	Neurons	CCDC88A
PPA1	1.16006083268376e-45	0.43144378713135	0.613	0.394	2.73147923663718e-41	Neurons	PPA1
RETREG3	1.1821390917748e-45	0.389931036831902	0.303	0.112	2.78346470549294e-41	Neurons	RETREG3
SLF1	1.25477463519814e-45	0.312417601004492	0.295	0.106	2.95449235603753e-41	Neurons	SLF1
AKT3	1.28302230929932e-45	0.430585280707578	0.319	0.124	3.02100432947617e-41	Neurons	AKT3
RFC2	1.37260906611e-45	0.420009221135307	0.31	0.119	3.2319453070626e-41	Neurons	RFC2
NUDT3	1.42965632470767e-45	0.423770114341256	0.389	0.176	3.36626878215668e-41	Neurons	NUDT3
KLHL42	1.57538115385159e-45	0.383168062999762	0.3	0.111	3.70939246485896e-41	Neurons	KLHL42
CEP89	1.63927971089431e-45	0.392315045447829	0.281	0.099	3.85984800727175e-41	Neurons	CEP89
TPRKB	1.64749610504863e-45	0.476836969552446	0.466	0.254	3.87919432894751e-41	Neurons	TPRKB
PPM1D	1.67264377144923e-45	0.396222936089059	0.294	0.108	3.93840702425435e-41	Neurons	PPM1D
NOL4L	1.79399331509066e-45	0.448865723579007	0.288	0.103	4.22413665971246e-41	Neurons	NOL4L
RTN4	1.92205744533326e-45	0.393097213344344	0.691	0.435	4.5256764607817e-41	Neurons	RTN4
SMARCA1	1.94628914108688e-45	0.367309357713168	0.33	0.126	4.58273241160317e-41	Neurons	SMARCA1
SNRPA	2.04423215693328e-45	0.396210537890528	0.372	0.169	4.8133490367151e-41	Neurons	SNRPA
EPB41L4A-AS1	2.22096586387942e-45	0.444963958819187	0.482	0.26	5.22948622309048e-41	Neurons	EPB41L4A-AS1
USP47	2.30491093810243e-45	0.385136036653993	0.435	0.214	5.42714329485598e-41	Neurons	USP47
BRAF	2.45490349483906e-45	0.383242341492515	0.394	0.18	5.78031576894804e-41	Neurons	BRAF
NDUFB11	2.51741843327409e-45	0.441056914076491	0.778	0.595	5.92751344298717e-41	Neurons	NDUFB11
THOC1	2.67076098827671e-45	0.389941058498962	0.263	0.085	6.28857382299634e-41	Neurons	THOC1
ZNF532	3.37795505575163e-45	0.409722672869155	0.283	0.1	7.95373297427279e-41	Neurons	ZNF532
ZNF770	3.58184217430923e-45	0.397807836857383	0.325	0.13	8.43380558362851e-41	Neurons	ZNF770
HSPA8	3.84085182054747e-45	0.394230749074865	0.862	0.717	9.04366969666108e-41	Neurons	HSPA8
RALA	5.0247565723912e-45	0.440369431080078	0.476	0.265	1.18312918253523e-40	Neurons	RALA
DVL2	5.21409746172778e-45	0.379081804622886	0.263	0.087	1.22771138833842e-40	Neurons	DVL2
FRG1	5.47167995710378e-45	0.449302201983245	0.364	0.165	1.28836176269966e-40	Neurons	FRG1
CLIP3	6.05469277440005e-45	0.419014852180977	0.268	0.089	1.42563796066024e-40	Neurons	CLIP3
PFDN2	6.28019940699013e-45	0.412631978574622	0.646	0.433	1.4787357523699e-40	Neurons	PFDN2
FKBP8	7.13154047501961e-45	0.434068310844754	0.702	0.498	1.67919252024812e-40	Neurons	FKBP8
CCDC14	7.6379919353971e-45	0.403847647988099	0.445	0.227	1.7984415811086e-40	Neurons	CCDC14
ASNS	8.28952586823478e-45	0.469760346977643	0.308	0.124	1.95185176093456e-40	Neurons	ASNS
TRA2B	9.05931593134173e-45	0.439731514037128	0.651	0.421	2.13310652919372e-40	Neurons	TRA2B
SLIRP	9.22895998879593e-45	0.419363261836083	0.582	0.366	2.17305091896189e-40	Neurons	SLIRP
CEP78	9.66697524339672e-45	0.365911033183385	0.314	0.121	2.27618599081019e-40	Neurons	CEP78
NDUFV3	9.97384077326008e-45	0.44781453460155	0.491	0.281	2.34844054847182e-40	Neurons	NDUFV3
GATD1	1.32987289173691e-44	0.359682279023345	0.273	0.094	3.13131871088374e-40	Neurons	GATD1
PWWP2A	1.38773095468044e-44	0.402578610401228	0.29	0.107	3.26755130589056e-40	Neurons	PWWP2A
PYURF	1.4148190424858e-44	0.43468346012515	0.579	0.363	3.33133291743706e-40	Neurons	PYURF
PSMA7	1.57076009157026e-44	0.427286796290811	0.835	0.679	3.69851171161134e-40	Neurons	PSMA7
C12orf10	1.57495344132209e-44	0.411165365864846	0.389	0.187	3.70838537293699e-40	Neurons	C12orf10
NGDN	1.59991157900782e-44	0.406614900360452	0.363	0.166	3.76715180393181e-40	Neurons	NGDN
NCBP3	1.62712230798857e-44	0.406562455571893	0.376	0.174	3.8312221863899e-40	Neurons	NCBP3
LTO1	1.70694948328239e-44	0.361611137411905	0.264	0.088	4.01918325333671e-40	Neurons	LTO1
NKTR	1.77823125924714e-44	0.311223323246783	0.584	0.351	4.18702332302331e-40	Neurons	NKTR
YEATS4	1.98586544673024e-44	0.417841512869152	0.35	0.153	4.67591878087102e-40	Neurons	YEATS4
RHBDD2	1.9989125079816e-44	0.440838042943245	0.42	0.216	4.70663939129348e-40	Neurons	RHBDD2
SSBP3	2.09177289207976e-44	0.406215676363242	0.296	0.112	4.925288451691e-40	Neurons	SSBP3
MRPS10	2.21618099953419e-44	0.427863877486863	0.363	0.168	5.2182197815032e-40	Neurons	MRPS10
PARVA	2.27162027071851e-44	0.397395507931716	0.29	0.106	5.34875708943379e-40	Neurons	PARVA
DDX49	2.36775005167427e-44	0.418433868635064	0.337	0.147	5.57510427167223e-40	Neurons	DDX49
PEF1	2.49412874707099e-44	0.417556169968494	0.391	0.188	5.87267554785335e-40	Neurons	PEF1
SH3RF1	2.77818274417551e-44	0.374549105254978	0.261	0.085	6.54150908943566e-40	Neurons	SH3RF1
MRPL18	3.93279434993911e-44	0.467370874012873	0.527	0.308	9.26015757636663e-40	Neurons	MRPL18
PRPSAP2	4.38793468142367e-44	0.43386517671194	0.332	0.148	1.03318310008802e-39	Neurons	PRPSAP2
CEP290	4.93709118148692e-44	0.400706170074094	0.302	0.117	1.16248748959291e-39	Neurons	CEP290
PPIG	5.30954551504904e-44	0.376971275367586	0.609	0.383	1.25018558697345e-39	Neurons	PPIG
TOPBP1	5.33217422450619e-44	0.419911064844	0.347	0.15	1.25551374290223e-39	Neurons	TOPBP1
CDC27	5.42436102610811e-44	0.375473288414064	0.473	0.232	1.27722004720742e-39	Neurons	CDC27
MAP1A	5.57706713652245e-44	0.401077176616345	0.279	0.098	1.31317622796558e-39	Neurons	MAP1A
NDUFAB1	5.96620599813746e-44	0.427157386833627	0.622	0.414	1.40480286432145e-39	Neurons	NDUFAB1
CDCA4	6.09898146388067e-44	0.398204565483607	0.336	0.14	1.43606617548534e-39	Neurons	CDCA4
TMX4	6.5738539491495e-44	0.411309765552705	0.388	0.178	1.54787965086674e-39	Neurons	TMX4
ZNF493	7.48946655922399e-44	0.423260426097757	0.285	0.104	1.76346979603488e-39	Neurons	ZNF493
CENPM	7.57687864014453e-44	0.461104014240216	0.354	0.157	1.78405184460843e-39	Neurons	CENPM
DYNC1H1	9.30394486976765e-44	0.387281192923912	0.653	0.407	2.19070685903549e-39	Neurons	DYNC1H1
APH1A	9.41193631096585e-44	0.431383855418474	0.589	0.381	2.21613452378002e-39	Neurons	APH1A
TNPO1	9.89900524932743e-44	0.427213205984597	0.44	0.223	2.33081977600664e-39	Neurons	TNPO1
ALKBH4	1.05241809505861e-43	0.352991190305768	0.25	0.079	2.478023646625e-39	Neurons	ALKBH4
CENPJ	1.08254933856784e-43	0.41061383888698	0.282	0.103	2.54897067259184e-39	Neurons	CENPJ
TSR2	1.10625839344794e-43	0.3928896016819	0.341	0.147	2.60479601321252e-39	Neurons	TSR2
PPP2R5E	1.11533005494539e-43	0.437200149641004	0.423	0.214	2.62615614737441e-39	Neurons	PPP2R5E
DDX39A	1.29143909521644e-43	0.365564058127508	0.529	0.285	3.04082249359664e-39	Neurons	DDX39A
ZCCHC17	1.33112284185042e-43	0.427344202494349	0.422	0.216	3.13426184342099e-39	Neurons	ZCCHC17
SBF2	1.36257549665415e-43	0.40336554988382	0.344	0.147	3.20832026442187e-39	Neurons	SBF2
ZNF75A	1.43419489098129e-43	0.377037645220413	0.27	0.093	3.37695529030455e-39	Neurons	ZNF75A
PSIP1	1.44176081172151e-43	0.379054999261276	0.374	0.167	3.39477000727947e-39	Neurons	PSIP1
HLTF	1.44526749330811e-43	0.427374745556849	0.359	0.158	3.40302683974327e-39	Neurons	HLTF
MRPL14	1.52390587658992e-43	0.444001663729726	0.591	0.378	3.58818877701863e-39	Neurons	MRPL14
ELOF1	2.1741686737872e-43	0.42241729766	0.453	0.252	5.11929755929933e-39	Neurons	ELOF1
FUBP1	2.24406973026945e-43	0.399124155659146	0.445	0.229	5.28388658689244e-39	Neurons	FUBP1
SNRNP40	2.29274417229985e-43	0.363411303101914	0.33	0.138	5.39849542809722e-39	Neurons	SNRNP40
POGZ	2.441121258698e-43	0.415496498999266	0.429	0.219	5.7478641157303e-39	Neurons	POGZ
DHPS	2.47363866865528e-43	0.363840174820266	0.268	0.093	5.82442960921573e-39	Neurons	DHPS
MRPS2	2.5113641111009e-43	0.397892695985546	0.311	0.128	5.91325793599818e-39	Neurons	MRPS2
C1QTNF4	2.74966322405308e-43	0.411812666093976	0.314	0.124	6.47435702735539e-39	Neurons	C1QTNF4
MAPK8	2.9738008374085e-43	0.370190535237744	0.332	0.14	7.00211145176205e-39	Neurons	MAPK8
ARID4B	3.44772475523296e-43	0.370287272414419	0.612	0.387	8.11801270867153e-39	Neurons	ARID4B
SMC4	3.84464694059068e-43	0.268460811399617	0.565	0.294	9.05260568631483e-39	Neurons	SMC4
CCDC124	4.20482839182468e-43	0.37679042188747	0.493	0.273	9.90068893139038e-39	Neurons	CCDC124
SPIN1	4.59332875692418e-43	0.362170380917005	0.371	0.167	1.08154518910537e-38	Neurons	SPIN1
AC005921.2	4.99619300632309e-43	0.531510622092506	0.28	0.102	1.17640360526883e-38	Neurons	AC005921.2
ZWILCH	5.11702582427893e-43	0.391319373423649	0.256	0.088	1.20485490058472e-38	Neurons	ZWILCH
RHNO1	5.19482864305017e-43	0.408749046425736	0.411	0.2	1.22317435229259e-38	Neurons	RHNO1
ODF2L	6.0170219167912e-43	0.290315212670686	0.529	0.301	1.41676798052766e-38	Neurons	ODF2L
PCGF2	6.14596949267409e-43	0.38249499630135	0.268	0.092	1.44712997674504e-38	Neurons	PCGF2
SLC29A1	6.50372638075479e-43	0.432413816818402	0.381	0.179	1.53136741361252e-38	Neurons	SLC29A1
ARID4A	8.6569144301312e-43	0.366552072117538	0.485	0.257	2.03835707171869e-38	Neurons	ARID4A
DPYSL2	9.78941169320382e-43	0.459684025438053	0.515	0.288	2.30501487728177e-38	Neurons	DPYSL2
NDUFB9	9.89158218917057e-43	0.467062543991998	0.708	0.512	2.3290719422621e-38	Neurons	NDUFB9
LAMP5	1.14450877999379e-42	0.418988759244828	0.308	0.126	2.69486037337338e-38	Neurons	LAMP5
GSK3B	1.17091893623857e-42	0.38090188245087	0.367	0.17	2.75704572726733e-38	Neurons	GSK3B
HNRNPF	1.19417650979464e-42	0.386281575375994	0.568	0.351	2.81180800996245e-38	Neurons	HNRNPF
CAMK2G	1.21875672732936e-42	0.414939461726369	0.291	0.11	2.86968459016971e-38	Neurons	CAMK2G
SPTAN1	1.26624958266302e-42	0.380017437208148	0.448	0.231	2.98151126733835e-38	Neurons	SPTAN1
SDAD1	1.40892150223716e-42	0.428180545838151	0.329	0.142	3.31744656916761e-38	Neurons	SDAD1
PUF60	1.45679880279833e-42	0.413402013110877	0.393	0.192	3.43017846106894e-38	Neurons	PUF60
SNRNP70	1.48541841627772e-42	0.389213213255967	0.511	0.303	3.49756620296753e-38	Neurons	SNRNP70
GLG1	1.90705523548363e-42	0.421088460889671	0.459	0.255	4.49035225746975e-38	Neurons	GLG1
PAICS	1.90774226000929e-42	0.368185821133566	0.28	0.104	4.49196992541788e-38	Neurons	PAICS
GGCT	2.04369395301908e-42	0.43755721696548	0.401	0.198	4.81208178177874e-38	Neurons	GGCT
UPF3A	2.14224398142647e-42	0.422291556937537	0.502	0.284	5.04412767866676e-38	Neurons	UPF3A
DNASE1	2.26224721000129e-42	0.371089670819754	0.251	0.083	5.32668728066903e-38	Neurons	DNASE1
HSF2	2.56816527253091e-42	0.359520926327079	0.25	0.081	6.04700195070129e-38	Neurons	HSF2
PTPRF	2.77245995741581e-42	0.456800241499089	0.282	0.106	6.52803421573127e-38	Neurons	PTPRF
ZFAND3	2.87566682647014e-42	0.370531482194906	0.281	0.104	6.77104510960658e-38	Neurons	ZFAND3
ESD	3.36594361799248e-42	0.418762601508568	0.476	0.265	7.92545084292508e-38	Neurons	ESD
ADD1	3.64543991167382e-42	0.427577416968928	0.376	0.177	8.58355281602718e-38	Neurons	ADD1
DUSP12	3.86472089558759e-42	0.367339008081959	0.285	0.109	9.09987182075053e-38	Neurons	DUSP12
ATAD1	3.93748681713241e-42	0.394902765662073	0.317	0.13	9.27120645961998e-38	Neurons	ATAD1
NCAPG2	4.34739109301983e-42	0.416546296422399	0.282	0.104	1.02363670676245e-37	Neurons	NCAPG2
PIN4	4.8372754793602e-42	0.43636094743305	0.435	0.233	1.13898488437015e-37	Neurons	PIN4
UQCRQ	5.25275309438639e-42	0.416162060702528	0.813	0.652	1.23681324360422e-37	Neurons	UQCRQ
SPTLC1	5.52392754716033e-42	0.406677244959784	0.356	0.165	1.30066398025437e-37	Neurons	SPTLC1
NOL10	6.14961537916688e-42	0.410288200183765	0.298	0.119	1.44798843717863e-37	Neurons	NOL10
ATP1B1	7.52439251564277e-42	0.570736414068303	0.489	0.269	1.77169346173325e-37	Neurons	ATP1B1
ASPSCR1	1.00557645422766e-41	0.433967489117456	0.356	0.167	2.36773031912445e-37	Neurons	ASPSCR1
SPAST	1.04050716280299e-41	0.421985956930176	0.27	0.098	2.44997816553591e-37	Neurons	SPAST
RPS10	1.14141173800042e-41	0.406409692003172	0.83	0.696	2.68756807829579e-37	Neurons	RPS10
KLC1	1.16124292518561e-41	0.380446895838085	0.362	0.165	2.73426259164203e-37	Neurons	KLC1
KLHL24	1.19439639243144e-41	0.446050889851273	0.388	0.19	2.81232574561907e-37	Neurons	KLHL24
PSMD8	1.34985285152875e-41	0.429696392946421	0.609	0.403	3.17836352420961e-37	Neurons	PSMD8
COPE	1.40770160644049e-41	0.42782311263085	0.714	0.516	3.31457420252479e-37	Neurons	COPE
ZNHIT1	1.65892974252872e-41	0.406395021911332	0.639	0.433	3.90611597175813e-37	Neurons	ZNHIT1
UBE2D2	1.65926268684233e-41	0.394315165410712	0.712	0.516	3.90689992243896e-37	Neurons	UBE2D2
IMMP1L	1.68919840002055e-41	0.396631545676764	0.386	0.181	3.97738655268838e-37	Neurons	IMMP1L
PRPF4B	1.69660007564051e-41	0.345283930015249	0.491	0.271	3.99481453810315e-37	Neurons	PRPF4B
RAD21	1.77511081864111e-41	0.296795496074429	0.563	0.304	4.17967593357237e-37	Neurons	RAD21
RPL4	1.83835331276005e-41	0.331592759051331	0.942	0.861	4.32858671022482e-37	Neurons	RPL4
SNRNP25	2.05037720620266e-41	0.461213747977298	0.491	0.293	4.82781816972478e-37	Neurons	SNRNP25
FIBP	2.20252857016898e-41	0.390398570591364	0.527	0.311	5.18607377131987e-37	Neurons	FIBP
PIK3R1	2.26180588989382e-41	0.296882393242728	0.484	0.264	5.32564814834398e-37	Neurons	PIK3R1
CRIPT	3.37200354940884e-41	0.427985715007158	0.379	0.188	7.93971955743805e-37	Neurons	CRIPT
IER3IP1	3.50395453663163e-41	0.430877174778951	0.519	0.317	8.25041135195283e-37	Neurons	IER3IP1
HDAC5	3.75160798377052e-41	0.435935473142133	0.337	0.153	8.83353615858606e-37	Neurons	HDAC5
PRPF38A	4.0666630921525e-41	0.396357457135944	0.368	0.176	9.57536491678227e-37	Neurons	PRPF38A
SNW1	4.37944893844361e-41	0.420929209545641	0.386	0.192	1.03118504704593e-36	Neurons	SNW1
RPL7	4.38182626734287e-41	0.283344437932992	0.988	0.957	1.03174481290855e-36	Neurons	RPL7
SEPT2	4.61773959701924e-41	0.437889312171112	0.594	0.394	1.08729296551415e-36	Neurons	SEPT2
EPC1	5.05533287978911e-41	0.395859975269111	0.525	0.314	1.19032867987514e-36	Neurons	EPC1
PMM1	5.6131067525604e-41	0.405447063561823	0.316	0.136	1.32166211595787e-36	Neurons	PMM1
CHTOP	5.85152376452322e-41	0.387247142010761	0.425	0.225	1.37779978559464e-36	Neurons	CHTOP
MAGED1	6.35948441519182e-41	0.44556527402662	0.309	0.133	1.49740420040107e-36	Neurons	MAGED1
SEPT7	6.48412262057119e-41	0.340721298697158	0.775	0.556	1.52675151223969e-36	Neurons	SEPT7
CISD1	7.71796186422527e-41	0.367694623803957	0.388	0.194	1.81727130055048e-36	Neurons	CISD1
BOD1	9.35351560391165e-41	0.355619955746291	0.25	0.085	2.20237878409704e-36	Neurons	BOD1
C12orf76	9.8297801699569e-41	0.391411747121258	0.303	0.126	2.31452003881805e-36	Neurons	C12orf76
IFI27L2	1.03887501553739e-40	0.426912310799041	0.634	0.429	2.44613511158435e-36	Neurons	IFI27L2
EIF4H	1.1656191165679e-40	0.355674480410602	0.534	0.319	2.74456677187077e-36	Neurons	EIF4H
CBY1	1.21383869205443e-40	0.343841559768121	0.25	0.084	2.85810458431135e-36	Neurons	CBY1
PAXX	1.29391333526505e-40	0.365983289968463	0.524	0.323	3.04664833921509e-36	Neurons	PAXX
PBRM1	1.43399701484856e-40	0.388156207031194	0.414	0.209	3.37648937116242e-36	Neurons	PBRM1
NNT-AS1	1.62079970293752e-40	0.402572866925888	0.298	0.122	3.81633498053668e-36	Neurons	NNT-AS1
DFFA	1.63641277454388e-40	0.387624757682893	0.318	0.137	3.85309751894103e-36	Neurons	DFFA
RAB3IP	1.66041558876916e-40	0.342169457730595	0.267	0.097	3.90961454531586e-36	Neurons	RAB3IP
PRPF4	1.66473952491078e-40	0.35964023989109	0.289	0.114	3.91979568535491e-36	Neurons	PRPF4
PCMT1	1.71821687821035e-40	0.381882293519791	0.518	0.302	4.04571346143408e-36	Neurons	PCMT1
CHD4	1.78009274237724e-40	0.364765297059715	0.447	0.238	4.19140637120144e-36	Neurons	CHD4
TCF19	1.79211451773554e-40	0.386714000351351	0.25	0.087	4.2197128434601e-36	Neurons	TCF19
ERV3-1	1.93136656424814e-40	0.32071277781683	0.293	0.114	4.54759571217868e-36	Neurons	ERV3-1
CTPS1	1.94846048666464e-40	0.358897016855422	0.252	0.087	4.58784506190056e-36	Neurons	CTPS1
ARF5	2.01522641914695e-40	0.366302413201118	0.362	0.172	4.74505212652341e-36	Neurons	ARF5
PSMB1	2.39316045912393e-40	0.444191579992449	0.681	0.492	5.6349356170532e-36	Neurons	PSMB1
HNRNPD	2.93840554241319e-40	0.380623319640057	0.453	0.246	6.91876969016609e-36	Neurons	HNRNPD
SMAD5	3.22015361197072e-40	0.38883185803026	0.342	0.155	7.58217369474626e-36	Neurons	SMAD5
ABCF1	3.40757278198455e-40	0.388313684461026	0.419	0.218	8.02347087246082e-36	Neurons	ABCF1
RBM10	3.56962372567378e-40	0.330295404337639	0.294	0.117	8.40503602447148e-36	Neurons	RBM10
TMEM9	3.72666334740341e-40	0.406199422262009	0.343	0.161	8.77480151779606e-36	Neurons	TMEM9
CIAPIN1	4.32105170107851e-40	0.368486491228801	0.304	0.128	1.01743483353595e-35	Neurons	CIAPIN1
MAP4K5	4.75129709149247e-40	0.340075302414749	0.306	0.124	1.11874041316282e-35	Neurons	MAP4K5
TCF4	4.93546855455124e-40	0.292931867469183	0.669	0.424	1.16210542585464e-35	Neurons	TCF4
ETNK1	5.84207319232206e-40	0.366302618419701	0.412	0.211	1.37557455386415e-35	Neurons	ETNK1
IDH3B	6.14557810451292e-40	0.395759551056104	0.386	0.196	1.44703782048861e-35	Neurons	IDH3B
CDIPT	6.74861863206109e-40	0.365356520935863	0.344	0.159	1.58902974310511e-35	Neurons	CDIPT
C22orf39	7.14995695941909e-40	0.40419348323487	0.399	0.207	1.68352886566482e-35	Neurons	C22orf39
PSME3	7.31856996169602e-40	0.370789784112984	0.343	0.156	1.72323048318094e-35	Neurons	PSME3
LINC00667	7.50555762070356e-40	0.415303832157077	0.337	0.153	1.76725859737086e-35	Neurons	LINC00667
SMAD2	8.56469900337434e-40	0.383264570746674	0.431	0.227	2.01664402733452e-35	Neurons	SMAD2
CBR4	9.99788513087284e-40	0.382677882620191	0.296	0.12	2.35410203291532e-35	Neurons	CBR4
KDM5B	1.0257234626502e-39	0.487613645684314	0.385	0.19	2.41516846515616e-35	Neurons	KDM5B
SAE1	1.05550917314845e-39	0.398658005563075	0.374	0.176	2.48530189909534e-35	Neurons	SAE1
CERS6	1.08654679486036e-39	0.358855744110959	0.347	0.157	2.5583830831782e-35	Neurons	CERS6
PABPN1	1.17001843562678e-39	0.388853574559432	0.524	0.311	2.75492540852682e-35	Neurons	PABPN1
RWDD4	1.28031478657417e-39	0.366375547382068	0.35	0.165	3.01462919646754e-35	Neurons	RWDD4
ZMAT2	1.30926312368846e-39	0.401069007905744	0.429	0.233	3.08279095103686e-35	Neurons	ZMAT2
UCK1	1.43184343336095e-39	0.351867788596159	0.311	0.13	3.3714185481917e-35	Neurons	UCK1
PSMF1	1.46465967898594e-39	0.391131816869334	0.446	0.25	3.44868768014029e-35	Neurons	PSMF1
CEBPZ	1.48625355184023e-39	0.427001653645975	0.371	0.183	3.499532613163e-35	Neurons	CEBPZ
DYNLRB1	1.51413853288487e-39	0.379098185102064	0.664	0.466	3.56519058953071e-35	Neurons	DYNLRB1
CFL2	1.67454262882545e-39	0.426150094713032	0.347	0.166	3.9428780738324e-35	Neurons	CFL2
KLHDC2	1.74844824253925e-39	0.379808727331398	0.267	0.104	4.11689623188291e-35	Neurons	KLHDC2
CEBPZOS	1.85781896830177e-39	0.416638044437073	0.377	0.183	4.37442054276334e-35	Neurons	CEBPZOS
TMEM11	2.06591690652114e-39	0.347322240002067	0.363	0.176	4.86440794809469e-35	Neurons	TMEM11
ZNF292	2.14618995737107e-39	0.371668055473022	0.462	0.252	5.05341887362592e-35	Neurons	ZNF292
CHMP1A	2.15973473141828e-39	0.359740995970344	0.371	0.181	5.08531139859749e-35	Neurons	CHMP1A
RBBP7	2.19641765715533e-39	0.335903520955663	0.435	0.23	5.17168501553795e-35	Neurons	RBBP7
TSEN54	2.5862702662035e-39	0.274374398274452	0.267	0.098	6.08963196880275e-35	Neurons	TSEN54
THAP9-AS1	2.70001654480027e-39	0.325560071864047	0.404	0.211	6.35745895638671e-35	Neurons	THAP9-AS1
KDELR1	2.83366916597228e-39	0.409401210523552	0.663	0.453	6.67215741819833e-35	Neurons	KDELR1
TOGARAM1	2.86911013103622e-39	0.32106394596281	0.291	0.116	6.75560671453788e-35	Neurons	TOGARAM1
ACTN1	3.05485417298775e-39	0.329191757378553	0.388	0.188	7.19295963571694e-35	Neurons	ACTN1
CHMP3	3.06546002394988e-39	0.395377156321884	0.375	0.183	7.21793217239238e-35	Neurons	CHMP3
TNPO3	3.09826162963994e-39	0.350473437363636	0.321	0.139	7.2951668331502e-35	Neurons	TNPO3
ATP5F1C	3.17864718587009e-39	0.425972224625807	0.639	0.437	7.48444266384972e-35	Neurons	ATP5F1C
USP32	3.18362264030648e-39	0.353475555649693	0.266	0.098	7.49615786886564e-35	Neurons	USP32
MZT1	3.7872645827433e-39	0.270353732293832	0.464	0.238	8.91749318652739e-35	Neurons	MZT1
STAMBP	5.3424589256288e-39	0.402286895209075	0.313	0.14	1.25793537862856e-34	Neurons	STAMBP
NCOR1	5.49082284595196e-39	0.328621773356622	0.559	0.343	1.29286914730785e-34	Neurons	NCOR1
AC097376.2	6.20509667648063e-39	0.38603856985512	0.269	0.102	1.46105206344413e-34	Neurons	AC097376.2
WDR18	6.69048208517074e-39	0.324544705662864	0.263	0.1	1.5753409117743e-34	Neurons	WDR18
COA1	6.79544011971229e-39	0.406328315211085	0.496	0.303	1.60005433058746e-34	Neurons	COA1
LYRM1	7.40367222378634e-39	0.357058444623615	0.262	0.1	1.74326866181273e-34	Neurons	LYRM1
PPIL4	7.46945224752356e-39	0.353484045411788	0.301	0.128	1.7587572262019e-34	Neurons	PPIL4
EIF2B1	8.4031045957718e-39	0.449524975198038	0.326	0.152	1.97859500812043e-34	Neurons	EIF2B1
AGPAT1	8.42585548783831e-39	0.381310067970299	0.343	0.162	1.98395193316641e-34	Neurons	AGPAT1
FXR1	8.65059062982098e-39	0.414664461571174	0.477	0.271	2.03686806969765e-34	Neurons	FXR1
CFAP36	1.20640307564033e-38	0.403965754662046	0.313	0.136	2.84059668190272e-34	Neurons	CFAP36
ERAL1	1.22467183693919e-38	0.336071370321983	0.265	0.1	2.88361230725701e-34	Neurons	ERAL1
DNAAF2	1.30928855371401e-38	0.363608860762675	0.28	0.115	3.082850828575e-34	Neurons	DNAAF2
RPS6KB1	1.42441873053882e-38	0.370221838418046	0.285	0.117	3.35393634292671e-34	Neurons	RPS6KB1
VPS35	1.8291651836723e-38	0.368867862902363	0.485	0.276	4.3069523414748e-34	Neurons	VPS35
LCOR	1.89456299844971e-38	0.323486375934469	0.399	0.196	4.46093803614969e-34	Neurons	LCOR
SREK1	2.05797368660324e-38	0.402965702245256	0.437	0.237	4.84570484247599e-34	Neurons	SREK1
MAGI1	2.60262070054945e-38	0.367625329487074	0.25	0.089	6.12813070151374e-34	Neurons	MAGI1
COPS7B	2.6543461138642e-38	0.330691478368764	0.255	0.094	6.24992335970464e-34	Neurons	COPS7B
TMED4	2.67348790220467e-38	0.408378138541153	0.483	0.293	6.29499461453111e-34	Neurons	TMED4
ANKRD40	2.84199810812338e-38	0.443700987083365	0.289	0.118	6.69176874538732e-34	Neurons	ANKRD40
SRRM1	2.90305674125055e-38	0.372971955594269	0.697	0.497	6.83553740294855e-34	Neurons	SRRM1
ARID1A	2.97832532299495e-38	0.42296536236677	0.434	0.233	7.01276480552391e-34	Neurons	ARID1A
PSMC4	3.30342868826671e-38	0.411961751848409	0.396	0.208	7.7782531893928e-34	Neurons	PSMC4
PSMA4	3.36413377187039e-38	0.352273364789647	0.615	0.391	7.92118937924603e-34	Neurons	PSMA4
SLC35B3	3.44387191098682e-38	0.420064717640708	0.326	0.154	8.10894080160958e-34	Neurons	SLC35B3
PSMC2	4.12666542199643e-38	0.387658833277258	0.369	0.183	9.71664640263279e-34	Neurons	PSMC2
SAFB	4.14309729172465e-38	0.356848894325563	0.358	0.173	9.75533688309487e-34	Neurons	SAFB
PSMG2	4.20903978256223e-38	0.415396259755985	0.489	0.29	9.91060507202103e-34	Neurons	PSMG2
SPATC1L	4.30049293809425e-38	0.341488822081695	0.257	0.095	1.01259406720367e-33	Neurons	SPATC1L
TMEM223	4.3572184383858e-38	0.385556987775215	0.291	0.123	1.02595065350232e-33	Neurons	TMEM223
GPANK1	5.08181906858925e-38	0.414922962354945	0.324	0.154	1.19656511789002e-33	Neurons	GPANK1
C1orf52	5.46854470638336e-38	0.371181491004938	0.399	0.212	1.28762353656503e-33	Neurons	C1orf52
DMTF1	7.24239950105425e-38	0.327278670066427	0.285	0.118	1.70529538651823e-33	Neurons	DMTF1
SNAP47	8.11042338282998e-38	0.360587909164923	0.29	0.121	1.90968028972115e-33	Neurons	SNAP47
FAM192A	8.52634495533556e-38	0.440569615175849	0.455	0.266	2.00761318318331e-33	Neurons	FAM192A
RAD23B	9.04823532866475e-38	0.337826434610019	0.383	0.19	2.1304974904874e-33	Neurons	RAD23B
RBX1	9.21167390190144e-38	0.388181983268488	0.712	0.533	2.16898073694171e-33	Neurons	RBX1
COPS8	9.22817421711766e-38	0.415586898940999	0.374	0.194	2.17286590116252e-33	Neurons	COPS8
LUC7L	9.38105229759631e-38	0.371239576536819	0.384	0.193	2.20886257399203e-33	Neurons	LUC7L
PHC1	9.44030687050114e-38	0.336043256500425	0.262	0.099	2.2228146557282e-33	Neurons	PHC1
EHBP1	1.04312884740801e-37	0.354367471471416	0.254	0.096	2.45615118410689e-33	Neurons	EHBP1
APC	1.05086231577435e-37	0.346687464794469	0.326	0.144	2.47436040872228e-33	Neurons	APC
ELOC	1.06145018841997e-37	0.385199833702525	0.597	0.389	2.49929061365366e-33	Neurons	ELOC
HIGD1A	1.1371922561498e-37	0.367766716853586	0.383	0.199	2.67763288633032e-33	Neurons	HIGD1A
DRAP1	1.17571077705636e-37	0.389254669525796	0.66	0.472	2.7683285956569e-33	Neurons	DRAP1
KAT6B	1.32933382563831e-37	0.392379591066651	0.36	0.179	3.13004942584797e-33	Neurons	KAT6B
RSPRY1	1.41874160496334e-37	0.355945662238195	0.303	0.131	3.34056898304668e-33	Neurons	RSPRY1
C21orf58	1.48751311505282e-37	0.386312417668359	0.299	0.122	3.50249838070338e-33	Neurons	C21orf58
EBF1	1.55390111408638e-37	0.454684699013543	0.345	0.161	3.65881556322778e-33	Neurons	EBF1
NIFK	1.62560131853943e-37	0.376019071833365	0.314	0.143	3.82764086463295e-33	Neurons	NIFK
EXOC5	1.89501791958246e-37	0.378817714833513	0.382	0.195	4.46200919344886e-33	Neurons	EXOC5
MAP4K4	2.33004627940817e-37	0.349698035005504	0.435	0.226	5.48632696949447e-33	Neurons	MAP4K4
EWSR1	2.3331745475242e-37	0.312249858065528	0.513	0.301	5.49369278960049e-33	Neurons	EWSR1
CCDC91	2.46512243158823e-37	0.374609227152319	0.328	0.154	5.80437727741764e-33	Neurons	CCDC91
GGH	2.63285018914178e-37	0.442512608226431	0.354	0.177	6.19930905535324e-33	Neurons	GGH
RBM8A	2.85979865913699e-37	0.358579795942813	0.669	0.453	6.73368192280397e-33	Neurons	RBM8A
SYNCRIP	3.22914278628735e-37	0.395527629684642	0.484	0.284	7.6033396045922e-33	Neurons	SYNCRIP
PTPMT1	3.29129690328995e-37	0.360912406870693	0.342	0.169	7.7496876884865e-33	Neurons	PTPMT1
BNIP3L	3.68184554870615e-37	0.369974411979819	0.518	0.319	8.6692735289835e-33	Neurons	BNIP3L
TAF6	3.84255460743705e-37	0.386526612548388	0.308	0.141	9.04767907867128e-33	Neurons	TAF6
CYBC1	3.96915722091659e-37	0.366419281383342	0.524	0.33	9.34577759237021e-33	Neurons	CYBC1
POLR2D	4.16772116328564e-37	0.387658127086187	0.314	0.146	9.81331625107237e-33	Neurons	POLR2D
LINC00662	4.54090416116568e-37	0.34843143059274	0.262	0.101	1.06920129378807e-32	Neurons	LINC00662
LNPK	4.58384240166756e-37	0.369053689902877	0.312	0.141	1.07931153189664e-32	Neurons	LNPK
CENPK	4.61502259175237e-37	0.380343127630688	0.304	0.131	1.08665321945401e-32	Neurons	CENPK
RRP1B	5.28523237337131e-37	0.325327907407241	0.264	0.103	1.24446081463401e-32	Neurons	RRP1B
ARL4D	5.57425464080076e-37	0.398130570342643	0.34	0.158	1.31251399772295e-32	Neurons	ARL4D
SRRT	6.2392512521842e-37	0.361353560603519	0.316	0.146	1.46909409983929e-32	Neurons	SRRT
TLK2	6.39559060214903e-37	0.392626250814499	0.296	0.126	1.50590576318201e-32	Neurons	TLK2
PLD3	7.22613132225329e-37	0.397326853847354	0.681	0.483	1.70146488113776e-32	Neurons	PLD3
SRGAP1	7.5144967164589e-37	0.384814745269114	0.277	0.109	1.76936339685741e-32	Neurons	SRGAP1
CCAR1	8.40057759762145e-37	0.308789629434046	0.389	0.194	1.97800000113595e-32	Neurons	CCAR1
THOC2	8.54207523793795e-37	0.339872707270789	0.385	0.198	2.01131703552487e-32	Neurons	THOC2
ACAA2	8.7223038452691e-37	0.35412658025496	0.365	0.184	2.05375366340706e-32	Neurons	ACAA2
NUDT1	9.06637085524467e-37	0.402959784659629	0.45	0.249	2.13476768157591e-32	Neurons	NUDT1
DNAJC19	9.21532253868489e-37	0.351064358951865	0.48	0.285	2.16983984495874e-32	Neurons	DNAJC19
EIF1AX	1.03972616865898e-36	0.298539578419177	0.625	0.429	2.44813923672443e-32	Neurons	EIF1AX
HPRT1	1.07911411566498e-36	0.332180980198948	0.353	0.173	2.54088209674477e-32	Neurons	HPRT1
SRP72	1.15946151462622e-36	0.443137884569561	0.501	0.315	2.73006808233889e-32	Neurons	SRP72
TBCD	1.45089156394338e-36	0.354144165820453	0.316	0.141	3.41626927646109e-32	Neurons	TBCD
R3HCC1	1.49693562409343e-36	0.415335466450111	0.345	0.176	3.52468462049038e-32	Neurons	R3HCC1
SIAH1	1.57301434691358e-36	0.335298101676979	0.29	0.12	3.70381958124271e-32	Neurons	SIAH1
ERG28	1.58823336714198e-36	0.343702612307531	0.359	0.179	3.73965428627251e-32	Neurons	ERG28
ANKIB1	1.64636626253819e-36	0.383544826293353	0.327	0.153	3.87653400177242e-32	Neurons	ANKIB1
RAD17	1.8341764211771e-36	0.372798143640581	0.284	0.123	4.31875180130359e-32	Neurons	RAD17
MZT2A	2.07208349029204e-36	0.358980747632792	0.629	0.438	4.87892778624164e-32	Neurons	MZT2A
ARMCX1	2.11503630316572e-36	0.342450268152466	0.282	0.114	4.980064479434e-32	Neurons	ARMCX1
CIZ1	2.12196813508635e-36	0.359855185429245	0.302	0.135	4.99638617087432e-32	Neurons	CIZ1
MAEA	2.41581131085885e-36	0.34881908192081	0.331	0.157	5.68826931254826e-32	Neurons	MAEA
GSTM3	2.49135856140423e-36	0.400525191984202	0.329	0.151	5.86615286868239e-32	Neurons	GSTM3
FDFT1	2.76930358810069e-36	0.383108790845445	0.37	0.185	6.52060222854188e-32	Neurons	FDFT1
PCBD1	2.7880187165739e-36	0.381404196172106	0.584	0.38	6.56466887004489e-32	Neurons	PCBD1
VPS72	3.19678509611589e-36	0.343769571931119	0.29	0.124	7.52715018731448e-32	Neurons	VPS72
INO80E	3.63522536196937e-36	0.336421409806623	0.29	0.124	8.55950163729308e-32	Neurons	INO80E
XRN2	3.6853273521724e-36	0.400171330459826	0.471	0.282	8.67747178342514e-32	Neurons	XRN2
MRPS18B	3.85722722037346e-36	0.382368628574659	0.401	0.219	9.08222721309134e-32	Neurons	MRPS18B
GFOD2	3.95808957138865e-36	0.325298219680893	0.257	0.097	9.31971770479171e-32	Neurons	GFOD2
CHD7	4.18299676610777e-36	0.364787380240806	0.258	0.1	9.84928418547736e-32	Neurons	CHD7
N4BP2	4.9671790538771e-36	0.358119305820623	0.319	0.149	1.1695719800259e-31	Neurons	N4BP2
CPNE3	5.17456466385778e-36	0.379732339424718	0.42	0.238	1.21840299575195e-31	Neurons	CPNE3
SOCS4	5.20158862907742e-36	0.31999005746182	0.326	0.15	1.22476605860257e-31	Neurons	SOCS4
BSDC1	5.2526553596033e-36	0.333489458907337	0.331	0.16	1.23679023097219e-31	Neurons	BSDC1
DNM1L	5.95706992062854e-36	0.30562275531081	0.37	0.186	1.4026516835112e-31	Neurons	DNM1L
GOPC	6.12753584364148e-36	0.36100420138764	0.363	0.185	1.44278958974382e-31	Neurons	GOPC
EIF2S1	6.71079712716766e-36	0.382605056932492	0.326	0.157	1.5801242915629e-31	Neurons	EIF2S1
WDR43	8.3925218149975e-36	0.368230955855313	0.274	0.113	1.97610318655931e-31	Neurons	WDR43
CCNT2	9.51153667189102e-36	0.362340991421749	0.289	0.125	2.23958642476346e-31	Neurons	CCNT2
APPL1	1.09746716126276e-35	0.375929470433388	0.464	0.268	2.58409617790929e-31	Neurons	APPL1
DYM	1.2195893084737e-35	0.337290825763651	0.275	0.113	2.87164498573218e-31	Neurons	DYM
ESCO1	1.23057807295742e-35	0.291765043868471	0.314	0.143	2.89751913058554e-31	Neurons	ESCO1
MRPL41	1.27758346551701e-35	0.400162815944704	0.687	0.509	3.00819802790635e-31	Neurons	MRPL41
KHDRBS1	1.35527487727717e-35	0.361673878072857	0.485	0.276	3.19113022603682e-31	Neurons	KHDRBS1
FBXO22	1.3578784679808e-35	0.357050349209029	0.25	0.096	3.19726064070759e-31	Neurons	FBXO22
RRP7A	1.36155905878468e-35	0.360316457402463	0.412	0.224	3.20592695981441e-31	Neurons	RRP7A
DCLRE1C	1.36384989470806e-35	0.387652636410132	0.281	0.116	3.2113209620796e-31	Neurons	DCLRE1C
SNU13	1.53945769731262e-35	0.357413387225744	0.728	0.555	3.6248070940923e-31	Neurons	SNU13
DDB2	1.58390618790998e-35	0.292731716708276	0.304	0.133	3.72946551005284e-31	Neurons	DDB2
SLCO3A1	1.66637734855505e-35	0.36310861512195	0.303	0.135	3.92365210490772e-31	Neurons	SLCO3A1
SLC4A8	1.69565545562185e-35	0.356227258988225	0.27	0.109	3.99259033580721e-31	Neurons	SLC4A8
LSM5	1.97829108059894e-35	0.339180002217085	0.656	0.436	4.65808417837827e-31	Neurons	LSM5
UQCC3	2.34540703261225e-35	0.396797467872489	0.429	0.244	5.52249539898879e-31	Neurons	UQCC3
GAMT	2.697251933263e-35	0.350502306238521	0.262	0.108	6.35094940206106e-31	Neurons	GAMT
SMARCA5	2.81942227278409e-35	0.348067884936693	0.563	0.366	6.63861168349742e-31	Neurons	SMARCA5
CYB5B	3.44284478285034e-35	0.311132180009178	0.425	0.234	8.10652232569941e-31	Neurons	CYB5B
GNPAT	3.54688465761794e-35	0.319889005812162	0.292	0.128	8.35149461482719e-31	Neurons	GNPAT
PAFAH1B1	3.5922500623106e-35	0.37504196947011	0.563	0.367	8.45831199671653e-31	Neurons	PAFAH1B1
RGS9	3.65451283740785e-35	0.378643594316987	0.303	0.134	8.60491592696051e-31	Neurons	RGS9
PNKD	3.69765377993048e-35	0.331388622001929	0.536	0.339	8.7064955902243e-31	Neurons	PNKD
TAF15	3.82594187008571e-35	0.328180517956742	0.331	0.155	9.00856272730382e-31	Neurons	TAF15
IRF2BPL	3.84098803195177e-35	0.426388802426275	0.319	0.146	9.04399042003364e-31	Neurons	IRF2BPL
MOB2	3.9509330428272e-35	0.280055995880523	0.316	0.143	9.30286694264093e-31	Neurons	MOB2
YY1	4.04368591995498e-35	0.348626464844959	0.519	0.319	9.521262867126e-31	Neurons	YY1
URM1	4.65009641103223e-35	0.373999051388007	0.409	0.231	1.09491170094165e-30	Neurons	URM1
NDUFB6	4.79202874566107e-35	0.368704877344792	0.421	0.243	1.12833108845336e-30	Neurons	NDUFB6
TSC2	5.79420531095615e-35	0.333383756450268	0.292	0.128	1.36430358251774e-30	Neurons	TSC2
STAT3	5.90403622513744e-35	0.350742369139583	0.597	0.399	1.39016436957086e-30	Neurons	STAT3
RARS2	6.45627597884961e-35	0.351904453778448	0.301	0.138	1.52019474197993e-30	Neurons	RARS2
NOC2L	7.22910916364192e-35	0.298500131899093	0.353	0.176	1.70216604367113e-30	Neurons	NOC2L
HDGFL2	7.87285668126312e-35	0.312680096263838	0.26	0.105	1.85374283417021e-30	Neurons	HDGFL2
IPO5	7.94912077745058e-35	0.333430869317087	0.299	0.133	1.87169997825851e-30	Neurons	IPO5
ARHGAP21	8.07851058078557e-35	0.336648106830864	0.313	0.144	1.90216610135177e-30	Neurons	ARHGAP21
ANKRD12	8.14398807834255e-35	0.280621513152087	0.65	0.449	1.91758343292654e-30	Neurons	ANKRD12
SUGT1	8.18966142388654e-35	0.369111840602289	0.414	0.233	1.92833767886832e-30	Neurons	SUGT1
C16orf91	8.28006633553268e-35	0.311512203171162	0.305	0.141	1.94962441936453e-30	Neurons	C16orf91
NUDT15	8.72854845566987e-35	0.331299782564047	0.272	0.115	2.05522401937203e-30	Neurons	NUDT15
AHCY	1.02012746903726e-34	0.372333184745971	0.341	0.174	2.40199213859514e-30	Neurons	AHCY
BAG5	1.03527878709675e-34	0.352733883869385	0.308	0.142	2.43766743209801e-30	Neurons	BAG5
COX6C	1.09189475859224e-34	0.362181670143572	0.823	0.655	2.57097539858128e-30	Neurons	COX6C
EIF4B	1.18824827393423e-34	0.36818554332809	0.602	0.413	2.79784938580554e-30	Neurons	EIF4B
COPS7A	1.22651708921772e-34	0.371710861008034	0.308	0.143	2.88795713827204e-30	Neurons	COPS7A
RPS6KA5	1.25745928754515e-34	0.323190727155906	0.279	0.115	2.96081363845381e-30	Neurons	RPS6KA5
SNX17	1.50234045584524e-34	0.387404268809171	0.5	0.317	3.5374108373332e-30	Neurons	SNX17
SPATA33	1.64392342703514e-34	0.255091572363682	0.254	0.097	3.87078210129694e-30	Neurons	SPATA33
CYB5A	1.80796158792569e-34	0.369537956175524	0.498	0.308	4.25702635492982e-30	Neurons	CYB5A
PPID	1.91680794701569e-34	0.364455280111831	0.324	0.156	4.51331599204315e-30	Neurons	PPID
RFC3	2.03037339163895e-34	0.333359856317631	0.255	0.101	4.78071718795307e-30	Neurons	RFC3
NDUFAF8	2.10396193938666e-34	0.336662559158243	0.254	0.105	4.95398878247983e-30	Neurons	NDUFAF8
FAM200B	2.13997929352673e-34	0.360151296584904	0.389	0.204	5.03879524453803e-30	Neurons	FAM200B
ATP8A1	2.33111428247442e-34	0.291586507791879	0.264	0.104	5.48884168951428e-30	Neurons	ATP8A1
PBK	2.53125964204511e-34	0.27060703687828	0.315	0.13	5.96010395315943e-30	Neurons	PBK
SFSWAP	3.69015939673911e-34	0.367189933351233	0.376	0.196	8.68884931556192e-30	Neurons	SFSWAP
NCOA7	4.87042946420198e-34	0.451649678116145	0.38	0.205	1.146791321641e-29	Neurons	NCOA7
PPP4R2	5.60736838489714e-34	0.331518337931351	0.44	0.253	1.32031095990788e-29	Neurons	PPP4R2
RTF2	6.22366444008351e-34	0.364583931483097	0.491	0.303	1.46542402906206e-29	Neurons	RTF2
MAP3K13	6.66928695043821e-34	0.404904988519944	0.48	0.294	1.57035030535018e-29	Neurons	MAP3K13
ECSIT	7.13310116134421e-34	0.320512793338172	0.321	0.155	1.67955999945011e-29	Neurons	ECSIT
C7orf50	7.93166576369537e-34	0.36036246403282	0.526	0.344	1.86759002071971e-29	Neurons	C7orf50
ARFIP2	7.99027042324845e-34	0.339068218843353	0.3	0.139	1.88138907385808e-29	Neurons	ARFIP2
TMEM33	8.43963892307339e-34	0.419478053022047	0.419	0.24	1.98719738082686e-29	Neurons	TMEM33
RTL8C	8.47601801879646e-34	0.343195463881458	0.36	0.183	1.99576320270581e-29	Neurons	RTL8C
TCEAL4	8.53534232791703e-34	0.319421470420285	0.508	0.3	2.00973170453134e-29	Neurons	TCEAL4
SLTM	9.08865161917618e-34	0.315730112765776	0.538	0.336	2.14001391025122e-29	Neurons	SLTM
ZFR	1.26830758480801e-33	0.350858781644585	0.392	0.212	2.98635703918894e-29	Neurons	ZFR
CYC1	1.34144028569717e-33	0.375703534224555	0.457	0.279	3.15855529670256e-29	Neurons	CYC1
FAM131A	1.45897796866189e-33	0.346927883109929	0.255	0.103	3.43530952501129e-29	Neurons	FAM131A
NABP2	1.48204927752174e-33	0.320958861845015	0.326	0.157	3.48963322885269e-29	Neurons	NABP2
RNF8	1.48827652544351e-33	0.313259173419716	0.289	0.129	3.50429590680929e-29	Neurons	RNF8
DYNLL2	1.5569091793465e-33	0.35384192105979	0.314	0.146	3.66589835368926e-29	Neurons	DYNLL2
RNF138	1.65442490277995e-33	0.271282026254153	0.345	0.172	3.89550887608567e-29	Neurons	RNF138
YTHDF2	1.67706193473764e-33	0.346658230382711	0.479	0.297	3.94881003153324e-29	Neurons	YTHDF2
LAPTM4A	1.67904199541496e-33	0.309905015386291	0.682	0.479	3.95347228240407e-29	Neurons	LAPTM4A
ACIN1	1.75884236196977e-33	0.319657043401913	0.373	0.192	4.14137022549401e-29	Neurons	ACIN1
CHD6	1.93852672229906e-33	0.305085954639922	0.324	0.154	4.56445502032536e-29	Neurons	CHD6
MPHOSPH9	2.06161912852596e-33	0.358024846601025	0.376	0.19	4.85428840002721e-29	Neurons	MPHOSPH9
NTMT1	2.11097613465774e-33	0.332561834570887	0.403	0.227	4.97050440666512e-29	Neurons	NTMT1
MTFR1L	2.21940682166045e-33	0.344220075459745	0.285	0.128	5.22581530228171e-29	Neurons	MTFR1L
UQCC2	2.25682682349639e-33	0.414570491852699	0.524	0.351	5.31392443860459e-29	Neurons	UQCC2
BAZ1B	2.26299500766899e-33	0.350921332864835	0.385	0.207	5.3284480450574e-29	Neurons	BAZ1B
TBPL1	2.29905856827196e-33	0.34949419240034	0.336	0.173	5.41336330485315e-29	Neurons	TBPL1
RUVBL1	2.37471117161454e-33	0.320539907446582	0.283	0.122	5.59149492468359e-29	Neurons	RUVBL1
RPA2	2.40221545491805e-33	0.30709711412895	0.336	0.165	5.65625651015003e-29	Neurons	RPA2
COX20	2.53021984639137e-33	0.363529230623952	0.415	0.234	5.95765565031313e-29	Neurons	COX20
CPSF4	2.54249496703762e-33	0.335982577688775	0.281	0.124	5.98655864938677e-29	Neurons	CPSF4
ACTL6A	2.5962487596017e-33	0.350813824442144	0.288	0.13	6.11312732935817e-29	Neurons	ACTL6A
PPP1R11	3.01332076392798e-33	0.335483422649569	0.412	0.24	7.09516507074482e-29	Neurons	PPP1R11
NSFL1C	3.20717900886605e-33	0.374775317944919	0.358	0.191	7.551623694276e-29	Neurons	NSFL1C
RSL1D1	3.43710760966008e-33	0.350210164205088	0.56	0.378	8.09301357770562e-29	Neurons	RSL1D1
GSE1	3.5596771740622e-33	0.337306688364229	0.298	0.136	8.38161587404685e-29	Neurons	GSE1
MRPL28	3.6773260597363e-33	0.294701516706541	0.373	0.199	8.6586319402551e-29	Neurons	MRPL28
RPAP2	3.94317437946015e-33	0.301814701596149	0.26	0.107	9.28459839387687e-29	Neurons	RPAP2
LPIN1	3.95470343755439e-33	0.34697655913178	0.421	0.237	9.31174471406556e-29	Neurons	LPIN1
ATP5PF	4.12846950139716e-33	0.341798770583789	0.783	0.631	9.72089428798976e-29	Neurons	ATP5PF
RNF24	4.21996157202251e-33	0.317368528432243	0.271	0.113	9.93632151748421e-29	Neurons	RNF24
UBL5	4.42550168174614e-33	0.336341623071394	0.805	0.694	1.04202862598395e-28	Neurons	UBL5
PNPLA8	4.50241348519022e-33	0.306887638692357	0.465	0.28	1.06013827922289e-28	Neurons	PNPLA8
TMCO1	4.80365754346292e-33	0.381326979531657	0.47	0.287	1.13106920518378e-28	Neurons	TMCO1
PMPCA	5.30365657675454e-33	0.297372235366903	0.27	0.117	1.24879897756262e-28	Neurons	PMPCA
COMMD2	5.39064696671321e-33	0.332030566373321	0.342	0.17	1.26928173478229e-28	Neurons	COMMD2
TPR	5.69093623962919e-33	0.341256399045728	0.56	0.366	1.33998784698309e-28	Neurons	TPR
BCL11A	5.77933953969698e-33	0.313403898352139	0.276	0.118	1.36080328801705e-28	Neurons	BCL11A
SLC30A9	6.24183629609219e-33	0.334620660970725	0.303	0.145	1.46970277427787e-28	Neurons	SLC30A9
EDF1	6.81604854821537e-33	0.311808256090206	0.852	0.727	1.60490679116279e-28	Neurons	EDF1
SENP5	9.12943976010403e-33	0.309983585482393	0.267	0.113	2.14961788591409e-28	Neurons	SENP5
FBXO5	9.42856552136361e-33	0.310672451737901	0.29	0.126	2.22005003766028e-28	Neurons	FBXO5
CRCP	9.53156851734083e-33	0.343961310091377	0.304	0.144	2.24430312309307e-28	Neurons	CRCP
TRIAP1	1.09565529835656e-32	0.386285989409644	0.34	0.174	2.57982996551035e-28	Neurons	TRIAP1
FERMT2	1.10971463378479e-32	0.297488222190259	0.252	0.1	2.61293407670966e-28	Neurons	FERMT2
NSUN5	1.26415474627858e-32	0.310427549734693	0.285	0.13	2.97657876558754e-28	Neurons	NSUN5
DNAJC2	1.27386833401281e-32	0.330902780783063	0.365	0.196	2.99945037926657e-28	Neurons	DNAJC2
TRIB2	1.41210923039786e-32	0.38779376513949	0.283	0.128	3.32495239389481e-28	Neurons	TRIB2
SMS	1.58876010995964e-32	0.341188911222196	0.64	0.416	3.74089455491096e-28	Neurons	SMS
ESF1	1.68637925663618e-32	0.312759076405027	0.334	0.167	3.97074859767554e-28	Neurons	ESF1
CCDC28B	1.72583961678642e-32	0.3652503666616	0.362	0.187	4.06366196168531e-28	Neurons	CCDC28B
SNX6	1.79512673125264e-32	0.306997022461465	0.504	0.302	4.22680540140746e-28	Neurons	SNX6
TMEM106C	2.05264568928119e-32	0.316691027385782	0.367	0.194	4.8331595399815e-28	Neurons	TMEM106C
CMSS1	2.25684133500197e-32	0.328193356021723	0.293	0.133	5.31395860739564e-28	Neurons	CMSS1
FAM210A	2.47264560722542e-32	0.288741566890205	0.275	0.12	5.82209134677298e-28	Neurons	FAM210A
TNRC6A	2.53643885921876e-32	0.318618959235133	0.319	0.156	5.97229893791648e-28	Neurons	TNRC6A
KARS	2.76067434365981e-32	0.338753369320249	0.379	0.208	6.50028380958138e-28	Neurons	KARS
NDUFB5	2.95603135788846e-32	0.332038157032855	0.486	0.308	6.96027143528417e-28	Neurons	NDUFB5
WDR61	4.02935914574164e-32	0.332729155544093	0.327	0.166	9.48752904456327e-28	Neurons	WDR61
COMMD4	4.34391766342452e-32	0.363612481126417	0.388	0.217	1.02281885302994e-27	Neurons	COMMD4
RDH11	4.66932318081053e-32	0.321566314365169	0.324	0.16	1.09943883615365e-27	Neurons	RDH11
RAD9A	4.67440081843246e-32	0.298971421331092	0.338	0.176	1.10063441670811e-27	Neurons	RAD9A
RAMP3	4.83450941193648e-32	0.372715222040147	0.255	0.106	1.13833358613456e-27	Neurons	RAMP3
CRYZL1	6.21403614810237e-32	0.316745242480047	0.275	0.124	1.46315695143218e-27	Neurons	CRYZL1
ZC3H15	6.25165172151256e-32	0.370417482944733	0.583	0.4	1.47201391434735e-27	Neurons	ZC3H15
LZIC	6.53384063856156e-32	0.297185938408609	0.27	0.119	1.5384581167557e-27	Neurons	LZIC
HNRNPC	6.80382492373352e-32	0.338236443354296	0.775	0.631	1.6020286165423e-27	Neurons	HNRNPC
SUCLG1	6.96013751186695e-32	0.318952573655706	0.444	0.261	1.63883397854419e-27	Neurons	SUCLG1
NDFIP1	7.90234933492594e-32	0.313393315484175	0.57	0.385	1.86068717440166e-27	Neurons	NDFIP1
CTDSPL2	7.90679015639446e-32	0.282873492756584	0.303	0.141	1.86173281022464e-27	Neurons	CTDSPL2
TTC37	8.16125125423763e-32	0.327927209370358	0.304	0.143	1.92164822032279e-27	Neurons	TTC37
EIF2AK1	8.32161619610443e-32	0.374637649618846	0.334	0.175	1.95940774953475e-27	Neurons	EIF2AK1
WSB2	8.37621287331168e-32	0.338638097979779	0.268	0.117	1.97226308314997e-27	Neurons	WSB2
FBXO3	8.43801789057368e-32	0.264490593340503	0.266	0.111	1.98681569251448e-27	Neurons	FBXO3
WDR82	8.65396474110615e-32	0.2809466958776	0.328	0.163	2.03766253794086e-27	Neurons	WDR82
EPM2AIP1	9.03367336815004e-32	0.322024852657953	0.355	0.188	2.12706873126461e-27	Neurons	EPM2AIP1
HNRNPU	9.46211415640993e-32	0.288932451383856	0.822	0.641	2.22794939926828e-27	Neurons	HNRNPU
KIF5B	1.0838842492139e-31	0.288058789114672	0.702	0.49	2.55211385319904e-27	Neurons	KIF5B
ARL2	1.13811392486432e-31	0.336729755684792	0.416	0.234	2.67980304748553e-27	Neurons	ARL2
PRPF40A	1.14451281451954e-31	0.357376894676027	0.476	0.301	2.6948698730677e-27	Neurons	PRPF40A
RPL5	1.15432650861321e-31	0.271756621051198	0.974	0.943	2.71797719718067e-27	Neurons	RPL5
TMEM181	1.24674957134085e-31	0.292210654556617	0.275	0.12	2.93559654067917e-27	Neurons	TMEM181
DMAC2L	1.25837097282289e-31	0.332321526149013	0.294	0.137	2.96296029260879e-27	Neurons	DMAC2L
LGALS3BP	1.3742818888162e-31	0.269504685578149	0.333	0.167	3.23588413540661e-27	Neurons	LGALS3BP
MT-ND1	1.37517242947742e-31	0.316039431854975	0.991	0.974	3.23798100244754e-27	Neurons	MT-ND1
NAA15	1.41975776788899e-31	0.3062753438681	0.274	0.122	3.34296164027141e-27	Neurons	NAA15
TERF1	1.46074513821494e-31	0.276629959618194	0.35	0.179	3.4394705024409e-27	Neurons	TERF1
NDUFA12	1.46386184204329e-31	0.321318600732435	0.565	0.37	3.44680909327513e-27	Neurons	NDUFA12
RPL26L1	1.47465720093992e-31	0.350512905865152	0.44	0.267	3.47222784533313e-27	Neurons	RPL26L1
GJC1	1.51637406606474e-31	0.32236550700327	0.258	0.109	3.57045437595605e-27	Neurons	GJC1
PPIH	1.73637932684379e-31	0.330668704673428	0.282	0.13	4.08847876298639e-27	Neurons	PPIH
PPP2CA	1.86716521361529e-31	0.335809660289097	0.461	0.278	4.39642721197856e-27	Neurons	PPP2CA
EAPP	1.8778206000525e-31	0.373192151137488	0.293	0.141	4.42151638488361e-27	Neurons	EAPP
HSPA4	1.94035072735695e-31	0.364437786652968	0.317	0.157	4.56874982263466e-27	Neurons	HSPA4
MRM2	1.94841236568737e-31	0.304757409783607	0.25	0.105	4.58773175624748e-27	Neurons	MRM2
C1orf35	2.15606359705536e-31	0.292138749158886	0.358	0.192	5.07666734562655e-27	Neurons	C1orf35
DYRK4	2.19359431125966e-31	0.320609068629066	0.278	0.128	5.16503716529201e-27	Neurons	DYRK4
KLHL28	2.22198542878485e-31	0.312469776949204	0.255	0.108	5.23188689061681e-27	Neurons	KLHL28
DHX8	2.22554754881532e-31	0.335414672736738	0.288	0.134	5.24027425844054e-27	Neurons	DHX8
DDB1	2.46477207603879e-31	0.293105584097836	0.415	0.229	5.80355233024095e-27	Neurons	DDB1
MARK3	2.53080180621364e-31	0.34812249068043	0.356	0.193	5.95902593291063e-27	Neurons	MARK3
GPN1	2.83197489031454e-31	0.340252827948967	0.276	0.127	6.66816807673461e-27	Neurons	GPN1
ZNF721	2.87458208955181e-31	0.297068922612889	0.258	0.11	6.76849098805869e-27	Neurons	ZNF721
MGST3	3.45888505871437e-31	0.320464050408653	0.699	0.503	8.14429075924885e-27	Neurons	MGST3
E2F3	3.47654213236508e-31	0.272307737342279	0.261	0.111	8.18586610486682e-27	Neurons	E2F3
HNRNPH1	3.68745708993714e-31	0.522155061000459	0.689	0.51	8.68248646396599e-27	Neurons	HNRNPH1
IDS	3.69414563899499e-31	0.297447013050388	0.561	0.385	8.6982353215776e-27	Neurons	IDS
HSPB11	3.91551081201799e-31	0.333284886774531	0.422	0.247	9.21946175797756e-27	Neurons	HSPB11
NCBP2-AS2	4.09482746694346e-31	0.295839977161063	0.303	0.142	9.64168075366506e-27	Neurons	NCBP2-AS2
RAD23A	4.18298104329502e-31	0.36633707577082	0.621	0.456	9.84924716454245e-27	Neurons	RAD23A
PUM1	4.60014796977358e-31	0.350996339215759	0.329	0.165	1.08315084096289e-26	Neurons	PUM1
ASB8	4.69494269231244e-31	0.319129381535023	0.289	0.136	1.10547120633189e-26	Neurons	ASB8
CGRRF1	4.77216749772061e-31	0.291860890434739	0.259	0.113	1.12365455901329e-26	Neurons	CGRRF1
ATP5PO	4.82873175447707e-31	0.373856719785487	0.707	0.537	1.13697317890917e-26	Neurons	ATP5PO
ADH5	4.97836808687051e-31	0.315669219210627	0.336	0.174	1.17220654973453e-26	Neurons	ADH5
ZHX1	5.66463534308309e-31	0.364435038869741	0.278	0.13	1.33379503788234e-26	Neurons	ZHX1
NDUFS1	5.84029803250748e-31	0.327113875334417	0.287	0.133	1.37515657473421e-26	Neurons	NDUFS1
APIP	6.06018787634957e-31	0.350446027790122	0.355	0.195	1.42693183736527e-26	Neurons	APIP
TCEA2	6.09140567142167e-31	0.349649598511032	0.282	0.131	1.43428237939295e-26	Neurons	TCEA2
TFAM	6.19475443833853e-31	0.299533097953821	0.3	0.142	1.45861688005119e-26	Neurons	TFAM
ZFAND1	7.72212553764244e-31	0.303106514615945	0.284	0.133	1.81825167909329e-26	Neurons	ZFAND1
TRIR	7.74519012113112e-31	0.332956478901362	0.751	0.597	1.82368246592153e-26	Neurons	TRIR
BFAR	8.2539411890629e-31	0.310153613256659	0.349	0.182	1.94347299237675e-26	Neurons	BFAR
CSNK1E	8.51721694988216e-31	0.310995120053563	0.361	0.195	2.00546390301925e-26	Neurons	CSNK1E
ADNP	9.07308768147095e-31	0.341656520399284	0.322	0.161	2.13634922547915e-26	Neurons	ADNP
RRAGA	9.63890474124405e-31	0.341229448761381	0.339	0.178	2.26957651037332e-26	Neurons	RRAGA
SRGAP3	1.03635951704284e-30	0.284610028923431	0.265	0.115	2.44021211882908e-26	Neurons	SRGAP3
TSPYL1	1.05243563567691e-30	0.44771539472337	0.305	0.153	2.47806494776485e-26	Neurons	TSPYL1
MARCH5	1.09489264756017e-30	0.318268535342276	0.296	0.143	2.57803422794519e-26	Neurons	MARCH5
SRP54	1.38256079526883e-30	0.350557485976193	0.355	0.198	3.25537764853999e-26	Neurons	SRP54
HMGXB4	1.40410995062778e-30	0.309597696053029	0.34	0.174	3.30611728974818e-26	Neurons	HMGXB4
TAF9	1.45726822061003e-30	0.352953171125444	0.403	0.234	3.43128375224837e-26	Neurons	TAF9
IARS	1.69681100964484e-30	0.299097260947486	0.273	0.126	3.99531120330975e-26	Neurons	IARS
ZNF37A	1.82832466855995e-30	0.346449579432597	0.264	0.121	4.30497326459126e-26	Neurons	ZNF37A
ADIPOR2	1.8559409017079e-30	0.305390588804396	0.302	0.145	4.36999844716142e-26	Neurons	ADIPOR2
IPO7	1.88331428618195e-30	0.307695002192313	0.382	0.214	4.43445181824403e-26	Neurons	IPO7
EMG1	1.94961911949989e-30	0.289780353705577	0.265	0.122	4.59057317877444e-26	Neurons	EMG1
CNTLN	1.98163165918742e-30	0.340038264047336	0.306	0.148	4.66594990472269e-26	Neurons	CNTLN
ESCO2	2.04745413932735e-30	0.352148226484985	0.261	0.115	4.82093551646017e-26	Neurons	ESCO2
BICD1	2.13093982135374e-30	0.333362504352031	0.259	0.115	5.01751090335951e-26	Neurons	BICD1
ZNF677	2.35161760610763e-30	0.308427378076011	0.256	0.109	5.53711881534102e-26	Neurons	ZNF677
COPS4	2.38061874936935e-30	0.2820882775267	0.259	0.116	5.60540490726506e-26	Neurons	COPS4
NEK1	2.53950262911469e-30	0.315373491310389	0.288	0.133	5.97951289051345e-26	Neurons	NEK1
AKIP1	2.64295930746642e-30	0.315737619758318	0.294	0.142	6.22311198536044e-26	Neurons	AKIP1
DCP1A	2.71894606990735e-30	0.266378999918869	0.303	0.146	6.40203041620386e-26	Neurons	DCP1A
ST3GAL6	2.91340414733863e-30	0.319706744049075	0.267	0.117	6.85990140532354e-26	Neurons	ST3GAL6
NFE2L1	2.92489947688544e-30	0.290094467489657	0.339	0.174	6.88696830827447e-26	Neurons	NFE2L1
ACADM	2.96617323509275e-30	0.36336095203202	0.38	0.217	6.98415149934939e-26	Neurons	ACADM
POLR2E	3.0073758433363e-30	0.364411110463278	0.512	0.349	7.08116716071966e-26	Neurons	POLR2E
BECN1	3.06064465293795e-30	0.360365611921898	0.334	0.176	7.2065938998077e-26	Neurons	BECN1
PANK3	3.5042796832034e-30	0.315246699635365	0.335	0.172	8.25117694207072e-26	Neurons	PANK3
SDHAF3	4.01615210765926e-30	0.29479379880652	0.286	0.137	9.45643175269449e-26	Neurons	SDHAF3
PGS1	4.04380854855664e-30	0.314587004717496	0.265	0.119	9.52155160843146e-26	Neurons	PGS1
STOML2	4.12099528273517e-30	0.358489603906241	0.536	0.367	9.70329549272824e-26	Neurons	STOML2
ARHGAP29	4.17587334780524e-30	0.27249449420606	0.301	0.139	9.83251138474222e-26	Neurons	ARHGAP29
GGNBP2	4.33702373570703e-30	0.327164591130244	0.5	0.326	1.02119560880958e-25	Neurons	GGNBP2
EIF3D	5.20357461988215e-30	0.323149228004921	0.553	0.378	1.22523367999745e-25	Neurons	EIF3D
TRAPPC1	5.67050749417907e-30	0.307067040637102	0.63	0.444	1.3351776945794e-25	Neurons	TRAPPC1
PDS5B	6.07638311325992e-30	0.29168303734285	0.333	0.169	1.43074516784818e-25	Neurons	PDS5B
DHX30	6.23486000836154e-30	0.331879406923166	0.313	0.158	1.46806013756881e-25	Neurons	DHX30
YWHAG	7.73716519179421e-30	0.310165955670884	0.56	0.367	1.82179291605987e-25	Neurons	YWHAG
MRPL22	9.1627438702893e-30	0.366432835691497	0.381	0.222	2.15745967169832e-25	Neurons	MRPL22
PKIG	1.02802786047384e-29	0.287474905402474	0.33	0.169	2.4205944002717e-25	Neurons	PKIG
LCMT1	1.14507730280152e-29	0.3008981141196	0.344	0.185	2.69619901717647e-25	Neurons	LCMT1
CTTN	1.1977345948216e-29	0.379756378798688	0.257	0.111	2.82018587696694e-25	Neurons	CTTN
PDRG1	1.2427505846015e-29	0.31166122813383	0.267	0.124	2.92618052650269e-25	Neurons	PDRG1
PHAX	1.26217961637968e-29	0.336157552050882	0.303	0.152	2.97192812472758e-25	Neurons	PHAX
MAP2K7	1.41798215677891e-29	0.294516140433911	0.312	0.157	3.33878078635162e-25	Neurons	MAP2K7
PFDN6	1.52279347899194e-29	0.303562436130008	0.322	0.166	3.58556952563442e-25	Neurons	PFDN6
DAXX	1.55283960736119e-29	0.295771833342241	0.327	0.169	3.65631613949265e-25	Neurons	DAXX
NBPF1	1.58557026601686e-29	0.302420239825814	0.263	0.116	3.7333837483633e-25	Neurons	NBPF1
CCDC66	1.85175454264401e-29	0.325276243471844	0.349	0.183	4.36014124610958e-25	Neurons	CCDC66
TM2D3	1.95241850578677e-29	0.287156730967813	0.362	0.199	4.59716461372553e-25	Neurons	TM2D3
POLDIP3	1.95283092898271e-29	0.30159433317099	0.253	0.111	4.59813570538268e-25	Neurons	POLDIP3
SMURF2	1.98141246776235e-29	0.299503020879397	0.291	0.138	4.66543379659324e-25	Neurons	SMURF2
KNOP1	1.98557188272813e-29	0.309444348548714	0.283	0.132	4.67522755507165e-25	Neurons	KNOP1
NDUFS4	2.00348589944524e-29	0.362192551746466	0.456	0.285	4.71740789883375e-25	Neurons	NDUFS4
ELOB	2.23192801196594e-29	0.299431282794806	0.869	0.738	5.255297696975e-25	Neurons	ELOB
FIP1L1	2.31038333558373e-29	0.300814267313554	0.29	0.139	5.44002860196546e-25	Neurons	FIP1L1
YIPF6	2.3593959254488e-29	0.326990686203799	0.318	0.166	5.55543364606174e-25	Neurons	YIPF6
METAP2	2.5356616994699e-29	0.375281802437004	0.398	0.236	5.97046903757182e-25	Neurons	METAP2
BSG	2.69873907246635e-29	0.319942846246251	0.679	0.511	6.35445102002928e-25	Neurons	BSG
UPF3B	3.14555511946982e-29	0.29398054320277	0.309	0.153	7.40652408430363e-25	Neurons	UPF3B
RUVBL2	3.80277280518052e-29	0.348399669704571	0.327	0.172	8.95400884707805e-25	Neurons	RUVBL2
SDR39U1	4.42067744382087e-29	0.317225364437991	0.329	0.17	1.04089271092206e-24	Neurons	SDR39U1
PUM2	4.49077417680408e-29	0.307229558430017	0.353	0.188	1.05739768767029e-24	Neurons	PUM2
RBBP8	4.63691976156931e-29	0.263528883728959	0.273	0.129	1.09180912705911e-24	Neurons	RBBP8
MCRS1	5.59637569425889e-29	0.27649037979124	0.281	0.134	1.3177226209702e-24	Neurons	MCRS1
CCNL2	6.72205494047719e-29	0.266153370633019	0.35	0.189	1.58277505628476e-24	Neurons	CCNL2
USP33	7.32645166562217e-29	0.290941477148756	0.314	0.159	1.7250863091874e-24	Neurons	USP33
SF3B4	7.84877183225049e-29	0.277230756514732	0.285	0.135	1.8480718156217e-24	Neurons	SF3B4
TMCO3	7.94628126414643e-29	0.291608693626497	0.282	0.135	1.87103138645592e-24	Neurons	TMCO3
CHMP6	8.13273389057525e-29	0.324748614977027	0.269	0.127	1.91493352187485e-24	Neurons	CHMP6
HSPA9	1.06870944787685e-28	0.254325040993181	0.519	0.347	2.51638326597082e-24	Neurons	HSPA9
FAR1	1.14126779351738e-28	0.3028184951846	0.311	0.158	2.68722914661603e-24	Neurons	FAR1
RBM18	1.15218163742724e-28	0.287065791980267	0.28	0.134	2.71292688348618e-24	Neurons	RBM18
PHF3	1.24223761288536e-28	0.312081965078662	0.41	0.247	2.92497268329986e-24	Neurons	PHF3
ITSN1	1.284482956999e-28	0.288856643493339	0.298	0.144	3.02444357054984e-24	Neurons	ITSN1
CYREN	1.3079834712913e-28	0.291289464404647	0.263	0.122	3.07977788150251e-24	Neurons	CYREN
SRSF4	1.32794159566494e-28	0.304835294731885	0.434	0.262	3.12677128115267e-24	Neurons	SRSF4
TIMM10B	1.35560412792397e-28	0.282704226374496	0.281	0.137	3.19190547960979e-24	Neurons	TIMM10B
SENP6	1.38482620414127e-28	0.25974147892736	0.332	0.173	3.26071178027104e-24	Neurons	SENP6
SEC62	1.44785638909654e-28	0.338217709148165	0.653	0.473	3.40912265376671e-24	Neurons	SEC62
NRP2	1.62196226623437e-28	0.350971680687938	0.661	0.433	3.81907235207544e-24	Neurons	NRP2
GOLGA2	1.73078299735507e-28	0.322800595152203	0.337	0.181	4.07530164557225e-24	Neurons	GOLGA2
ZNF655	1.73979171813958e-28	0.280504367648717	0.43	0.261	4.09651357953146e-24	Neurons	ZNF655
GTPBP4	1.81335666278423e-28	0.301593592907528	0.282	0.136	4.26972959819175e-24	Neurons	GTPBP4
SIKE1	1.9882692098724e-28	0.290556630878993	0.313	0.162	4.68157868156554e-24	Neurons	SIKE1
NHLRC3	2.00070316719523e-28	0.259296502696428	0.319	0.16	4.71085567747789e-24	Neurons	NHLRC3
ACOX1	2.01813898691392e-28	0.337277108580413	0.268	0.128	4.75191005858752e-24	Neurons	ACOX1
PKM	2.03101356675074e-28	0.320984939371352	0.656	0.471	4.78222454427129e-24	Neurons	PKM
G6PC3	2.11147863501133e-28	0.293123283862768	0.278	0.133	4.97168759399767e-24	Neurons	G6PC3
SIRT7	2.20538671525879e-28	0.291035886377979	0.282	0.136	5.19280355974835e-24	Neurons	SIRT7
SF3A3	2.52976673731758e-28	0.26526448412986	0.306	0.155	5.95658875968798e-24	Neurons	SF3A3
PPP6C	2.67529414501118e-28	0.290420294452991	0.345	0.189	6.29924759384332e-24	Neurons	PPP6C
RAB2A	2.6989932351795e-28	0.301097304814114	0.625	0.451	6.35504947155364e-24	Neurons	RAB2A
EBP	2.81939594000761e-28	0.307774979363872	0.404	0.237	6.63854968034192e-24	Neurons	EBP
RSRC1	3.14356109123798e-28	0.358688249939802	0.362	0.2	7.40182894542894e-24	Neurons	RSRC1
TMEM242	3.30097382596281e-28	0.294012891551921	0.254	0.116	7.77247297061203e-24	Neurons	TMEM242
DMAP1	3.39198447024675e-28	0.354713673810212	0.295	0.15	7.986766633643e-24	Neurons	DMAP1
CHID1	3.62237930238393e-28	0.30429119034857	0.434	0.271	8.52925430539321e-24	Neurons	CHID1
BZW2	4.07042484573611e-28	0.266556164517869	0.301	0.153	9.58422234177024e-24	Neurons	BZW2
MIB1	4.15974135660224e-28	0.30195007365404	0.294	0.143	9.79452699825562e-24	Neurons	MIB1
NARS	4.23454208452709e-28	0.325918476164563	0.387	0.227	9.97065279222748e-24	Neurons	NARS
CHD8	4.58996035020728e-28	0.304307788474692	0.268	0.127	1.08075206405981e-23	Neurons	CHD8
HADHA	5.23312937578462e-28	0.352598536489853	0.525	0.353	1.23219264282225e-23	Neurons	HADHA
PGM2L1	5.42833440508483e-28	0.34591296333491	0.331	0.175	1.27815561902127e-23	Neurons	PGM2L1
ARHGAP5	5.51437516803475e-28	0.278211942839769	0.256	0.117	1.29841477706546e-23	Neurons	ARHGAP5
AHI1	5.6004135973084e-28	0.298554779786366	0.343	0.185	1.31867338562224e-23	Neurons	AHI1
BBX	5.88377024177485e-28	0.286309793381976	0.393	0.229	1.38539254112831e-23	Neurons	BBX
BORCS8	5.93543746049568e-28	0.309763892942564	0.309	0.161	1.39755810444831e-23	Neurons	BORCS8
SKA1	7.53200931856819e-28	0.299764175339572	0.258	0.117	1.77348691415007e-23	Neurons	SKA1
RNF146	7.93641571855055e-28	0.298710397596261	0.255	0.118	1.86870844508991e-23	Neurons	RNF146
EIF3M	7.96643043383084e-28	0.294507686692504	0.507	0.338	1.87577570994981e-23	Neurons	EIF3M
REV1	8.28563114971453e-28	0.264017163056915	0.28	0.133	1.95093471051178e-23	Neurons	REV1
KLHDC8B	8.36519853664944e-28	0.303991260791952	0.403	0.232	1.96966964743948e-23	Neurons	KLHDC8B
DICER1	8.40804494213301e-28	0.332551412738331	0.435	0.257	1.97975826207464e-23	Neurons	DICER1
RHOT1	9.17258271992904e-28	0.282057458873032	0.278	0.136	2.15977632723449e-23	Neurons	RHOT1
SNRNP200	1.00182383081371e-27	0.324043631634611	0.375	0.214	2.35889439203395e-23	Neurons	SNRNP200
KIAA1143	1.07379540416643e-27	0.282992911097077	0.3	0.15	2.52835865865027e-23	Neurons	KIAA1143
PPP6R3	1.32318165759584e-27	0.290346183722121	0.298	0.15	3.11556353097516e-23	Neurons	PPP6R3
PSMA3-AS1	1.33877109929696e-27	0.257614461845903	0.471	0.297	3.15227043040461e-23	Neurons	PSMA3-AS1
CDC42BPB	1.38347351231017e-27	0.302723986387165	0.251	0.113	3.25752673208552e-23	Neurons	CDC42BPB
C19orf12	1.42119757383645e-27	0.290053915545357	0.265	0.124	3.3463518073553e-23	Neurons	C19orf12
SNRPA1	1.49528279842811e-27	0.295303020789318	0.379	0.223	3.52079287717883e-23	Neurons	SNRPA1
VPS51	1.52273612609764e-27	0.358388539470383	0.365	0.216	3.5854344825095e-23	Neurons	VPS51
PSMD3	1.56282498804138e-27	0.339922218682352	0.394	0.237	3.67982771684223e-23	Neurons	PSMD3
IK	1.57323580687001e-27	0.33871799871834	0.428	0.26	3.70434103085613e-23	Neurons	IK
BLOC1S6	1.58160252894023e-27	0.307005452513361	0.421	0.259	3.72404131464266e-23	Neurons	BLOC1S6
COPZ1	1.60404174022686e-27	0.353404947975092	0.457	0.297	3.77687668153817e-23	Neurons	COPZ1
CENPN	1.73218842099786e-27	0.298764688125804	0.334	0.175	4.07861085608156e-23	Neurons	CENPN
CBX6	1.75198086343958e-27	0.29937539182445	0.342	0.187	4.12521414105484e-23	Neurons	CBX6
MED6	1.86319099909782e-27	0.270367841141764	0.277	0.132	4.38706952647574e-23	Neurons	MED6
GOLT1B	2.11343868469501e-27	0.31099174494365	0.342	0.195	4.97630272698286e-23	Neurons	GOLT1B
ARL14EP	2.13800370657921e-27	0.30711238224964	0.262	0.124	5.03414352751142e-23	Neurons	ARL14EP
CCDC167	2.31047938257102e-27	0.351410303290759	0.489	0.321	5.44025475420171e-23	Neurons	CCDC167
ZMIZ1	2.46118745294463e-27	0.258121233477285	0.351	0.188	5.79511197670343e-23	Neurons	ZMIZ1
WASHC1	2.61050728572571e-27	0.266208527731613	0.355	0.195	6.14670045496975e-23	Neurons	WASHC1
CASC3	2.66398349489257e-27	0.298996311497825	0.294	0.147	6.27261553707404e-23	Neurons	CASC3
TXNL4A	2.91290476823825e-27	0.272256633223138	0.321	0.174	6.85872556729378e-23	Neurons	TXNL4A
PDCD5	3.00074609433868e-27	0.329029867625037	0.519	0.352	7.06555675372987e-23	Neurons	PDCD5
ANKRD36	3.01412419781449e-27	0.275803851754425	0.316	0.171	7.09705683617399e-23	Neurons	ANKRD36
BOLA3	3.07206448802563e-27	0.303882773277018	0.386	0.228	7.23348304350514e-23	Neurons	BOLA3
RTCB	3.25345308651701e-27	0.286112710727115	0.324	0.172	7.66058063751296e-23	Neurons	RTCB
IMMT	3.39434724285793e-27	0.313480690032099	0.33	0.181	7.99233001803328e-23	Neurons	IMMT
NFKBIL1	3.77362156140744e-27	0.26006227016248	0.263	0.122	8.88536932848995e-23	Neurons	NFKBIL1
PCYOX1	3.98786684710293e-27	0.27546431364774	0.256	0.118	9.38983127818856e-23	Neurons	PCYOX1
TM2D1	4.47796642483809e-27	0.268850310016336	0.364	0.208	1.05438197439238e-22	Neurons	TM2D1
AP1M1	4.60027543378493e-27	0.268465068122931	0.287	0.139	1.083180853639e-22	Neurons	AP1M1
POLDIP2	4.6592810383824e-27	0.336579740988696	0.32	0.177	1.09707431329752e-22	Neurons	POLDIP2
IFRD2	4.76353062418967e-27	0.316408145264423	0.283	0.144	1.1216209207717e-22	Neurons	IFRD2
KATNBL1	5.0810584703039e-27	0.297000191114928	0.371	0.214	1.19638602741776e-22	Neurons	KATNBL1
KIAA1191	5.08493320771053e-27	0.255863848872547	0.289	0.145	1.19729837308752e-22	Neurons	KIAA1191
HMGN3	5.14241431799571e-27	0.330479352807994	0.733	0.567	1.21083287531527e-22	Neurons	HMGN3
NT5C3A	5.41960657730143e-27	0.286261170915533	0.336	0.187	1.27610056469139e-22	Neurons	NT5C3A
JADE1	5.6948874191575e-27	0.322369004533361	0.286	0.142	1.34091819171483e-22	Neurons	JADE1
DGKE	6.08665940020501e-27	0.295877924562423	0.252	0.117	1.43316482237227e-22	Neurons	DGKE
MRPL3	6.46449176337537e-27	0.353869887839352	0.321	0.18	1.52212923060437e-22	Neurons	MRPL3
EIF6	7.10883085003289e-27	0.281615748632453	0.437	0.271	1.67384531194874e-22	Neurons	EIF6
SERBP1	7.24872513923691e-27	0.297542651372126	0.685	0.529	1.70678482128472e-22	Neurons	SERBP1
MAGOH	7.3516697061734e-27	0.259012300288372	0.374	0.217	1.73102414901559e-22	Neurons	MAGOH
PKN2	7.62677775020328e-27	0.281516922977436	0.394	0.228	1.79580108906287e-22	Neurons	PKN2
RPL17	7.94061119967565e-27	0.323859568936332	0.602	0.442	1.86969631307563e-22	Neurons	RPL17
SRP19	8.54066746256049e-27	0.275609500411703	0.442	0.286	2.01098556073449e-22	Neurons	SRP19
MRPL58	8.60398971468998e-27	0.282064865498026	0.259	0.122	2.0258954182209e-22	Neurons	MRPL58
RFK	8.63987837530356e-27	0.296784212860267	0.287	0.145	2.03434576224898e-22	Neurons	RFK
MRPL4	9.58838153053437e-27	0.283106180917212	0.368	0.221	2.25768031517962e-22	Neurons	MRPL4
SUGP2	9.64960323276219e-27	0.274249089393054	0.364	0.202	2.27209557718619e-22	Neurons	SUGP2
DLGAP4	1.01221184630007e-26	0.277218922360357	0.31	0.161	2.38335401329815e-22	Neurons	DLGAP4
ARMC1	1.08473184045316e-26	0.314440175689718	0.282	0.142	2.554109591531e-22	Neurons	ARMC1
MSRB2	1.11904475613255e-26	0.28664625441982	0.288	0.144	2.63490278278971e-22	Neurons	MSRB2
MTSS1	1.20075159591678e-26	0.369743079799427	0.294	0.147	2.82728970774566e-22	Neurons	MTSS1
SUPT20H	1.2566271876177e-26	0.276753073703044	0.28	0.139	2.95885437596465e-22	Neurons	SUPT20H
PIGF	1.25781846104972e-26	0.301784562702392	0.32	0.174	2.96165934838767e-22	Neurons	PIGF
CEP135	1.32376784156741e-26	0.281590870427754	0.276	0.136	3.11694375975462e-22	Neurons	CEP135
FTX	1.48808130086187e-26	0.291328680122914	0.393	0.227	3.50383623100937e-22	Neurons	FTX
MAGEH1	1.52970677740845e-26	0.285158968683146	0.271	0.135	3.60184757808593e-22	Neurons	MAGEH1
ACO2	1.53364424194025e-26	0.270134090852305	0.338	0.191	3.61111873207252e-22	Neurons	ACO2
EPB41	1.62164823540349e-26	0.278122824356467	0.326	0.178	3.81833293508105e-22	Neurons	EPB41
FBXO7	1.69711662187812e-26	0.29842692413175	0.388	0.233	3.99603079787422e-22	Neurons	FBXO7
ZNF664	1.76438868019628e-26	0.276236048624753	0.26	0.122	4.15442958639015e-22	Neurons	ZNF664
ASNA1	1.83185930376096e-26	0.310885868092986	0.426	0.269	4.31329591663555e-22	Neurons	ASNA1
PILRB	1.89748261170934e-26	0.263942352835016	0.289	0.144	4.46781255753081e-22	Neurons	PILRB
MICU2	2.33127500178396e-26	0.277981773211147	0.262	0.128	5.48922011920051e-22	Neurons	MICU2
SF3B1	2.40686388240208e-26	0.306443486893767	0.538	0.363	5.66720169750395e-22	Neurons	SF3B1
C6orf89	2.46082501351426e-26	0.302520351883182	0.331	0.183	5.79425857682068e-22	Neurons	C6orf89
TTC9C	2.68902153348093e-26	0.273199506197773	0.28	0.139	6.3315701027342e-22	Neurons	TTC9C
MAP3K7	2.81052664587321e-26	0.260627722674226	0.255	0.118	6.61766604037305e-22	Neurons	MAP3K7
LSM6	2.85159267432354e-26	0.311107055044668	0.392	0.236	6.71436011096221e-22	Neurons	LSM6
BNIP3	3.1644626112516e-26	0.282469727720808	0.325	0.178	7.45104366445302e-22	Neurons	BNIP3
CCDC25	3.29282963190871e-26	0.296973319051939	0.309	0.165	7.75329665129226e-22	Neurons	CCDC25
ZDHHC21	3.3742520049732e-26	0.274097827101467	0.255	0.118	7.94501377090989e-22	Neurons	ZDHHC21
MRPL50	3.72552711509298e-26	0.28584686326581	0.296	0.154	8.77212614519794e-22	Neurons	MRPL50
CDK5RAP2	3.75420935229545e-26	0.275301621057604	0.311	0.16	8.83966134091488e-22	Neurons	CDK5RAP2
SLU7	4.40634941478879e-26	0.278331832446083	0.261	0.126	1.03751903320617e-21	Neurons	SLU7
DDX52	4.61547266260341e-26	0.273758950206249	0.26	0.122	1.0867591931366e-21	Neurons	DDX52
COPB1	4.71287405504972e-26	0.285357179831488	0.306	0.163	1.10969332500201e-21	Neurons	COPB1
TSNAX	5.04868021991218e-26	0.272990139336892	0.265	0.126	1.18876224458052e-21	Neurons	TSNAX
POLR2H	5.38742240236416e-26	0.317165871835587	0.35	0.203	1.26852247886066e-21	Neurons	POLR2H
ZNF830	5.63361728167969e-26	0.288708732546164	0.268	0.13	1.3264915251443e-21	Neurons	ZNF830
ARIH2	6.05783231523404e-26	0.258600269067384	0.377	0.222	1.42637719694501e-21	Neurons	ARIH2
CEP97	6.77325734391106e-26	0.26330193411069	0.252	0.12	1.5948311741973e-21	Neurons	CEP97
PRRC2C	6.78100179353734e-26	0.266372165046218	0.745	0.575	1.5966546823063e-21	Neurons	PRRC2C
CAND1	7.10905590522798e-26	0.258991453356036	0.383	0.225	1.67389830344498e-21	Neurons	CAND1
TMEM106B	7.28259685701922e-26	0.288453405167897	0.272	0.131	1.71476025595374e-21	Neurons	TMEM106B
MRPS5	9.32475308298796e-26	0.278976220597571	0.404	0.247	2.19560636092035e-21	Neurons	MRPS5
CCDC47	1.10587354095929e-25	0.28368869434085	0.436	0.274	2.60388983954275e-21	Neurons	CCDC47
TBL1XR1	1.10779154990947e-25	0.292694440643327	0.469	0.298	2.60840598341683e-21	Neurons	TBL1XR1
CD320	1.35126172928945e-25	0.269838927748934	0.256	0.124	3.18168086778495e-21	Neurons	CD320
PSMB3	1.4100125517136e-25	0.323651334610965	0.624	0.457	3.32001555426484e-21	Neurons	PSMB3
PDHB	1.57333066499929e-25	0.268869201598081	0.289	0.152	3.70456438380733e-21	Neurons	PDHB
PSMG3	1.89158135298725e-25	0.270349352455455	0.315	0.17	4.45391745374379e-21	Neurons	PSMG3
UFD1	1.95514873562569e-25	0.30219191111041	0.417	0.264	4.60359321290424e-21	Neurons	UFD1
SDHAF2	2.13769655913418e-25	0.287365376914223	0.322	0.181	5.03342031813733e-21	Neurons	SDHAF2
NOL8	2.19859342497063e-25	0.300673433346957	0.265	0.131	5.17680807843585e-21	Neurons	NOL8
PSMC1	2.2134167602534e-25	0.309402626918818	0.424	0.266	5.21171110369265e-21	Neurons	PSMC1
ARMC8	2.26750186731792e-25	0.280612062027311	0.259	0.126	5.33905989678677e-21	Neurons	ARMC8
PSMB6	2.38227059444849e-25	0.313256654490207	0.642	0.48	5.60929434168841e-21	Neurons	PSMB6
SARS	2.44496649301302e-25	0.30882919694771	0.342	0.198	5.75691810444847e-21	Neurons	SARS
PTPN11	2.85537201189123e-25	0.290444999404875	0.387	0.228	6.72325893919909e-21	Neurons	PTPN11
FAM120AOS	2.98968322659712e-25	0.315111341995673	0.347	0.206	7.03950812534558e-21	Neurons	FAM120AOS
YTHDC1	3.01786599319457e-25	0.270846328548226	0.47	0.307	7.10586726757595e-21	Neurons	YTHDC1
IREB2	3.09783317996867e-25	0.255133525726846	0.299	0.157	7.29415800555423e-21	Neurons	IREB2
PSMA2	3.29250052601078e-25	0.288700452244854	0.36	0.214	7.75252173854499e-21	Neurons	PSMA2
SNX4	3.5939299741391e-25	0.296515792266649	0.269	0.135	8.46226751710791e-21	Neurons	SNX4
DKC1	4.83443147066455e-25	0.258723730830008	0.298	0.158	1.13831523408268e-20	Neurons	DKC1
GOT2	6.0073034846781e-25	0.283418335312042	0.254	0.124	1.41447967850231e-20	Neurons	GOT2
KAT8	6.99626365823485e-25	0.256665546574892	0.26	0.128	1.64734024096798e-20	Neurons	KAT8
TNRC6B	7.02702510014377e-25	0.285106966115406	0.501	0.332	1.65458333007985e-20	Neurons	TNRC6B
MRPS11	7.0735963767773e-25	0.296258264375989	0.387	0.239	1.66554900287598e-20	Neurons	MRPS11
ECH1	8.80383269738324e-25	0.309952455317379	0.46	0.305	2.07295044692586e-20	Neurons	ECH1
MANBAL	9.18981736761781e-25	0.275091325375418	0.29	0.151	2.16383439737929e-20	Neurons	MANBAL
CXXC1	1.25595254992934e-24	0.251602724050224	0.253	0.124	2.95726587406363e-20	Neurons	CXXC1
ELF2	1.51837481364005e-24	0.261214244732445	0.368	0.215	3.57516533619687e-20	Neurons	ELF2
BABAM1	1.53091895385536e-24	0.293597584890162	0.438	0.277	3.60470176874782e-20	Neurons	BABAM1
SCYL1	1.62286840948378e-24	0.289583590117413	0.337	0.196	3.82120595697051e-20	Neurons	SCYL1
CAMLG	1.79454936106099e-24	0.305604602647126	0.487	0.326	4.2254459255542e-20	Neurons	CAMLG
JARID2	1.87427349462689e-24	0.271773274367002	0.352	0.203	4.41316437044847e-20	Neurons	JARID2
VPS26A	2.12686286599808e-24	0.255179550012482	0.323	0.179	5.00791130427908e-20	Neurons	VPS26A
TIMM13	2.33155391031488e-24	0.268591705571782	0.609	0.438	5.48987683722742e-20	Neurons	TIMM13
DDX50	2.64315573381273e-24	0.264355631634819	0.257	0.126	6.22357449083546e-20	Neurons	DDX50
MMAB	2.71426492035536e-24	0.303748478388052	0.284	0.15	6.39100818146873e-20	Neurons	MMAB
UGP2	2.71599704876154e-24	0.255849128502747	0.416	0.256	6.39508665101392e-20	Neurons	UGP2
MED28	2.75033065429659e-24	0.292959493049486	0.355	0.209	6.47592855860675e-20	Neurons	MED28
SETD3	2.94345324785461e-24	0.260384668818032	0.276	0.142	6.93065501739847e-20	Neurons	SETD3
ENO1	3.14911131774425e-24	0.295541921171262	0.684	0.533	7.4148975087606e-20	Neurons	ENO1
RFC1	3.29642027104992e-24	0.294723126745095	0.355	0.212	7.76175117021415e-20	Neurons	RFC1
RRM2	3.3671216696621e-24	0.339689184883102	0.298	0.155	7.92822468338637e-20	Neurons	RRM2
LCORL	3.3954404419688e-24	0.292731144250406	0.329	0.182	7.99490406465973e-20	Neurons	LCORL
RBM33	3.65151033604514e-24	0.280823609968571	0.366	0.219	8.59784623725188e-20	Neurons	RBM33
[truncated: 2,832 more rows]
