# Supplementary material for: Tertiary lymphoid structures-driven immune infiltration patterns and their association with survival in neuroblastoma
Source: PeerJ. 2025 Jul 22;13:e19767. doi: 10.7717/peerj.19767 (PMC12292307; doi:10.7717/peerj.19767)
Supplement: Supplemental Information 6 [file peerj-13-19767-s006.zip › Raw Data/scRNA analyse-code/R(1)-code.R]

library(Seurat)
library(tidyverse)
library(Matrix)
library(stringr)
library(dplyr)
library(Seurat)
library(patchwork)
library(ggplot2)
library(SingleR)
library(clustree)
library(cowplot)
library(tidyverse)
library(GSVA)
library(GSEABase)
dataset_loc <- getwd()   
ids <- list.files(pattern = "gz")

data1 =read.csv(file = gzfile(ids[1]), header=T, check.names=F, row.names = 1)

dataan <- as(as.matrix(data1),"dgCMatrix")

af<-CreateSeuratObject(counts =dataan, 
                       project = gsub(".txt","",ids)[1], 
                       min.cells = 3,
                       min.features = 200)
af$Type=Idents(af)
af[["percent.mt"]] <- PercentageFeatureSet(af, pattern = "^MT-")
af[["percent.rb"]] <- PercentageFeatureSet(af, pattern = "^RP")
mask1 <- af$nCount_RNA >= 1000
mask2 <- af$nFeature_RNA >= 200 & af$nFeature_RNA <= 10000
mask3 <- af$percent.mt <= 20
mask4<-af$percent.rb<= 20
mask <-mask1&mask2 & mask3 & mask4
af <- af[, mask]
#循环
for (affile in ids[2:length(ids)]){
  data1 =read.csv(file = gzfile(affile), header=T, check.names=F, row.names = 1)
  afcol=gsub(".txt","",affile)
#  colnames(data1)=rep(paste0(afcol,"-",1:length(colnames(data1))) )
  dataan <- as(as.matrix(data1),"dgCMatrix")
  afn<-CreateSeuratObject(counts =dataan, 
                         project = afcol, 
                         min.cells = 3,
                         min.features = 200)
  afn$Type=Idents(afn)
  afn[["percent.mt"]] <- PercentageFeatureSet(afn, pattern = "^MT-")
  afn[["percent.rb"]] <- PercentageFeatureSet(afn, pattern = "^RP")
  mask1 <- afn$nCount_RNA >= 1000
  mask2 <- afn$nFeature_RNA >= 200 & afn$nFeature_RNA <= 10000
  mask3 <- afn$percent.mt <= 20
  mask4<-afn$percent.rb<= 20
  mask <-mask1&mask2 & mask3 & mask4
  afn <- afn[, mask]
  af=merge(af,afn)
}
afmeta=as.data.frame(af@meta.data)
saveRDS(af,"af.rds")
