# Supplementary material for: Tertiary lymphoid structures-driven immune infiltration patterns and their association with survival in neuroblastoma
Source: PeerJ. 2025 Jul 22;13:e19767. doi: 10.7717/peerj.19767 (PMC12292307; doi:10.7717/peerj.19767)
Supplement: Supplemental Information 6 [file peerj-13-19767-s006.zip › Raw Data/scRNA analyse-code/R(2)-code.R]

library(Seurat)
library(tidyverse)
library(Matrix)
library(stringr)
library(dplyr)
library(Seurat)
library(patchwork)
library(ggplot2)
library(SingleR)
library(clustree)
library(cowplot)
library(tidyverse)
library(SCpubr)
library(GSVA)
library(GSEABase)
library(harmony)
library(plyr)
library(randomcoloR)
library(ggpubr)

af=readRDS("af.rds")


pdf(file = "01.vlnplot.pdf",width = 8,height = 5)
VlnPlot(af, features = c("nFeature_RNA", "nCount_RNA", "percent.mt","percent.rb"), ncol = 4)+scale_fill_manual(values = c("#C77CFF","#7CAE00","#00BFC4","#F8766D"))
dev.off()


pdf(file = "01.vlnplot.pdf", width = 8, height = 5)


num_groups <- 19
palette <- rep(c("#C77CFF", "#7CAE00", "#00BFC4", "#F8766D"), length.out = num_groups)

VlnPlot(af, features = c("nFeature_RNA", "nCount_RNA", "percent.mt", "percent.rb"), ncol = 4) +
  scale_fill_manual(values = palette)

dev.off()


plot1 <- FeatureScatter(af, feature1 = "nCount_RNA", feature2 = "percent.mt")+ RotatedAxis()
plot2 <- FeatureScatter(af, feature1 = "nCount_RNA", feature2 = "percent.rb")+ RotatedAxis()
plot3 <- FeatureScatter(af, feature1 = "nCount_RNA", feature2 = "nFeature_RNA")+ RotatedAxis()

pdf(file = "01.corqc.pdf",width =12,height = 5)
plot1+plot2+plot3+plot_layout(ncol = 3)      
dev.off()


af <- NormalizeData(af, normalization.method = "LogNormalize", scale.factor = 10000)


af <- FindVariableFeatures(af, selection.method = "vst", nfeatures = 2000)


top10 <- head(VariableFeatures(af), 10)
top10


plot1 <- VariableFeaturePlot(af)
plot2 <- LabelPoints(plot = plot1, points = top10, repel = TRUE)

pdf(file = "01.topgene.pdf",width =7,height = 6)
plot2                   
dev.off()


af <- ScaleData(af)


all.genes <- rownames(af)
af <- ScaleData(af, features = all.genes)


af <- Seurat::RunPCA(af, features = VariableFeatures(object = af))
af <- Seurat::RunTSNE(af,dims = 1:20)
pdf(file = "02.rawtsne.pdf",width =7.5,height = 5.5)
DimPlot(af, reduction = "tsne",pt.size = 1)+theme_classic()+theme(panel.border = element_rect(fill=NA,color="black", size=0.5, linetype="solid"),legend.position = "right") 
dev.off()
pdf(file = "02.rawpca.pdf",width =7.5,height = 5.5)
DimPlot(af, reduction = "pca",pt.size = 1)+theme_classic()+theme(panel.border = element_rect(fill=NA,color="black", size=0.5, linetype="solid"),legend.position = "right")
dev.off()
colaa=distinctColorPalette(100)
pdf(file = "02.raw.tsne.split.pdf",width =8,height =7)
do_DimPlot(sample = af,
           plot.title = "",
           reduction = "tsne",
           legend.position = "bottom",
           dims = c(1,2),split.by = "Type",pt.size =0.1
) 
dev.off()


af <- RunHarmony(af, group.by.vars = "Type")

pdf(file = "03.harmony.pdf",width =7.5,height = 5.5)
DimPlot(af, reduction = "harmony",pt.size = 1)+theme_classic()+theme(panel.border = element_rect(fill=NA,color="black", size=0.5, linetype="solid"),legend.position = "right")
dev.off()
af <- Seurat::RunTSNE(af,dims = 1:20,reduction ='harmony')
pdf(file = "03.tsne.pdf",width =7.5,height = 5.5)
DimPlot(af, reduction = "tsne",pt.size = 1)+theme_classic()+theme(panel.border = element_rect(fill=NA,color="black", size=0.5, linetype="solid"),legend.position = "right")
dev.off()
collist=c(ggsci::pal_nejm()(8))
names(collist)=names(table(af$Type))
pdf(file = "03.tsne.split.pdf",width =8,height = 7)
do_DimPlot(sample = af,
           plot.title = "",
           reduction = "tsne",
           legend.position = "bottom",
           dims = c(1,2),split.by = "Type",pt.size =0.1
) 
dev.off()


collist=c(ggsci::pal_nejm()(19))
names(collist)=names(table(af$Type))

VizDimLoadings(af, dims = 1:2, reduction = "pca")

pdf(file = "04.pc_heatmap.pdf",width =7.5,height = 9)
DimHeatmap(af, dims = 1:20, cells = 1000, balanced = TRUE)
dev.off()

# each PC essentially representing a ‘metafeature’
af <- JackStraw(af, num.replicate = 100)
af <- ScoreJackStraw(af, dims = 1:20)
pdf(file = "04.jackstrawplot.pdf",width =7.5,height = 5.5)
JackStrawPlot(af, dims = 1:20)
dev.off()
pdf(file = "04.ElbowPlot.pdf",width =5,height = 4)
ElbowPlot(af,ndims = 30,reduction = "harmony")
dev.off()
pdf(file = "04.ElbowPlot_pca.pdf",width =5,height = 4)
ElbowPlot(af,ndims = 30,reduction = "pca")
dev.off()

afPC=6

af=FindNeighbors(af, dims = 1:afPC, reduction = "harmony")
for (res in c(0.01, 0.05, 0.1, 0.2, 0.3, 0.5,0.8,1,1.2,1.5,2,2.5,3)) {
  af=FindClusters(af, graph.name = "RNA_snn", resolution = res, algorithm = 1)}
apply(af@meta.data[,grep("RNA_snn_res",colnames(af@meta.data))],2,table)

p2_tree=clustree(af@meta.data, prefix = "RNA_snn_res.")
pdf(file = "04.clustertree.pdf",width =12,height =10)
p2_tree
dev.off()

af=FindNeighbors(af, dims = 1:afPC, reduction = "harmony")
af <- FindClusters(af, resolution = 2.5)


head(Idents(af), 5)

head(af@meta.data)
table(af@meta.data$seurat_clusters)

af.markers <- FindAllMarkers(af, only.pos = TRUE, min.pct = 0.25, logfc.threshold = 0.25)
write.csv(af.markers,file = "05.cluster_markers.csv")


af <- RunUMAP(af, dims = 1:afPC, reduction = "harmony")
af <- RunTSNE(af, dims = 1:afPC, reduction = "harmony")

pdf(file = "05-cluster.UMAP.pdf",width =7,height = 5.5)
DimPlot(af, reduction = "umap", label = T, label.size = 3.5,pt.size = 1)+theme_classic()+theme(panel.border = element_rect(fill=NA,color="black", size=0.5, linetype="solid"),legend.position = "right")
dev.off()
pdf(file = "05-cluster.TSEN.pdf",width =7,height = 5.5)
DimPlot(af, reduction = "tsne", label = T, label.size = 3.5,pt.size = 1)+theme_classic()+theme(panel.border = element_rect(fill=NA,color="black", size=0.5, linetype="solid"),legend.position = "right")
dev.off()


if (!require("BiocManager", quietly = TRUE))
  install.packages("BiocManager")
BiocManager::install("celldex")
library(celldex)
refdata=celldex::HumanPrimaryCellAtlasData()    
saveRDS(refdata, "RNAseqData_refdata.rds")
refdata
head(colnames(refdata))
head(rownames(refdata))


unique(refdata@colData@listData[["label.main"]])

testdata <- GetAssayData(af, slot="data")
dim(testdata)
testdata[1:30,1:4]
clusters <- af@meta.data$seurat_clusters

cellpred <- SingleR(test = testdata,  
                    ref = refdata, 
                    labels = refdata$label.main,
                    method = "cluster", 
                    clusters = clusters,
                    assay.type.test = "logcounts", 
                    assay.type.ref = "logcounts")

str(cellpred,max.level = 3)
metadata <- cellpred@metadata
head(metadata)

celltype = data.frame(ClusterID = rownames(cellpred), 
                      celltype = cellpred$labels, 
                      stringsAsFactors = F)
celltype
write.csv(celltype, "07.singleR.celltype_anno_SingleR.csv")

pdf(file = "07-singleR.pdf",width =7.5,height = 5.5)
p = plotScoreHeatmap(cellpred, clusters = rownames(cellpred), order.by = "cluster")
p
dev.off()

newLabels=cellpred$labels
names(newLabels)=levels(af)
af=RenameIdents(af, newLabels)

pdf(file = "07-scRNA.UMAP.pdf",width =7,height = 5.5)
DimPlot(af, reduction = "umap", label = T, label.size = 3.5,pt.size = 1)+theme_classic()+theme(panel.border = element_rect(fill=NA,color="black", size=0.5, linetype="solid"),legend.position = "right")
dev.off()
pdf(file = "07-scRNA.TSEN.pdf",width =7,height = 5.5)
DimPlot(af, reduction = "tsne", label = T, label.size = 3.5,pt.size = 1)+theme_classic()+theme(panel.border = element_rect(fill=NA,color="black", size=0.5, linetype="solid"),legend.position = "right")
dev.off()
af$Celltype=Idents(af)


af <- FindClusters(af, resolution = 2.5)
genes <- list("Cancer stem cells" = c("PROM1","CD34","CD90"),
              "Monocyte"=c("CD14"),
              "M1 macrophages" = c("CD16", "FCGR3B","FCGR1A"),
              "M2 macrophages" = c("MSR1","CD163","MRC1","CSF1R"),
              "Exhausted CD8+ T cell" =c("ABCG1", "ACP5", "ACSL"),
              "CD8+ T cells" = c("GZMK", "CD8A","CD8B"),
              "CD4+ T ells" = c("CD4", "AQP3", "GPR183"),
              "B cells" = c("CD79A", "CD37"),
              "Regulatory T cells" = c("LAG3", "ITGA2","FOXP3","HELIOS","NRP1"),
              "NK cells" = c("CD160","NKG7", "GNLY", "CD247", "CCL3", "GZMB"),
              "Fibroblasts" = c("FGF7", "MME"),
              "Endothelial cells" = c("PECAM1", "VWF"),
              "Neurons" = c("ENO2"),
              "Epithelial_cells"=c("CD24","CDH1","CLDN4")
              
)
pdf(file = "08.ann_cluster_marker.pdf",width =20,height = 7)
do_DotPlot(sample = af,features = genes,dot.scale = 12,colors.use = c("yellow","red"),legend.length = 50,
           legend.framewidth = 2, font.size =12)
dev.off()

table(af@active.ident) 
celltype   
ann.ids <- c("Neurons",#0  
             "Neurons",  
             "NK cell",  
             "Neurons",
             "NK cell",
             "Neurons",
             "Monocyte",
             "Monocyte",
             "NK/T cell",
             "NK/T cell",
             "Neurons",#10
             "Fibroblasts",
             "Macrophage",
             "NK/T cell",
             "Fibroblasts",
             "Neurons",#15
             "Endothelial cell",
             "Monocyte",
             "Monocyte",
             "B cells",
             "Neurons",#20
             "Neurons",
             "Neurons",
             "Neurons",
             "Neurons",
             "Tissue_cells",#25
             "Neurons",
             "Endothelial cell",#27
             "Neurons",
             "Neurons",
             "Monocyte",#30
             "NK cell",
             "Neurons",
             "Neurons",
             "Fibroblasts",
             "T cell",
             "Neurons"
             
             
             
             
)
length(ann.ids)    
afidens=mapvalues(Idents(af), from = levels(Idents(af)), to = ann.ids)
Idents(af)=afidens
af$Celltype=Idents(af)

pdf(file = "08-ann.scRNA.UMAP.pdf",width =7.5,height = 5.5)
DimPlot(af, reduction = "umap", label = T, label.size = 3.5,pt.size = 1)+theme_classic()+theme(panel.border = element_rect(fill=NA,color="black", size=0.5, linetype="solid"),legend.position = "right")
dev.off()
pdf(file = "08-ann.scRNA.TSEN.pdf",width =7.5,height = 5.5)
DimPlot(af, reduction = "tsne", label = T, label.size = 3.5,pt.size = 1)+theme_classic()+theme(panel.border = element_rect(fill=NA,color="black", size=0.5, linetype="solid"),legend.position = "right")
dev.off()

Cellratio <- prop.table(table(af$Celltype, af$Type), margin = 2) #计算各组样本不同细胞群比例
Cellratio <- as.data.frame(Cellratio)
colnames(Cellratio)[1]="Celltype"
colourCount = length(unique(Cellratio$Celltype))
colaa=distinctColorPalette(100)
ggplot(Cellratio) + 
  geom_bar(aes(x =Var2, y= Freq, fill = Celltype),stat = "identity",width = 0.7,size = 0.5,colour = '#222222')+ 
  theme_classic() +
  labs(x='Type',y = 'Ratio')+
  coord_flip()+
  theme(panel.border = element_rect(fill=NA,color="black", size=0.5, linetype="solid"),legend.position = "right")+   
  scale_fill_manual(values=colaa)
ggsave("08-cell_ration.pdf",width = 6,height = 3.5)


af.markers <- FindAllMarkers(af, only.pos = TRUE, min.pct = 0.25, logfc.threshold = 0.25)
write.csv(af.markers,file = "08.cell_markers.csv")


save.image("09-scRNA_data.RData")

library(Seurat)
library(ggplot2)
library(RColorBrewer)


ident.1 <- "subset1"
ident.2 <- "subset2"


degs <- FindMarkers(af, ident.1 = ident.1, ident.2 = ident.2, min.pct = 0.25)


head(degs)


top_degs <- rownames(degs)[1:10]

pdf(file = "08-DEGs_heatmap.pdf", width = 8, height = 10)
DoHeatmap(af, features = top_degs, group.by = "seurat_clusters", size = 3)
dev.off()


pdf(file = "09-DEGs_expression_distribution.pdf", width = 8, height = 10)
VlnPlot(af, features = top_degs, group.by = "seurat_clusters", pt.size = 0)
dev.off()


pdf(file = "10-DEGs_expression_levels.pdf", width = 8, height = 10)
DotPlot(af, features = top_degs, group.by = "seurat_clusters") + RotatedAxis()
dev.off()


target_gene <- "gene name"

pdf(file = paste0(target_gene, "_expression_across_clusters.pdf"), width = 8, height = 6)
VlnPlot(af, features = target_gene, group.by = "Celltype", pt.size = 0)
dev.off()

af$celltype <- af$Celltype
af <- SetIdent(af, value = af$celltype)

pdf(file = paste0(target_gene, "_expression_on_UMAP.pdf"), width = 8, height = 6)
FeaturePlot(af, features = target_gene, reduction = "umap") + 
  theme_classic()
dev.off()

table(af$Celltype)                    

library(BayesPrism)
set.seed(123)  
nsample <- 20         

cell_meta <- af@meta.data %>% as.data.frame()
cell_meta$cell_names <- rownames(cell_meta)
cell_meta <- cell_meta %>% 
  group_by(Celltype) %>%
  sample_n(nsample) %>%
  ungroup()
sc.dat <- af@assays$RNA@counts %>% as.matrix
sc.dat <- sc.dat[, cell_meta$cell_names] %>% t()        

pdf(file = "10.plot.cor.phi.pdf",width = 5,height = 5)
plot.cor.phi(input=sc.dat,
              input.labels=as.character(cell_meta$Celltype),
              title="Cell type correlation",
             cexRow=0.6, cexCol=0.6)                    
dev.off()


pdf(file = "10.plot.scRNA.outlier.pdf",width = 6,height = 5)
sc.stat <- plot.scRNA.outlier(
  input=sc.dat,
  cell.type.labels=as.character(cell_meta$Celltype),
  species="hs", 
  return.raw=TRUE
)
dev.off()


sc.dat.filtered <- cleanup.genes (input=sc.dat,
                                  input.type="count.matrix",
                                  species="hs", 
                                  gene.group=c( "gene name 1","gene name 2") ,    
                                  exp.cells=5)
saveRDS(sc.dat.filtered, "10.sc.dat.rds")   
saveRDS(cell_meta, "10.cell_meta.rds")   
